# Supplementary material for: High Diversity of Long Terminal Repeat Retrotransposons in Compact Vertebrate Genomes: Insights from Genomes of Tetraodontiformes
Source: Animals (Basel). 2024 May 10;14(10):1425. doi: 10.3390/ani14101425 (PMC11117352; doi:10.3390/ani14101425)
Supplement: Supplementary file 1 [file animals-14-01425-s001.zip]

Archive with 8 entries (6 files):
- Appendix/
- Appendix/Appendix S1-RT.hmm
- Appendix/Appendix S2-Gag.hmm
- Appendix/Appendix S3-Pol.hmm
- Appendix/Appendix S4-Env.hmm
- Supplementary Files/
- Supplementary Files/Supplementary File 1_Table S1.xlsx
- Supplementary Files/Supplementary File 2_Figure S1.pdf
