# Supplementary material for: High Diversity of Long Terminal Repeat Retrotransposons in Compact Vertebrate Genomes: Insights from Genomes of Tetraodontiformes
Source: Animals (Basel). 2024 May 10;14(10):1425. doi: 10.3390/ani14101425 (PMC11117352; doi:10.3390/ani14101425)
Supplement: Supplementary file 1 [file animals-14-01425-s001.zip › Appendix/Appendix S1-RT.hmm]

HMMER3/f [3.1b2 | February 2015]
NAME  Exo_endo_phos_2
ACC   PF14529.9
DESC  Endonuclease-reverse transcriptase
LENG  119
ALPH  amino
RF    no
MM    no
CONS  yes
CS    no
MAP   yes
DATE  Sun Oct 17 10:06:33 2021
NSEQ  66
EFFN  4.620483
CKSUM 788140339
GA    27.4 27.4;
TC    27.4 27.4;
NC    27.3 27.3;
BM    hmmbuild HMM.ann SEED.ann
SM    hmmsearch -Z 61295632 -E 1000 --cpu 4 HMM pfamseq
STATS LOCAL MSV       -9.6926  0.71365
STATS LOCAL VITERBI  -10.9210  0.71365
STATS LOCAL FORWARD   -4.4481  0.71365
HMM          A        C        D        E        F        G        H        I        K        L        M        N        P        Q        R        S        T        V        W        Y   
            m->m     m->i     m->d     i->m     i->i     d->m     d->d
  COMPO   2.68975  4.27260  2.69613  2.73856  3.38716  3.08585  3.31169  2.76730  2.80563  2.41491  3.85481  2.86259  3.33406  3.12047  3.00592  2.52101  2.72319  2.81447  4.27893  3.50701
          2.68618  4.42225  2.77519  2.73123  3.46354  2.40513  3.72494  3.29354  2.67741  2.69355  4.24690  2.90347  2.73739  3.18146  2.89801  2.37887  2.77519  2.98518  4.58477  3.61503
          0.00760  5.27938  6.00172  0.61958  0.77255  0.00000        *
      1   3.05970  4.43376  5.02684  4.41132  2.71307  3.64955  4.56323  1.61693  4.19547  1.61933  2.94236  4.39320  4.59294  4.32567  4.20232  3.54118  2.63003  2.15608  4.20460  2.61738      1 i - - -
          2.68618  4.42225  2.77519  2.73123  3.46354  2.40513  3.72494  3.29354  2.67741  2.69355  4.24690  2.90347  2.73739  3.18146  2.89801  2.37887  2.77519  2.98518  4.58477  3.61503
          0.00760  5.27938  6.00172  0.61958  0.77255  0.48576  0.95510
      2   2.71648  3.99899  2.98150  3.10267  3.25324  3.93551  2.97160  3.12737  2.95437  2.03772  4.01776  2.93420  4.31976  2.98234  2.50996  2.93179  2.81490  2.62633  5.48082  2.54975      2 l - - -
          2.68618  4.42225  2.77519  2.73123  3.46354  2.40513  3.72494  3.29354  2.67741  2.69355  4.24690  2.90347  2.73739  3.18146  2.89801  2.37887  2.77519  2.98518  4.58477  3.61503
          0.00760  5.27938  6.00172  0.61958  0.77255  0.48576  0.95510
      3   3.09080  4.46765  5.01947  4.40806  1.94344  4.26158  4.59483  1.51511  4.20230  2.01141  2.96677  3.28675  4.62218  4.33933  3.50363  3.57249  3.32301  1.85543  5.09453  3.91905      3 i - - -
          2.68618  4.42225  2.77519  2.73123  3.46354  2.40513  3.72494  3.29354  2.67741  2.69355  4.24690  2.90347  2.73739  3.18146  2.89801  2.37887  2.77519  2.98518  4.58477  3.61503
          0.00760  5.27938  6.00172  0.61958  0.77255  0.48576  0.95510
      4   2.27493  3.77476  4.88502  4.27850  2.17616  3.02687  2.86784  1.85998  4.09198  2.45667  3.56888  4.32627  4.57374  4.24810  3.79681  2.88230  3.11463  2.01053  5.07037  3.05954      4 i - - -
          2.68618  4.42225  2.77519  2.73123  3.46354  2.40513  3.72494  3.29354  2.67741  2.69355  4.24690  2.90347  2.73739  3.18146  2.89801  2.37887  2.77519  2.98518  4.58477  3.61503
          0.00760  5.27938  6.00172  0.61958  0.77255  0.48576  0.95510
      5   2.57112  3.33725  3.52060  2.96169  4.28495  3.65664  3.60352  3.68130  2.94819  2.97353  4.16474  2.18120  3.72019  3.28915  3.39157  1.28044  3.11978  3.14314  5.61210  3.98245      5 s - - -
          2.68618  4.42225  2.77519  2.73123  3.46354  2.40513  3.72494  3.29354  2.67741  2.69355  4.24690  2.90347  2.73739  3.18146  2.89801  2.37887  2.77519  2.98518  4.58477  3.61503
          0.00760  5.27938  6.00172  0.61958  0.77255  0.48576  0.95510
      6   2.45305  3.01173  5.02756  4.41252  3.26221  3.90239  4.56696  2.02382  4.19739  2.00804  2.83584  4.39552  4.59587  4.32853  4.20527  3.54417  2.98386  1.37857  5.05995  3.02029      6 v - - -
          2.68618  4.42225  2.77519  2.73123  3.46354  2.40513  3.72494  3.29354  2.67741  2.69355  4.24690  2.90347  2.73739  3.18146  2.89801  2.37887  2.77519  2.98518  4.58477  3.61503
          0.00760  5.27938  6.00172  0.61958  0.77255  0.48576  0.95510
      7   3.91313  6.05362  6.00908  5.87464  2.28473  5.62751  4.40940  4.56250  5.65011  3.20577  5.13328  5.23850  5.90057  5.38247  5.49581  5.02685  5.22964  4.52127  4.49350  0.29605      7 Y - - -
          2.68618  4.42225  2.77519  2.73123  3.46354  2.40513  3.72494  3.29354  2.67741  2.69355  4.24690  2.90347  2.73739  3.18146  2.89801  2.37887  2.77519  2.98518  4.58477  3.61503
          0.00760  5.27938  6.00172  0.61958  0.77255  0.48576  0.95510
      8   2.60332  2.24014  4.42250  3.83900  3.29048  3.71567  3.42580  2.24241  3.73257  2.45384  3.66220  2.24330  4.50495  3.96622  2.34720  3.13918  3.27865  2.26450  4.23548  3.96096      8 c - - -
          2.68618  4.42225  2.77519  2.73123  3.46354  2.40513  3.72494  3.29354  2.67741  2.69355  4.24690  2.90347  2.73739  3.18146  2.89801  2.37887  2.77519  2.98518  4.58477  3.61503
          0.02809  5.27938  3.78967  0.61958  0.77255  0.48576  0.95510
      9   2.91599  5.44576  3.02619  2.25446  4.76726  3.77606  3.71912  4.23685  2.71017  3.74091  4.01674  3.25323  1.68675  3.07029  2.18913  2.29808  2.67379  3.58933  5.89281  3.58626      9 p - - -
          2.68618  4.42225  2.77519  2.73123  3.46354  2.40513  3.72494  3.29354  2.67741  2.69355  4.24690  2.90347  2.73739  3.18146  2.89801  2.37887  2.77519  2.98518  4.58477  3.61503
          0.00776  5.25904  5.98139  0.61958  0.77255  0.55813  0.84928
     10   2.82609  4.37215  2.95518  2.41684  4.79486  3.07300  3.96407  4.26938  2.54556  3.76454  4.51160  2.92263  1.29461  3.06614  2.76197  2.78784  3.05063  3.62833  5.90899  4.50816     10 p - - -
          2.68618  4.42225  2.77519  2.73123  3.46354  2.40513  3.72494  3.29354  2.67741  2.69355  4.24690  2.90347  2.73739  3.18146  2.89801  2.37887  2.77519  2.98518  4.58477  3.61503
          0.00776  5.25904  5.98139  0.61958  0.77255  0.55813  0.84928
     11   2.87717  5.49415  2.47588  2.52328  4.36334  2.84930  3.16683  3.93361  2.61622  3.34420  4.53566  2.55787  3.75897  2.62004  2.37429  2.01664  2.75543  3.21214  5.92878  4.03874     11 s - - -
          2.68618  4.42225  2.77519  2.73123  3.46354  2.40513  3.72494  3.29354  2.67741  2.69355  4.24690  2.90347  2.73739  3.18146  2.89801  2.37887  2.77519  2.98518  4.58477  3.61503
          0.00776  5.25904  5.98139  0.61958  0.77255  0.55813  0.84928
     12   2.36806  4.24205  2.35593  2.45389  4.81110  3.10608  3.27414  3.52737  2.69659  2.92129  4.52017  2.37273  3.75924  2.69673  2.69313  2.36333  2.78184  3.28263  5.91582  4.51138     12 d - - -
          2.68541  4.42333  2.77483  2.73045  3.46388  2.40599  3.72467  3.29394  2.67803  2.69376  4.24657  2.90395  2.73704  3.18005  2.89868  2.37797  2.77551  2.98560  4.58584  3.61551
          1.37092  0.92554  1.05036  1.59387  0.22707  0.55813  0.84928
     13   2.22800  5.24925  2.61227  2.33781  4.56553  3.31504  3.78549  3.39717  2.46098  3.54218  3.78253  2.67999  3.71596  2.42480  3.01996  2.22812  2.50713  3.45513  4.37088  4.30665     25 a - - -
          2.68618  4.42225  2.77519  2.73123  3.46354  2.40513  3.72494  3.29354  2.67741  2.69355  4.24690  2.90347  2.73739  3.18146  2.89801  2.37887  2.77519  2.98518  4.58477  3.61503
          0.01191  4.83243  5.55477  0.61958  0.77255  1.08984  0.40988
     14   2.55213  3.28851  3.71427  3.36803  2.91893  3.08731  3.79657  2.05485  3.50032  1.81494  3.17710  3.59448  3.87751  3.74160  3.37681  2.93058  2.61882  2.62938  4.97955  3.51585     26 l - - -
          2.68618  4.42225  2.77519  2.73123  3.46354  2.40513  3.72494  3.29354  2.67741  2.69355  4.24690  2.90347  2.73739  3.18146  2.89801  2.37887  2.77519  2.98518  4.58477  3.61503
          0.01110  4.90244  5.62479  0.61958  0.77255  0.51646  0.90790
     15   2.55865  5.44444  2.53658  2.11900  4.78899  3.54960  3.46949  4.27459  2.21768  2.94925  4.48524  2.50020  3.38803  2.64405  2.48984  2.64683  2.98920  3.46827  5.87744  3.23544     27 e - - -
          2.68618  4.42225  2.77519  2.73123  3.46354  2.40513  3.72494  3.29354  2.67741  2.69355  4.24690  2.90347  2.73739  3.18146  2.89801  2.37887  2.77519  2.98518  4.58477  3.61503
          0.00876  5.13820  5.86055  0.61958  0.77255  0.54505  0.86705
     16   2.60826  3.60193  2.80045  2.09642  4.23617  3.56372  3.71120  3.07002  2.51200  3.27347  4.44597  2.04454  3.51487  2.70830  3.18570  2.65579  2.87648  3.32765  5.84989  3.25730     28 n - - -
          2.68618  4.42225  2.77519  2.73123  3.46354  2.40513  3.72494  3.29354  2.67741  2.69355  4.24690  2.90347  2.73739  3.18146  2.89801  2.37887  2.77519  2.98518  4.58477  3.61503
          0.00813  5.21236  5.93471  0.61958  0.77255  0.52945  0.88898
     17   2.59759  4.59573  3.87230  3.18827  2.81617  4.07189  4.35202  2.23076  2.89800  1.60152  3.12773  3.39510  4.44585  3.55850  3.56993  2.93389  2.34871  2.58578  5.19619  3.72177     29 l - - -
          2.68618  4.42225  2.77519  2.73123  3.46354  2.40513  3.72494  3.29354  2.67741  2.69355  4.24690  2.90347  2.73739  3.18146  2.89801  2.37887  2.77519  2.98518  4.58477  3.61503
          0.00786  5.24510  5.96744  0.61958  0.77255  0.60413  0.79087
     18   2.85849  5.43383  2.66677  2.18659  3.85081  3.43218  3.58872  2.93994  2.38065  2.33540  4.48127  2.84472  3.85047  2.69351  2.88851  2.21869  2.84324  3.41885  4.81277  4.48704     30 e - - -
          2.68618  4.42225  2.77519  2.73123  3.46354  2.40513  3.72494  3.29354  2.67741  2.69355  4.24690  2.90347  2.73739  3.18146  2.89801  2.37887  2.77519  2.98518  4.58477  3.61503
          0.00786  5.24510  5.96744  0.61958  0.77255  0.41828  1.07346
     19   2.41503  4.53783  2.24855  2.25702  4.39447  3.40382  3.39147  4.34326  2.39881  3.81725  4.55250  2.41896  3.86392  2.76274  2.87643  2.00083  2.63087  3.72685  5.94445  4.53338     31 s - - -
          2.68618  4.42225  2.77519  2.73123  3.46354  2.40513  3.72494  3.29354  2.67741  2.69355  4.24690  2.90347  2.73739  3.18146  2.89801  2.37887  2.77519  2.98518  4.58477  3.61503
          0.00760  5.27938  6.00172  0.61958  0.77255  0.48576  0.95510
     20   2.47390  4.06243  2.64615  2.14614  4.64688  3.80530  3.59626  3.77316  2.76317  2.49559  4.41766  3.04673  4.19712  2.62077  3.12322  2.42608  2.00055  3.39843  4.63063  3.70115     32 t - - -
          2.68618  4.42225  2.77519  2.73123  3.46354  2.40513  3.72494  3.29354  2.67741  2.69355  4.24690  2.90347  2.73739  3.18146  2.89801  2.37887  2.77519  2.98518  4.58477  3.61503
          0.00760  5.27938  6.00172  0.61958  0.77255  0.48576  0.95510
     21   4.32678  5.52874  6.33556  5.75612  2.44660  5.74175  6.05779  1.16464  5.62167  0.86716  3.31791  5.92200  5.77432  5.47172  5.54612  5.13571  4.53271  2.59435  6.05078  5.09210     33 l - - -
          2.68618  4.42225  2.77519  2.73123  3.46354  2.40513  3.72494  3.29354  2.67741  2.69355  4.24690  2.90347  2.73739  3.18146  2.89801  2.37887  2.77519  2.98518  4.58477  3.61503
          0.00760  5.27938  6.00172  0.61958  0.77255  0.48576  0.95510
     22   2.57021  5.50054  2.51084  2.02772  3.92261  3.77660  3.96414  3.88577  2.47214  2.89023  3.91585  2.36977  4.16996  2.35621  2.42085  2.80860  2.61132  3.70050  5.93605  4.52795     34 e - - -
          2.68618  4.42225  2.77519  2.73123  3.46354  2.40513  3.72494  3.29354  2.67741  2.69355  4.24690  2.90347  2.73739  3.18146  2.89801  2.37887  2.77519  2.98518  4.58477  3.61503
          0.00760  5.27938  6.00172  0.61958  0.77255  0.48576  0.95510
     23   2.54573  5.50788  2.60558  2.19245  3.88064  3.47510  3.62630  4.33630  2.06073  3.23568  4.13531  3.00851  3.14493  2.54647  2.49152  2.48368  2.67576  3.89769  4.67899  3.79000     35 k - - -
          2.68618  4.42225  2.77519  2.73123  3.46354  2.40513  3.72494  3.29354  2.67741  2.69355  4.24690  2.90347  2.73739  3.18146  2.89801  2.37887  2.77519  2.98518  4.58477  3.61503
          0.00760  5.27938  6.00172  0.61958  0.77255  0.48576  0.95510
     24   2.29122  3.56791  4.15074  3.90792  3.24496  4.21423  3.36772  1.65891  4.12322  1.63734  3.14234  4.34630  4.57884  4.27154  4.16356  3.33365  2.76406  2.23615  5.06451  3.27677     36 l - - -
          2.68618  4.42225  2.77519  2.73123  3.46354  2.40513  3.72494  3.29354  2.67741  2.69355  4.24690  2.90347  2.73739  3.18146  2.89801  2.37887  2.77519  2.98518  4.58477  3.61503
          0.00760  5.27938  6.00172  0.61958  0.77255  0.48576  0.95510
     25   2.62670  3.20436  4.94857  4.33806  2.61543  4.21717  4.54703  1.99469  3.55881  1.63115  3.19968  4.35610  4.58155  4.28298  2.99628  3.32167  2.13881  2.30418  5.06218  3.88455     37 l - - -
          2.68618  4.42225  2.77519  2.73123  3.46354  2.40513  3.72494  3.29354  2.67741  2.69355  4.24690  2.90347  2.73739  3.18146  2.89801  2.37887  2.77519  2.98518  4.58477  3.61503
          0.00760  5.27938  6.00172  0.61958  0.77255  0.48576  0.95510
     26   2.72726  5.51151  2.43715  2.06245  4.85657  3.41244  3.75398  4.34254  2.62054  2.99904  4.55218  2.46636  3.51726  2.81787  2.20061  2.29877  2.55551  3.90215  5.94420  3.92183     38 e - - -
          2.68618  4.42225  2.77519  2.73123  3.46354  2.40513  3.72494  3.29354  2.67741  2.69355  4.24690  2.90347  2.73739  3.18146  2.89801  2.37887  2.77519  2.98518  4.58477  3.61503
          0.00760  5.27938  6.00172  0.61958  0.77255  0.48576  0.95510
     27   2.37956  4.66438  2.86099  2.26197  4.85349  3.12093  3.96211  4.33882  2.29459  2.79966  4.55024  2.97229  3.28361  2.36239  2.61398  2.21300  2.50942  3.89949  5.94257  4.53217     39 s - - -
          2.68618  4.42225  2.77519  2.73123  3.46354  2.40513  3.72494  3.29354  2.67741  2.69355  4.24690  2.90347  2.73739  3.18146  2.89801  2.37887  2.77519  2.98518  4.58477  3.61503
          0.00760  5.27938  6.00172  0.61958  0.77255  0.48576  0.95510
     28   2.43039  3.44536  3.31909  2.57889  3.32584  3.62487  3.66294  3.42801  2.58892  2.30349  4.23363  2.84105  2.84028  3.10640  2.94157  2.63680  2.34675  3.09603  5.67189  3.59033     40 l - - -
          2.68618  4.42225  2.77519  2.73123  3.46354  2.40513  3.72494  3.29354  2.67741  2.69355  4.24690  2.90347  2.73739  3.18146  2.89801  2.37887  2.77519  2.98518  4.58477  3.61503
          0.02648  5.27938  3.86138  0.61958  0.77255  0.48576  0.95510
     29   2.64897  3.47047  2.32229  2.68746  4.83859  2.52926  3.30505  4.32265  2.17953  3.44937  4.53760  2.65272  2.65838  2.97172  2.58282  2.58088  2.78325  3.88541  5.93053  4.52122     41 k - - -
          2.68618  4.42225  2.77519  2.73123  3.46354  2.40513  3.72494  3.29354  2.67741  2.69355  4.24690  2.90347  2.73739  3.18146  2.89801  2.37887  2.77519  2.98518  4.58477  3.61503
          0.23488  5.26064  1.58894  0.61958  0.77255  0.55269  0.85660
     30   2.46082  5.37121  2.70305  2.59559  4.70375  3.47014  3.24831  3.68290  2.33322  2.91547  4.01106  2.40787  3.21132  2.95815  2.30853  2.26816  2.64169  3.75510  5.81146  4.40820     42 s - - -
          2.68618  4.42225  2.77519  2.73123  3.46354  2.40513  3.72494  3.29354  2.67741  2.69355  4.24690  2.90347  2.73739  3.18146  2.89801  2.37887  2.77519  2.98518  4.58477  3.61503
          0.16160  5.03547  1.94693  0.61958  0.77255  1.07745  0.41622
     31   2.83109  5.19183  3.01330  2.50335  3.49593  3.25412  3.82445  3.72176  2.30640  3.16791  4.24806  2.60067  2.44123  2.82640  2.87798  2.40135  2.38038  3.02686  5.66048  3.82675     43 k - - -
          2.68645  4.42252  2.77535  2.73132  3.46381  2.40511  3.72501  3.29381  2.67768  2.69362  4.24717  2.90354  2.73723  3.18161  2.89816  2.37887  2.77406  2.98493  4.58504  3.61462
          0.73868  0.72965  3.21446  0.46086  0.99625  0.19084  1.75024
     32   2.70543  4.31174  2.79921  2.42269  4.08376  3.48756  2.92647  4.32658  2.27029  3.62041  4.16700  2.42690  2.41676  2.69321  2.54670  2.53199  2.61227  3.88731  5.93047  4.52010     47 k - - -
          2.68618  4.42225  2.77519  2.73123  3.46354  2.40513  3.72494  3.29354  2.67741  2.69355  4.24690  2.90347  2.73739  3.18146  2.89801  2.37887  2.77519  2.98518  4.58477  3.61503
          0.00779  5.25446  5.97680  0.61958  0.77255  0.43453  1.04290
     33   2.72355  3.57934  4.92603  4.31693  3.09897  4.21399  3.15802  1.90272  4.12196  2.09311  3.28962  4.34548  3.59280  3.89167  4.16288  2.91897  2.05068  1.93120  5.06471  3.05455     48 i - - -
          2.68618  4.42225  2.77519  2.73123  3.46354  2.40513  3.72494  3.29354  2.67741  2.69355  4.24690  2.90347  2.73739  3.18146  2.89801  2.37887  2.77519  2.98518  4.58477  3.61503
          0.00760  5.27938  6.00172  0.61958  0.77255  0.48576  0.95510
     34   3.94656  5.16652  6.02840  5.50951  3.54959  5.45129  5.98807  0.84221  5.40426  1.53646  3.99633  5.61838  5.65749  5.52693  5.46883  4.84617  3.78321  1.55878  6.25493  5.12166     49 i - - -
          2.68618  4.42225  2.77519  2.73123  3.46354  2.40513  3.72494  3.29354  2.67741  2.69355  4.24690  2.90347  2.73739  3.18146  2.89801  2.37887  2.77519  2.98518  4.58477  3.61503
          0.00760  5.27938  6.00172  0.61958  0.77255  0.48576  0.95510
     35   3.41167  5.03410  5.79974  5.23730  2.94020  5.13071  5.55630  1.12806  5.08372  1.48397  3.41676  5.29797  5.38382  5.18018  5.10905  4.48871  4.00033  1.43548  5.88979  4.76242     50 i - - -
          2.68618  4.42225  2.77519  2.73123  3.46354  2.40513  3.72494  3.29354  2.67741  2.69355  4.24690  2.90347  2.73739  3.18146  2.89801  2.37887  2.77519  2.98518  4.58477  3.61503
          0.00760  5.27938  6.00172  0.61958  0.77255  0.48576  0.95510
     36   1.96427  3.18255  3.74488  3.97864  3.61350  2.20291  4.46777  2.33412  3.84993  2.03653  2.85752  4.16379  4.52970  4.06065  3.65825  3.00887  2.48969  2.36649  5.12469  3.93514     51 a - - -
          2.68618  4.42225  2.77519  2.73123  3.46354  2.40513  3.72494  3.29354  2.67741  2.69355  4.24690  2.90347  2.73739  3.18146  2.89801  2.37887  2.77519  2.98518  4.58477  3.61503
          0.00760  5.27938  6.00172  0.61958  0.77255  0.48576  0.95510
     37   3.07770  3.96525  4.54668  4.01343  4.06441  0.66082  4.70503  3.00553  3.91409  2.97049  3.69763  4.18953  4.56108  4.16742  4.14948  3.04275  3.09260  2.96604  5.55492  4.35947     52 G - - -
          2.68621  4.42229  2.77523  2.73127  3.46357  2.40504  3.72498  3.29357  2.67744  2.69358  4.24515  2.90350  2.73743  3.18150  2.89804  2.37890  2.77523  2.98522  4.58480  3.61507
          0.07750  2.62972  6.00172  0.22765  1.59162  0.48576  0.95510
     38   5.12188  6.89731  0.08184  4.19165  6.61454  4.89868  5.90008  6.64239  5.27733  5.98181  7.12158  4.76654  5.60645  5.24254  5.80188  5.04516  5.51028  6.17929  7.37525  6.48226     54 D - - -
          2.68618  4.42225  2.77519  2.73123  3.46354  2.40513  3.72494  3.29354  2.67741  2.69355  4.24690  2.90347  2.73739  3.18146  2.89801  2.37887  2.77519  2.98518  4.58477  3.61503
          0.00760  5.27938  6.00172  0.61958  0.77255  0.48576  0.95510
     39   2.33002  4.48048  4.91153  4.30727  0.93742  4.23818  4.55563  2.78758  4.12056  2.25004  3.36107  4.35437  4.60193  4.27490  4.17578  3.20823  3.14943  2.71933  4.25707  3.88632     55 f - - -
          2.68618  4.42225  2.77519  2.73123  3.46354  2.40513  3.72494  3.29354  2.67741  2.69355  4.24690  2.90347  2.73739  3.18146  2.89801  2.37887  2.77519  2.98518  4.58477  3.61503
          0.00760  5.27938  6.00172  0.61958  0.77255  0.48576  0.95510
     40   3.51084  5.55417  3.67228  3.70511  5.72179  4.00612  5.23746  5.48768  4.33150  5.06191  5.91402  0.30777  4.79980  4.50813  4.72574  2.67386  4.02333  4.75243  7.01637  5.64727     56 N - - -
          2.68618  4.42225  2.77519  2.73123  3.46354  2.40513  3.72494  3.29354  2.67741  2.69355  4.24690  2.90347  2.73739  3.18146  2.89801  2.37887  2.77519  2.98518  4.58477  3.61503
          0.00760  5.27938  6.00172  0.61958  0.77255  0.48576  0.95510
     41   1.45830  4.21685  4.28855  3.48587  3.43648  3.76033  4.39282  2.92230  3.62209  1.90260  3.03434  3.99958  4.47956  3.87542  2.33051  2.64762  3.09329  2.74043  5.19263  3.55077     57 a - - -
          2.68618  4.42225  2.77519  2.73123  3.46354  2.40513  3.72494  3.29354  2.67741  2.69355  4.24690  2.90347  2.73739  3.18146  2.89801  2.37887  2.77519  2.98518  4.58477  3.61503
          0.00760  5.27938  6.00172  0.61958  0.77255  0.48576  0.95510
     42   3.05701  5.54906  3.04217  2.74475  4.89898  3.31780  1.80726  4.37594  1.58601  3.84844  4.59232  3.28771  2.55028  2.99078  2.42583  2.86799  3.28540  3.94316  5.97141  4.57484     58 k - - -
          2.68618  4.42225  2.77519  2.73123  3.46354  2.40513  3.72494  3.29354  2.67741  2.69355  4.24690  2.90347  2.73739  3.18146  2.89801  2.37887  2.77519  2.98518  4.58477  3.61503
          0.00760  5.27938  6.00172  0.61958  0.77255  0.48576  0.95510
     43   2.83744  4.53139  2.31022  2.62494  4.33966  3.56832  1.48689  4.29286  2.51537  3.78304  4.52719  2.77950  4.17412  3.06997  2.94219  2.24064  3.23391  3.86703  5.92339  4.04146     59 h - - -
          2.68618  4.42225  2.77519  2.73123  3.46354  2.40513  3.72494  3.29354  2.67741  2.69355  4.24690  2.90347  2.73739  3.18146  2.89801  2.37887  2.77519  2.98518  4.58477  3.61503
          0.00760  5.27938  6.00172  0.61958  0.77255  0.48576  0.95510
     44   2.81029  4.34589  3.41193  2.59994  4.44820  3.46026  3.66481  2.41818  2.18352  3.09834  4.28123  3.37350  2.09732  2.45779  3.02727  3.04526  2.70659  2.73781  5.71333  4.09235     60 p - - -
          2.68618  4.42225  2.77519  2.73123  3.46354  2.40513  3.72494  3.29354  2.67741  2.69355  4.24690  2.90347  2.73739  3.18146  2.89801  2.37887  2.77519  2.98518  4.58477  3.61503
          0.00760  5.27938  6.00172  0.61958  0.77255  0.48576  0.95510
     45   2.45120  5.23982  2.45876  2.41594  4.48622  3.83452  4.03646  3.25419  2.44030  2.09478  2.94216  3.07975  4.22471  2.90807  3.29652  2.25657  2.97041  3.02646  4.37915  4.39445     61 l - - -
          2.68618  4.42225  2.77519  2.73123  3.46354  2.40513  3.72494  3.29354  2.67741  2.69355  4.24690  2.90347  2.73739  3.18146  2.89801  2.37887  2.77519  2.98518  4.58477  3.61503
          0.00760  5.27938  6.00172  0.61958  0.77255  0.48576  0.95510
     46   4.77455  5.94556  5.88861  5.68987  2.58333  5.44359  4.45024  4.45483  5.38606  3.30465  5.02552  5.17833  5.78138  5.29079  5.30815  4.03355  5.02820  4.40469  0.33312  2.81488     62 W - - -
          2.68618  4.42225  2.77519  2.73123  3.46354  2.40513  3.72494  3.29354  2.67741  2.69355  4.24690  2.90347  2.73739  3.18146  2.89801  2.37887  2.77519  2.98518  4.58477  3.61503
          0.00760  5.27938  6.00172  0.61958  0.77255  0.48576  0.95510
     47   2.69973  5.52336  2.51800  2.18021  4.86297  1.76074  3.98529  4.34593  2.72870  3.82739  4.56853  2.28360  3.90480  3.08504  3.22277  2.00511  3.11595  3.91172  4.67406  4.55137     63 g - - -
          2.68618  4.42225  2.77519  2.73123  3.46354  2.40513  3.72494  3.29354  2.67741  2.69355  4.24690  2.90347  2.73739  3.18146  2.89801  2.37887  2.77519  2.98518  4.58477  3.61503
          0.00760  5.27938  6.00172  0.61958  0.77255  0.48576  0.95510
     48   2.87807  3.47862  2.82237  2.72068  4.77364  2.03733  3.10877  4.24251  2.61362  3.74811  4.50080  2.62992  3.54760  3.08212  3.21086  1.65992  2.86077  3.83055  5.90132  3.77432     64 s - - -
          2.68633  4.42240  2.77535  2.73138  3.46369  2.40500  3.72510  3.29369  2.67719  2.69370  4.24526  2.90362  2.73755  3.18162  2.89769  2.37902  2.77535  2.98483  4.58492  3.61423
          0.45242  2.95709  1.16493  1.48983  0.25542  0.48576  0.95510
     49   2.65267  5.15645  3.17737  2.39631  3.91556  3.47825  3.38217  3.03300  2.35598  3.14092  3.67222  2.50930  2.78137  2.97259  2.84813  2.40705  2.37557  3.50745  5.63521  3.66359     71 k - - -
          2.68618  4.42225  2.77519  2.73123  3.46354  2.40513  3.72494  3.29354  2.67741  2.69355  4.24690  2.90347  2.73739  3.18146  2.89801  2.37887  2.77519  2.98518  4.58477  3.61503
          0.03858  4.90908  3.49108  0.61958  0.77255  1.25304  0.33636
     50   2.55187  5.25505  2.12150  2.44514  4.15626  3.39419  3.40921  3.54388  2.41146  3.19682  4.30477  3.09840  4.00916  2.91593  2.47614  2.19546  2.47957  3.17516  5.70854  4.31898     72 d - - -
          2.68618  4.42225  2.77519  2.73123  3.46354  2.40513  3.72494  3.29354  2.67741  2.69355  4.24690  2.90347  2.73739  3.18146  2.89801  2.37887  2.77519  2.98518  4.58477  3.61503
          0.09931  4.88183  2.44232  0.61958  0.77255  0.22843  1.58858
     51   2.73190  3.04846  2.62419  2.38630  3.74598  3.53577  3.93375  3.46448  2.49187  3.73513  4.48163  2.62175  3.23163  2.88278  2.41685  2.52615  2.05549  3.81869  5.87914  4.47809     73 t - - -
          2.68618  4.42225  2.77519  2.73123  3.46354  2.40513  3.72494  3.29354  2.67741  2.69355  4.24690  2.90347  2.73739  3.18146  2.89801  2.37887  2.77519  2.98518  4.58477  3.61503
          0.02040  5.20193  4.22101  0.61958  0.77255  0.73096  0.65672
     52   2.73914  5.46849  2.01512  2.37947  4.30850  3.33245  3.30170  4.29892  2.57904  3.28992  4.50925  2.28721  3.17908  2.84106  2.51127  2.37902  2.64233  3.85893  5.90138  4.49062     74 d - - -
          2.68618  4.42225  2.77519  2.73123  3.46354  2.40513  3.72494  3.29354  2.67741  2.69355  4.24690  2.90347  2.73739  3.18146  2.89801  2.37887  2.77519  2.98518  4.58477  3.61503
          0.39673  5.18985  1.13348  0.61958  0.77255  0.76287  0.62797
     53   2.80172  5.04052  2.84657  2.62199  4.28942  3.62490  3.82631  2.84096  2.42553  3.07110  4.10797  2.34300  3.43286  2.83749  2.95196  2.45080  2.34783  2.47902  5.53549  3.83312     75 n - - -
          2.68621  4.42305  2.77590  2.73165  3.46333  2.40545  3.72336  3.29339  2.67727  2.69419  4.24770  2.90345  2.73716  3.18135  2.89693  2.37897  2.77538  2.98474  4.58557  3.61374
          1.18895  0.43341  3.05408  1.27060  0.32943  1.36438  0.29509
     54   2.39198  5.21250  2.69953  2.51003  4.52474  3.12020  3.13046  3.28211  2.44859  3.50368  4.26198  2.68461  3.96353  2.47618  2.82252  2.36081  2.39684  2.91350  5.66538  4.27516     87 s - - -
          2.68618  4.42225  2.77519  2.73123  3.46354  2.40513  3.72494  3.29354  2.67741  2.69355  4.24690  2.90347  2.73739  3.18146  2.89801  2.37887  2.77519  2.98518  4.58477  3.61503
          0.01279  4.76120  5.48355  0.61958  0.77255  0.16656  1.87452
     55   2.30642  5.51021  2.88170  2.19363  4.85476  2.92890  3.55171  3.93137  2.33400  3.14202  4.55101  3.11563  3.05618  2.32798  2.54121  2.25985  2.99649  3.40514  5.94321  4.53258     88 e - - -
          2.68618  4.42225  2.77519  2.73123  3.46354  2.40513  3.72494  3.29354  2.67741  2.69355  4.24690  2.90347  2.73739  3.18146  2.89801  2.37887  2.77519  2.98518  4.58477  3.61503
          0.00760  5.27938  6.00172  0.61958  0.77255  0.48576  0.95510
     56   2.88694  4.18756  2.87382  2.11695  4.84945  3.40911  3.11820  3.68396  2.12960  3.38705  4.54773  2.52643  3.76932  2.81071  1.89619  2.79535  3.12096  3.06367  5.94047  4.53081     89 r - - -
          2.68618  4.42225  2.77519  2.73123  3.46354  2.40513  3.72494  3.29354  2.67741  2.69355  4.24690  2.90347  2.73739  3.18146  2.89801  2.37887  2.77519  2.98518  4.58477  3.61503
          0.00760  5.27938  6.00172  0.61958  0.77255  0.48576  0.95510
     57   1.76257  3.97470  3.17979  2.58563  4.69950  1.35488  3.74448  4.14526  2.84571  3.69850  4.48057  2.67630  4.23989  3.19305  3.32638  2.94582  3.15978  3.76700  5.89296  4.52323     90 g - - -
          2.68618  4.42225  2.77519  2.73123  3.46354  2.40513  3.72494  3.29354  2.67741  2.69355  4.24690  2.90347  2.73739  3.18146  2.89801  2.37887  2.77519  2.98518  4.58477  3.61503
          0.00760  5.27938  6.00172  0.61958  0.77255  0.48576  0.95510
     58   2.82250  5.51248  2.48237  2.04550  4.85800  3.58640  3.25571  3.76297  2.16746  3.28394  4.55302  2.58595  4.16787  2.53450  2.18668  2.60598  2.82163  3.35727  5.94489  4.53367     91 e - - -
          2.68618  4.42225  2.77519  2.73123  3.46354  2.40513  3.72494  3.29354  2.67741  2.69355  4.24690  2.90347  2.73739  3.18146  2.89801  2.37887  2.77519  2.98518  4.58477  3.61503
          0.00760  5.27938  6.00172  0.61958  0.77255  0.48576  0.95510
     59   2.64629  4.66831  2.72924  1.66944  4.84632  3.39783  3.53071  3.06340  2.43755  3.31281  4.54579  2.94943  3.39438  2.51301  2.94639  2.36673  2.88632  3.70442  5.93885  4.01404     92 e - - -
          2.68618  4.42225  2.77519  2.73123  3.46354  2.40513  3.72494  3.29354  2.67741  2.69355  4.24690  2.90347  2.73739  3.18146  2.89801  2.37887  2.77519  2.98518  4.58477  3.61503
          0.00760  5.27938  6.00172  0.61958  0.77255  0.48576  0.95510
     60   4.52889  5.69737  6.51501  5.93276  1.96530  5.96604  6.19913  1.96998  5.80750  0.55051  3.53139  6.14587  5.89820  5.55774  5.68799  5.38126  4.72054  2.90495  6.07276  5.12804     93 L - - -
          2.68618  4.42225  2.77519  2.73123  3.46354  2.40513  3.72494  3.29354  2.67741  2.69355  4.24690  2.90347  2.73739  3.18146  2.89801  2.37887  2.77519  2.98518  4.58477  3.61503
          0.00760  5.27938  6.00172  0.61958  0.77255  0.48576  0.95510
     61   2.46017  4.53883  4.45777  2.45453  2.99196  4.14090  3.99886  1.78904  3.47525  2.09987  3.45261  3.72247  4.51118  3.98950  3.49830  2.66629  2.86564  2.10654  4.45094  3.64742     94 i - - -
          2.68618  4.42225  2.77519  2.73123  3.46354  2.40513  3.72494  3.29354  2.67741  2.69355  4.24690  2.90347  2.73739  3.18146  2.89801  2.37887  2.77519  2.98518  4.58477  3.61503
          0.00760  5.27938  6.00172  0.61958  0.77255  0.48576  0.95510
     62   3.00335  5.51690  2.11103  1.90089  4.86297  3.38140  3.96321  4.34982  2.43271  3.64112  4.55741  2.33153  3.89253  2.38559  2.67183  2.26562  2.78379  3.90810  5.94887  4.53702     95 e - - -
          2.68618  4.42225  2.77519  2.73123  3.46354  2.40513  3.72494  3.29354  2.67741  2.69355  4.24690  2.90347  2.73739  3.18146  2.89801  2.37887  2.77519  2.98518  4.58477  3.61503
          0.00760  5.27938  6.00172  0.61958  0.77255  0.48576  0.95510
     63   2.47669  4.44437  4.27403  4.31715  1.79969  4.21404  4.54266  2.26818  3.18790  1.83002  3.10242  4.34560  4.57865  4.27072  4.16298  3.17422  2.60574  2.50652  3.08073  3.21484     96 f - - -
          2.68618  4.42225  2.77519  2.73123  3.46354  2.40513  3.72494  3.29354  2.67741  2.69355  4.24690  2.90347  2.73739  3.18146  2.89801  2.37887  2.77519  2.98518  4.58477  3.61503
          0.00760  5.27938  6.00172  0.61958  0.77255  0.48576  0.95510
     64   2.58487  3.63322  5.01286  4.39813  2.28487  3.89266  4.55892  1.86418  4.18478  1.54946  2.47157  3.90312  4.58935  4.31751  4.19577  3.34560  2.77477  2.34227  5.05495  3.87880     97 l - - -
          2.68618  4.42225  2.77519  2.73123  3.46354  2.40513  3.72494  3.29354  2.67741  2.69355  4.24690  2.90347  2.73739  3.18146  2.89801  2.37887  2.77519  2.98518  4.58477  3.61503
          0.00760  5.27938  6.00172  0.61958  0.77255  0.48576  0.95510
     65   2.74772  5.49739  2.22730  2.25160  4.83619  3.23891  2.96497  3.41386  2.70259  2.60734  4.53972  2.20461  4.17090  2.24887  3.19437  2.70226  2.83565  3.71810  5.93384  4.52664     98 n - - -
          2.68618  4.42225  2.77519  2.73123  3.46354  2.40513  3.72494  3.29354  2.67741  2.69355  4.24690  2.90347  2.73739  3.18146  2.89801  2.37887  2.77519  2.98518  4.58477  3.61503
          0.00760  5.27938  6.00172  0.61958  0.77255  0.48576  0.95510
     66   2.14108  4.63184  2.43659  1.77974  4.85128  3.77526  3.96249  4.33613  2.52960  3.65057  3.77137  2.43678  4.16870  2.50641  2.97779  2.50182  2.67172  3.89758  5.94143  4.15492     99 e - - -
          2.68618  4.42225  2.77519  2.73123  3.46354  2.40513  3.72494  3.29354  2.67741  2.69355  4.24690  2.90347  2.73739  3.18146  2.89801  2.37887  2.77519  2.98518  4.58477  3.61503
          0.00760  5.27938  6.00172  0.61958  0.77255  0.48576  0.95510
     67   3.01280  3.52427  3.00719  2.89443  2.91789  3.61115  2.02980  3.22593  2.58090  2.57409  3.99316  2.60851  4.24735  2.80698  2.88967  2.84721  2.92867  3.47489  5.66708  3.11750    100 h - - -
          2.68618  4.42225  2.77519  2.73123  3.46354  2.40513  3.72494  3.29354  2.67741  2.69355  4.24690  2.90347  2.73739  3.18146  2.89801  2.37887  2.77519  2.98518  4.58477  3.61503
          0.00760  5.27938  6.00172  0.61958  0.77255  0.48576  0.95510
     68   2.75513  5.51290  2.50866  2.26989  4.85858  2.26856  3.54839  4.02342  2.35414  3.55411  4.55340  2.36121  3.46379  2.41168  3.01963  2.29053  3.13463  3.90387  5.94522  3.72747    101 g - - -
          2.68618  4.42225  2.77519  2.73123  3.46354  2.40513  3.72494  3.29354  2.67741  2.69355  4.24690  2.90347  2.73739  3.18146  2.89801  2.37887  2.77519  2.98518  4.58477  3.61503
          0.00760  5.27938  6.00172  0.61958  0.77255  0.48576  0.95510
     69   3.05775  3.58743  3.80260  4.28520  3.20092  4.21267  4.53915  2.59215  4.09795  0.93132  2.42348  3.66121  4.57732  4.25317  3.79955  3.51825  3.28987  2.57540  5.07261  3.61026    102 l - - -
          2.68618  4.42225  2.77519  2.73123  3.46354  2.40513  3.72494  3.29354  2.67741  2.69355  4.24690  2.90347  2.73739  3.18146  2.89801  2.37887  2.77519  2.98518  4.58477  3.61503
          0.00760  5.27938  6.00172  0.61958  0.77255  0.48576  0.95510
     70   2.62161  4.00887  3.00944  2.54489  3.72656  3.81385  2.92361  2.90316  2.69286  3.15454  4.38397  2.56660  4.20519  2.34376  2.81541  2.17823  2.65738  3.14958  4.76025  3.84235    103 s - - -
          2.68618  4.42225  2.77519  2.73123  3.46354  2.40513  3.72494  3.29354  2.67741  2.69355  4.24690  2.90347  2.73739  3.18146  2.89801  2.37887  2.77519  2.98518  4.58477  3.61503
          0.53436  5.27938  0.89438  0.61958  0.77255  0.48576  0.95510
     71   2.68677  3.01284  4.63377  4.02857  3.29779  3.96305  4.29169  2.03662  3.84377  1.52539  3.31808  4.07944  3.17516  4.00127  3.90134  3.26899  2.73449  2.08164  4.82762  3.05709    104 l - - -
          2.68618  4.42225  2.77519  2.73123  3.46354  2.40513  3.72494  3.29354  2.67741  2.69355  4.24690  2.90347  2.73739  3.18146  2.89801  2.37887  2.77519  2.98518  4.58477  3.61503
          0.01283  4.75785  5.48020  0.61958  0.77255  1.29304  0.32081
     72   2.15874  3.72013  4.92385  4.32816  3.24154  4.22109  4.57912  1.95575  4.14339  1.46944  3.21298  4.36170  4.56440  4.28919  4.18460  3.54057  3.23970  1.60323  5.06877  3.89503    105 l - - -
          2.68625  4.42232  2.77527  2.73130  3.46361  2.40500  3.72502  3.29361  2.67721  2.69362  4.24697  2.90320  2.73718  3.18154  2.89808  2.37894  2.77527  2.98526  4.58484  3.61510
          0.06961  2.76127  5.51354  1.10523  0.40217  0.17160  1.84718
     73   2.90387  4.53492  3.34959  2.79246  4.57995  3.81724  3.36167  3.47794  2.78884  3.11120  4.37273  1.80629  3.79294  2.02475  3.01938  1.97118  3.13877  3.66010  3.38864  4.43280    110 n - - -
          2.68618  4.42225  2.77519  2.73123  3.46354  2.40513  3.72494  3.29354  2.67741  2.69355  4.24690  2.90347  2.73739  3.18146  2.89801  2.37887  2.77519  2.98518  4.58477  3.61503
          0.00760  5.27938  6.00172  0.61958  0.77255  0.48576  0.95510
     74   2.79763  3.04674  2.77009  2.61416  3.52704  3.14421  3.28796  3.36099  2.70820  2.43803  3.33924  2.90250  2.98395  3.22661  2.69498  2.79711  2.72559  2.95658  5.67303  3.61087    111 l - - -
          2.68618  4.42225  2.77519  2.73123  3.46354  2.40513  3.72494  3.29354  2.67741  2.69355  4.24690  2.90347  2.73739  3.18146  2.89801  2.37887  2.77519  2.98518  4.58477  3.61503
          0.07017  5.27938  2.76991  0.61958  0.77255  0.48576  0.95510
     75   2.79560  5.06323  3.14250  2.90882  4.26963  3.05344  4.05818  3.30596  2.59710  2.05650  3.77066  2.97841  2.22040  3.04897  3.19424  2.84008  2.66639  2.29263  5.58910  4.28160    112 l - - -
          2.68618  4.42225  2.77519  2.73123  3.46354  2.40513  3.72494  3.29354  2.67741  2.69355  4.24690  2.90347  2.73739  3.18146  2.89801  2.37887  2.77519  2.98518  4.58477  3.61503
          0.00809  5.21730  5.93964  0.61958  0.77255  0.37723  1.15758
     76   2.53300  5.50698  2.75610  2.42885  4.85008  2.64145  3.22082  4.33467  1.98815  2.98820  4.54816  2.91098  2.56346  3.05970  2.68185  2.89094  2.49521  3.89656  5.94083  3.60917    113 k - - -
          2.68608  4.42232  2.77527  2.73130  3.46361  2.40520  3.72502  3.29361  2.67748  2.69325  4.24697  2.90308  2.73729  3.18154  2.89808  2.37894  2.77527  2.98526  4.58484  3.61510
          0.18481  2.62567  2.33978  0.67186  0.71490  0.48576  0.95510
     77   2.85120  5.45226  3.07324  2.13698  3.66123  2.95682  3.91817  4.27391  2.56649  3.75519  4.49437  2.90487  3.01981  2.67244  2.37440  1.91362  2.54902  3.83993  5.88825  3.34943    116 s - - -
          2.68618  4.42225  2.77519  2.73123  3.46354  2.40513  3.72494  3.29354  2.67741  2.69355  4.24690  2.90347  2.73739  3.18146  2.89801  2.37887  2.77519  2.98518  4.58477  3.61503
          0.00839  5.18080  5.90315  0.61958  0.77255  0.60550  0.78922
     78   2.70080  5.42287  2.98469  2.38143  4.25734  2.13433  3.36451  3.74819  2.33449  3.35355  4.47001  3.23309  2.37279  3.05011  2.83823  2.75487  2.38905  3.13541  5.87044  4.47470    117 g - - -
          2.68632  4.42239  2.77522  2.73126  3.46332  2.40527  3.72509  3.29351  2.67755  2.69369  4.24704  2.90361  2.73743  3.18142  2.89781  2.37901  2.77409  2.98533  4.58491  3.61517
          0.33932  1.25487  5.93851  0.08051  2.55933  0.37576  1.16082
     79   2.59293  4.23553  3.89002  3.32311  3.90568  3.32051  3.93451  2.80475  2.62491  2.17219  3.86938  3.73440  1.82491  3.58363  3.63858  3.02051  1.95652  2.81039  5.34701  4.11027    119 p - - -
          2.68618  4.42225  2.77519  2.73123  3.46354  2.40513  3.72494  3.29354  2.67741  2.69355  4.24690  2.90347  2.73739  3.18146  2.89801  2.37887  2.77519  2.98518  4.58477  3.61503
          0.00760  5.27938  6.00172  0.61958  0.77255  0.48576  0.95510
     80   3.04909  5.54773  2.75115  2.42676  4.88948  3.80270  3.99969  4.37097  2.42083  3.84918  4.59234  3.00333  4.20537  3.10010  1.90332  2.71304  1.35439  3.93723  5.97947  4.57276    120 t - - -
          2.68618  4.42225  2.77519  2.73123  3.46354  2.40513  3.72494  3.29354  2.67741  2.69355  4.24690  2.90347  2.73739  3.18146  2.89801  2.37887  2.77519  2.98518  4.58477  3.61503
          0.00760  5.27938  6.00172  0.61958  0.77255  0.48576  0.95510
     81   3.04432  2.95033  4.31663  3.03887  1.98316  3.68804  3.31601  2.91886  3.64548  2.49017  3.69215  3.71038  3.46170  3.89477  3.07542  3.09461  3.02586  2.83781  3.17789  1.99845    121 f - - -
          2.68618  4.42225  2.77519  2.73123  3.46354  2.40513  3.72494  3.29354  2.67741  2.69355  4.24690  2.90347  2.73739  3.18146  2.89801  2.37887  2.77519  2.98518  4.58477  3.61503
          0.09929  5.27938  2.41434  0.61958  0.77255  0.48576  0.95510
     82   2.96381  5.24479  3.16776  2.49663  4.50639  3.56420  3.29045  2.42576  2.31233  3.29791  4.30848  2.93355  4.16919  2.71194  2.76062  2.46439  2.96046  2.54097  2.79892  3.52884    122 k - - -
          2.68618  4.42225  2.77519  2.73123  3.46354  2.40513  3.72494  3.29354  2.67741  2.69355  4.24690  2.90347  2.73739  3.18146  2.89801  2.37887  2.77519  2.98518  4.58477  3.61503
          0.00833  5.18841  5.91076  0.61958  0.77255  0.76658  0.62474
     83   2.50464  5.41122  3.09671  2.59528  4.73244  3.22268  3.93226  3.78969  2.67689  3.54326  4.45830  2.78426  2.26696  2.92565  2.26999  1.80867  2.72957  3.78900  4.79645  4.46250    123 s - - -
          2.68618  4.42225  2.77519  2.73123  3.46354  2.40513  3.72494  3.29354  2.67741  2.69355  4.24690  2.90347  2.73739  3.18146  2.89801  2.37887  2.77519  2.98518  4.58477  3.61503
          0.05268  5.18841  3.08493  0.61958  0.77255  0.76658  0.62474
     84   2.47009  5.41750  3.19980  2.35073  4.74946  2.74669  3.15889  4.22628  2.32891  3.07418  3.93411  3.03084  2.96184  2.66850  2.83080  2.21628  2.46305  3.58079  5.85811  3.55343    124 s - - -
          2.68618  4.42225  2.77519  2.73123  3.46354  2.40513  3.72494  3.29354  2.67741  2.69355  4.24690  2.90347  2.73739  3.18146  2.89801  2.37887  2.77519  2.98518  4.58477  3.61503
          0.00870  5.14443  5.86678  0.61958  0.77255  0.87149  0.54185
     85   2.75246  5.44493  2.59931  2.55170  4.78837  2.44295  3.89968  3.94337  2.46234  3.74951  4.48604  2.02704  3.74771  2.44420  2.68982  2.11175  2.94872  3.83470  4.79652  4.46861    125 n - - -
          2.68618  4.42225  2.77519  2.73123  3.46354  2.40513  3.72494  3.29354  2.67741  2.69355  4.24690  2.90347  2.73739  3.18146  2.89801  2.37887  2.77519  2.98518  4.58477  3.61503
          0.03037  5.14443  3.72644  0.61958  0.77255  0.87149  0.54185
     86   2.72577  5.35778  3.04812  2.48913  4.66969  2.26011  3.40122  3.90360  2.65709  3.17407  4.07163  2.62429  3.59711  2.79495  2.64051  2.56892  2.38106  3.11269  5.81083  2.91454    126 g - - -
          2.68645  4.42260  2.77537  2.73106  3.46389  2.40471  3.72452  3.29389  2.67720  2.69382  4.24725  2.90324  2.73705  3.18143  2.89812  2.37901  2.77513  2.98554  4.58512  3.61470
          0.80235  1.10002  1.51931  0.82162  0.57932  0.28751  1.38682
     87   2.81830  4.33652  2.45915  2.35858  4.75842  2.70471  3.43081  4.24339  2.19042  3.71946  4.45584  2.43820  3.01143  2.78626  3.09686  2.33092  2.42398  3.80466  5.84833  3.77555    130 k - - -
          2.68609  4.42227  2.77521  2.73108  3.46356  2.40514  3.72496  3.29356  2.67742  2.69357  4.24691  2.90348  2.73741  3.18148  2.89802  2.37888  2.77521  2.98520  4.58479  3.61505
          0.05210  3.04215  5.79753  0.33068  1.26739  0.25859  1.47904
     88   2.90023  4.69477  2.83802  2.60702  4.80021  3.78237  3.60976  3.88613  2.52562  3.48807  4.51714  2.46836  3.91465  3.07337  3.03073  1.26789  2.43054  3.85355  5.91489  4.51435    132 s - - -
          2.68618  4.42225  2.77519  2.73123  3.46354  2.40513  3.72494  3.29354  2.67741  2.69355  4.24690  2.90347  2.73739  3.18146  2.89801  2.37887  2.77519  2.98518  4.58477  3.61503
          0.00760  5.27938  6.00172  0.61958  0.77255  0.48576  0.95510
     89   3.07189  4.44645  5.02672  4.41289  2.35904  4.24299  4.57703  1.72838  4.20077  2.24744  3.36019  4.40217  4.60538  4.33356  4.21275  3.30937  1.78613  1.77339  3.62152  3.89564    133 i - - -
          2.68618  4.42225  2.77519  2.73123  3.46354  2.40513  3.72494  3.29354  2.67741  2.69355  4.24690  2.90347  2.73739  3.18146  2.89801  2.37887  2.77519  2.98518  4.58477  3.61503
          0.00760  5.27938  6.00172  0.61958  0.77255  0.48576  0.95510
     90   3.85371  5.11201  5.87000  5.32205  4.05934  5.25116  5.70838  1.05159  5.18270  1.09597  3.86514  5.41322  3.82090  5.28528  5.22644  4.62126  4.09265  1.85888  6.01734  4.89847    134 i - - -
          2.68618  4.42225  2.77519  2.73123  3.46354  2.40513  3.72494  3.29354  2.67741  2.69355  4.24690  2.90347  2.73739  3.18146  2.89801  2.37887  2.77519  2.98518  4.58477  3.61503
          0.00760  5.27938  6.00172  0.61958  0.77255  0.48576  0.95510
     91   4.52369  6.74156  0.15945  3.56388  6.45878  3.70223  5.38886  6.27339  4.71811  5.67581  6.70009  4.14723  5.22233  4.64465  5.39915  4.41033  4.92075  5.72320  7.40833  6.16857    135 D - - -
          2.68618  4.42225  2.77519  2.73123  3.46354  2.40513  3.72494  3.29354  2.67741  2.69355  4.24690  2.90347  2.73739  3.18146  2.89801  2.37887  2.77519  2.98518  4.58477  3.61503
          0.00760  5.27938  6.00172  0.61958  0.77255  0.48576  0.95510
     92   3.13754  4.51967  5.01626  4.40778  2.95640  4.30353  3.79863  2.47933  4.21123  0.85046  3.56377  4.43734  4.65809  3.80770  4.24728  3.61319  3.11886  2.03384  5.13153  3.95940    136 l - - -
          2.68618  4.42225  2.77519  2.73123  3.46354  2.40513  3.72494  3.29354  2.67741  2.69355  4.24690  2.90347  2.73739  3.18146  2.89801  2.37887  2.77519  2.98518  4.58477  3.61503
          0.00760  5.27938  6.00172  0.61958  0.77255  0.48576  0.95510
     93   2.42963  4.05922  4.89651  4.29045  3.11803  4.21768  4.54613  2.50691  4.10375  2.49346  3.57559  4.33694  4.58269  4.25965  4.15823  3.20422  1.23424  1.78359  5.08017  3.31612    137 t - - -
          2.68618  4.42225  2.77519  2.73123  3.46354  2.40513  3.72494  3.29354  2.67741  2.69355  4.24690  2.90347  2.73739  3.18146  2.89801  2.37887  2.77519  2.98518  4.58477  3.61503
          0.00760  5.27938  6.00172  0.61958  0.77255  0.48576  0.95510
     94   2.98389  4.67247  5.28640  4.67542  2.02579  4.51184  4.83610  1.90450  4.46796  1.10047  3.55758  4.67488  4.83955  4.56547  4.46633  3.83048  3.54806  2.25988  3.14904  4.10990    138 l - - -
          2.68618  4.42225  2.77519  2.73123  3.46354  2.40513  3.72494  3.29354  2.67741  2.69355  4.24690  2.90347  2.73739  3.18146  2.89801  2.37887  2.77519  2.98518  4.58477  3.61503
          0.00760  5.27938  6.00172  0.61958  0.77255  0.48576  0.95510
     95   1.85298  4.71610  4.03385  3.46765  3.60394  2.80173  4.33330  3.22729  3.41248  2.71080  3.84761  3.83675  4.42499  3.70243  3.51250  2.39089  1.60170  2.10813  5.33019  4.10642    139 t - - -
          2.68622  4.42229  2.77524  2.73128  3.46358  2.40500  3.72499  3.29317  2.67723  2.69359  4.24694  2.90351  2.73744  3.18151  2.89805  2.37891  2.77524  2.98523  4.58481  3.61508
          0.03654  3.39892  6.00172  0.88703  0.53082  0.48576  0.95510
     96   2.93962  5.53530  2.88429  2.75885  4.90784  2.52455  4.05745  4.38756  2.62210  3.88075  4.63116  2.16005  4.23591  3.16440  3.31450  1.40910  2.12481  3.95418  6.02364  4.61706    143 s - - -
          2.68618  4.42225  2.77519  2.73123  3.46354  2.40513  3.72494  3.29354  2.67741  2.69355  4.24690  2.90347  2.73739  3.18146  2.89801  2.37887  2.77519  2.98518  4.58477  3.61503
          0.00760  5.27938  6.00172  0.61958  0.77255  0.48576  0.95510
     97   2.46356  5.51042  2.18253  2.21632  4.85501  3.06400  3.34403  4.34065  2.53005  3.81550  4.11921  2.32542  2.84822  2.80689  3.18955  2.56902  2.51919  3.36595  5.94339  4.08951    144 d - - -
          2.68618  4.42225  2.77519  2.73123  3.46354  2.40513  3.72494  3.29354  2.67741  2.69355  4.24690  2.90347  2.73739  3.18146  2.89801  2.37887  2.77519  2.98518  4.58477  3.61503
          0.00760  5.27938  6.00172  0.61958  0.77255  0.48576  0.95510
     98   2.80149  5.49399  2.40832  2.35871  4.83148  3.42730  3.66432  4.31214  2.43070  3.13833  4.53665  2.20294  2.18906  3.06466  3.19510  2.25461  2.99831  3.09610  4.80769  4.52488    145 p - - -
          2.68618  4.42225  2.77519  2.73123  3.46354  2.40513  3.72494  3.29354  2.67741  2.69355  4.24690  2.90347  2.73739  3.18146  2.89801  2.37887  2.77519  2.98518  4.58477  3.61503
          0.00760  5.27938  6.00172  0.61958  0.77255  0.48576  0.95510
     99   2.82465  4.72969  2.97582  2.88468  3.67859  3.63719  3.95974  2.01545  3.05344  1.63871  3.45499  3.30341  4.40288  3.63194  3.67825  2.98170  2.55867  2.49723  5.31489  3.44328    146 l - - -
          2.68618  4.42225  2.77519  2.73123  3.46354  2.40513  3.72494  3.29354  2.67741  2.69355  4.24690  2.90347  2.73739  3.18146  2.89801  2.37887  2.77519  2.98518  4.58477  3.61503
          0.00760  5.27938  6.00172  0.61958  0.77255  0.48576  0.95510
    100   2.06461  5.07476  3.51543  2.95585  3.56828  3.64413  3.29705  3.10104  2.85552  2.15499  4.15660  2.81287  3.97128  2.46652  2.75402  2.55319  2.68981  2.66958  5.60425  4.30121    147 a - - -
          2.68618  4.42225  2.77519  2.73123  3.46354  2.40513  3.72494  3.29354  2.67741  2.69355  4.24690  2.90347  2.73739  3.18146  2.89801  2.37887  2.77519  2.98518  4.58477  3.61503
          0.00760  5.27938  6.00172  0.61958  0.77255  0.48576  0.95510
    101   2.68164  4.54159  2.93034  2.54896  3.26800  2.94238  3.59241  2.66827  2.55214  2.57543  3.82079  2.85440  2.98147  2.82300  2.72665  2.79610  2.97309  2.73330  5.75932  4.41013    148 e - - -
          2.68618  4.42225  2.77519  2.73123  3.46354  2.40513  3.72494  3.29354  2.67741  2.69355  4.24690  2.90347  2.73739  3.18146  2.89801  2.37887  2.77519  2.98518  4.58477  3.61503
          0.00760  5.27938  6.00172  0.61958  0.77255  0.48576  0.95510
    102   2.66482  4.38150  2.83648  2.59416  4.18266  3.80883  2.62443  2.98054  2.44997  2.72305  4.06098  3.03465  3.55790  2.87672  2.46700  2.31136  3.01881  2.74233  5.81872  3.83814    149 s - - -
          2.68604  4.42193  2.77532  2.73157  3.46392  2.40571  3.72499  3.29242  2.67769  2.69376  4.24651  2.90351  2.73804  3.18171  2.89787  2.37895  2.77506  2.98394  4.57843  3.61544
          0.94439  0.94976  1.49499  1.10432  0.40262  0.48576  0.95510
    103   2.64803  3.70715  3.15126  2.67592  4.31873  3.72754  3.50819  3.73381  1.98057  3.34067  3.79905  2.86061  4.11715  3.08462  2.65052  2.45370  2.59966  2.29438  3.36542  3.88871    155 k - - -
          2.68618  4.42225  2.77519  2.73123  3.46354  2.40513  3.72494  3.29354  2.67741  2.69355  4.24690  2.90347  2.73739  3.18146  2.89801  2.37887  2.77519  2.98518  4.58477  3.61503
          0.00978  5.02863  5.75098  0.61958  0.77255  0.61962  0.77252
    104   2.75508  2.51876  2.60442  2.44678  4.22384  3.56886  3.16118  3.29131  2.67183  2.36136  3.81436  3.09335  4.20246  3.21214  3.12972  2.80821  2.75986  3.05095  2.95659  3.90184    156 l - - -
          2.68618  4.42225  2.77519  2.73123  3.46354  2.40513  3.72494  3.29354  2.67741  2.69355  4.24690  2.90347  2.73739  3.18146  2.89801  2.37887  2.77519  2.98518  4.58477  3.61503
          0.00867  5.14802  5.87036  0.61958  0.77255  0.51885  0.90437
    105   2.59526  5.37558  2.66054  2.33572  4.02080  3.45253  3.01431  3.07461  2.65721  2.83591  3.92089  2.96396  3.62248  2.59886  2.52780  2.41132  3.08353  3.24045  3.32811  4.04299    157 e - - -
          2.68618  4.42225  2.77519  2.73123  3.46354  2.40513  3.72494  3.29354  2.67741  2.69355  4.24690  2.90347  2.73739  3.18146  2.89801  2.37887  2.77519  2.98518  4.58477  3.61503
          0.00804  5.22260  5.94494  0.61958  0.77255  0.38434  1.14226
    106   2.72303  5.36023  2.53675  2.51055  3.69048  3.07436  3.53377  2.83948  2.34652  2.61050  4.41702  2.86601  3.59078  2.84640  3.11012  2.85641  2.52969  2.65608  5.83019  3.45121    158 k - - -
          2.68618  4.42225  2.77519  2.73123  3.46354  2.40513  3.72494  3.29354  2.67741  2.69355  4.24690  2.90347  2.73739  3.18146  2.89801  2.37887  2.77519  2.98518  4.58477  3.61503
          0.00760  5.27938  6.00172  0.61958  0.77255  0.48576  0.95510
    107   2.76369  5.26880  2.97667  2.21726  3.37940  3.82712  2.96115  3.51096  2.81214  2.45959  4.33433  2.86206  3.07771  3.16462  3.04217  2.37692  2.50645  2.96277  5.75931  2.92997    159 e - - -
          2.68618  4.42225  2.77519  2.73123  3.46354  2.40513  3.72494  3.29354  2.67741  2.69355  4.24690  2.90347  2.73739  3.18146  2.89801  2.37887  2.77519  2.98518  4.58477  3.61503
          0.08673  5.27938  2.55126  0.61958  0.77255  0.48576  0.95510
    108   2.80096  5.34370  2.70790  2.18858  4.15529  2.61376  2.87421  2.98250  2.71554  3.12100  4.39836  2.70236  3.38361  2.97043  2.81157  2.84830  2.76304  2.80536  3.61819  4.11357    160 e - - -
          2.68618  4.42225  2.77519  2.73123  3.46354  2.40513  3.72494  3.29354  2.67741  2.69355  4.24690  2.90347  2.73739  3.18146  2.89801  2.37887  2.77519  2.98518  4.58477  3.61503
          0.05871  5.20086  2.96600  0.61958  0.77255  0.73383  0.65406
    109   2.61872  4.64896  2.62935  2.08848  3.41092  2.89860  3.63872  3.46696  2.74484  2.73132  4.28197  3.01263  2.55775  2.97505  3.21682  2.87012  2.39248  3.38069  4.71745  3.73424    161 e - - -
          2.68618  4.42225  2.77519  2.73123  3.46354  2.40513  3.72494  3.29354  2.67741  2.69355  4.24690  2.90347  2.73739  3.18146  2.89801  2.37887  2.77519  2.98518  4.58477  3.61503
          0.00865  5.15080  5.87315  0.61958  0.77255  0.85724  0.55222
    110   2.73730  4.55633  2.05808  2.15534  4.74415  3.20860  3.08213  3.87467  2.59020  3.22655  4.45934  2.41674  3.16633  2.71526  3.14098  2.80011  2.93823  3.06133  4.78490  3.52528    162 d - - -
          2.68618  4.42225  2.77519  2.73123  3.46354  2.40513  3.72494  3.29354  2.67741  2.69355  4.24690  2.90347  2.73739  3.18146  2.89801  2.37887  2.77519  2.98518  4.58477  3.61503
          0.00865  5.15080  5.87315  0.61958  0.77255  0.30841  1.32658
    111   2.93730  4.03517  4.88436  4.27787  2.77645  2.79808  2.91479  2.64975  4.09149  1.97643  2.89272  4.32595  4.57365  4.24772  4.14688  2.03702  2.74634  2.49722  3.40454  2.46119    163 l - - -
          2.68618  4.42225  2.77519  2.73123  3.46354  2.40513  3.72494  3.29354  2.67741  2.69355  4.24690  2.90347  2.73739  3.18146  2.89801  2.37887  2.77519  2.98518  4.58477  3.61503
          0.00760  5.27938  6.00172  0.61958  0.77255  0.48576  0.95510
    112   2.86848  4.19591  2.90501  3.01590  3.24985  1.89234  3.85307  3.31381  3.07922  2.03045  2.95198  3.14105  4.32004  3.24283  3.49107  2.24555  2.86874  3.21622  5.48023  4.21058    164 g - - -
          2.68618  4.42225  2.77519  2.73123  3.46354  2.40513  3.72494  3.29354  2.67741  2.69355  4.24690  2.90347  2.73739  3.18146  2.89801  2.37887  2.77519  2.98518  4.58477  3.61503
          0.00760  5.27938  6.00172  0.61958  0.77255  0.48576  0.95510
    113   3.04352  5.11329  4.37560  4.04492  4.39762  3.99307  4.90889  4.24576  3.99214  3.43149  4.84689  4.23120  4.67775  4.33023  4.27360  0.39360  3.68051  3.86708  5.90786  3.48286    165 S - - -
          2.68618  4.42225  2.77519  2.73123  3.46354  2.40513  3.72494  3.29354  2.67741  2.69355  4.24690  2.90347  2.73739  3.18146  2.89801  2.37887  2.77519  2.98518  4.58477  3.61503
          0.00760  5.27938  6.00172  0.61958  0.77255  0.48576  0.95510
    114   4.22266  6.83686  0.24124  3.09441  6.21875  4.19119  4.97825  5.98622  4.28708  5.40497  6.39876  3.15216  4.93218  4.19736  5.06152  4.04422  4.59256  5.45224  7.39700  5.80907    166 D - - -
          2.68618  4.42225  2.77519  2.73123  3.46354  2.40513  3.72494  3.29354  2.67741  2.69355  4.24690  2.90347  2.73739  3.18146  2.89801  2.37887  2.77519  2.98518  4.58477  3.61503
          0.00760  5.27938  6.00172  0.61958  0.77255  0.48576  0.95510
    115   5.50717  6.72681  5.52398  5.51431  5.31257  5.30787  0.06208  6.50814  5.43980  5.71694  6.97199  5.82184  5.94933  5.94782  5.52492  5.64364  5.90690  6.19210  6.61604  5.26620    167 H - - -
          2.68618  4.42225  2.77519  2.73123  3.46354  2.40513  3.72494  3.29354  2.67741  2.69355  4.24690  2.90347  2.73739  3.18146  2.89801  2.37887  2.77519  2.98518  4.58477  3.61503
          0.00760  5.27938  6.00172  0.61958  0.77255  0.48576  0.95510
    116   2.74875  4.51884  3.24961  2.91901  3.52568  3.54613  3.80993  3.22188  2.63396  2.33378  4.19834  2.82921  2.61219  3.01914  2.01248  2.42424  3.24551  2.96046  4.64852  3.71012    168 r - - -
          2.68618  4.42225  2.77519  2.73123  3.46354  2.40513  3.72494  3.29354  2.67741  2.69355  4.24690  2.90347  2.73739  3.18146  2.89801  2.37887  2.77519  2.98518  4.58477  3.61503
          0.00760  5.27938  6.00172  0.61958  0.77255  0.48576  0.95510
    117   2.24611  4.67762  3.67413  3.48841  3.08158  2.74951  4.31973  2.55385  3.07593  2.65255  3.78501  3.85162  1.97480  3.71164  3.74261  2.85429  3.26937  2.66446  5.26995  2.20602    169 p - - -
          2.68618  4.42225  2.77519  2.73123  3.46354  2.40513  3.72494  3.29354  2.67741  2.69355  4.24690  2.90347  2.73739  3.18146  2.89801  2.37887  2.77519  2.98518  4.58477  3.61503
          0.00760  5.27938  6.00172  0.61958  0.77255  0.48576  0.95510
    118   3.16684  4.53581  5.07496  4.47328  3.46096  4.35923  4.70667  1.16490  3.81463  2.44698  3.27735  4.49868  4.71577  4.43213  4.32118  3.26429  2.59877  1.43955  5.21567  4.03558    170 i - - -
          2.68618  4.42225  2.77519  2.73123  3.46354  2.40513  3.72494  3.29354  2.67741  2.69355  4.24690  2.90347  2.73739  3.18146  2.89801  2.37887  2.77519  2.98518  4.58477  3.61503
          0.00760  5.27938  6.00172  0.61958  0.77255  0.48576  0.95510
    119   2.31783  3.96073  4.02733  2.66918  2.67367  4.12019  3.73952  2.32053  3.50170  2.03312  3.47714  4.03875  4.49200  3.91926  2.59015  3.00546  2.92144  2.36707  5.17477  2.66400    171 l - - -
          2.68618  4.42225  2.77519  2.73123  3.46354  2.40513  3.72494  3.29354  2.67741  2.69355  4.24690  2.90347  2.73739  3.18146  2.89801  2.37887  2.77519  2.98518  4.58477  3.61503
          0.00512  5.27690        *  0.61958  0.77255  0.00000        *
//
HMMER3/f [3.1b2 | February 2015]
NAME  N-Term_TEN
ACC   PF11474.11
DESC  Telomerase reverse transcriptase TEN domain
LENG  188
ALPH  amino
RF    no
MM    no
CONS  yes
CS    yes
MAP   yes
DATE  Mon Oct 11 17:50:07 2021
NSEQ  1
EFFN  0.402344
CKSUM 696362420
GA    25 25;
TC    417.1 417.1;
NC    22.6 20.3;
BM    hmmbuild HMM.ann SEED.ann
SM    hmmsearch -Z 61295632 -E 1000 --cpu 4 HMM pfamseq
STATS LOCAL MSV      -10.3578  0.70602
STATS LOCAL VITERBI  -11.4183  0.70602
STATS LOCAL FORWARD   -4.9123  0.70602
HMM          A        C        D        E        F        G        H        I        K        L        M        N        P        Q        R        S        T        V        W        Y   
            m->m     m->i     m->d     i->m     i->i     d->m     d->d
  COMPO   2.70694  4.40431  3.00771  2.73806  3.05782  3.04470  3.98145  2.67654  2.66850  2.30344  3.75926  2.82401  3.79968  2.92254  3.10733  2.74295  2.82688  2.55604  4.74704  3.16593
          2.68618  4.42225  2.77519  2.73123  3.46354  2.40513  3.72494  3.29354  2.67741  2.69355  4.24690  2.90347  2.73739  3.18146  2.89801  2.37887  2.77519  2.98518  4.58477  3.61503
          0.03394  3.79585  4.51819  0.61958  0.77255  0.00000        *
      1   2.97152  4.41421  4.22264  3.83718  3.32466  3.98025  4.58086  1.17841  3.66364  1.92884  3.27443  4.09334  4.42066  4.02108  3.86910  3.46981  3.27286  1.84999  5.19813  3.92838      1 i - - X
          2.68618  4.42225  2.77519  2.73123  3.46354  2.40513  3.72494  3.29354  2.67741  2.69355  4.24690  2.90347  2.73739  3.18146  2.89801  2.37887  2.77519  2.98518  4.58477  3.61503
          0.03394  3.79585  4.51819  0.61958  0.77255  0.48576  0.95510
      2   2.66303  4.65377  2.67206  2.55081  4.00554  3.13494  3.86464  3.70128  2.76297  3.35754  4.31478  1.30149  3.78399  3.13892  3.11357  2.73422  3.04338  3.33127  5.32061  3.96066      2 n - - X
          2.68618  4.42225  2.77519  2.73123  3.46354  2.40513  3.72494  3.29354  2.67741  2.69355  4.24690  2.90347  2.73739  3.18146  2.89801  2.37887  2.77519  2.98518  4.58477  3.61503
          0.03394  3.79585  4.51819  0.61958  0.77255  0.48576  0.95510
      3   2.66303  4.65377  2.67206  2.55081  4.00554  3.13494  3.86464  3.70128  2.76297  3.35754  4.31478  1.30149  3.78399  3.13892  3.11357  2.73422  3.04338  3.33127  5.32061  3.96066      3 n - - X
          2.68618  4.42225  2.77519  2.73123  3.46354  2.40513  3.72494  3.29354  2.67741  2.69355  4.24690  2.90347  2.73739  3.18146  2.89801  2.37887  2.77519  2.98518  4.58477  3.61503
          0.03394  3.79585  4.51819  0.61958  0.77255  0.48576  0.95510
      4   2.97152  4.41421  4.22264  3.83718  3.32466  3.98025  4.58086  1.17841  3.66364  1.92884  3.27443  4.09334  4.42066  4.02108  3.86910  3.46981  3.27286  1.84999  5.19813  3.92838      4 i - - X
          2.68618  4.42225  2.77519  2.73123  3.46354  2.40513  3.72494  3.29354  2.67741  2.69355  4.24690  2.90347  2.73739  3.18146  2.89801  2.37887  2.77519  2.98518  4.58477  3.61503
          0.03394  3.79585  4.51819  0.61958  0.77255  0.48576  0.95510
      5   2.66303  4.65377  2.67206  2.55081  4.00554  3.13494  3.86464  3.70128  2.76297  3.35754  4.31478  1.30149  3.78399  3.13892  3.11357  2.73422  3.04338  3.33127  5.32061  3.96066      5 n - - X
          2.68618  4.42225  2.77519  2.73123  3.46354  2.40513  3.72494  3.29354  2.67741  2.69355  4.24690  2.90347  2.73739  3.18146  2.89801  2.37887  2.77519  2.98518  4.58477  3.61503
          0.03394  3.79585  4.51819  0.61958  0.77255  0.48576  0.95510
      6   2.66303  4.65377  2.67206  2.55081  4.00554  3.13494  3.86464  3.70128  2.76297  3.35754  4.31478  1.30149  3.78399  3.13892  3.11357  2.73422  3.04338  3.33127  5.32061  3.96066      6 n - - X
          2.68618  4.42225  2.77519  2.73123  3.46354  2.40513  3.72494  3.29354  2.67741  2.69355  4.24690  2.90347  2.73739  3.18146  2.89801  2.37887  2.77519  2.98518  4.58477  3.61503
          0.03394  3.79585  4.51819  0.61958  0.77255  0.48576  0.95510
      7   2.66303  4.65377  2.67206  2.55081  4.00554  3.13494  3.86464  3.70128  2.76297  3.35754  4.31478  1.30149  3.78399  3.13892  3.11357  2.73422  3.04338  3.33127  5.32061  3.96066      7 n - - X
          2.68618  4.42225  2.77519  2.73123  3.46354  2.40513  3.72494  3.29354  2.67741  2.69355  4.24690  2.90347  2.73739  3.18146  2.89801  2.37887  2.77519  2.98518  4.58477  3.61503
          0.03394  3.79585  4.51819  0.61958  0.77255  0.48576  0.95510
      8   2.90473  4.86144  3.07543  2.71386  4.23027  3.40035  3.72182  3.65519  1.14858  3.23810  4.20559  3.14102  3.90771  2.91909  2.42439  2.95288  3.16474  3.36797  5.31804  4.12045      8 k - - X
          2.68618  4.42225  2.77519  2.73123  3.46354  2.40513  3.72494  3.29354  2.67741  2.69355  4.24690  2.90347  2.73739  3.18146  2.89801  2.37887  2.77519  2.98518  4.58477  3.61503
          0.03394  3.79585  4.51819  0.61958  0.77255  0.48576  0.95510
      9   2.82391  4.80348  2.85654  2.61232  3.96119  3.31750  3.76918  3.58217  2.43905  3.09197  4.12421  3.07053  3.87128  1.37714  2.72383  2.87594  3.12199  3.31731  5.24801  3.93728      9 q - - -
          2.68618  4.42225  2.77519  2.73123  3.46354  2.40513  3.72494  3.29354  2.67741  2.69355  4.24690  2.90347  2.73739  3.18146  2.89801  2.37887  2.77519  2.98518  4.58477  3.61503
          0.03394  3.79585  4.51819  0.61958  0.77255  0.48576  0.95510
     10   2.91144  4.47319  3.96799  3.55732  3.17835  3.77684  4.31030  2.34647  3.32892  1.78624  1.53332  3.84376  4.23852  3.71682  3.54291  3.25177  3.21604  2.34324  5.00794  3.76195     10 m - - -
          2.68618  4.42225  2.77519  2.73123  3.46354  2.40513  3.72494  3.29354  2.67741  2.69355  4.24690  2.90347  2.73739  3.18146  2.89801  2.37887  2.77519  2.98518  4.58477  3.61503
          0.03394  3.79585  4.51819  0.61958  0.77255  0.48576  0.95510
     11   3.07102  4.55716  4.06533  3.70691  3.10991  3.88283  4.38674  2.31233  3.47532  0.97587  3.16059  3.98955  4.33279  3.86210  3.66310  3.44769  3.36958  2.32936  4.95932  3.66429     11 l - - -
          2.68618  4.42225  2.77519  2.73123  3.46354  2.40513  3.72494  3.29354  2.67741  2.69355  4.24690  2.90347  2.73739  3.18146  2.89801  2.37887  2.77519  2.98518  4.58477  3.61503
          0.03394  3.79585  4.51819  0.61958  0.77255  0.48576  0.95510
     12   2.37506  4.21928  3.36343  3.11426  3.90438  3.06047  4.13698  3.02232  3.05568  2.88842  3.94560  3.33461  3.75891  3.45489  3.31686  2.57569  1.30895  2.72553  5.34910  4.12161     12 t - - B
          2.68618  4.42225  2.77519  2.73123  3.46354  2.40513  3.72494  3.29354  2.67741  2.69355  4.24690  2.90347  2.73739  3.18146  2.89801  2.37887  2.77519  2.98518  4.58477  3.61503
          0.03394  3.79585  4.51819  0.61958  0.77255  0.48576  0.95510
     13   2.92233  4.76304  3.40551  2.93532  4.09822  3.42248  3.77472  3.63624  2.21532  3.16631  4.17040  3.29997  3.93052  3.00054  1.10248  3.01132  3.19466  3.36399  5.21352  4.04414     13 r - - -
          2.68618  4.42225  2.77519  2.73123  3.46354  2.40513  3.72494  3.29354  2.67741  2.69355  4.24690  2.90347  2.73739  3.18146  2.89801  2.37887  2.77519  2.98518  4.58477  3.61503
          0.03394  3.79585  4.51819  0.61958  0.77255  0.48576  0.95510
     14   2.90473  4.86144  3.07543  2.71386  4.23027  3.40035  3.72182  3.65519  1.14858  3.23810  4.20559  3.14102  3.90771  2.91909  2.42439  2.95288  3.16474  3.36797  5.31804  4.12045     14 k - - H
          2.68618  4.42225  2.77519  2.73123  3.46354  2.40513  3.72494  3.29354  2.67741  2.69355  4.24690  2.90347  2.73739  3.18146  2.89801  2.37887  2.77519  2.98518  4.58477  3.61503
          0.03394  3.79585  4.51819  0.61958  0.77255  0.48576  0.95510
     15   2.89002  4.97982  2.46164  1.13983  4.31705  3.22719  3.81005  3.75576  2.68114  3.38625  4.36581  2.89548  3.82878  3.02872  3.08035  2.88163  3.19441  3.44836  5.50331  4.22786     15 e - - H
          2.68618  4.42225  2.77519  2.73123  3.46354  2.40513  3.72494  3.29354  2.67741  2.69355  4.24690  2.90347  2.73739  3.18146  2.89801  2.37887  2.77519  2.98518  4.58477  3.61503
          0.03394  3.79585  4.51819  0.61958  0.77255  0.48576  0.95510
     16   2.91040  5.02118  1.03459  2.29415  4.38876  3.15538  3.86864  3.96018  2.93912  3.58318  4.56156  2.84580  3.80303  3.10913  3.44324  2.88288  3.24807  3.60825  5.57214  4.27689     16 d - - H
          2.68618  4.42225  2.77519  2.73123  3.46354  2.40513  3.72494  3.29354  2.67741  2.69355  4.24690  2.90347  2.73739  3.18146  2.89801  2.37887  2.77519  2.98518  4.58477  3.61503
          0.03394  3.79585  4.51819  0.61958  0.77255  0.48576  0.95510
     17   3.07102  4.55716  4.06533  3.70691  3.10991  3.88283  4.38674  2.31233  3.47532  0.97587  3.16059  3.98955  4.33279  3.86210  3.66310  3.44769  3.36958  2.32936  4.95932  3.66429     17 l - - H
          2.68618  4.42225  2.77519  2.73123  3.46354  2.40513  3.72494  3.29354  2.67741  2.69355  4.24690  2.90347  2.73739  3.18146  2.89801  2.37887  2.77519  2.98518  4.58477  3.61503
          0.03394  3.79585  4.51819  0.61958  0.77255  0.48576  0.95510
     18   3.07102  4.55716  4.06533  3.70691  3.10991  3.88283  4.38674  2.31233  3.47532  0.97587  3.16059  3.98955  4.33279  3.86210  3.66310  3.44769  3.36958  2.32936  4.95932  3.66429     18 l - - H
          2.68618  4.42225  2.77519  2.73123  3.46354  2.40513  3.72494  3.29354  2.67741  2.69355  4.24690  2.90347  2.73739  3.18146  2.89801  2.37887  2.77519  2.98518  4.58477  3.61503
          0.03394  3.79585  4.51819  0.61958  0.77255  0.48576  0.95510
     19   2.37506  4.21928  3.36343  3.11426  3.90438  3.06047  4.13698  3.02232  3.05568  2.88842  3.94560  3.33461  3.75891  3.45489  3.31686  2.57569  1.30895  2.72553  5.34910  4.12161     19 t - - H
          2.68618  4.42225  2.77519  2.73123  3.46354  2.40513  3.72494  3.29354  2.67741  2.69355  4.24690  2.90347  2.73739  3.18146  2.89801  2.37887  2.77519  2.98518  4.58477  3.61503
          0.03394  3.79585  4.51819  0.61958  0.77255  0.48576  0.95510
     20   2.74801  4.31390  4.01740  3.68015  3.49623  3.64235  4.49576  2.06134  3.54665  2.19812  3.47515  3.88167  4.20856  3.91289  3.76614  3.14265  3.11235  1.12783  5.26699  3.99291     20 v - - H
          2.68618  4.42225  2.77519  2.73123  3.46354  2.40513  3.72494  3.29354  2.67741  2.69355  4.24690  2.90347  2.73739  3.18146  2.89801  2.37887  2.77519  2.98518  4.58477  3.61503
          0.03394  3.79585  4.51819  0.61958  0.77255  0.48576  0.95510
     21   3.07102  4.55716  4.06533  3.70691  3.10991  3.88283  4.38674  2.31233  3.47532  0.97587  3.16059  3.98955  4.33279  3.86210  3.66310  3.44769  3.36958  2.32936  4.95932  3.66429     21 l - - H
          2.68618  4.42225  2.77519  2.73123  3.46354  2.40513  3.72494  3.29354  2.67741  2.69355  4.24690  2.90347  2.73739  3.18146  2.89801  2.37887  2.77519  2.98518  4.58477  3.61503
          0.03394  3.79585  4.51819  0.61958  0.77255  0.48576  0.95510
     22   2.90473  4.86144  3.07543  2.71386  4.23027  3.40035  3.72182  3.65519  1.14858  3.23810  4.20559  3.14102  3.90771  2.91909  2.42439  2.95288  3.16474  3.36797  5.31804  4.12045     22 k - - H
          2.68618  4.42225  2.77519  2.73123  3.46354  2.40513  3.72494  3.29354  2.67741  2.69355  4.24690  2.90347  2.73739  3.18146  2.89801  2.37887  2.77519  2.98518  4.58477  3.61503
          0.03394  3.79585  4.51819  0.61958  0.77255  0.48576  0.95510
     23   2.82391  4.80348  2.85654  2.61232  3.96119  3.31750  3.76918  3.58217  2.43905  3.09197  4.12421  3.07053  3.87128  1.37714  2.72383  2.87594  3.12199  3.31731  5.24801  3.93728     23 q - - H
          2.68618  4.42225  2.77519  2.73123  3.46354  2.40513  3.72494  3.29354  2.67741  2.69355  4.24690  2.90347  2.73739  3.18146  2.89801  2.37887  2.77519  2.98518  4.58477  3.61503
          0.03394  3.79585  4.51819  0.61958  0.77255  0.48576  0.95510
     24   2.97152  4.41421  4.22264  3.83718  3.32466  3.98025  4.58086  1.17841  3.66364  1.92884  3.27443  4.09334  4.42066  4.02108  3.86910  3.46981  3.27286  1.84999  5.19813  3.92838     24 i - - S
          2.68618  4.42225  2.77519  2.73123  3.46354  2.40513  3.72494  3.29354  2.67741  2.69355  4.24690  2.90347  2.73739  3.18146  2.89801  2.37887  2.77519  2.98518  4.58477  3.61503
          0.03394  3.79585  4.51819  0.61958  0.77255  0.48576  0.95510
     25   2.28072  4.19900  3.14304  2.95724  4.00083  2.93045  4.06826  3.51397  3.02571  3.24092  4.17490  3.19308  3.66335  3.38155  3.31277  1.21285  2.75547  3.06599  5.37995  4.08441     25 s - - T
          2.68618  4.42225  2.77519  2.73123  3.46354  2.40513  3.72494  3.29354  2.67741  2.69355  4.24690  2.90347  2.73739  3.18146  2.89801  2.37887  2.77519  2.98518  4.58477  3.61503
          0.03394  3.79585  4.51819  0.61958  0.77255  0.48576  0.95510
     26   1.13028  4.15731  3.38741  3.17741  3.97841  2.98341  4.20816  3.09276  3.19172  2.97759  4.01968  3.34558  3.71559  3.54047  3.44632  2.50918  2.78132  2.76062  5.41337  4.20549     26 a - - T
          2.68618  4.42225  2.77519  2.73123  3.46354  2.40513  3.72494  3.29354  2.67741  2.69355  4.24690  2.90347  2.73739  3.18146  2.89801  2.37887  2.77519  2.98518  4.58477  3.61503
          0.03394  3.79585  4.51819  0.61958  0.77255  0.48576  0.95510
     27   3.07102  4.55716  4.06533  3.70691  3.10991  3.88283  4.38674  2.31233  3.47532  0.97587  3.16059  3.98955  4.33279  3.86210  3.66310  3.44769  3.36958  2.32936  4.95932  3.66429     27 l - - -
          2.68618  4.42225  2.77519  2.73123  3.46354  2.40513  3.72494  3.29354  2.67741  2.69355  4.24690  2.90347  2.73739  3.18146  2.89801  2.37887  2.77519  2.98518  4.58477  3.61503
          0.03394  3.79585  4.51819  0.61958  0.77255  0.48576  0.95510
     28   2.90473  4.86144  3.07543  2.71386  4.23027  3.40035  3.72182  3.65519  1.14858  3.23810  4.20559  3.14102  3.90771  2.91909  2.42439  2.95288  3.16474  3.36797  5.31804  4.12045     28 k - - -
          2.68618  4.42225  2.77519  2.73123  3.46354  2.40513  3.72494  3.29354  2.67741  2.69355  4.24690  2.90347  2.73739  3.18146  2.89801  2.37887  2.77519  2.98518  4.58477  3.61503
          0.03394  3.79585  4.51819  0.61958  0.77255  0.48576  0.95510
     29   3.14008  4.66011  3.72657  3.44335  2.30224  3.74197  3.58859  3.16031  3.30306  2.63360  3.84391  3.63166  4.21853  3.62755  3.50176  3.28379  3.42693  3.02751  3.94245  1.10351     29 y - - E
          2.68618  4.42225  2.77519  2.73123  3.46354  2.40513  3.72494  3.29354  2.67741  2.69355  4.24690  2.90347  2.73739  3.18146  2.89801  2.37887  2.77519  2.98518  4.58477  3.61503
          0.03394  3.79585  4.51819  0.61958  0.77255  0.48576  0.95510
     30   2.74801  4.31390  4.01740  3.68015  3.49623  3.64235  4.49576  2.06134  3.54665  2.19812  3.47515  3.88167  4.20856  3.91289  3.76614  3.14265  3.11235  1.12783  5.26699  3.99291     30 v - - E
          2.68618  4.42225  2.77519  2.73123  3.46354  2.40513  3.72494  3.29354  2.67741  2.69355  4.24690  2.90347  2.73739  3.18146  2.89801  2.37887  2.77519  2.98518  4.58477  3.61503
          0.03394  3.79585  4.51819  0.61958  0.77255  0.48576  0.95510
     31   2.28072  4.19900  3.14304  2.95724  4.00083  2.93045  4.06826  3.51397  3.02571  3.24092  4.17490  3.19308  3.66335  3.38155  3.31277  1.21285  2.75547  3.06599  5.37995  4.08441     31 s - - E
          2.68618  4.42225  2.77519  2.73123  3.46354  2.40513  3.72494  3.29354  2.67741  2.69355  4.24690  2.90347  2.73739  3.18146  2.89801  2.37887  2.77519  2.98518  4.58477  3.61503
          0.03394  3.79585  4.51819  0.61958  0.77255  0.48576  0.95510
     32   2.66303  4.65377  2.67206  2.55081  4.00554  3.13494  3.86464  3.70128  2.76297  3.35754  4.31478  1.30149  3.78399  3.13892  3.11357  2.73422  3.04338  3.33127  5.32061  3.96066     32 n - - E
          2.68618  4.42225  2.77519  2.73123  3.46354  2.40513  3.72494  3.29354  2.67741  2.69355  4.24690  2.90347  2.73739  3.18146  2.89801  2.37887  2.77519  2.98518  4.58477  3.61503
          0.03394  3.79585  4.51819  0.61958  0.77255  0.48576  0.95510
     33   3.07102  4.55716  4.06533  3.70691  3.10991  3.88283  4.38674  2.31233  3.47532  0.97587  3.16059  3.98955  4.33279  3.86210  3.66310  3.44769  3.36958  2.32936  4.95932  3.66429     33 l - - H
          2.68618  4.42225  2.77519  2.73123  3.46354  2.40513  3.72494  3.29354  2.67741  2.69355  4.24690  2.90347  2.73739  3.18146  2.89801  2.37887  2.77519  2.98518  4.58477  3.61503
          0.03394  3.79585  4.51819  0.61958  0.77255  0.48576  0.95510
     34   3.14008  4.66011  3.72657  3.44335  2.30224  3.74197  3.58859  3.16031  3.30306  2.63360  3.84391  3.63166  4.21853  3.62755  3.50176  3.28379  3.42693  3.02751  3.94245  1.10351     34 y - - H
          2.68618  4.42225  2.77519  2.73123  3.46354  2.40513  3.72494  3.29354  2.67741  2.69355  4.24690  2.90347  2.73739  3.18146  2.89801  2.37887  2.77519  2.98518  4.58477  3.61503
          0.03394  3.79585  4.51819  0.61958  0.77255  0.48576  0.95510
     35   2.89002  4.97982  2.46164  1.13983  4.31705  3.22719  3.81005  3.75576  2.68114  3.38625  4.36581  2.89548  3.82878  3.02872  3.08035  2.88163  3.19441  3.44836  5.50331  4.22786     35 e - - H
          2.68618  4.42225  2.77519  2.73123  3.46354  2.40513  3.72494  3.29354  2.67741  2.69355  4.24690  2.90347  2.73739  3.18146  2.89801  2.37887  2.77519  2.98518  4.58477  3.61503
          0.03394  3.79585  4.51819  0.61958  0.77255  0.48576  0.95510
     36   3.16360  4.58872  4.13284  3.83446  1.14617  3.86796  3.84818  2.69866  3.74379  2.08748  3.44153  3.93390  4.32968  3.93351  3.88243  3.43640  3.46543  2.68337  4.12325  2.50121     36 f - - H
          2.68618  4.42225  2.77519  2.73123  3.46354  2.40513  3.72494  3.29354  2.67741  2.69355  4.24690  2.90347  2.73739  3.18146  2.89801  2.37887  2.77519  2.98518  4.58477  3.61503
          0.03394  3.79585  4.51819  0.61958  0.77255  0.48576  0.95510
     37   3.07102  4.55716  4.06533  3.70691  3.10991  3.88283  4.38674  2.31233  3.47532  0.97587  3.16059  3.98955  4.33279  3.86210  3.66310  3.44769  3.36958  2.32936  4.95932  3.66429     37 l - - H
          2.68618  4.42225  2.77519  2.73123  3.46354  2.40513  3.72494  3.29354  2.67741  2.69355  4.24690  2.90347  2.73739  3.18146  2.89801  2.37887  2.77519  2.98518  4.58477  3.61503
          0.03394  3.79585  4.51819  0.61958  0.77255  0.48576  0.95510
     38   3.07102  4.55716  4.06533  3.70691  3.10991  3.88283  4.38674  2.31233  3.47532  0.97587  3.16059  3.98955  4.33279  3.86210  3.66310  3.44769  3.36958  2.32936  4.95932  3.66429     38 l - - H
          2.68618  4.42225  2.77519  2.73123  3.46354  2.40513  3.72494  3.29354  2.67741  2.69355  4.24690  2.90347  2.73739  3.18146  2.89801  2.37887  2.77519  2.98518  4.58477  3.61503
          0.03394  3.79585  4.51819  0.61958  0.77255  0.48576  0.95510
     39   1.13028  4.15731  3.38741  3.17741  3.97841  2.98341  4.20816  3.09276  3.19172  2.97759  4.01968  3.34558  3.71559  3.54047  3.44632  2.50918  2.78132  2.76062  5.41337  4.20549     39 a - - H
          2.68618  4.42225  2.77519  2.73123  3.46354  2.40513  3.72494  3.29354  2.67741  2.69355  4.24690  2.90347  2.73739  3.18146  2.89801  2.37887  2.77519  2.98518  4.58477  3.61503
          0.03394  3.79585  4.51819  0.61958  0.77255  0.48576  0.95510
     40   2.37506  4.21928  3.36343  3.11426  3.90438  3.06047  4.13698  3.02232  3.05568  2.88842  3.94560  3.33461  3.75891  3.45489  3.31686  2.57569  1.30895  2.72553  5.34910  4.12161     40 t - - T
          2.68618  4.42225  2.77519  2.73123  3.46354  2.40513  3.72494  3.29354  2.67741  2.69355  4.24690  2.90347  2.73739  3.18146  2.89801  2.37887  2.77519  2.98518  4.58477  3.61503
          0.03394  3.79585  4.51819  0.61958  0.77255  0.48576  0.95510
     41   2.89002  4.97982  2.46164  1.13983  4.31705  3.22719  3.81005  3.75576  2.68114  3.38625  4.36581  2.89548  3.82878  3.02872  3.08035  2.88163  3.19441  3.44836  5.50331  4.22786     41 e - - T
          2.68618  4.42225  2.77519  2.73123  3.46354  2.40513  3.72494  3.29354  2.67741  2.69355  4.24690  2.90347  2.73739  3.18146  2.89801  2.37887  2.77519  2.98518  4.58477  3.61503
          0.03394  3.79585  4.51819  0.61958  0.77255  0.48576  0.95510
     42   2.90473  4.86144  3.07543  2.71386  4.23027  3.40035  3.72182  3.65519  1.14858  3.23810  4.20559  3.14102  3.90771  2.91909  2.42439  2.95288  3.16474  3.36797  5.31804  4.12045     42 k - - S
          2.68618  4.42225  2.77519  2.73123  3.46354  2.40513  3.72494  3.29354  2.67741  2.69355  4.24690  2.90347  2.73739  3.18146  2.89801  2.37887  2.77519  2.98518  4.58477  3.61503
          0.03394  3.79585  4.51819  0.61958  0.77255  0.48576  0.95510
     43   2.97152  4.41421  4.22264  3.83718  3.32466  3.98025  4.58086  1.17841  3.66364  1.92884  3.27443  4.09334  4.42066  4.02108  3.86910  3.46981  3.27286  1.84999  5.19813  3.92838     43 i - - S
          2.68618  4.42225  2.77519  2.73123  3.46354  2.40513  3.72494  3.29354  2.67741  2.69355  4.24690  2.90347  2.73739  3.18146  2.89801  2.37887  2.77519  2.98518  4.58477  3.61503
          0.03394  3.79585  4.51819  0.61958  0.77255  0.48576  0.95510
     44   2.74801  4.31390  4.01740  3.68015  3.49623  3.64235  4.49576  2.06134  3.54665  2.19812  3.47515  3.88167  4.20856  3.91289  3.76614  3.14265  3.11235  1.12783  5.26699  3.99291     44 v - - -
          2.68618  4.42225  2.77519  2.73123  3.46354  2.40513  3.72494  3.29354  2.67741  2.69355  4.24690  2.90347  2.73739  3.18146  2.89801  2.37887  2.77519  2.98518  4.58477  3.61503
          0.03394  3.79585  4.51819  0.61958  0.77255  0.48576  0.95510
     45   2.82391  4.80348  2.85654  2.61232  3.96119  3.31750  3.76918  3.58217  2.43905  3.09197  4.12421  3.07053  3.87128  1.37714  2.72383  2.87594  3.12199  3.31731  5.24801  3.93728     45 q - - T
          2.68618  4.42225  2.77519  2.73123  3.46354  2.40513  3.72494  3.29354  2.67741  2.69355  4.24690  2.90347  2.73739  3.18146  2.89801  2.37887  2.77519  2.98518  4.58477  3.61503
          0.03394  3.79585  4.51819  0.61958  0.77255  0.48576  0.95510
     46   2.37506  4.21928  3.36343  3.11426  3.90438  3.06047  4.13698  3.02232  3.05568  2.88842  3.94560  3.33461  3.75891  3.45489  3.31686  2.57569  1.30895  2.72553  5.34910  4.12161     46 t - - T
          2.68618  4.42225  2.77519  2.73123  3.46354  2.40513  3.72494  3.29354  2.67741  2.69355  4.24690  2.90347  2.73739  3.18146  2.89801  2.37887  2.77519  2.98518  4.58477  3.61503
          0.03394  3.79585  4.51819  0.61958  0.77255  0.48576  0.95510
     47   2.28072  4.19900  3.14304  2.95724  4.00083  2.93045  4.06826  3.51397  3.02571  3.24092  4.17490  3.19308  3.66335  3.38155  3.31277  1.21285  2.75547  3.06599  5.37995  4.08441     47 s - - -
          2.68618  4.42225  2.77519  2.73123  3.46354  2.40513  3.72494  3.29354  2.67741  2.69355  4.24690  2.90347  2.73739  3.18146  2.89801  2.37887  2.77519  2.98518  4.58477  3.61503
          0.03394  3.79585  4.51819  0.61958  0.77255  0.48576  0.95510
     48   2.89002  4.97982  2.46164  1.13983  4.31705  3.22719  3.81005  3.75576  2.68114  3.38625  4.36581  2.89548  3.82878  3.02872  3.08035  2.88163  3.19441  3.44836  5.50331  4.22786     48 e - - -
          2.68618  4.42225  2.77519  2.73123  3.46354  2.40513  3.72494  3.29354  2.67741  2.69355  4.24690  2.90347  2.73739  3.18146  2.89801  2.37887  2.77519  2.98518  4.58477  3.61503
          0.03394  3.79585  4.51819  0.61958  0.77255  0.48576  0.95510
     49   3.07102  4.55716  4.06533  3.70691  3.10991  3.88283  4.38674  2.31233  3.47532  0.97587  3.16059  3.98955  4.33279  3.86210  3.66310  3.44769  3.36958  2.32936  4.95932  3.66429     49 l - - -
          2.68618  4.42225  2.77519  2.73123  3.46354  2.40513  3.72494  3.29354  2.67741  2.69355  4.24690  2.90347  2.73739  3.18146  2.89801  2.37887  2.77519  2.98518  4.58477  3.61503
          0.03394  3.79585  4.51819  0.61958  0.77255  0.48576  0.95510
     50   2.91040  5.02118  1.03459  2.29415  4.38876  3.15538  3.86864  3.96018  2.93912  3.58318  4.56156  2.84580  3.80303  3.10913  3.44324  2.88288  3.24807  3.60825  5.57214  4.27689     50 d - - -
          2.68618  4.42225  2.77519  2.73123  3.46354  2.40513  3.72494  3.29354  2.67741  2.69355  4.24690  2.90347  2.73739  3.18146  2.89801  2.37887  2.77519  2.98518  4.58477  3.61503
          0.03394  3.79585  4.51819  0.61958  0.77255  0.48576  0.95510
     51   2.37506  4.21928  3.36343  3.11426  3.90438  3.06047  4.13698  3.02232  3.05568  2.88842  3.94560  3.33461  3.75891  3.45489  3.31686  2.57569  1.30895  2.72553  5.34910  4.12161     51 t - - H
          2.68618  4.42225  2.77519  2.73123  3.46354  2.40513  3.72494  3.29354  2.67741  2.69355  4.24690  2.90347  2.73739  3.18146  2.89801  2.37887  2.77519  2.98518  4.58477  3.61503
          0.03394  3.79585  4.51819  0.61958  0.77255  0.48576  0.95510
     52   2.82391  4.80348  2.85654  2.61232  3.96119  3.31750  3.76918  3.58217  2.43905  3.09197  4.12421  3.07053  3.87128  1.37714  2.72383  2.87594  3.12199  3.31731  5.24801  3.93728     52 q - - H
          2.68618  4.42225  2.77519  2.73123  3.46354  2.40513  3.72494  3.29354  2.67741  2.69355  4.24690  2.90347  2.73739  3.18146  2.89801  2.37887  2.77519  2.98518  4.58477  3.61503
          0.03394  3.79585  4.51819  0.61958  0.77255  0.48576  0.95510
     53   3.16360  4.58872  4.13284  3.83446  1.14617  3.86796  3.84818  2.69866  3.74379  2.08748  3.44153  3.93390  4.32968  3.93351  3.88243  3.43640  3.46543  2.68337  4.12325  2.50121     53 f - - H
          2.68618  4.42225  2.77519  2.73123  3.46354  2.40513  3.72494  3.29354  2.67741  2.69355  4.24690  2.90347  2.73739  3.18146  2.89801  2.37887  2.77519  2.98518  4.58477  3.61503
          0.03394  3.79585  4.51819  0.61958  0.77255  0.48576  0.95510
     54   2.82391  4.80348  2.85654  2.61232  3.96119  3.31750  3.76918  3.58217  2.43905  3.09197  4.12421  3.07053  3.87128  1.37714  2.72383  2.87594  3.12199  3.31731  5.24801  3.93728     54 q - - H
          2.68618  4.42225  2.77519  2.73123  3.46354  2.40513  3.72494  3.29354  2.67741  2.69355  4.24690  2.90347  2.73739  3.18146  2.89801  2.37887  2.77519  2.98518  4.58477  3.61503
          0.03394  3.79585  4.51819  0.61958  0.77255  0.48576  0.95510
     55   2.89002  4.97982  2.46164  1.13983  4.31705  3.22719  3.81005  3.75576  2.68114  3.38625  4.36581  2.89548  3.82878  3.02872  3.08035  2.88163  3.19441  3.44836  5.50331  4.22786     55 e - - H
          2.68618  4.42225  2.77519  2.73123  3.46354  2.40513  3.72494  3.29354  2.67741  2.69355  4.24690  2.90347  2.73739  3.18146  2.89801  2.37887  2.77519  2.98518  4.58477  3.61503
          0.03394  3.79585  4.51819  0.61958  0.77255  0.48576  0.95510
     56   3.16360  4.58872  4.13284  3.83446  1.14617  3.86796  3.84818  2.69866  3.74379  2.08748  3.44153  3.93390  4.32968  3.93351  3.88243  3.43640  3.46543  2.68337  4.12325  2.50121     56 f - - H
          2.68618  4.42225  2.77519  2.73123  3.46354  2.40513  3.72494  3.29354  2.67741  2.69355  4.24690  2.90347  2.73739  3.18146  2.89801  2.37887  2.77519  2.98518  4.58477  3.61503
          0.03394  3.79585  4.51819  0.61958  0.77255  0.48576  0.95510
     57   3.07102  4.55716  4.06533  3.70691  3.10991  3.88283  4.38674  2.31233  3.47532  0.97587  3.16059  3.98955  4.33279  3.86210  3.66310  3.44769  3.36958  2.32936  4.95932  3.66429     57 l - - H
          2.68618  4.42225  2.77519  2.73123  3.46354  2.40513  3.72494  3.29354  2.67741  2.69355  4.24690  2.90347  2.73739  3.18146  2.89801  2.37887  2.77519  2.98518  4.58477  3.61503
          0.03394  3.79585  4.51819  0.61958  0.77255  0.48576  0.95510
     58   2.37506  4.21928  3.36343  3.11426  3.90438  3.06047  4.13698  3.02232  3.05568  2.88842  3.94560  3.33461  3.75891  3.45489  3.31686  2.57569  1.30895  2.72553  5.34910  4.12161     58 t - - H
          2.68618  4.42225  2.77519  2.73123  3.46354  2.40513  3.72494  3.29354  2.67741  2.69355  4.24690  2.90347  2.73739  3.18146  2.89801  2.37887  2.77519  2.98518  4.58477  3.61503
          0.03394  3.79585  4.51819  0.61958  0.77255  0.48576  0.95510
     59   2.37506  4.21928  3.36343  3.11426  3.90438  3.06047  4.13698  3.02232  3.05568  2.88842  3.94560  3.33461  3.75891  3.45489  3.31686  2.57569  1.30895  2.72553  5.34910  4.12161     59 t - - H
          2.68618  4.42225  2.77519  2.73123  3.46354  2.40513  3.72494  3.29354  2.67741  2.69355  4.24690  2.90347  2.73739  3.18146  2.89801  2.37887  2.77519  2.98518  4.58477  3.61503
          0.03394  3.79585  4.51819  0.61958  0.77255  0.48576  0.95510
     60   2.37506  4.21928  3.36343  3.11426  3.90438  3.06047  4.13698  3.02232  3.05568  2.88842  3.94560  3.33461  3.75891  3.45489  3.31686  2.57569  1.30895  2.72553  5.34910  4.12161     60 t - - -
          2.68618  4.42225  2.77519  2.73123  3.46354  2.40513  3.72494  3.29354  2.67741  2.69355  4.24690  2.90347  2.73739  3.18146  2.89801  2.37887  2.77519  2.98518  4.58477  3.61503
          0.03394  3.79585  4.51819  0.61958  0.77255  0.48576  0.95510
     61   2.97152  4.41421  4.22264  3.83718  3.32466  3.98025  4.58086  1.17841  3.66364  1.92884  3.27443  4.09334  4.42066  4.02108  3.86910  3.46981  3.27286  1.84999  5.19813  3.92838     61 i - - E
          2.68618  4.42225  2.77519  2.73123  3.46354  2.40513  3.72494  3.29354  2.67741  2.69355  4.24690  2.90347  2.73739  3.18146  2.89801  2.37887  2.77519  2.98518  4.58477  3.61503
          0.03394  3.79585  4.51819  0.61958  0.77255  0.48576  0.95510
     62   2.97152  4.41421  4.22264  3.83718  3.32466  3.98025  4.58086  1.17841  3.66364  1.92884  3.27443  4.09334  4.42066  4.02108  3.86910  3.46981  3.27286  1.84999  5.19813  3.92838     62 i - - E
          2.68618  4.42225  2.77519  2.73123  3.46354  2.40513  3.72494  3.29354  2.67741  2.69355  4.24690  2.90347  2.73739  3.18146  2.89801  2.37887  2.77519  2.98518  4.58477  3.61503
          0.03394  3.79585  4.51819  0.61958  0.77255  0.48576  0.95510
     63   1.13028  4.15731  3.38741  3.17741  3.97841  2.98341  4.20816  3.09276  3.19172  2.97759  4.01968  3.34558  3.71559  3.54047  3.44632  2.50918  2.78132  2.76062  5.41337  4.20549     63 a - - E
          2.68618  4.42225  2.77519  2.73123  3.46354  2.40513  3.72494  3.29354  2.67741  2.69355  4.24690  2.90347  2.73739  3.18146  2.89801  2.37887  2.77519  2.98518  4.58477  3.61503
          0.03394  3.79585  4.51819  0.61958  0.77255  0.48576  0.95510
     64   2.28072  4.19900  3.14304  2.95724  4.00083  2.93045  4.06826  3.51397  3.02571  3.24092  4.17490  3.19308  3.66335  3.38155  3.31277  1.21285  2.75547  3.06599  5.37995  4.08441     64 s - - E
          2.68618  4.42225  2.77519  2.73123  3.46354  2.40513  3.72494  3.29354  2.67741  2.69355  4.24690  2.90347  2.73739  3.18146  2.89801  2.37887  2.77519  2.98518  4.58477  3.61503
          0.03394  3.79585  4.51819  0.61958  0.77255  0.48576  0.95510
     65   2.89002  4.97982  2.46164  1.13983  4.31705  3.22719  3.81005  3.75576  2.68114  3.38625  4.36581  2.89548  3.82878  3.02872  3.08035  2.88163  3.19441  3.44836  5.50331  4.22786     65 e - - S
          2.68618  4.42225  2.77519  2.73123  3.46354  2.40513  3.72494  3.29354  2.67741  2.69355  4.24690  2.90347  2.73739  3.18146  2.89801  2.37887  2.77519  2.98518  4.58477  3.61503
          0.03394  3.79585  4.51819  0.61958  0.77255  0.48576  0.95510
     66   2.82391  4.80348  2.85654  2.61232  3.96119  3.31750  3.76918  3.58217  2.43905  3.09197  4.12421  3.07053  3.87128  1.37714  2.72383  2.87594  3.12199  3.31731  5.24801  3.93728     66 q - - S
          2.68618  4.42225  2.77519  2.73123  3.46354  2.40513  3.72494  3.29354  2.67741  2.69355  4.24690  2.90347  2.73739  3.18146  2.89801  2.37887  2.77519  2.98518  4.58477  3.61503
          0.03394  3.79585  4.51819  0.61958  0.77255  0.48576  0.95510
     67   2.66303  4.65377  2.67206  2.55081  4.00554  3.13494  3.86464  3.70128  2.76297  3.35754  4.31478  1.30149  3.78399  3.13892  3.11357  2.73422  3.04338  3.33127  5.32061  3.96066     67 n - - -
          2.68618  4.42225  2.77519  2.73123  3.46354  2.40513  3.72494  3.29354  2.67741  2.69355  4.24690  2.90347  2.73739  3.18146  2.89801  2.37887  2.77519  2.98518  4.58477  3.61503
          0.03394  3.79585  4.51819  0.61958  0.77255  0.48576  0.95510
     68   3.07102  4.55716  4.06533  3.70691  3.10991  3.88283  4.38674  2.31233  3.47532  0.97587  3.16059  3.98955  4.33279  3.86210  3.66310  3.44769  3.36958  2.32936  4.95932  3.66429     68 l - - T
          2.68618  4.42225  2.77519  2.73123  3.46354  2.40513  3.72494  3.29354  2.67741  2.69355  4.24690  2.90347  2.73739  3.18146  2.89801  2.37887  2.77519  2.98518  4.58477  3.61503
          0.03394  3.79585  4.51819  0.61958  0.77255  0.48576  0.95510
     69   2.74801  4.31390  4.01740  3.68015  3.49623  3.64235  4.49576  2.06134  3.54665  2.19812  3.47515  3.88167  4.20856  3.91289  3.76614  3.14265  3.11235  1.12783  5.26699  3.99291     69 v - - H
          2.68618  4.42225  2.77519  2.73123  3.46354  2.40513  3.72494  3.29354  2.67741  2.69355  4.24690  2.90347  2.73739  3.18146  2.89801  2.37887  2.77519  2.98518  4.58477  3.61503
          0.03394  3.79585  4.51819  0.61958  0.77255  0.48576  0.95510
     70   2.89002  4.97982  2.46164  1.13983  4.31705  3.22719  3.81005  3.75576  2.68114  3.38625  4.36581  2.89548  3.82878  3.02872  3.08035  2.88163  3.19441  3.44836  5.50331  4.22786     70 e - - H
          2.68618  4.42225  2.77519  2.73123  3.46354  2.40513  3.72494  3.29354  2.67741  2.69355  4.24690  2.90347  2.73739  3.18146  2.89801  2.37887  2.77519  2.98518  4.58477  3.61503
          0.03394  3.79585  4.51819  0.61958  0.77255  0.48576  0.95510
     71   2.66303  4.65377  2.67206  2.55081  4.00554  3.13494  3.86464  3.70128  2.76297  3.35754  4.31478  1.30149  3.78399  3.13892  3.11357  2.73422  3.04338  3.33127  5.32061  3.96066     71 n - - H
          2.68618  4.42225  2.77519  2.73123  3.46354  2.40513  3.72494  3.29354  2.67741  2.69355  4.24690  2.90347  2.73739  3.18146  2.89801  2.37887  2.77519  2.98518  4.58477  3.61503
          0.03394  3.79585  4.51819  0.61958  0.77255  0.48576  0.95510
     72   3.14008  4.66011  3.72657  3.44335  2.30224  3.74197  3.58859  3.16031  3.30306  2.63360  3.84391  3.63166  4.21853  3.62755  3.50176  3.28379  3.42693  3.02751  3.94245  1.10351     72 y - - H
          2.68618  4.42225  2.77519  2.73123  3.46354  2.40513  3.72494  3.29354  2.67741  2.69355  4.24690  2.90347  2.73739  3.18146  2.89801  2.37887  2.77519  2.98518  4.58477  3.61503
          0.03394  3.79585  4.51819  0.61958  0.77255  0.48576  0.95510
     73   2.90473  4.86144  3.07543  2.71386  4.23027  3.40035  3.72182  3.65519  1.14858  3.23810  4.20559  3.14102  3.90771  2.91909  2.42439  2.95288  3.16474  3.36797  5.31804  4.12045     73 k - - S
          2.68618  4.42225  2.77519  2.73123  3.46354  2.40513  3.72494  3.29354  2.67741  2.69355  4.24690  2.90347  2.73739  3.18146  2.89801  2.37887  2.77519  2.98518  4.58477  3.61503
          0.03394  3.79585  4.51819  0.61958  0.77255  0.48576  0.95510
     74   2.82391  4.80348  2.85654  2.61232  3.96119  3.31750  3.76918  3.58217  2.43905  3.09197  4.12421  3.07053  3.87128  1.37714  2.72383  2.87594  3.12199  3.31731  5.24801  3.93728     74 q - - -
          2.68618  4.42225  2.77519  2.73123  3.46354  2.40513  3.72494  3.29354  2.67741  2.69355  4.24690  2.90347  2.73739  3.18146  2.89801  2.37887  2.77519  2.98518  4.58477  3.61503
          0.03394  3.79585  4.51819  0.61958  0.77255  0.48576  0.95510
     75   2.90473  4.86144  3.07543  2.71386  4.23027  3.40035  3.72182  3.65519  1.14858  3.23810  4.20559  3.14102  3.90771  2.91909  2.42439  2.95288  3.16474  3.36797  5.31804  4.12045     75 k - - -
          2.68618  4.42225  2.77519  2.73123  3.46354  2.40513  3.72494  3.29354  2.67741  2.69355  4.24690  2.90347  2.73739  3.18146  2.89801  2.37887  2.77519  2.98518  4.58477  3.61503
          0.03394  3.79585  4.51819  0.61958  0.77255  0.48576  0.95510
     76   3.14008  4.66011  3.72657  3.44335  2.30224  3.74197  3.58859  3.16031  3.30306  2.63360  3.84391  3.63166  4.21853  3.62755  3.50176  3.28379  3.42693  3.02751  3.94245  1.10351     76 y - - -
          2.68618  4.42225  2.77519  2.73123  3.46354  2.40513  3.72494  3.29354  2.67741  2.69355  4.24690  2.90347  2.73739  3.18146  2.89801  2.37887  2.77519  2.98518  4.58477  3.61503
          0.03394  3.79585  4.51819  0.61958  0.77255  0.48576  0.95510
     77   2.66303  4.65377  2.67206  2.55081  4.00554  3.13494  3.86464  3.70128  2.76297  3.35754  4.31478  1.30149  3.78399  3.13892  3.11357  2.73422  3.04338  3.33127  5.32061  3.96066     77 n - - -
          2.68618  4.42225  2.77519  2.73123  3.46354  2.40513  3.72494  3.29354  2.67741  2.69355  4.24690  2.90347  2.73739  3.18146  2.89801  2.37887  2.77519  2.98518  4.58477  3.61503
          0.03394  3.79585  4.51819  0.61958  0.77255  0.48576  0.95510
     78   2.82391  4.80348  2.85654  2.61232  3.96119  3.31750  3.76918  3.58217  2.43905  3.09197  4.12421  3.07053  3.87128  1.37714  2.72383  2.87594  3.12199  3.31731  5.24801  3.93728     78 q - - -
          2.68618  4.42225  2.77519  2.73123  3.46354  2.40513  3.72494  3.29354  2.67741  2.69355  4.24690  2.90347  2.73739  3.18146  2.89801  2.37887  2.77519  2.98518  4.58477  3.61503
          0.03394  3.79585  4.51819  0.61958  0.77255  0.48576  0.95510
     79   2.65622  4.42412  3.25549  3.08508  4.08325  3.11607  4.16735  3.61068  3.13612  3.24522  4.29321  3.39853  0.98330  3.52735  3.38874  2.82178  3.09223  3.26464  5.28914  4.20354     79 p - - -
          2.68618  4.42225  2.77519  2.73123  3.46354  2.40513  3.72494  3.29354  2.67741  2.69355  4.24690  2.90347  2.73739  3.18146  2.89801  2.37887  2.77519  2.98518  4.58477  3.61503
          0.03394  3.79585  4.51819  0.61958  0.77255  0.48576  0.95510
     80   2.66303  4.65377  2.67206  2.55081  4.00554  3.13494  3.86464  3.70128  2.76297  3.35754  4.31478  1.30149  3.78399  3.13892  3.11357  2.73422  3.04338  3.33127  5.32061  3.96066     80 n - - -
          2.68618  4.42225  2.77519  2.73123  3.46354  2.40513  3.72494  3.29354  2.67741  2.69355  4.24690  2.90347  2.73739  3.18146  2.89801  2.37887  2.77519  2.98518  4.58477  3.61503
          0.03394  3.79585  4.51819  0.61958  0.77255  0.48576  0.95510
     81   3.16360  4.58872  4.13284  3.83446  1.14617  3.86796  3.84818  2.69866  3.74379  2.08748  3.44153  3.93390  4.32968  3.93351  3.88243  3.43640  3.46543  2.68337  4.12325  2.50121     81 f - - -
          2.68618  4.42225  2.77519  2.73123  3.46354  2.40513  3.72494  3.29354  2.67741  2.69355  4.24690  2.90347  2.73739  3.18146  2.89801  2.37887  2.77519  2.98518  4.58477  3.61503
          0.03394  3.79585  4.51819  0.61958  0.77255  0.48576  0.95510
     82   2.28072  4.19900  3.14304  2.95724  4.00083  2.93045  4.06826  3.51397  3.02571  3.24092  4.17490  3.19308  3.66335  3.38155  3.31277  1.21285  2.75547  3.06599  5.37995  4.08441     82 s - - -
          2.68618  4.42225  2.77519  2.73123  3.46354  2.40513  3.72494  3.29354  2.67741  2.69355  4.24690  2.90347  2.73739  3.18146  2.89801  2.37887  2.77519  2.98518  4.58477  3.61503
          0.03394  3.79585  4.51819  0.61958  0.77255  0.48576  0.95510
     83   2.82391  4.80348  2.85654  2.61232  3.96119  3.31750  3.76918  3.58217  2.43905  3.09197  4.12421  3.07053  3.87128  1.37714  2.72383  2.87594  3.12199  3.31731  5.24801  3.93728     83 q - - -
          2.68618  4.42225  2.77519  2.73123  3.46354  2.40513  3.72494  3.29354  2.67741  2.69355  4.24690  2.90347  2.73739  3.18146  2.89801  2.37887  2.77519  2.98518  4.58477  3.61503
          0.03394  3.79585  4.51819  0.61958  0.77255  0.48576  0.95510
     84   3.07102  4.55716  4.06533  3.70691  3.10991  3.88283  4.38674  2.31233  3.47532  0.97587  3.16059  3.98955  4.33279  3.86210  3.66310  3.44769  3.36958  2.32936  4.95932  3.66429     84 l - - -
          2.68618  4.42225  2.77519  2.73123  3.46354  2.40513  3.72494  3.29354  2.67741  2.69355  4.24690  2.90347  2.73739  3.18146  2.89801  2.37887  2.77519  2.98518  4.58477  3.61503
          0.03394  3.79585  4.51819  0.61958  0.77255  0.48576  0.95510
     85   2.37506  4.21928  3.36343  3.11426  3.90438  3.06047  4.13698  3.02232  3.05568  2.88842  3.94560  3.33461  3.75891  3.45489  3.31686  2.57569  1.30895  2.72553  5.34910  4.12161     85 t - - -
          2.68618  4.42225  2.77519  2.73123  3.46354  2.40513  3.72494  3.29354  2.67741  2.69355  4.24690  2.90347  2.73739  3.18146  2.89801  2.37887  2.77519  2.98518  4.58477  3.61503
          0.03394  3.79585  4.51819  0.61958  0.77255  0.48576  0.95510
     86   2.97152  4.41421  4.22264  3.83718  3.32466  3.98025  4.58086  1.17841  3.66364  1.92884  3.27443  4.09334  4.42066  4.02108  3.86910  3.46981  3.27286  1.84999  5.19813  3.92838     86 i - - H
          2.68618  4.42225  2.77519  2.73123  3.46354  2.40513  3.72494  3.29354  2.67741  2.69355  4.24690  2.90347  2.73739  3.18146  2.89801  2.37887  2.77519  2.98518  4.58477  3.61503
          0.03394  3.79585  4.51819  0.61958  0.77255  0.48576  0.95510
     87   2.90473  4.86144  3.07543  2.71386  4.23027  3.40035  3.72182  3.65519  1.14858  3.23810  4.20559  3.14102  3.90771  2.91909  2.42439  2.95288  3.16474  3.36797  5.31804  4.12045     87 k - - H
          2.68618  4.42225  2.77519  2.73123  3.46354  2.40513  3.72494  3.29354  2.67741  2.69355  4.24690  2.90347  2.73739  3.18146  2.89801  2.37887  2.77519  2.98518  4.58477  3.61503
          0.03394  3.79585  4.51819  0.61958  0.77255  0.48576  0.95510
     88   2.82391  4.80348  2.85654  2.61232  3.96119  3.31750  3.76918  3.58217  2.43905  3.09197  4.12421  3.07053  3.87128  1.37714  2.72383  2.87594  3.12199  3.31731  5.24801  3.93728     88 q - - H
          2.68618  4.42225  2.77519  2.73123  3.46354  2.40513  3.72494  3.29354  2.67741  2.69355  4.24690  2.90347  2.73739  3.18146  2.89801  2.37887  2.77519  2.98518  4.58477  3.61503
          0.03394  3.79585  4.51819  0.61958  0.77255  0.48576  0.95510
     89   2.74801  4.31390  4.01740  3.68015  3.49623  3.64235  4.49576  2.06134  3.54665  2.19812  3.47515  3.88167  4.20856  3.91289  3.76614  3.14265  3.11235  1.12783  5.26699  3.99291     89 v - - H
          2.68618  4.42225  2.77519  2.73123  3.46354  2.40513  3.72494  3.29354  2.67741  2.69355  4.24690  2.90347  2.73739  3.18146  2.89801  2.37887  2.77519  2.98518  4.58477  3.61503
          0.03394  3.79585  4.51819  0.61958  0.77255  0.48576  0.95510
     90   2.97152  4.41421  4.22264  3.83718  3.32466  3.98025  4.58086  1.17841  3.66364  1.92884  3.27443  4.09334  4.42066  4.02108  3.86910  3.46981  3.27286  1.84999  5.19813  3.92838     90 i - - H
          2.68618  4.42225  2.77519  2.73123  3.46354  2.40513  3.72494  3.29354  2.67741  2.69355  4.24690  2.90347  2.73739  3.18146  2.89801  2.37887  2.77519  2.98518  4.58477  3.61503
          0.03394  3.79585  4.51819  0.61958  0.77255  0.48576  0.95510
     91   2.91040  5.02118  1.03459  2.29415  4.38876  3.15538  3.86864  3.96018  2.93912  3.58318  4.56156  2.84580  3.80303  3.10913  3.44324  2.88288  3.24807  3.60825  5.57214  4.27689     91 d - - H
          2.68618  4.42225  2.77519  2.73123  3.46354  2.40513  3.72494  3.29354  2.67741  2.69355  4.24690  2.90347  2.73739  3.18146  2.89801  2.37887  2.77519  2.98518  4.58477  3.61503
          0.03394  3.79585  4.51819  0.61958  0.77255  0.48576  0.95510
     92   2.91040  5.02118  1.03459  2.29415  4.38876  3.15538  3.86864  3.96018  2.93912  3.58318  4.56156  2.84580  3.80303  3.10913  3.44324  2.88288  3.24807  3.60825  5.57214  4.27689     92 d - - H
          2.68618  4.42225  2.77519  2.73123  3.46354  2.40513  3.72494  3.29354  2.67741  2.69355  4.24690  2.90347  2.73739  3.18146  2.89801  2.37887  2.77519  2.98518  4.58477  3.61503
          0.03394  3.79585  4.51819  0.61958  0.77255  0.48576  0.95510
     93   2.28072  4.19900  3.14304  2.95724  4.00083  2.93045  4.06826  3.51397  3.02571  3.24092  4.17490  3.19308  3.66335  3.38155  3.31277  1.21285  2.75547  3.06599  5.37995  4.08441     93 s - - H
          2.68618  4.42225  2.77519  2.73123  3.46354  2.40513  3.72494  3.29354  2.67741  2.69355  4.24690  2.90347  2.73739  3.18146  2.89801  2.37887  2.77519  2.98518  4.58477  3.61503
          0.03394  3.79585  4.51819  0.61958  0.77255  0.48576  0.95510
     94   2.97152  4.41421  4.22264  3.83718  3.32466  3.98025  4.58086  1.17841  3.66364  1.92884  3.27443  4.09334  4.42066  4.02108  3.86910  3.46981  3.27286  1.84999  5.19813  3.92838     94 i - - H
          2.68618  4.42225  2.77519  2.73123  3.46354  2.40513  3.72494  3.29354  2.67741  2.69355  4.24690  2.90347  2.73739  3.18146  2.89801  2.37887  2.77519  2.98518  4.58477  3.61503
          0.03394  3.79585  4.51819  0.61958  0.77255  0.48576  0.95510
     95   2.97152  4.41421  4.22264  3.83718  3.32466  3.98025  4.58086  1.17841  3.66364  1.92884  3.27443  4.09334  4.42066  4.02108  3.86910  3.46981  3.27286  1.84999  5.19813  3.92838     95 i - - H
          2.68618  4.42225  2.77519  2.73123  3.46354  2.40513  3.72494  3.29354  2.67741  2.69355  4.24690  2.90347  2.73739  3.18146  2.89801  2.37887  2.77519  2.98518  4.58477  3.61503
          0.03394  3.79585  4.51819  0.61958  0.77255  0.48576  0.95510
     96   3.07102  4.55716  4.06533  3.70691  3.10991  3.88283  4.38674  2.31233  3.47532  0.97587  3.16059  3.98955  4.33279  3.86210  3.66310  3.44769  3.36958  2.32936  4.95932  3.66429     96 l - - H
          2.68618  4.42225  2.77519  2.73123  3.46354  2.40513  3.72494  3.29354  2.67741  2.69355  4.24690  2.90347  2.73739  3.18146  2.89801  2.37887  2.77519  2.98518  4.58477  3.61503
          0.03394  3.79585  4.51819  0.61958  0.77255  0.48576  0.95510
     97   3.07102  4.55716  4.06533  3.70691  3.10991  3.88283  4.38674  2.31233  3.47532  0.97587  3.16059  3.98955  4.33279  3.86210  3.66310  3.44769  3.36958  2.32936  4.95932  3.66429     97 l - - T
          2.68618  4.42225  2.77519  2.73123  3.46354  2.40513  3.72494  3.29354  2.67741  2.69355  4.24690  2.90347  2.73739  3.18146  2.89801  2.37887  2.77519  2.98518  4.58477  3.61503
          0.03394  3.79585  4.51819  0.61958  0.77255  0.48576  0.95510
     98   2.57516  4.35592  3.23299  3.12383  4.26326  0.85784  4.24698  3.84589  3.29441  3.50933  4.48601  3.39780  3.74458  3.62500  3.53709  2.74524  3.05053  3.38922  5.37683  4.36324     98 g - - T
          2.68618  4.42225  2.77519  2.73123  3.46354  2.40513  3.72494  3.29354  2.67741  2.69355  4.24690  2.90347  2.73739  3.18146  2.89801  2.37887  2.77519  2.98518  4.58477  3.61503
          0.03394  3.79585  4.51819  0.61958  0.77255  0.48576  0.95510
     99   2.66303  4.65377  2.67206  2.55081  4.00554  3.13494  3.86464  3.70128  2.76297  3.35754  4.31478  1.30149  3.78399  3.13892  3.11357  2.73422  3.04338  3.33127  5.32061  3.96066     99 n - - T
          2.68618  4.42225  2.77519  2.73123  3.46354  2.40513  3.72494  3.29354  2.67741  2.69355  4.24690  2.90347  2.73739  3.18146  2.89801  2.37887  2.77519  2.98518  4.58477  3.61503
          0.03394  3.79585  4.51819  0.61958  0.77255  0.48576  0.95510
    100   2.90473  4.86144  3.07543  2.71386  4.23027  3.40035  3.72182  3.65519  1.14858  3.23810  4.20559  3.14102  3.90771  2.91909  2.42439  2.95288  3.16474  3.36797  5.31804  4.12045    100 k - - -
          2.68618  4.42225  2.77519  2.73123  3.46354  2.40513  3.72494  3.29354  2.67741  2.69355  4.24690  2.90347  2.73739  3.18146  2.89801  2.37887  2.77519  2.98518  4.58477  3.61503
          0.03394  3.79585  4.51819  0.61958  0.77255  0.48576  0.95510
    101   2.82391  4.80348  2.85654  2.61232  3.96119  3.31750  3.76918  3.58217  2.43905  3.09197  4.12421  3.07053  3.87128  1.37714  2.72383  2.87594  3.12199  3.31731  5.24801  3.93728    101 q - - -
          2.68618  4.42225  2.77519  2.73123  3.46354  2.40513  3.72494  3.29354  2.67741  2.69355  4.24690  2.90347  2.73739  3.18146  2.89801  2.37887  2.77519  2.98518  4.58477  3.61503
          0.03394  3.79585  4.51819  0.61958  0.77255  0.48576  0.95510
    102   2.66303  4.65377  2.67206  2.55081  4.00554  3.13494  3.86464  3.70128  2.76297  3.35754  4.31478  1.30149  3.78399  3.13892  3.11357  2.73422  3.04338  3.33127  5.32061  3.96066    102 n - - -
          2.68618  4.42225  2.77519  2.73123  3.46354  2.40513  3.72494  3.29354  2.67741  2.69355  4.24690  2.90347  2.73739  3.18146  2.89801  2.37887  2.77519  2.98518  4.58477  3.61503
          0.03394  3.79585  4.51819  0.61958  0.77255  0.48576  0.95510
    103   3.14008  4.66011  3.72657  3.44335  2.30224  3.74197  3.58859  3.16031  3.30306  2.63360  3.84391  3.63166  4.21853  3.62755  3.50176  3.28379  3.42693  3.02751  3.94245  1.10351    103 y - - B
          2.68618  4.42225  2.77519  2.73123  3.46354  2.40513  3.72494  3.29354  2.67741  2.69355  4.24690  2.90347  2.73739  3.18146  2.89801  2.37887  2.77519  2.98518  4.58477  3.61503
          0.03394  3.79585  4.51819  0.61958  0.77255  0.48576  0.95510
    104   2.74801  4.31390  4.01740  3.68015  3.49623  3.64235  4.49576  2.06134  3.54665  2.19812  3.47515  3.88167  4.20856  3.91289  3.76614  3.14265  3.11235  1.12783  5.26699  3.99291    104 v - - G
          2.68618  4.42225  2.77519  2.73123  3.46354  2.40513  3.72494  3.29354  2.67741  2.69355  4.24690  2.90347  2.73739  3.18146  2.89801  2.37887  2.77519  2.98518  4.58477  3.61503
          0.03394  3.79585  4.51819  0.61958  0.77255  0.48576  0.95510
    105   2.82391  4.80348  2.85654  2.61232  3.96119  3.31750  3.76918  3.58217  2.43905  3.09197  4.12421  3.07053  3.87128  1.37714  2.72383  2.87594  3.12199  3.31731  5.24801  3.93728    105 q - - G
          2.68618  4.42225  2.77519  2.73123  3.46354  2.40513  3.72494  3.29354  2.67741  2.69355  4.24690  2.90347  2.73739  3.18146  2.89801  2.37887  2.77519  2.98518  4.58477  3.61503
          0.03394  3.79585  4.51819  0.61958  0.77255  0.48576  0.95510
    106   2.82391  4.80348  2.85654  2.61232  3.96119  3.31750  3.76918  3.58217  2.43905  3.09197  4.12421  3.07053  3.87128  1.37714  2.72383  2.87594  3.12199  3.31731  5.24801  3.93728    106 q - - G
          2.68618  4.42225  2.77519  2.73123  3.46354  2.40513  3.72494  3.29354  2.67741  2.69355  4.24690  2.90347  2.73739  3.18146  2.89801  2.37887  2.77519  2.98518  4.58477  3.61503
          0.03394  3.79585  4.51819  0.61958  0.77255  0.48576  0.95510
    107   2.97152  4.41421  4.22264  3.83718  3.32466  3.98025  4.58086  1.17841  3.66364  1.92884  3.27443  4.09334  4.42066  4.02108  3.86910  3.46981  3.27286  1.84999  5.19813  3.92838    107 i - - T
          2.68618  4.42225  2.77519  2.73123  3.46354  2.40513  3.72494  3.29354  2.67741  2.69355  4.24690  2.90347  2.73739  3.18146  2.89801  2.37887  2.77519  2.98518  4.58477  3.61503
          0.03394  3.79585  4.51819  0.61958  0.77255  0.48576  0.95510
    108   2.57516  4.35592  3.23299  3.12383  4.26326  0.85784  4.24698  3.84589  3.29441  3.50933  4.48601  3.39780  3.74458  3.62500  3.53709  2.74524  3.05053  3.38922  5.37683  4.36324    108 g - - T
          2.68618  4.42225  2.77519  2.73123  3.46354  2.40513  3.72494  3.29354  2.67741  2.69355  4.24690  2.90347  2.73739  3.18146  2.89801  2.37887  2.77519  2.98518  4.58477  3.61503
          0.03394  3.79585  4.51819  0.61958  0.77255  0.48576  0.95510
    109   2.37506  4.21928  3.36343  3.11426  3.90438  3.06047  4.13698  3.02232  3.05568  2.88842  3.94560  3.33461  3.75891  3.45489  3.31686  2.57569  1.30895  2.72553  5.34910  4.12161    109 t - - B
          2.68618  4.42225  2.77519  2.73123  3.46354  2.40513  3.72494  3.29354  2.67741  2.69355  4.24690  2.90347  2.73739  3.18146  2.89801  2.37887  2.77519  2.98518  4.58477  3.61503
          0.03394  3.79585  4.51819  0.61958  0.77255  0.48576  0.95510
    110   2.37506  4.21928  3.36343  3.11426  3.90438  3.06047  4.13698  3.02232  3.05568  2.88842  3.94560  3.33461  3.75891  3.45489  3.31686  2.57569  1.30895  2.72553  5.34910  4.12161    110 t - - E
          2.68618  4.42225  2.77519  2.73123  3.46354  2.40513  3.72494  3.29354  2.67741  2.69355  4.24690  2.90347  2.73739  3.18146  2.89801  2.37887  2.77519  2.98518  4.58477  3.61503
          0.03394  3.79585  4.51819  0.61958  0.77255  0.48576  0.95510
    111   2.37506  4.21928  3.36343  3.11426  3.90438  3.06047  4.13698  3.02232  3.05568  2.88842  3.94560  3.33461  3.75891  3.45489  3.31686  2.57569  1.30895  2.72553  5.34910  4.12161    111 t - - E
          2.68618  4.42225  2.77519  2.73123  3.46354  2.40513  3.72494  3.29354  2.67741  2.69355  4.24690  2.90347  2.73739  3.18146  2.89801  2.37887  2.77519  2.98518  4.58477  3.61503
          0.03394  3.79585  4.51819  0.61958  0.77255  0.48576  0.95510
    112   2.97152  4.41421  4.22264  3.83718  3.32466  3.98025  4.58086  1.17841  3.66364  1.92884  3.27443  4.09334  4.42066  4.02108  3.86910  3.46981  3.27286  1.84999  5.19813  3.92838    112 i - - E
          2.68618  4.42225  2.77519  2.73123  3.46354  2.40513  3.72494  3.29354  2.67741  2.69355  4.24690  2.90347  2.73739  3.18146  2.89801  2.37887  2.77519  2.98518  4.58477  3.61503
          0.03394  3.79585  4.51819  0.61958  0.77255  0.48576  0.95510
    113   2.57516  4.35592  3.23299  3.12383  4.26326  0.85784  4.24698  3.84589  3.29441  3.50933  4.48601  3.39780  3.74458  3.62500  3.53709  2.74524  3.05053  3.38922  5.37683  4.36324    113 g - - T
          2.68618  4.42225  2.77519  2.73123  3.46354  2.40513  3.72494  3.29354  2.67741  2.69355  4.24690  2.90347  2.73739  3.18146  2.89801  2.37887  2.77519  2.98518  4.58477  3.61503
          0.03394  3.79585  4.51819  0.61958  0.77255  0.48576  0.95510
    114   3.16360  4.58872  4.13284  3.83446  1.14617  3.86796  3.84818  2.69866  3.74379  2.08748  3.44153  3.93390  4.32968  3.93351  3.88243  3.43640  3.46543  2.68337  4.12325  2.50121    114 f - - T
          2.68618  4.42225  2.77519  2.73123  3.46354  2.40513  3.72494  3.29354  2.67741  2.69355  4.24690  2.90347  2.73739  3.18146  2.89801  2.37887  2.77519  2.98518  4.58477  3.61503
          0.03394  3.79585  4.51819  0.61958  0.77255  0.48576  0.95510
    115   3.14008  4.66011  3.72657  3.44335  2.30224  3.74197  3.58859  3.16031  3.30306  2.63360  3.84391  3.63166  4.21853  3.62755  3.50176  3.28379  3.42693  3.02751  3.94245  1.10351    115 y - - E
          2.68618  4.42225  2.77519  2.73123  3.46354  2.40513  3.72494  3.29354  2.67741  2.69355  4.24690  2.90347  2.73739  3.18146  2.89801  2.37887  2.77519  2.98518  4.58477  3.61503
          0.03394  3.79585  4.51819  0.61958  0.77255  0.48576  0.95510
    116   2.74801  4.31390  4.01740  3.68015  3.49623  3.64235  4.49576  2.06134  3.54665  2.19812  3.47515  3.88167  4.20856  3.91289  3.76614  3.14265  3.11235  1.12783  5.26699  3.99291    116 v - - E
          2.68618  4.42225  2.77519  2.73123  3.46354  2.40513  3.72494  3.29354  2.67741  2.69355  4.24690  2.90347  2.73739  3.18146  2.89801  2.37887  2.77519  2.98518  4.58477  3.61503
          0.03394  3.79585  4.51819  0.61958  0.77255  0.48576  0.95510
    117   2.89002  4.97982  2.46164  1.13983  4.31705  3.22719  3.81005  3.75576  2.68114  3.38625  4.36581  2.89548  3.82878  3.02872  3.08035  2.88163  3.19441  3.44836  5.50331  4.22786    117 e - - E
          2.68618  4.42225  2.77519  2.73123  3.46354  2.40513  3.72494  3.29354  2.67741  2.69355  4.24690  2.90347  2.73739  3.18146  2.89801  2.37887  2.77519  2.98518  4.58477  3.61503
          0.03394  3.79585  4.51819  0.61958  0.77255  0.48576  0.95510
    118   3.14008  4.66011  3.72657  3.44335  2.30224  3.74197  3.58859  3.16031  3.30306  2.63360  3.84391  3.63166  4.21853  3.62755  3.50176  3.28379  3.42693  3.02751  3.94245  1.10351    118 y - - B
          2.68618  4.42225  2.77519  2.73123  3.46354  2.40513  3.72494  3.29354  2.67741  2.69355  4.24690  2.90347  2.73739  3.18146  2.89801  2.37887  2.77519  2.98518  4.58477  3.61503
          0.03394  3.79585  4.51819  0.61958  0.77255  0.48576  0.95510
    119   2.89002  4.97982  2.46164  1.13983  4.31705  3.22719  3.81005  3.75576  2.68114  3.38625  4.36581  2.89548  3.82878  3.02872  3.08035  2.88163  3.19441  3.44836  5.50331  4.22786    119 e - - -
          2.68618  4.42225  2.77519  2.73123  3.46354  2.40513  3.72494  3.29354  2.67741  2.69355  4.24690  2.90347  2.73739  3.18146  2.89801  2.37887  2.77519  2.98518  4.58477  3.61503
          0.03394  3.79585  4.51819  0.61958  0.77255  0.48576  0.95510
    120   2.66303  4.65377  2.67206  2.55081  4.00554  3.13494  3.86464  3.70128  2.76297  3.35754  4.31478  1.30149  3.78399  3.13892  3.11357  2.73422  3.04338  3.33127  5.32061  3.96066    120 n - - S
          2.68618  4.42225  2.77519  2.73123  3.46354  2.40513  3.72494  3.29354  2.67741  2.69355  4.24690  2.90347  2.73739  3.18146  2.89801  2.37887  2.77519  2.98518  4.58477  3.61503
          0.03394  3.79585  4.51819  0.61958  0.77255  0.48576  0.95510
    121   2.97152  4.41421  4.22264  3.83718  3.32466  3.98025  4.58086  1.17841  3.66364  1.92884  3.27443  4.09334  4.42066  4.02108  3.86910  3.46981  3.27286  1.84999  5.19813  3.92838    121 i - - -
          2.68618  4.42225  2.77519  2.73123  3.46354  2.40513  3.72494  3.29354  2.67741  2.69355  4.24690  2.90347  2.73739  3.18146  2.89801  2.37887  2.77519  2.98518  4.58477  3.61503
          0.03394  3.79585  4.51819  0.61958  0.77255  0.48576  0.95510
    122   2.66303  4.65377  2.67206  2.55081  4.00554  3.13494  3.86464  3.70128  2.76297  3.35754  4.31478  1.30149  3.78399  3.13892  3.11357  2.73422  3.04338  3.33127  5.32061  3.96066    122 n - - -
          2.68618  4.42225  2.77519  2.73123  3.46354  2.40513  3.72494  3.29354  2.67741  2.69355  4.24690  2.90347  2.73739  3.18146  2.89801  2.37887  2.77519  2.98518  4.58477  3.61503
          0.03394  3.79585  4.51819  0.61958  0.77255  0.48576  0.95510
    123   3.07102  4.55716  4.06533  3.70691  3.10991  3.88283  4.38674  2.31233  3.47532  0.97587  3.16059  3.98955  4.33279  3.86210  3.66310  3.44769  3.36958  2.32936  4.95932  3.66429    123 l - - H
          2.68618  4.42225  2.77519  2.73123  3.46354  2.40513  3.72494  3.29354  2.67741  2.69355  4.24690  2.90347  2.73739  3.18146  2.89801  2.37887  2.77519  2.98518  4.58477  3.61503
          0.03394  3.79585  4.51819  0.61958  0.77255  0.48576  0.95510
    124   2.28072  4.19900  3.14304  2.95724  4.00083  2.93045  4.06826  3.51397  3.02571  3.24092  4.17490  3.19308  3.66335  3.38155  3.31277  1.21285  2.75547  3.06599  5.37995  4.08441    124 s - - H
          2.68618  4.42225  2.77519  2.73123  3.46354  2.40513  3.72494  3.29354  2.67741  2.69355  4.24690  2.90347  2.73739  3.18146  2.89801  2.37887  2.77519  2.98518  4.58477  3.61503
          0.03394  3.79585  4.51819  0.61958  0.77255  0.48576  0.95510
    125   2.92233  4.76304  3.40551  2.93532  4.09822  3.42248  3.77472  3.63624  2.21532  3.16631  4.17040  3.29997  3.93052  3.00054  1.10248  3.01132  3.19466  3.36399  5.21352  4.04414    125 r - - H
          2.68618  4.42225  2.77519  2.73123  3.46354  2.40513  3.72494  3.29354  2.67741  2.69355  4.24690  2.90347  2.73739  3.18146  2.89801  2.37887  2.77519  2.98518  4.58477  3.61503
          0.03394  3.79585  4.51819  0.61958  0.77255  0.48576  0.95510
    126   2.82391  4.80348  2.85654  2.61232  3.96119  3.31750  3.76918  3.58217  2.43905  3.09197  4.12421  3.07053  3.87128  1.37714  2.72383  2.87594  3.12199  3.31731  5.24801  3.93728    126 q - - T
          2.68618  4.42225  2.77519  2.73123  3.46354  2.40513  3.72494  3.29354  2.67741  2.69355  4.24690  2.90347  2.73739  3.18146  2.89801  2.37887  2.77519  2.98518  4.58477  3.61503
          0.03394  3.79585  4.51819  0.61958  0.77255  0.48576  0.95510
    127   2.37506  4.21928  3.36343  3.11426  3.90438  3.06047  4.13698  3.02232  3.05568  2.88842  3.94560  3.33461  3.75891  3.45489  3.31686  2.57569  1.30895  2.72553  5.34910  4.12161    127 t - - T
          2.68618  4.42225  2.77519  2.73123  3.46354  2.40513  3.72494  3.29354  2.67741  2.69355  4.24690  2.90347  2.73739  3.18146  2.89801  2.37887  2.77519  2.98518  4.58477  3.61503
          0.03394  3.79585  4.51819  0.61958  0.77255  0.48576  0.95510
    128   3.07102  4.55716  4.06533  3.70691  3.10991  3.88283  4.38674  2.31233  3.47532  0.97587  3.16059  3.98955  4.33279  3.86210  3.66310  3.44769  3.36958  2.32936  4.95932  3.66429    128 l - - T
          2.68618  4.42225  2.77519  2.73123  3.46354  2.40513  3.72494  3.29354  2.67741  2.69355  4.24690  2.90347  2.73739  3.18146  2.89801  2.37887  2.77519  2.98518  4.58477  3.61503
          0.03394  3.79585  4.51819  0.61958  0.77255  0.48576  0.95510
    129   3.14008  4.66011  3.72657  3.44335  2.30224  3.74197  3.58859  3.16031  3.30306  2.63360  3.84391  3.63166  4.21853  3.62755  3.50176  3.28379  3.42693  3.02751  3.94245  1.10351    129 y - - T
          2.68618  4.42225  2.77519  2.73123  3.46354  2.40513  3.72494  3.29354  2.67741  2.69355  4.24690  2.90347  2.73739  3.18146  2.89801  2.37887  2.77519  2.98518  4.58477  3.61503
          0.03394  3.79585  4.51819  0.61958  0.77255  0.48576  0.95510
    130   2.28072  4.19900  3.14304  2.95724  4.00083  2.93045  4.06826  3.51397  3.02571  3.24092  4.17490  3.19308  3.66335  3.38155  3.31277  1.21285  2.75547  3.06599  5.37995  4.08441    130 s - - S
          2.68618  4.42225  2.77519  2.73123  3.46354  2.40513  3.72494  3.29354  2.67741  2.69355  4.24690  2.90347  2.73739  3.18146  2.89801  2.37887  2.77519  2.98518  4.58477  3.61503
          0.03394  3.79585  4.51819  0.61958  0.77255  0.48576  0.95510
    131   2.28072  4.19900  3.14304  2.95724  4.00083  2.93045  4.06826  3.51397  3.02571  3.24092  4.17490  3.19308  3.66335  3.38155  3.31277  1.21285  2.75547  3.06599  5.37995  4.08441    131 s - - H
          2.68618  4.42225  2.77519  2.73123  3.46354  2.40513  3.72494  3.29354  2.67741  2.69355  4.24690  2.90347  2.73739  3.18146  2.89801  2.37887  2.77519  2.98518  4.58477  3.61503
          0.03394  3.79585  4.51819  0.61958  0.77255  0.48576  0.95510
    132   2.66303  4.65377  2.67206  2.55081  4.00554  3.13494  3.86464  3.70128  2.76297  3.35754  4.31478  1.30149  3.78399  3.13892  3.11357  2.73422  3.04338  3.33127  5.32061  3.96066    132 n - - H
          2.68618  4.42225  2.77519  2.73123  3.46354  2.40513  3.72494  3.29354  2.67741  2.69355  4.24690  2.90347  2.73739  3.18146  2.89801  2.37887  2.77519  2.98518  4.58477  3.61503
          0.03394  3.79585  4.51819  0.61958  0.77255  0.48576  0.95510
    133   3.16360  4.58872  4.13284  3.83446  1.14617  3.86796  3.84818  2.69866  3.74379  2.08748  3.44153  3.93390  4.32968  3.93351  3.88243  3.43640  3.46543  2.68337  4.12325  2.50121    133 f - - H
          2.68618  4.42225  2.77519  2.73123  3.46354  2.40513  3.72494  3.29354  2.67741  2.69355  4.24690  2.90347  2.73739  3.18146  2.89801  2.37887  2.77519  2.98518  4.58477  3.61503
          0.03394  3.79585  4.51819  0.61958  0.77255  0.48576  0.95510
    134   2.92233  4.76304  3.40551  2.93532  4.09822  3.42248  3.77472  3.63624  2.21532  3.16631  4.17040  3.29997  3.93052  3.00054  1.10248  3.01132  3.19466  3.36399  5.21352  4.04414    134 r - - H
          2.68618  4.42225  2.77519  2.73123  3.46354  2.40513  3.72494  3.29354  2.67741  2.69355  4.24690  2.90347  2.73739  3.18146  2.89801  2.37887  2.77519  2.98518  4.58477  3.61503
          0.03394  3.79585  4.51819  0.61958  0.77255  0.48576  0.95510
    135   2.66303  4.65377  2.67206  2.55081  4.00554  3.13494  3.86464  3.70128  2.76297  3.35754  4.31478  1.30149  3.78399  3.13892  3.11357  2.73422  3.04338  3.33127  5.32061  3.96066    135 n - - H
          2.68618  4.42225  2.77519  2.73123  3.46354  2.40513  3.72494  3.29354  2.67741  2.69355  4.24690  2.90347  2.73739  3.18146  2.89801  2.37887  2.77519  2.98518  4.58477  3.61503
          0.03394  3.79585  4.51819  0.61958  0.77255  0.48576  0.95510
    136   3.07102  4.55716  4.06533  3.70691  3.10991  3.88283  4.38674  2.31233  3.47532  0.97587  3.16059  3.98955  4.33279  3.86210  3.66310  3.44769  3.36958  2.32936  4.95932  3.66429    136 l - - H
          2.68618  4.42225  2.77519  2.73123  3.46354  2.40513  3.72494  3.29354  2.67741  2.69355  4.24690  2.90347  2.73739  3.18146  2.89801  2.37887  2.77519  2.98518  4.58477  3.61503
          0.03394  3.79585  4.51819  0.61958  0.77255  0.48576  0.95510
    137   3.07102  4.55716  4.06533  3.70691  3.10991  3.88283  4.38674  2.31233  3.47532  0.97587  3.16059  3.98955  4.33279  3.86210  3.66310  3.44769  3.36958  2.32936  4.95932  3.66429    137 l - - H
          2.68618  4.42225  2.77519  2.73123  3.46354  2.40513  3.72494  3.29354  2.67741  2.69355  4.24690  2.90347  2.73739  3.18146  2.89801  2.37887  2.77519  2.98518  4.58477  3.61503
          0.03394  3.79585  4.51819  0.61958  0.77255  0.48576  0.95510
    138   2.66303  4.65377  2.67206  2.55081  4.00554  3.13494  3.86464  3.70128  2.76297  3.35754  4.31478  1.30149  3.78399  3.13892  3.11357  2.73422  3.04338  3.33127  5.32061  3.96066    138 n - - H
          2.68618  4.42225  2.77519  2.73123  3.46354  2.40513  3.72494  3.29354  2.67741  2.69355  4.24690  2.90347  2.73739  3.18146  2.89801  2.37887  2.77519  2.98518  4.58477  3.61503
          0.03394  3.79585  4.51819  0.61958  0.77255  0.48576  0.95510
    139   2.97152  4.41421  4.22264  3.83718  3.32466  3.98025  4.58086  1.17841  3.66364  1.92884  3.27443  4.09334  4.42066  4.02108  3.86910  3.46981  3.27286  1.84999  5.19813  3.92838    139 i - - H
          2.68618  4.42225  2.77519  2.73123  3.46354  2.40513  3.72494  3.29354  2.67741  2.69355  4.24690  2.90347  2.73739  3.18146  2.89801  2.37887  2.77519  2.98518  4.58477  3.61503
          0.03394  3.79585  4.51819  0.61958  0.77255  0.48576  0.95510
    140   3.16360  4.58872  4.13284  3.83446  1.14617  3.86796  3.84818  2.69866  3.74379  2.08748  3.44153  3.93390  4.32968  3.93351  3.88243  3.43640  3.46543  2.68337  4.12325  2.50121    140 f - - H
          2.68618  4.42225  2.77519  2.73123  3.46354  2.40513  3.72494  3.29354  2.67741  2.69355  4.24690  2.90347  2.73739  3.18146  2.89801  2.37887  2.77519  2.98518  4.58477  3.61503
          0.03394  3.79585  4.51819  0.61958  0.77255  0.48576  0.95510
    141   2.57516  4.35592  3.23299  3.12383  4.26326  0.85784  4.24698  3.84589  3.29441  3.50933  4.48601  3.39780  3.74458  3.62500  3.53709  2.74524  3.05053  3.38922  5.37683  4.36324    141 g - - -
          2.68618  4.42225  2.77519  2.73123  3.46354  2.40513  3.72494  3.29354  2.67741  2.69355  4.24690  2.90347  2.73739  3.18146  2.89801  2.37887  2.77519  2.98518  4.58477  3.61503
          0.03394  3.79585  4.51819  0.61958  0.77255  0.48576  0.95510
    142   2.89002  4.97982  2.46164  1.13983  4.31705  3.22719  3.81005  3.75576  2.68114  3.38625  4.36581  2.89548  3.82878  3.02872  3.08035  2.88163  3.19441  3.44836  5.50331  4.22786    142 e - - H
          2.68618  4.42225  2.77519  2.73123  3.46354  2.40513  3.72494  3.29354  2.67741  2.69355  4.24690  2.90347  2.73739  3.18146  2.89801  2.37887  2.77519  2.98518  4.58477  3.61503
          0.03394  3.79585  4.51819  0.61958  0.77255  0.48576  0.95510
    143   2.89002  4.97982  2.46164  1.13983  4.31705  3.22719  3.81005  3.75576  2.68114  3.38625  4.36581  2.89548  3.82878  3.02872  3.08035  2.88163  3.19441  3.44836  5.50331  4.22786    143 e - - H
          2.68618  4.42225  2.77519  2.73123  3.46354  2.40513  3.72494  3.29354  2.67741  2.69355  4.24690  2.90347  2.73739  3.18146  2.89801  2.37887  2.77519  2.98518  4.58477  3.61503
          0.03394  3.79585  4.51819  0.61958  0.77255  0.48576  0.95510
    144   2.91040  5.02118  1.03459  2.29415  4.38876  3.15538  3.86864  3.96018  2.93912  3.58318  4.56156  2.84580  3.80303  3.10913  3.44324  2.88288  3.24807  3.60825  5.57214  4.27689    144 d - - H
          2.68618  4.42225  2.77519  2.73123  3.46354  2.40513  3.72494  3.29354  2.67741  2.69355  4.24690  2.90347  2.73739  3.18146  2.89801  2.37887  2.77519  2.98518  4.58477  3.61503
          0.03394  3.79585  4.51819  0.61958  0.77255  0.48576  0.95510
    145   3.16360  4.58872  4.13284  3.83446  1.14617  3.86796  3.84818  2.69866  3.74379  2.08748  3.44153  3.93390  4.32968  3.93351  3.88243  3.43640  3.46543  2.68337  4.12325  2.50121    145 f - - H
          2.68618  4.42225  2.77519  2.73123  3.46354  2.40513  3.72494  3.29354  2.67741  2.69355  4.24690  2.90347  2.73739  3.18146  2.89801  2.37887  2.77519  2.98518  4.58477  3.61503
          0.03394  3.79585  4.51819  0.61958  0.77255  0.48576  0.95510
    146   2.90473  4.86144  3.07543  2.71386  4.23027  3.40035  3.72182  3.65519  1.14858  3.23810  4.20559  3.14102  3.90771  2.91909  2.42439  2.95288  3.16474  3.36797  5.31804  4.12045    146 k - - H
          2.68618  4.42225  2.77519  2.73123  3.46354  2.40513  3.72494  3.29354  2.67741  2.69355  4.24690  2.90347  2.73739  3.18146  2.89801  2.37887  2.77519  2.98518  4.58477  3.61503
          0.03394  3.79585  4.51819  0.61958  0.77255  0.48576  0.95510
    147   3.14008  4.66011  3.72657  3.44335  2.30224  3.74197  3.58859  3.16031  3.30306  2.63360  3.84391  3.63166  4.21853  3.62755  3.50176  3.28379  3.42693  3.02751  3.94245  1.10351    147 y - - H
          2.68618  4.42225  2.77519  2.73123  3.46354  2.40513  3.72494  3.29354  2.67741  2.69355  4.24690  2.90347  2.73739  3.18146  2.89801  2.37887  2.77519  2.98518  4.58477  3.61503
          0.03394  3.79585  4.51819  0.61958  0.77255  0.48576  0.95510
    148   3.16360  4.58872  4.13284  3.83446  1.14617  3.86796  3.84818  2.69866  3.74379  2.08748  3.44153  3.93390  4.32968  3.93351  3.88243  3.43640  3.46543  2.68337  4.12325  2.50121    148 f - - H
          2.68618  4.42225  2.77519  2.73123  3.46354  2.40513  3.72494  3.29354  2.67741  2.69355  4.24690  2.90347  2.73739  3.18146  2.89801  2.37887  2.77519  2.98518  4.58477  3.61503
          0.03394  3.79585  4.51819  0.61958  0.77255  0.48576  0.95510
    149   3.07102  4.55716  4.06533  3.70691  3.10991  3.88283  4.38674  2.31233  3.47532  0.97587  3.16059  3.98955  4.33279  3.86210  3.66310  3.44769  3.36958  2.32936  4.95932  3.66429    149 l - - H
          2.68618  4.42225  2.77519  2.73123  3.46354  2.40513  3.72494  3.29354  2.67741  2.69355  4.24690  2.90347  2.73739  3.18146  2.89801  2.37887  2.77519  2.98518  4.58477  3.61503
          0.03394  3.79585  4.51819  0.61958  0.77255  0.48576  0.95510
    150   2.97152  4.41421  4.22264  3.83718  3.32466  3.98025  4.58086  1.17841  3.66364  1.92884  3.27443  4.09334  4.42066  4.02108  3.86910  3.46981  3.27286  1.84999  5.19813  3.92838    150 i - - H
          2.68618  4.42225  2.77519  2.73123  3.46354  2.40513  3.72494  3.29354  2.67741  2.69355  4.24690  2.90347  2.73739  3.18146  2.89801  2.37887  2.77519  2.98518  4.58477  3.61503
          0.03394  3.79585  4.51819  0.61958  0.77255  0.48576  0.95510
    151   2.91040  5.02118  1.03459  2.29415  4.38876  3.15538  3.86864  3.96018  2.93912  3.58318  4.56156  2.84580  3.80303  3.10913  3.44324  2.88288  3.24807  3.60825  5.57214  4.27689    151 d - - H
          2.68618  4.42225  2.77519  2.73123  3.46354  2.40513  3.72494  3.29354  2.67741  2.69355  4.24690  2.90347  2.73739  3.18146  2.89801  2.37887  2.77519  2.98518  4.58477  3.61503
          0.03394  3.79585  4.51819  0.61958  0.77255  0.48576  0.95510
    152   3.16360  4.58872  4.13284  3.83446  1.14617  3.86796  3.84818  2.69866  3.74379  2.08748  3.44153  3.93390  4.32968  3.93351  3.88243  3.43640  3.46543  2.68337  4.12325  2.50121    152 f - - S
          2.68618  4.42225  2.77519  2.73123  3.46354  2.40513  3.72494  3.29354  2.67741  2.69355  4.24690  2.90347  2.73739  3.18146  2.89801  2.37887  2.77519  2.98518  4.58477  3.61503
          0.03394  3.79585  4.51819  0.61958  0.77255  0.48576  0.95510
    153   3.07102  4.55716  4.06533  3.70691  3.10991  3.88283  4.38674  2.31233  3.47532  0.97587  3.16059  3.98955  4.33279  3.86210  3.66310  3.44769  3.36958  2.32936  4.95932  3.66429    153 l - - E
          2.68618  4.42225  2.77519  2.73123  3.46354  2.40513  3.72494  3.29354  2.67741  2.69355  4.24690  2.90347  2.73739  3.18146  2.89801  2.37887  2.77519  2.98518  4.58477  3.61503
          0.03394  3.79585  4.51819  0.61958  0.77255  0.48576  0.95510
    154   2.74801  4.31390  4.01740  3.68015  3.49623  3.64235  4.49576  2.06134  3.54665  2.19812  3.47515  3.88167  4.20856  3.91289  3.76614  3.14265  3.11235  1.12783  5.26699  3.99291    154 v - - E
          2.68618  4.42225  2.77519  2.73123  3.46354  2.40513  3.72494  3.29354  2.67741  2.69355  4.24690  2.90347  2.73739  3.18146  2.89801  2.37887  2.77519  2.98518  4.58477  3.61503
          0.03394  3.79585  4.51819  0.61958  0.77255  0.48576  0.95510
    155   3.16360  4.58872  4.13284  3.83446  1.14617  3.86796  3.84818  2.69866  3.74379  2.08748  3.44153  3.93390  4.32968  3.93351  3.88243  3.43640  3.46543  2.68337  4.12325  2.50121    155 f - - E
          2.68618  4.42225  2.77519  2.73123  3.46354  2.40513  3.72494  3.29354  2.67741  2.69355  4.24690  2.90347  2.73739  3.18146  2.89801  2.37887  2.77519  2.98518  4.58477  3.61503
          0.03394  3.79585  4.51819  0.61958  0.77255  0.48576  0.95510
    156   2.37506  4.21928  3.36343  3.11426  3.90438  3.06047  4.13698  3.02232  3.05568  2.88842  3.94560  3.33461  3.75891  3.45489  3.31686  2.57569  1.30895  2.72553  5.34910  4.12161    156 t - - E
          2.68618  4.42225  2.77519  2.73123  3.46354  2.40513  3.72494  3.29354  2.67741  2.69355  4.24690  2.90347  2.73739  3.18146  2.89801  2.37887  2.77519  2.98518  4.58477  3.61503
          0.03394  3.79585  4.51819  0.61958  0.77255  0.48576  0.95510
    157   2.90473  4.86144  3.07543  2.71386  4.23027  3.40035  3.72182  3.65519  1.14858  3.23810  4.20559  3.14102  3.90771  2.91909  2.42439  2.95288  3.16474  3.36797  5.31804  4.12045    157 k - - E
          2.68618  4.42225  2.77519  2.73123  3.46354  2.40513  3.72494  3.29354  2.67741  2.69355  4.24690  2.90347  2.73739  3.18146  2.89801  2.37887  2.77519  2.98518  4.58477  3.61503
          0.03394  3.79585  4.51819  0.61958  0.77255  0.48576  0.95510
    158   2.74801  4.31390  4.01740  3.68015  3.49623  3.64235  4.49576  2.06134  3.54665  2.19812  3.47515  3.88167  4.20856  3.91289  3.76614  3.14265  3.11235  1.12783  5.26699  3.99291    158 v - - E
          2.68618  4.42225  2.77519  2.73123  3.46354  2.40513  3.72494  3.29354  2.67741  2.69355  4.24690  2.90347  2.73739  3.18146  2.89801  2.37887  2.77519  2.98518  4.58477  3.61503
          0.03394  3.79585  4.51819  0.61958  0.77255  0.48576  0.95510
    159   2.89002  4.97982  2.46164  1.13983  4.31705  3.22719  3.81005  3.75576  2.68114  3.38625  4.36581  2.89548  3.82878  3.02872  3.08035  2.88163  3.19441  3.44836  5.50331  4.22786    159 e - - E
          2.68618  4.42225  2.77519  2.73123  3.46354  2.40513  3.72494  3.29354  2.67741  2.69355  4.24690  2.90347  2.73739  3.18146  2.89801  2.37887  2.77519  2.98518  4.58477  3.61503
          0.03394  3.79585  4.51819  0.61958  0.77255  0.48576  0.95510
    160   2.82391  4.80348  2.85654  2.61232  3.96119  3.31750  3.76918  3.58217  2.43905  3.09197  4.12421  3.07053  3.87128  1.37714  2.72383  2.87594  3.12199  3.31731  5.24801  3.93728    160 q - - T
          2.68618  4.42225  2.77519  2.73123  3.46354  2.40513  3.72494  3.29354  2.67741  2.69355  4.24690  2.90347  2.73739  3.18146  2.89801  2.37887  2.77519  2.98518  4.58477  3.61503
          0.03394  3.79585  4.51819  0.61958  0.77255  0.48576  0.95510
    161   2.66303  4.65377  2.67206  2.55081  4.00554  3.13494  3.86464  3.70128  2.76297  3.35754  4.31478  1.30149  3.78399  3.13892  3.11357  2.73422  3.04338  3.33127  5.32061  3.96066    161 n - - T
          2.68618  4.42225  2.77519  2.73123  3.46354  2.40513  3.72494  3.29354  2.67741  2.69355  4.24690  2.90347  2.73739  3.18146  2.89801  2.37887  2.77519  2.98518  4.58477  3.61503
          0.03394  3.79585  4.51819  0.61958  0.77255  0.48576  0.95510
    162   2.57516  4.35592  3.23299  3.12383  4.26326  0.85784  4.24698  3.84589  3.29441  3.50933  4.48601  3.39780  3.74458  3.62500  3.53709  2.74524  3.05053  3.38922  5.37683  4.36324    162 g - - E
          2.68618  4.42225  2.77519  2.73123  3.46354  2.40513  3.72494  3.29354  2.67741  2.69355  4.24690  2.90347  2.73739  3.18146  2.89801  2.37887  2.77519  2.98518  4.58477  3.61503
          0.03394  3.79585  4.51819  0.61958  0.77255  0.48576  0.95510
    163   3.14008  4.66011  3.72657  3.44335  2.30224  3.74197  3.58859  3.16031  3.30306  2.63360  3.84391  3.63166  4.21853  3.62755  3.50176  3.28379  3.42693  3.02751  3.94245  1.10351    163 y - - E
          2.68618  4.42225  2.77519  2.73123  3.46354  2.40513  3.72494  3.29354  2.67741  2.69355  4.24690  2.90347  2.73739  3.18146  2.89801  2.37887  2.77519  2.98518  4.58477  3.61503
          0.03394  3.79585  4.51819  0.61958  0.77255  0.48576  0.95510
    164   3.07102  4.55716  4.06533  3.70691  3.10991  3.88283  4.38674  2.31233  3.47532  0.97587  3.16059  3.98955  4.33279  3.86210  3.66310  3.44769  3.36958  2.32936  4.95932  3.66429    164 l - - E
          2.68618  4.42225  2.77519  2.73123  3.46354  2.40513  3.72494  3.29354  2.67741  2.69355  4.24690  2.90347  2.73739  3.18146  2.89801  2.37887  2.77519  2.98518  4.58477  3.61503
          0.03394  3.79585  4.51819  0.61958  0.77255  0.48576  0.95510
    165   2.82391  4.80348  2.85654  2.61232  3.96119  3.31750  3.76918  3.58217  2.43905  3.09197  4.12421  3.07053  3.87128  1.37714  2.72383  2.87594  3.12199  3.31731  5.24801  3.93728    165 q - - E
          2.68618  4.42225  2.77519  2.73123  3.46354  2.40513  3.72494  3.29354  2.67741  2.69355  4.24690  2.90347  2.73739  3.18146  2.89801  2.37887  2.77519  2.98518  4.58477  3.61503
          0.03394  3.79585  4.51819  0.61958  0.77255  0.48576  0.95510
    166   2.74801  4.31390  4.01740  3.68015  3.49623  3.64235  4.49576  2.06134  3.54665  2.19812  3.47515  3.88167  4.20856  3.91289  3.76614  3.14265  3.11235  1.12783  5.26699  3.99291    166 v - - E
          2.68618  4.42225  2.77519  2.73123  3.46354  2.40513  3.72494  3.29354  2.67741  2.69355  4.24690  2.90347  2.73739  3.18146  2.89801  2.37887  2.77519  2.98518  4.58477  3.61503
          0.03394  3.79585  4.51819  0.61958  0.77255  0.48576  0.95510
    167   1.13028  4.15731  3.38741  3.17741  3.97841  2.98341  4.20816  3.09276  3.19172  2.97759  4.01968  3.34558  3.71559  3.54047  3.44632  2.50918  2.78132  2.76062  5.41337  4.20549    167 a - - E
          2.68618  4.42225  2.77519  2.73123  3.46354  2.40513  3.72494  3.29354  2.67741  2.69355  4.24690  2.90347  2.73739  3.18146  2.89801  2.37887  2.77519  2.98518  4.58477  3.61503
          0.03394  3.79585  4.51819  0.61958  0.77255  0.48576  0.95510
    168   2.57516  4.35592  3.23299  3.12383  4.26326  0.85784  4.24698  3.84589  3.29441  3.50933  4.48601  3.39780  3.74458  3.62500  3.53709  2.74524  3.05053  3.38922  5.37683  4.36324    168 g - - S
          2.68618  4.42225  2.77519  2.73123  3.46354  2.40513  3.72494  3.29354  2.67741  2.69355  4.24690  2.90347  2.73739  3.18146  2.89801  2.37887  2.77519  2.98518  4.58477  3.61503
          0.03394  3.79585  4.51819  0.61958  0.77255  0.48576  0.95510
    169   2.74801  4.31390  4.01740  3.68015  3.49623  3.64235  4.49576  2.06134  3.54665  2.19812  3.47515  3.88167  4.20856  3.91289  3.76614  3.14265  3.11235  1.12783  5.26699  3.99291    169 v - - B
          2.68618  4.42225  2.77519  2.73123  3.46354  2.40513  3.72494  3.29354  2.67741  2.69355  4.24690  2.90347  2.73739  3.18146  2.89801  2.37887  2.77519  2.98518  4.58477  3.61503
          0.03394  3.79585  4.51819  0.61958  0.77255  0.48576  0.95510
    170   2.50529  1.11030  4.00376  3.72743  3.73826  3.14268  4.39159  2.87105  3.55442  2.78917  3.90878  3.73489  3.84355  3.90392  3.69174  2.77646  2.96590  2.62041  5.16861  4.02596    170 c - - -
          2.68618  4.42225  2.77519  2.73123  3.46354  2.40513  3.72494  3.29354  2.67741  2.69355  4.24690  2.90347  2.73739  3.18146  2.89801  2.37887  2.77519  2.98518  4.58477  3.61503
          0.03394  3.79585  4.51819  0.61958  0.77255  0.48576  0.95510
    171   3.07102  4.55716  4.06533  3.70691  3.10991  3.88283  4.38674  2.31233  3.47532  0.97587  3.16059  3.98955  4.33279  3.86210  3.66310  3.44769  3.36958  2.32936  4.95932  3.66429    171 l - - H
          2.68618  4.42225  2.77519  2.73123  3.46354  2.40513  3.72494  3.29354  2.67741  2.69355  4.24690  2.90347  2.73739  3.18146  2.89801  2.37887  2.77519  2.98518  4.58477  3.61503
          0.03394  3.79585  4.51819  0.61958  0.77255  0.48576  0.95510
    172   2.66303  4.65377  2.67206  2.55081  4.00554  3.13494  3.86464  3.70128  2.76297  3.35754  4.31478  1.30149  3.78399  3.13892  3.11357  2.73422  3.04338  3.33127  5.32061  3.96066    172 n - - H
          2.68618  4.42225  2.77519  2.73123  3.46354  2.40513  3.72494  3.29354  2.67741  2.69355  4.24690  2.90347  2.73739  3.18146  2.89801  2.37887  2.77519  2.98518  4.58477  3.61503
          0.03394  3.79585  4.51819  0.61958  0.77255  0.48576  0.95510
    173   2.82391  4.80348  2.85654  2.61232  3.96119  3.31750  3.76918  3.58217  2.43905  3.09197  4.12421  3.07053  3.87128  1.37714  2.72383  2.87594  3.12199  3.31731  5.24801  3.93728    173 q - - H
          2.68618  4.42225  2.77519  2.73123  3.46354  2.40513  3.72494  3.29354  2.67741  2.69355  4.24690  2.90347  2.73739  3.18146  2.89801  2.37887  2.77519  2.98518  4.58477  3.61503
          0.03394  3.79585  4.51819  0.61958  0.77255  0.48576  0.95510
    174   3.14008  4.66011  3.72657  3.44335  2.30224  3.74197  3.58859  3.16031  3.30306  2.63360  3.84391  3.63166  4.21853  3.62755  3.50176  3.28379  3.42693  3.02751  3.94245  1.10351    174 y - - H
          2.68618  4.42225  2.77519  2.73123  3.46354  2.40513  3.72494  3.29354  2.67741  2.69355  4.24690  2.90347  2.73739  3.18146  2.89801  2.37887  2.77519  2.98518  4.58477  3.61503
          0.03394  3.79585  4.51819  0.61958  0.77255  0.48576  0.95510
    175   3.16360  4.58872  4.13284  3.83446  1.14617  3.86796  3.84818  2.69866  3.74379  2.08748  3.44153  3.93390  4.32968  3.93351  3.88243  3.43640  3.46543  2.68337  4.12325  2.50121    175 f - - C
          2.68618  4.42225  2.77519  2.73123  3.46354  2.40513  3.72494  3.29354  2.67741  2.69355  4.24690  2.90347  2.73739  3.18146  2.89801  2.37887  2.77519  2.98518  4.58477  3.61503
          0.03394  3.79585  4.51819  0.61958  0.77255  0.48576  0.95510
    176   2.28072  4.19900  3.14304  2.95724  4.00083  2.93045  4.06826  3.51397  3.02571  3.24092  4.17490  3.19308  3.66335  3.38155  3.31277  1.21285  2.75547  3.06599  5.37995  4.08441    176 s - - H
          2.68618  4.42225  2.77519  2.73123  3.46354  2.40513  3.72494  3.29354  2.67741  2.69355  4.24690  2.90347  2.73739  3.18146  2.89801  2.37887  2.77519  2.98518  4.58477  3.61503
          0.03394  3.79585  4.51819  0.61958  0.77255  0.48576  0.95510
    177   2.74801  4.31390  4.01740  3.68015  3.49623  3.64235  4.49576  2.06134  3.54665  2.19812  3.47515  3.88167  4.20856  3.91289  3.76614  3.14265  3.11235  1.12783  5.26699  3.99291    177 v - - H
          2.68618  4.42225  2.77519  2.73123  3.46354  2.40513  3.72494  3.29354  2.67741  2.69355  4.24690  2.90347  2.73739  3.18146  2.89801  2.37887  2.77519  2.98518  4.58477  3.61503
          0.03394  3.79585  4.51819  0.61958  0.77255  0.48576  0.95510
    178   2.82391  4.80348  2.85654  2.61232  3.96119  3.31750  3.76918  3.58217  2.43905  3.09197  4.12421  3.07053  3.87128  1.37714  2.72383  2.87594  3.12199  3.31731  5.24801  3.93728    178 q - - H
          2.68618  4.42225  2.77519  2.73123  3.46354  2.40513  3.72494  3.29354  2.67741  2.69355  4.24690  2.90347  2.73739  3.18146  2.89801  2.37887  2.77519  2.98518  4.58477  3.61503
          0.03394  3.79585  4.51819  0.61958  0.77255  0.48576  0.95510
    179   2.74801  4.31390  4.01740  3.68015  3.49623  3.64235  4.49576  2.06134  3.54665  2.19812  3.47515  3.88167  4.20856  3.91289  3.76614  3.14265  3.11235  1.12783  5.26699  3.99291    179 v - - S
          2.68618  4.42225  2.77519  2.73123  3.46354  2.40513  3.72494  3.29354  2.67741  2.69355  4.24690  2.90347  2.73739  3.18146  2.89801  2.37887  2.77519  2.98518  4.58477  3.61503
          0.03394  3.79585  4.51819  0.61958  0.77255  0.48576  0.95510
    180   2.90473  4.86144  3.07543  2.71386  4.23027  3.40035  3.72182  3.65519  1.14858  3.23810  4.20559  3.14102  3.90771  2.91909  2.42439  2.95288  3.16474  3.36797  5.31804  4.12045    180 k - - X
          2.68618  4.42225  2.77519  2.73123  3.46354  2.40513  3.72494  3.29354  2.67741  2.69355  4.24690  2.90347  2.73739  3.18146  2.89801  2.37887  2.77519  2.98518  4.58477  3.61503
          0.03394  3.79585  4.51819  0.61958  0.77255  0.48576  0.95510
    181   2.82391  4.80348  2.85654  2.61232  3.96119  3.31750  3.76918  3.58217  2.43905  3.09197  4.12421  3.07053  3.87128  1.37714  2.72383  2.87594  3.12199  3.31731  5.24801  3.93728    181 q - - X
          2.68618  4.42225  2.77519  2.73123  3.46354  2.40513  3.72494  3.29354  2.67741  2.69355  4.24690  2.90347  2.73739  3.18146  2.89801  2.37887  2.77519  2.98518  4.58477  3.61503
          0.03394  3.79585  4.51819  0.61958  0.77255  0.48576  0.95510
    182   2.90473  4.86144  3.07543  2.71386  4.23027  3.40035  3.72182  3.65519  1.14858  3.23810  4.20559  3.14102  3.90771  2.91909  2.42439  2.95288  3.16474  3.36797  5.31804  4.12045    182 k - - S
          2.68618  4.42225  2.77519  2.73123  3.46354  2.40513  3.72494  3.29354  2.67741  2.69355  4.24690  2.90347  2.73739  3.18146  2.89801  2.37887  2.77519  2.98518  4.58477  3.61503
          0.03394  3.79585  4.51819  0.61958  0.77255  0.48576  0.95510
    183   2.90473  4.86144  3.07543  2.71386  4.23027  3.40035  3.72182  3.65519  1.14858  3.23810  4.20559  3.14102  3.90771  2.91909  2.42439  2.95288  3.16474  3.36797  5.31804  4.12045    183 k - - X
          2.68618  4.42225  2.77519  2.73123  3.46354  2.40513  3.72494  3.29354  2.67741  2.69355  4.24690  2.90347  2.73739  3.18146  2.89801  2.37887  2.77519  2.98518  4.58477  3.61503
          0.03394  3.79585  4.51819  0.61958  0.77255  0.48576  0.95510
    184   3.21432  4.61528  3.97781  3.66632  2.59633  3.64739  3.81226  3.23635  3.39080  2.64367  3.87354  3.83125  4.15925  3.78261  3.53208  3.41862  3.51129  3.12458  1.05528  2.60277    184 w - - X
          2.68618  4.42225  2.77519  2.73123  3.46354  2.40513  3.72494  3.29354  2.67741  2.69355  4.24690  2.90347  2.73739  3.18146  2.89801  2.37887  2.77519  2.98518  4.58477  3.61503
          0.03394  3.79585  4.51819  0.61958  0.77255  0.48576  0.95510
    185   3.14008  4.66011  3.72657  3.44335  2.30224  3.74197  3.58859  3.16031  3.30306  2.63360  3.84391  3.63166  4.21853  3.62755  3.50176  3.28379  3.42693  3.02751  3.94245  1.10351    185 y - - S
          2.68618  4.42225  2.77519  2.73123  3.46354  2.40513  3.72494  3.29354  2.67741  2.69355  4.24690  2.90347  2.73739  3.18146  2.89801  2.37887  2.77519  2.98518  4.58477  3.61503
          0.03394  3.79585  4.51819  0.61958  0.77255  0.48576  0.95510
    186   2.90473  4.86144  3.07543  2.71386  4.23027  3.40035  3.72182  3.65519  1.14858  3.23810  4.20559  3.14102  3.90771  2.91909  2.42439  2.95288  3.16474  3.36797  5.31804  4.12045    186 k - - E
          2.68618  4.42225  2.77519  2.73123  3.46354  2.40513  3.72494  3.29354  2.67741  2.69355  4.24690  2.90347  2.73739  3.18146  2.89801  2.37887  2.77519  2.98518  4.58477  3.61503
          0.03394  3.79585  4.51819  0.61958  0.77255  0.48576  0.95510
    187   2.66303  4.65377  2.67206  2.55081  4.00554  3.13494  3.86464  3.70128  2.76297  3.35754  4.31478  1.30149  3.78399  3.13892  3.11357  2.73422  3.04338  3.33127  5.32061  3.96066    187 n - - E
          2.68618  4.42225  2.77519  2.73123  3.46354  2.40513  3.72494  3.29354  2.67741  2.69355  4.24690  2.90347  2.73739  3.18146  2.89801  2.37887  2.77519  2.98518  4.58477  3.61503
          0.03394  3.79585  4.51819  0.61958  0.77255  0.48576  0.95510
    188   2.66303  4.65377  2.67206  2.55081  4.00554  3.13494  3.86464  3.70128  2.76297  3.35754  4.31478  1.30149  3.78399  3.13892  3.11357  2.73422  3.04338  3.33127  5.32061  3.96066    188 n - - X
          2.68618  4.42225  2.77519  2.73123  3.46354  2.40513  3.72494  3.29354  2.67741  2.69355  4.24690  2.90347  2.73739  3.18146  2.89801  2.37887  2.77519  2.98518  4.58477  3.61503
          0.02297  3.78488        *  0.61958  0.77255  0.00000        *
//
HMMER3/f [3.1b2 | February 2015]
NAME  RT_RNaseH
ACC   PF17917.4
DESC  RNase H-like domain found in reverse transcriptase
LENG  105
ALPH  amino
RF    no
MM    no
CONS  yes
CS    yes
MAP   yes
DATE  Mon Oct 18 15:14:46 2021
NSEQ  118
EFFN  3.683899
CKSUM 3381482174
GA    24.8 24.8;
TC    24.8 24.8;
NC    24.7 24.7;
BM    hmmbuild HMM.ann SEED.ann
SM    hmmsearch -Z 61295632 -E 1000 --cpu 4 HMM pfamseq
STATS LOCAL MSV       -9.3892  0.71640
STATS LOCAL VITERBI  -10.2394  0.71640
STATS LOCAL FORWARD   -3.9541  0.71640
HMM          A        C        D        E        F        G        H        I        K        L        M        N        P        Q        R        S        T        V        W        Y   
            m->m     m->i     m->d     i->m     i->i     d->m     d->d
  COMPO   2.45416  4.28219  2.97257  2.70140  3.26183  3.15292  3.54713  2.85488  2.64340  2.37192  3.73404  3.18311  3.52136  2.97659  2.91861  2.64225  2.79883  2.71814  4.20763  3.28916
          2.68618  4.42225  2.77519  2.73123  3.46354  2.40513  3.72494  3.29354  2.67741  2.69355  4.24690  2.90347  2.73739  3.18146  2.89801  2.37887  2.77519  2.98518  4.58477  3.61503
          0.00918  5.09103  5.81338  0.61958  0.77255  0.00000        *
      1   2.93160  4.95900  1.16560  2.57212  4.72368  3.70277  3.89839  4.19676  2.36321  3.55102  4.31229  2.62351  4.10068  2.96552  3.07633  2.71899  3.00040  3.52948  5.84126  4.44120      1 d - - -
          2.68618  4.42225  2.77519  2.73123  3.46354  2.40513  3.72494  3.29354  2.67741  2.69355  4.24690  2.90347  2.73739  3.18146  2.89801  2.37887  2.77519  2.98518  4.58477  3.61503
          0.00918  5.09103  5.81338  0.61958  0.77255  0.48576  0.95510
      2   2.86262  4.61868  3.28785  3.31571  2.14045  3.93558  3.90594  3.03078  3.17359  2.39842  3.40861  3.70177  1.66879  3.43154  3.24234  2.86929  3.17036  2.73779  4.92309  3.41871      2 p - - T
          2.68618  4.42225  2.77519  2.73123  3.46354  2.40513  3.72494  3.29354  2.67741  2.69355  4.24690  2.90347  2.73739  3.18146  2.89801  2.37887  2.77519  2.98518  4.58477  3.61503
          0.00918  5.09103  5.81338  0.61958  0.77255  0.48576  0.95510
      3   2.79005  5.42980  2.33458  2.18420  4.77515  3.05547  3.87762  4.26157  2.37182  3.73518  4.47056  2.60822  3.93683  2.81126  2.31540  2.04146  2.43590  3.82062  5.86216  4.45059      3 s - - T
          2.68618  4.42225  2.77519  2.73123  3.46354  2.40513  3.72494  3.29354  2.67741  2.69355  4.24690  2.90347  2.73739  3.18146  2.89801  2.37887  2.77519  2.98518  4.58477  3.61503
          0.00918  5.09103  5.81338  0.61958  0.77255  0.48576  0.95510
      4   2.50799  5.40662  2.84871  2.44176  4.74350  3.47522  3.63755  4.22298  1.39073  2.64651  4.44963  3.16468  4.08706  2.76972  2.53029  2.67614  3.11234  3.68825  5.84377  4.23539      4 k - - S
          2.68618  4.42225  2.77519  2.73123  3.46354  2.40513  3.72494  3.29354  2.67741  2.69355  4.24690  2.90347  2.73739  3.18146  2.89801  2.37887  2.77519  2.98518  4.58477  3.61503
          0.00918  5.09103  5.81338  0.61958  0.77255  0.48576  0.95510
      5   2.85634  5.41087  2.90746  1.90887  4.46684  3.69060  3.87831  3.76246  2.30721  3.58527  4.45314  3.05316  1.87972  2.65345  2.79135  2.60559  2.68896  3.79826  5.84716  4.06100      5 p - - -
          2.68618  4.42225  2.77519  2.73123  3.46354  2.40513  3.72494  3.29354  2.67741  2.69355  4.24690  2.90347  2.73739  3.18146  2.89801  2.37887  2.77519  2.98518  4.58477  3.61503
          0.00918  5.09103  5.81338  0.61958  0.77255  0.48576  0.95510
      6   2.88591  4.05193  4.83178  4.22236  1.53615  4.11467  4.44359  2.27813  3.88943  1.95414  3.15710  4.10790  4.47904  3.86992  4.06495  3.42220  2.02194  2.50343  4.96345  3.37941      6 f - - E
          2.68618  4.42225  2.77519  2.73123  3.46354  2.40513  3.72494  3.29354  2.67741  2.69355  4.24690  2.90347  2.73739  3.18146  2.89801  2.37887  2.77519  2.98518  4.58477  3.61503
          0.00918  5.09103  5.81338  0.61958  0.77255  0.48576  0.95510
      7   2.86723  3.03282  3.20903  2.49265  3.51647  3.83863  3.60925  2.22176  2.82035  2.90050  3.83166  3.41334  4.22312  2.24613  2.86035  2.86726  2.74483  2.49943  4.79839  3.62024      7 i - - E
          2.68618  4.42225  2.77519  2.73123  3.46354  2.40513  3.72494  3.29354  2.67741  2.69355  4.24690  2.90347  2.73739  3.18146  2.89801  2.37887  2.77519  2.98518  4.58477  3.61503
          0.00918  5.09103  5.81338  0.61958  0.77255  0.48576  0.95510
      8   3.93462  5.15324  5.98231  5.43907  3.50954  5.39848  5.84721  1.53952  5.32080  1.05120  3.38219  5.56705  5.54668  5.33931  5.33375  4.78927  4.16539  1.28410  6.00813  4.95261      8 l - - E
          2.68618  4.42225  2.77519  2.73123  3.46354  2.40513  3.72494  3.29354  2.67741  2.69355  4.24690  2.90347  2.73739  3.18146  2.89801  2.37887  2.77519  2.98518  4.58477  3.61503
          0.00918  5.09103  5.81338  0.61958  0.77255  0.48576  0.95510
      9   2.69704  5.14432  3.18501  1.85540  2.74630  3.64424  3.16286  3.43107  2.63646  3.10735  4.10732  3.27184  3.95002  2.60017  3.01614  2.80423  2.53059  3.32844  4.72421  2.71942      9 e - - E
          2.68618  4.42225  2.77519  2.73123  3.46354  2.40513  3.72494  3.29354  2.67741  2.69355  4.24690  2.90347  2.73739  3.18146  2.89801  2.37887  2.77519  2.98518  4.58477  3.61503
          0.00918  5.09103  5.81338  0.61958  0.77255  0.48576  0.95510
     10   2.55225  2.71680  4.62631  4.03040  3.48597  4.08722  4.41115  2.55818  3.87577  2.38094  3.50405  4.15086  3.94215  4.06150  3.98774  3.20599  1.30311  2.06409  5.00587  3.46040     10 t - - E
          2.68618  4.42225  2.77519  2.73123  3.46354  2.40513  3.72494  3.29354  2.67741  2.69355  4.24690  2.90347  2.73739  3.18146  2.89801  2.37887  2.77519  2.98518  4.58477  3.61503
          0.00918  5.09103  5.81338  0.61958  0.77255  0.48576  0.95510
     11   3.13381  4.81010  0.63237  2.78840  5.17694  3.81082  3.96948  4.67018  3.22036  4.18754  4.99184  2.74564  4.38021  3.45317  3.76014  3.00646  3.41899  4.22939  6.35538  4.91494     11 D - - E
          2.68618  4.42225  2.77519  2.73123  3.46354  2.40513  3.72494  3.29354  2.67741  2.69355  4.24690  2.90347  2.73739  3.18146  2.89801  2.37887  2.77519  2.98518  4.58477  3.61503
          0.00918  5.09103  5.81338  0.61958  0.77255  0.48576  0.95510
     12   0.62589  4.86662  3.99283  3.18593  4.56786  3.22274  4.58028  3.77319  3.52849  3.63968  4.48508  3.83325  4.35758  3.83386  3.89809  2.64723  3.01413  3.23599  5.93647  4.69620     12 A - - E
          2.68618  4.42225  2.77519  2.73123  3.46354  2.40513  3.72494  3.29354  2.67741  2.69355  4.24690  2.90347  2.73739  3.18146  2.89801  2.37887  2.77519  2.98518  4.58477  3.61503
          0.00918  5.09103  5.81338  0.61958  0.77255  0.48576  0.95510
     13   2.85873  3.30860  3.72515  3.16700  3.68635  3.74544  4.16854  3.20964  2.94498  2.88311  3.90692  3.22710  4.27321  3.44811  3.51217  0.97518  3.04463  3.08149  5.37621  4.12578     13 s - - C
          2.68620  4.42227  2.77521  2.73125  3.46356  2.40515  3.72496  3.29356  2.67743  2.69357  4.24692  2.90348  2.73741  3.18115  2.89792  2.37889  2.77521  2.98520  4.58479  3.61505
          0.05387  3.00670  5.81338  0.32167  1.29076  0.48576  0.95510
     14   2.84732  5.42415  2.02451  2.32475  4.76885  2.72637  3.52430  4.13465  1.92084  3.41932  4.18294  2.72032  2.92673  2.68420  3.10292  2.63569  3.04613  3.66931  5.85705  4.29483     15 k - - T
          2.68618  4.42225  2.77519  2.73123  3.46354  2.40513  3.72494  3.29354  2.67741  2.69355  4.24690  2.90347  2.73739  3.18146  2.89801  2.37887  2.77519  2.98518  4.58477  3.61503
          0.00918  5.09103  5.81338  0.61958  0.77255  0.48576  0.95510
     15   2.82232  4.55665  2.24957  2.73348  3.52926  3.70712  3.69655  2.65305  2.46860  2.72428  4.02907  3.15708  4.17961  2.93779  3.11345  2.72177  2.67954  2.49745  4.62747  2.80215     16 d - - E
          2.68613  4.42225  2.77520  2.73123  3.46354  2.40513  3.72495  3.29354  2.67741  2.69355  4.24690  2.90347  2.73740  3.18147  2.89801  2.37887  2.77520  2.98519  4.58477  3.61503
          0.01760  4.23664  5.81338  0.52530  0.89496  0.48576  0.95510
     16   1.85053  3.72387  3.63167  3.00693  3.67156  1.47572  3.54400  3.23577  3.03954  3.01095  3.88461  3.52151  4.24506  3.29633  3.33552  2.81892  2.94076  3.02961  5.35196  3.87366     18 g - - E
          2.68618  4.42225  2.77519  2.73123  3.46354  2.40513  3.72494  3.29354  2.67741  2.69355  4.24690  2.90347  2.73739  3.18146  2.89801  2.37887  2.77519  2.98518  4.58477  3.61503
          0.00918  5.09103  5.81338  0.61958  0.77255  0.48576  0.95510
     17   2.82403  4.03771  4.91248  4.29756  2.76871  4.12324  4.45656  1.56907  3.65164  1.82292  2.99325  4.28383  4.48692  4.21595  4.09386  3.28590  2.82825  2.00829  2.99358  3.56445     19 i - - E
          2.68618  4.42225  2.77519  2.73123  3.46354  2.40513  3.72494  3.29354  2.67741  2.69355  4.24690  2.90347  2.73739  3.18146  2.89801  2.37887  2.77519  2.98518  4.58477  3.61503
          0.00918  5.09103  5.81338  0.61958  0.77255  0.48576  0.95510
     18   1.57329  4.36461  3.67173  3.30592  4.78132  0.92817  4.56327  4.20438  3.45947  3.84525  4.66102  3.76882  4.34176  3.77218  3.56650  2.65511  3.34931  3.75038  6.09288  4.82826     20 g - - E
          2.68618  4.42225  2.77519  2.73123  3.46354  2.40513  3.72494  3.29354  2.67741  2.69355  4.24690  2.90347  2.73739  3.18146  2.89801  2.37887  2.77519  2.98518  4.58477  3.61503
          0.00918  5.09103  5.81338  0.61958  0.77255  0.48576  0.95510
     19   1.26169  3.00886  4.23212  3.66980  3.41621  2.07686  4.38056  3.02522  3.58656  2.77245  3.73063  3.93223  3.81917  3.84209  3.84306  2.91358  3.12836  2.42843  5.22031  4.01758     21 a - - E
          2.68618  4.42225  2.77519  2.73123  3.46354  2.40513  3.72494  3.29354  2.67741  2.69355  4.24690  2.90347  2.73739  3.18146  2.89801  2.37887  2.77519  2.98518  4.58477  3.61503
          0.00918  5.09103  5.81338  0.61958  0.77255  0.48576  0.95510
     20   2.50416  3.58476  4.82624  4.00099  3.45381  4.12766  4.45776  1.80913  3.72902  2.36197  3.02674  4.25472  4.49155  4.05223  3.87521  3.43501  2.95751  1.21227  4.98357  3.80472     22 v - - E
          2.68618  4.42225  2.77519  2.73123  3.46354  2.40513  3.72494  3.29354  2.67741  2.69355  4.24690  2.90347  2.73739  3.18146  2.89801  2.37887  2.77519  2.98518  4.58477  3.61503
          0.00918  5.09103  5.81338  0.61958  0.77255  0.48576  0.95510
     21   3.30436  4.65477  5.20813  4.60642  3.47409  4.51235  4.84700  2.13690  4.42006  0.72380  3.22338  4.65235  4.82581  4.52713  4.44583  3.68662  3.22188  2.30051  5.27956  3.75629     23 l - - E
          2.68618  4.42225  2.77519  2.73123  3.46354  2.40513  3.72494  3.29354  2.67741  2.69355  4.24690  2.90347  2.73739  3.18146  2.89801  2.37887  2.77519  2.98518  4.58477  3.61503
          0.00918  5.09103  5.81338  0.61958  0.77255  0.48576  0.95510
     22   2.58468  4.07962  3.86838  3.00342  3.32728  3.29079  3.53511  2.96124  2.94759  2.32150  2.70788  3.69034  4.30941  3.06371  3.51115  1.88385  2.48078  2.65282  4.76952  3.31703     24 s - - E
          2.68618  4.42225  2.77519  2.73123  3.46354  2.40513  3.72494  3.29354  2.67741  2.69355  4.24690  2.90347  2.73739  3.18146  2.89801  2.37887  2.77519  2.98518  4.58477  3.61503
          0.00918  5.09103  5.81338  0.61958  0.77255  0.48576  0.95510
     23   2.92413  4.85475  3.35689  2.79679  4.52443  3.79718  3.14657  3.96667  2.56113  3.53336  4.33023  3.25735  4.18401  0.94892  3.09442  3.01658  3.23023  3.45796  5.69046  4.00242     25 q - - E
          2.68615  4.42232  2.77527  2.73112  3.46346  2.40520  3.72502  3.29351  2.67729  2.69362  4.24697  2.90349  2.73731  3.18149  2.89797  2.37886  2.77527  2.98517  4.58467  3.61510
          0.37197  2.43672  1.49979  0.69054  0.69576  0.48576  0.95510
     24   2.75373  5.20786  2.85841  2.28016  4.50720  3.60730  3.54967  3.47176  2.23600  2.82332  3.87887  3.02997  3.49429  2.62889  2.07520  2.73619  2.87397  2.76212  5.20436  3.91342     30 r - - E
          2.68618  4.42225  2.77519  2.73123  3.46354  2.40513  3.72494  3.29354  2.67741  2.69355  4.24690  2.90347  2.73739  3.18146  2.89801  2.37887  2.77519  2.98518  4.58477  3.61503
          0.01179  4.84233  5.56467  0.61958  0.77255  0.43524  1.04159
     25   2.80130  5.37366  2.17258  2.16873  4.51517  3.02068  3.56488  3.96249  2.23383  2.45774  3.75873  2.79156  3.28065  2.80148  2.88492  2.76237  2.88734  3.38805  5.81178  4.40632     31 e - - T
          2.68618  4.42225  2.77519  2.73123  3.46354  2.40513  3.72494  3.29354  2.67741  2.69355  4.24690  2.90347  2.73739  3.18146  2.89801  2.37887  2.77519  2.98518  4.58477  3.61503
          0.00985  5.02127  5.74362  0.61958  0.77255  0.67482  0.71182
     26   2.71947  5.00884  2.49458  1.83801  4.55317  3.27178  3.37031  3.74221  2.30007  3.40560  4.43256  2.87814  3.02044  2.43408  2.89200  2.50154  2.92812  3.34660  5.82507  4.41499     32 e - - T
          2.68618  4.42225  2.77519  2.73123  3.46354  2.40513  3.72494  3.29354  2.67741  2.69355  4.24690  2.90347  2.73739  3.18146  2.89801  2.37887  2.77519  2.98518  4.58477  3.61503
          0.00985  5.02127  5.74362  0.61958  0.77255  0.67482  0.71182
     27   2.70174  5.37582  2.13585  2.09770  3.98126  2.75428  3.75797  4.11212  2.48084  3.50801  4.41863  2.49843  3.77466  2.91475  3.02093  2.08753  2.87566  3.57043  4.52199  4.40741     33 s - - E
          2.68607  4.41962  2.77646  2.73034  3.46481  2.40640  3.72621  3.29228  2.67799  2.69476  4.24489  2.90302  2.73649  3.18047  2.89672  2.37862  2.77496  2.98552  4.58604  3.61456
          0.18372  2.06820  3.18399  2.97957  0.05215  0.38345  1.14415
     28   2.78635  5.47523  2.38493  2.39974  4.81613  1.60202  3.80526  4.30445  1.99036  3.77852  4.51972  2.70694  3.80721  2.71926  3.12602  2.80002  3.19198  3.86416  5.90751  4.49020     61 g - - .
          2.68618  4.42225  2.77519  2.73123  3.46354  2.40513  3.72494  3.29354  2.67741  2.69355  4.24690  2.90347  2.73739  3.18146  2.89801  2.37887  2.77519  2.98518  4.58477  3.61503
          0.00952  5.05474  5.77709  0.61958  0.77255  0.59020  0.80793
     29   2.87081  4.35573  2.98681  1.91708  4.70138  3.04060  3.68193  3.11832  1.99377  3.29028  4.41671  2.93525  3.38612  2.84672  2.50055  2.71027  2.78828  3.01818  5.81407  4.24857     62 e - - .
          2.68635  4.42264  2.77531  2.73069  3.46387  2.40549  3.72478  3.29335  2.67729  2.69344  4.24661  2.90365  2.73715  3.18043  2.89803  2.37909  2.77534  2.98527  4.58481  3.61543
          0.37275  1.49206  2.45045  1.34496  0.30185  0.42559  1.05953
     30   2.84934  4.63750  2.97496  2.07029  4.03629  3.69817  2.72160  3.48783  2.38370  2.84016  3.69411  3.21799  4.00970  2.82601  2.77933  2.76118  3.05397  3.27997  2.43676  3.64929     71 e - - E
          2.68618  4.42225  2.77519  2.73123  3.46354  2.40513  3.72494  3.29354  2.67741  2.69355  4.24690  2.90347  2.73739  3.18146  2.89801  2.37887  2.77519  2.98518  4.58477  3.61503
          0.00999  5.00744  5.72979  0.61958  0.77255  0.36874  1.17638
     31   2.91903  5.00858  3.12179  2.42157  4.71269  3.46352  2.56641  4.05003  2.22761  3.38565  4.17895  3.17389  4.09192  2.40763  1.57843  2.88991  3.09432  3.49171  5.82716  3.65627     72 r - - E
          2.68618  4.42225  2.77519  2.73123  3.46354  2.40513  3.72494  3.29354  2.67741  2.69355  4.24690  2.90347  2.73739  3.18146  2.89801  2.37887  2.77519  2.98518  4.58477  3.61503
          0.00918  5.09103  5.81338  0.61958  0.77255  0.48576  0.95510
     32   2.79074  4.41752  4.51237  3.92227  3.51899  4.08107  4.22277  2.43751  3.78662  2.23111  3.45048  4.09597  1.28279  3.99500  3.93962  3.31919  3.11345  2.00077  5.03654  3.46404     73 p - - E
          2.68618  4.42225  2.77519  2.73123  3.46354  2.40513  3.72494  3.29354  2.67741  2.69355  4.24690  2.90347  2.73739  3.18146  2.89801  2.37887  2.77519  2.98518  4.58477  3.61503
          0.00918  5.09103  5.81338  0.61958  0.77255  0.48576  0.95510
     33   3.53141  3.98078  5.84040  5.34508  4.32045  5.28886  5.91904  0.87388  5.25866  2.20496  3.88980  5.45168  5.53463  5.47909  5.37683  4.69181  3.99119  1.14783  6.28487  5.07478     74 i - - E
          2.68618  4.42225  2.77519  2.73123  3.46354  2.40513  3.72494  3.29354  2.67741  2.69355  4.24690  2.90347  2.73739  3.18146  2.89801  2.37887  2.77519  2.98518  4.58477  3.61503
          0.00918  5.09103  5.81338  0.61958  0.77255  0.48576  0.95510
     34   1.26859  4.30244  3.57710  2.74529  3.77616  3.02991  3.98646  3.37218  2.99003  2.76721  3.52693  3.39746  4.22830  3.16716  3.04691  2.73869  2.92899  2.94952  5.38388  3.39032     75 a - - E
          2.68618  4.42225  2.77519  2.73123  3.46354  2.40513  3.72494  3.29354  2.67741  2.69355  4.24690  2.90347  2.73739  3.18146  2.89801  2.37887  2.77519  2.98518  4.58477  3.61503
          0.00918  5.09103  5.81338  0.61958  0.77255  0.48576  0.95510
     35   3.31560  3.46294  5.32922  4.87888  1.02713  4.75886  4.06169  3.53997  4.68232  2.86441  4.19112  4.67803  5.09447  4.69434  4.67381  4.09173  3.98178  3.38086  4.49458  1.16735     76 f - - E
          2.68618  4.42225  2.77519  2.73123  3.46354  2.40513  3.72494  3.29354  2.67741  2.69355  4.24690  2.90347  2.73739  3.18146  2.89801  2.37887  2.77519  2.98518  4.58477  3.61503
          0.02791  5.09103  3.84575  0.61958  0.77255  0.48576  0.95510
     36   1.91279  4.40655  3.71344  3.43093  2.28032  3.37828  3.97831  2.53745  3.68062  1.96716  3.05071  3.73091  4.39739  3.90074  3.47906  3.23553  2.99676  2.47355  4.53556  2.73003     77 a - - E
          2.68619  4.42226  2.77520  2.73124  3.46355  2.40513  3.72495  3.29355  2.67741  2.69356  4.24690  2.90347  2.73740  3.18147  2.89801  2.37878  2.77520  2.98519  4.58478  3.61504
          0.03996  3.64082  4.34714  0.43583  1.04051  0.45272  1.01032
     37   2.76317  3.86408  4.08916  3.61371  4.72098  3.15243  4.65025  4.13309  3.56388  3.47217  4.62470  3.51900  4.35907  3.89041  3.52733  0.57461  3.34402  3.68956  6.06226  4.82639     79 S - - E
          2.68618  4.42225  2.77519  2.73123  3.46354  2.40513  3.72494  3.29354  2.67741  2.69355  4.24690  2.90347  2.73739  3.18146  2.89801  2.37887  2.77519  2.98518  4.58477  3.61503
          0.00927  5.08127  5.80361  0.61958  0.77255  0.49560  0.93958
     38   2.77520  4.95230  3.19308  2.61673  4.70791  2.83509  3.40565  4.02124  1.95545  3.39682  4.42721  3.08286  4.09505  2.18166  1.68302  2.84131  3.11258  3.76202  4.64217  4.27804     80 r - - E
          2.68618  4.42225  2.77519  2.73123  3.46354  2.40513  3.72494  3.29354  2.67741  2.69355  4.24690  2.90347  2.73739  3.18146  2.89801  2.37887  2.77519  2.98518  4.58477  3.61503
          0.00923  5.08527  5.80761  0.61958  0.77255  0.50336  0.92760
     39   2.45305  5.16110  3.29262  2.73503  4.03207  3.60372  3.86827  3.44923  1.62057  3.16423  3.60821  3.11594  3.99154  2.85198  2.79690  2.41005  2.24091  3.12291  5.07425  4.30986     81 k - - E
          2.68618  4.42225  2.77519  2.73123  3.46354  2.40513  3.72494  3.29354  2.67741  2.69355  4.24690  2.90347  2.73739  3.18146  2.89801  2.37887  2.77519  2.98518  4.58477  3.61503
          0.00923  5.08527  5.80761  0.61958  0.77255  0.50336  0.92760
     40   2.97296  4.35610  4.87198  4.26146  2.12874  4.13618  4.46278  2.58809  4.06041  1.01886  3.06354  4.14224  4.01188  4.20096  3.96870  3.44519  2.99592  2.57001  4.26570  3.60108     82 l - - -
          2.68618  4.42225  2.77519  2.73123  3.46354  2.40513  3.72494  3.29354  2.67741  2.69355  4.24690  2.90347  2.73739  3.18146  2.89801  2.37887  2.77519  2.98518  4.58477  3.61503
          0.00923  5.08527  5.80761  0.61958  0.77255  0.50336  0.92760
     41   2.87704  4.87260  2.63729  2.57980  4.68530  3.49325  3.54844  3.79403  2.45279  3.23153  4.13972  2.37020  4.08888  2.92781  2.87344  1.86459  2.02974  3.36187  5.81164  4.41568     83 s - - -
          2.68618  4.42225  2.77519  2.73123  3.46354  2.40513  3.72494  3.29354  2.67741  2.69355  4.24690  2.90347  2.73739  3.18146  2.89801  2.37887  2.77519  2.98518  4.58477  3.61503
          0.00923  5.08527  5.80761  0.61958  0.77255  0.50336  0.92760
     42   2.31204  5.41789  2.78675  2.40152  4.76038  1.99818  3.87495  4.24458  2.19376  3.64932  4.45934  2.92463  2.60757  2.77443  2.83879  2.55049  3.07279  3.54971  5.85209  4.44259     84 g - - H
          2.68618  4.42225  2.77519  2.73123  3.46354  2.40513  3.72494  3.29354  2.67741  2.69355  4.24690  2.90347  2.73739  3.18146  2.89801  2.37887  2.77519  2.98518  4.58477  3.61503
          0.00923  5.08527  5.80761  0.61958  0.77255  0.50336  0.92760
     43   1.46478  4.50101  3.34944  2.84806  3.93762  3.41949  3.44880  3.60328  2.78399  3.24269  4.07949  3.21435  3.60607  3.05511  3.23813  2.38268  2.26558  2.80559  5.52522  3.84061     85 a - - H
          2.68618  4.42225  2.77519  2.73123  3.46354  2.40513  3.72494  3.29354  2.67741  2.69355  4.24690  2.90347  2.73739  3.18146  2.89801  2.37887  2.77519  2.98518  4.58477  3.61503
          0.00923  5.08527  5.80761  0.61958  0.77255  0.47492  0.97270
     44   2.55997  5.40061  3.17751  1.22867  4.73008  3.70437  3.79743  4.20359  2.59824  3.49774  4.26967  3.17877  4.10102  2.27030  3.08215  2.28840  3.03303  3.78328  5.84263  4.44314     86 e - - H
          2.68618  4.42225  2.77519  2.73123  3.46354  2.40513  3.72494  3.29354  2.67741  2.69355  4.24690  2.90347  2.73739  3.18146  2.89801  2.37887  2.77519  2.98518  4.58477  3.61503
          0.00918  5.09103  5.81338  0.61958  0.77255  0.48576  0.95510
     45   2.76234  5.33152  3.20482  2.54053  4.16802  3.32237  3.69315  3.98731  2.15484  2.61233  4.25168  3.11391  3.99313  2.23767  1.89718  2.47919  2.85901  3.33516  5.19767  4.40068     87 r - - H
          2.68618  4.42225  2.77519  2.73123  3.46354  2.40513  3.72494  3.29354  2.67741  2.69355  4.24690  2.90347  2.73739  3.18146  2.89801  2.37887  2.77519  2.98518  4.58477  3.61503
          0.00918  5.09103  5.81338  0.61958  0.77255  0.48576  0.95510
     46   2.92647  5.42463  3.22727  2.66522  4.76506  3.17640  3.69534  4.12257  2.18813  3.71965  4.21405  1.47680  3.97181  2.86077  1.91926  2.92861  3.07610  3.68242  5.85272  4.46431     88 n - - T
          2.68618  4.42225  2.77520  2.73123  3.46354  2.40513  3.72495  3.29354  2.67741  2.69355  4.24690  2.90347  2.73740  3.18147  2.89801  2.37883  2.77520  2.98519  4.58477  3.61503
          0.03146  4.21259  4.12486  0.52195  0.89983  0.48576  0.95510
     47   3.32613  4.85800  4.92198  4.39844  2.79420  4.50128  4.10004  3.22086  4.05898  2.86719  3.81897  4.41869  4.84948  4.12485  3.98218  3.80986  3.69213  3.15591  2.05600  0.82197     90 y - - S
          2.68624  4.42231  2.77506  2.73129  3.46360  2.40519  3.72500  3.29327  2.67711  2.69361  4.24696  2.90353  2.73745  3.18152  2.89807  2.37880  2.77525  2.98524  4.58483  3.61509
          0.03716  3.39770  5.80011  1.17478  0.36945  0.46160  0.99500
     48   2.35786  4.85223  2.32232  2.57390  4.70733  3.11071  3.17179  4.03515  2.53125  3.45143  4.42627  3.07065  2.57780  2.83976  3.04153  2.00149  2.61384  3.76140  4.37142  4.26514     96 s - - -
          2.68618  4.42225  2.77519  2.73123  3.46354  2.40513  3.72494  3.29354  2.67741  2.69355  4.24690  2.90347  2.73739  3.18146  2.89801  2.37887  2.77519  2.98518  4.58477  3.61503
          0.00918  5.09103  5.81338  0.61958  0.77255  0.48576  0.95510
     49   2.40862  4.50221  4.15914  3.58184  3.52556  4.00216  4.28641  2.15542  3.49805  2.58073  3.31743  3.88232  3.01448  2.90385  3.75716  2.83502  1.72581  2.07859  5.10549  3.90028     97 t - - H
          2.68618  4.42225  2.77519  2.73123  3.46354  2.40513  3.72494  3.29354  2.67741  2.69355  4.24690  2.90347  2.73739  3.18146  2.89801  2.37887  2.77519  2.98518  4.58477  3.61503
          0.00918  5.09103  5.81338  0.61958  0.77255  0.48576  0.95510
     50   2.87058  3.66833  4.19732  3.61853  3.35263  3.77345  2.32567  2.07200  3.43858  2.47337  3.51302  3.40779  3.65329  3.49709  3.21910  2.81112  2.25601  2.26661  4.65284  3.20095     98 i - - H
          2.68618  4.42225  2.77519  2.73123  3.46354  2.40513  3.72494  3.29354  2.67741  2.69355  4.24690  2.90347  2.73739  3.18146  2.89801  2.37887  2.77519  2.98518  4.58477  3.61503
          0.00918  5.09103  5.81338  0.61958  0.77255  0.48576  0.95510
     51   2.86779  5.42578  1.94073  1.37141  4.76815  3.69258  3.49711  4.10313  2.33835  3.35424  4.13579  3.04474  4.08764  2.88661  2.87814  2.88463  3.10168  3.81504  5.85946  4.45026     99 e - - H
          2.68618  4.42225  2.77519  2.73123  3.46354  2.40513  3.72494  3.29354  2.67741  2.69355  4.24690  2.90347  2.73739  3.18146  2.89801  2.37887  2.77519  2.98518  4.58477  3.61503
          0.00918  5.09103  5.81338  0.61958  0.77255  0.48576  0.95510
     52   2.84400  5.05637  3.36308  2.80441  4.14144  3.76732  3.97034  3.29851  1.55168  1.99485  4.03305  3.15725  4.15316  2.78641  2.36812  2.79277  3.09065  3.31196  4.71974  4.25731    100 k - - H
          2.68618  4.42225  2.77519  2.73123  3.46354  2.40513  3.72494  3.29354  2.67741  2.69355  4.24690  2.90347  2.73739  3.18146  2.89801  2.37887  2.77519  2.98518  4.58477  3.61503
          0.01358  5.09103  4.91471  0.61958  0.77255  0.48576  0.95510
     53   2.90310  5.27714  3.08858  0.93041  4.55381  3.66594  3.94583  3.60730  2.63819  3.43778  3.51334  3.23937  4.13917  3.02648  3.18900  2.95211  3.18469  3.50474  5.75357  4.38855    101 e - - H
          2.68618  4.42225  2.77519  2.73123  3.46354  2.40513  3.72494  3.29354  2.67741  2.69355  4.24690  2.90347  2.73739  3.18146  2.89801  2.37887  2.77519  2.98518  4.58477  3.61503
          0.00922  5.08667  5.80902  0.61958  0.77255  0.49911  0.93412
     54   1.84668  2.32762  4.76948  4.16391  3.06835  3.88160  4.43056  2.69461  3.56697  1.51001  2.94248  4.21769  4.46958  4.13861  4.03978  3.32912  2.82596  2.43187  4.97013  3.79057    102 l - - H
          2.68618  4.42225  2.77519  2.73123  3.46354  2.40513  3.72494  3.29354  2.67741  2.69355  4.24690  2.90347  2.73739  3.18146  2.89801  2.37887  2.77519  2.98518  4.58477  3.61503
          0.00922  5.08667  5.80902  0.61958  0.77255  0.49911  0.93412
     55   2.44205  3.81060  4.81722  4.20874  2.65833  3.88574  4.30078  2.71121  4.01487  1.07332  3.35776  4.23978  4.47525  3.79850  4.05780  3.34333  3.18470  2.59057  4.59837  2.58575    103 l - - H
          2.68618  4.42225  2.77519  2.73123  3.46354  2.40513  3.72494  3.29354  2.67741  2.69355  4.24690  2.90347  2.73739  3.18146  2.89801  2.37887  2.77519  2.98518  4.58477  3.61503
          0.00922  5.08667  5.80902  0.61958  0.77255  0.47751  0.96845
     56   0.51892  3.26236  4.88442  4.54315  5.14750  2.55665  5.31466  4.58158  4.46752  4.27851  5.08472  4.32631  3.32968  4.67450  4.66323  2.42203  3.43572  3.74892  6.52624  5.39603    104 A - - H
          2.68618  4.42225  2.77519  2.73123  3.46354  2.40513  3.72494  3.29354  2.67741  2.69355  4.24690  2.90347  2.73739  3.18146  2.89801  2.37887  2.77519  2.98518  4.58477  3.61503
          0.00918  5.09103  5.81338  0.61958  0.77255  0.48576  0.95510
     57   3.18243  4.58082  5.68144  5.14755  3.71617  5.06642  5.57285  0.85852  5.02125  1.83472  3.77712  5.22541  5.33463  5.18914  5.09523  4.43804  3.87552  1.48610  5.95859  4.78177    105 i - - H
          2.68618  4.42225  2.77519  2.73123  3.46354  2.40513  3.72494  3.29354  2.67741  2.69355  4.24690  2.90347  2.73739  3.18146  2.89801  2.37887  2.77519  2.98518  4.58477  3.61503
          0.00918  5.09103  5.81338  0.61958  0.77255  0.48576  0.95510
     58   2.48576  3.92125  4.81633  4.20794  3.35863  4.11275  4.12728  2.01587  3.38239  2.39124  2.77799  4.24105  4.47735  4.16546  3.95455  3.41960  2.95423  1.20102  4.96611  3.42104    106 v - - H
          2.68618  4.42225  2.77519  2.73123  3.46354  2.40513  3.72494  3.29354  2.67741  2.69355  4.24690  2.90347  2.73739  3.18146  2.89801  2.37887  2.77519  2.98518  4.58477  3.61503
          0.00918  5.09103  5.81338  0.61958  0.77255  0.48576  0.95510
     59   2.26385  4.59204  3.32159  2.31790  2.72084  3.84083  3.51235  3.25496  2.68227  2.74864  3.76735  3.23776  4.22518  3.21080  3.08989  3.06501  3.12699  2.86504  2.24197  3.06476    107 w - - H
          2.68618  4.42225  2.77519  2.73123  3.46354  2.40513  3.72494  3.29354  2.67741  2.69355  4.24690  2.90347  2.73739  3.18146  2.89801  2.37887  2.77519  2.98518  4.58477  3.61503
          0.00918  5.09103  5.81338  0.61958  0.77255  0.48576  0.95510
     60   1.38068  3.64170  3.97079  3.40346  3.62583  2.74719  4.24627  3.05279  3.34453  2.69111  3.73119  3.76130  4.33325  3.62977  3.66282  1.93761  2.69957  2.74666  4.76278  3.99461    108 a - - H
          2.68618  4.42225  2.77519  2.73123  3.46354  2.40513  3.72494  3.29354  2.67741  2.69355  4.24690  2.90347  2.73739  3.18146  2.89801  2.37887  2.77519  2.98518  4.58477  3.61503
          0.00918  5.09103  5.81338  0.61958  0.77255  0.48576  0.95510
     61   2.75753  3.28081  4.96559  4.35348  2.17911  4.18285  4.52064  2.18719  4.14270  1.45571  3.10732  4.34350  4.54173  4.27411  4.15415  3.49599  2.51851  1.95658  5.00983  3.83552    109 l - - H
          2.68618  4.42225  2.77519  2.73123  3.46354  2.40513  3.72494  3.29354  2.67741  2.69355  4.24690  2.90347  2.73739  3.18146  2.89801  2.37887  2.77519  2.98518  4.58477  3.61503
          0.00918  5.09103  5.81338  0.61958  0.77255  0.48576  0.95510
     62   2.84430  5.39647  2.72090  2.24357  4.54509  3.26976  3.54088  3.76322  1.79782  3.58969  4.45369  3.03099  4.07481  2.49032  2.00059  2.73103  2.65162  3.65953  5.81541  4.43568    110 k - - H
          2.68618  4.42225  2.77519  2.73123  3.46354  2.40513  3.72494  3.29354  2.67741  2.69355  4.24690  2.90347  2.73739  3.18146  2.89801  2.37887  2.77519  2.98518  4.58477  3.61503
          0.00918  5.09103  5.81338  0.61958  0.77255  0.48576  0.95510
     63   2.84558  5.40325  2.90620  2.54823  4.24847  3.69321  2.33436  4.11122  1.55247  3.65287  4.31788  3.11890  4.08636  2.60256  2.37774  2.88280  2.77372  3.51868  5.84127  3.80377    111 k - - H
          2.68618  4.42225  2.77519  2.73123  3.46354  2.40513  3.72494  3.29354  2.67741  2.69355  4.24690  2.90347  2.73739  3.18146  2.89801  2.37887  2.77519  2.98518  4.58477  3.61503
          0.00918  5.09103  5.81338  0.61958  0.77255  0.48576  0.95510
     64   2.59483  3.61975  4.84012  4.23904  1.73859  3.76747  4.21250  2.74176  4.03992  1.84040  3.39180  4.25206  4.47502  4.18097  4.07052  3.42784  3.19138  2.59305  1.96041  3.19570    112 f - - H
          2.68618  4.42225  2.77519  2.73123  3.46354  2.40513  3.72494  3.29354  2.67741  2.69355  4.24690  2.90347  2.73739  3.18146  2.89801  2.37887  2.77519  2.98518  4.58477  3.61503
          0.00918  5.09103  5.81338  0.61958  0.77255  0.48576  0.95510
     65   2.88582  5.42099  2.63939  2.41643  4.53551  3.35122  2.92475  4.13277  2.23005  3.72495  4.46241  3.06566  3.78493  2.85777  1.41561  2.78160  3.08780  3.81045  5.85465  3.99444    113 r - - H
          2.68618  4.42225  2.77519  2.73123  3.46354  2.40513  3.72494  3.29354  2.67741  2.69355  4.24690  2.90347  2.73739  3.18146  2.89801  2.37887  2.77519  2.98518  4.58477  3.61503
          0.00918  5.09103  5.81338  0.61958  0.77255  0.48576  0.95510
     66   2.78857  4.35634  3.05496  2.58741  3.82362  3.65154  2.07470  3.55147  2.48104  3.31861  4.28500  3.10147  2.63419  2.38037  3.08916  2.85655  2.99929  3.09342  5.70449  2.86762    114 h - - H
          2.68618  4.42225  2.77519  2.73123  3.46354  2.40513  3.72494  3.29354  2.67741  2.69355  4.24690  2.90347  2.73739  3.18146  2.89801  2.37887  2.77519  2.98518  4.58477  3.61503
          0.00918  5.09103  5.81338  0.61958  0.77255  0.48576  0.95510
     67   2.98238  4.40024  4.34440  3.77222  2.77325  4.11631  4.22585  2.70684  3.72960  1.95931  3.34702  4.18203  4.48176  4.09626  4.01825  3.30460  3.21428  2.65201  4.05720  1.15551    115 y - - H
          2.68618  4.42225  2.77519  2.73123  3.46354  2.40513  3.72494  3.29354  2.67741  2.69355  4.24690  2.90347  2.73739  3.18146  2.89801  2.37887  2.77519  2.98518  4.58477  3.61503
          0.02006  5.09103  4.28963  0.61958  0.77255  0.48576  0.95510
     68   3.34720  3.83663  5.30570  4.70933  3.28247  4.58587  4.94036  2.01367  4.52275  0.78535  3.36016  4.74126  4.89351  4.62631  4.53929  3.91354  3.05198  2.15468  5.35636  4.21583    116 l - - H
          2.68618  4.42225  2.77519  2.73123  3.46354  2.40513  3.72494  3.29354  2.67741  2.69355  4.24690  2.90347  2.73739  3.18146  2.89801  2.37887  2.77519  2.98518  4.58477  3.61503
          0.01528  5.08025  4.71672  0.61958  0.77255  0.50125  0.93082
     69   2.71517  5.16883  2.66389  2.21444  3.60292  3.47261  3.31060  3.30725  2.61541  2.55800  3.68278  3.20377  4.12408  2.13029  3.06648  2.86380  2.91180  3.50937  3.66421  2.93867    117 q - - T
          2.68618  4.42225  2.77519  2.73123  3.46354  2.40513  3.72494  3.29354  2.67741  2.69355  4.24690  2.90347  2.73739  3.18146  2.89801  2.37887  2.77519  2.98518  4.58477  3.61503
          0.00930  5.07779  5.80014  0.61958  0.77255  0.52557  0.89457
     70   2.70789  4.94865  2.98518  2.65201  4.61773  1.37979  3.63949  4.07443  2.65227  3.54593  4.36815  3.00002  3.37783  3.01074  2.51272  2.60706  2.92845  3.68250  5.77493  3.97914    118 g - - S
          2.68611  4.42236  2.77531  2.73134  3.46360  2.40522  3.72497  3.29365  2.67752  2.69358  4.24701  2.90272  2.73747  3.18157  2.89812  2.37879  2.77514  2.98507  4.58488  3.61514
          0.30055  1.36040  5.80014  0.09956  2.35638  0.46165  0.99491
     71   2.55409  4.46771  3.20331  2.54849  4.19725  3.49293  3.15090  3.86539  2.16605  3.62296  4.13694  3.06790  2.42338  2.67932  2.15901  2.55549  2.70724  3.29694  5.18597  3.94981    120 r - - -
          2.68618  4.42225  2.77519  2.73123  3.46354  2.40513  3.72494  3.29354  2.67741  2.69355  4.24690  2.90347  2.73739  3.18146  2.89801  2.37887  2.77519  2.98518  4.58477  3.61503
          0.00918  5.09103  5.81338  0.61958  0.77255  0.48576  0.95510
     72   2.88044  5.41120  3.01396  2.37248  4.01145  3.30648  2.42386  4.04175  1.91010  3.71399  4.45339  2.97238  2.98483  2.62794  2.79503  2.64015  2.96369  3.65674  5.84737  2.72811    121 k - - -
          2.68623  4.42235  2.77530  2.73127  3.46364  2.40506  3.72505  3.29364  2.67741  2.69365  4.24700  2.90352  2.73657  3.18147  2.89805  2.37895  2.77526  2.98529  4.58487  3.61513
          0.27666  1.43255  5.81338  0.10469  2.30866  0.48576  0.95510
     73   2.99271  4.37377  4.89030  4.28192  1.33943  4.15974  4.19018  1.83869  4.08245  2.31965  3.47507  4.29902  4.32764  4.22479  4.11447  3.46963  2.76076  2.01408  4.99128  3.66348    123 f - - E
          2.68618  4.42225  2.77519  2.73123  3.46354  2.40513  3.72494  3.29354  2.67741  2.69355  4.24690  2.90347  2.73739  3.18146  2.89801  2.37887  2.77519  2.98518  4.58477  3.61503
          0.00918  5.09103  5.81338  0.61958  0.77255  0.48576  0.95510
     74   2.82665  5.11394  3.27782  2.37269  4.34965  3.75481  3.67249  2.54666  2.45589  2.78934  4.02520  3.18038  4.14445  2.31091  2.68829  2.86337  2.12564  2.57260  4.89003  4.28501    124 t - - E
          2.68618  4.42225  2.77519  2.73123  3.46354  2.40513  3.72494  3.29354  2.67741  2.69355  4.24690  2.90347  2.73739  3.18146  2.89801  2.37887  2.77519  2.98518  4.58477  3.61503
          0.00918  5.09103  5.81338  0.61958  0.77255  0.48576  0.95510
     75   3.38997  4.83583  5.59964  5.05467  4.03060  4.96640  5.44376  1.35796  4.91534  1.71388  3.13485  4.75700  5.24914  5.08067  4.98247  4.32814  3.81188  1.03112  5.85168  4.67467    125 v - - E
          2.68618  4.42225  2.77519  2.73123  3.46354  2.40513  3.72494  3.29354  2.67741  2.69355  4.24690  2.90347  2.73739  3.18146  2.89801  2.37887  2.77519  2.98518  4.58477  3.61503
          0.00918  5.09103  5.81338  0.61958  0.77255  0.48576  0.95510
     76   2.94813  4.42633  4.40558  3.37851  2.53767  4.04956  3.10108  1.94067  3.17345  2.20144  3.47043  4.02842  4.41916  3.38140  3.02567  3.22279  3.18015  2.12751  4.74715  2.31267    126 i - - E
          2.68618  4.42225  2.77519  2.73123  3.46354  2.40513  3.72494  3.29354  2.67741  2.69355  4.24690  2.90347  2.73739  3.18146  2.89801  2.37887  2.77519  2.98518  4.58477  3.61503
          0.00918  5.09103  5.81338  0.61958  0.77255  0.48576  0.95510
     77   2.67073  3.19562  4.23952  3.70111  3.96628  3.86097  4.48869  3.31048  3.62608  2.98227  3.44042  3.69685  4.38716  3.89639  3.90733  2.48126  0.86319  2.96409  5.43275  4.22698    127 t - - -
          2.68618  4.42225  2.77519  2.73123  3.46354  2.40513  3.72494  3.29354  2.67741  2.69355  4.24690  2.90347  2.73739  3.18146  2.89801  2.37887  2.77519  2.98518  4.58477  3.61503
          0.00918  5.09103  5.81338  0.61958  0.77255  0.48576  0.95510
     78   3.53092  6.06430  0.52051  2.76621  5.40812  3.87011  4.38469  4.92100  3.18245  4.41046  5.24341  3.16334  3.73622  3.54313  3.46602  3.43243  3.81788  3.95967  6.56563  5.08057    128 D - - S
          2.68618  4.42225  2.77519  2.73123  3.46354  2.40513  3.72494  3.29354  2.67741  2.69355  4.24690  2.90347  2.73739  3.18146  2.89801  2.37887  2.77519  2.98518  4.58477  3.61503
          0.00918  5.09103  5.81338  0.61958  0.77255  0.48576  0.95510
     79   2.98668  3.94708  3.44723  2.90416  4.24214  3.82570  1.06866  3.68301  2.83907  3.20397  4.15499  2.86396  4.22250  2.86112  3.25628  2.88669  3.16495  3.39003  5.55927  3.86010    129 h - - S
          2.68618  4.42225  2.77519  2.73123  3.46354  2.40513  3.72494  3.29354  2.67741  2.69355  4.24690  2.90347  2.73739  3.18146  2.89801  2.37887  2.77519  2.98518  4.58477  3.61503
          0.00918  5.09103  5.81338  0.61958  0.77255  0.48576  0.95510
     80   2.34993  5.20926  2.39258  2.47497  4.76817  3.68821  3.63937  4.12605  1.91655  3.28295  4.30440  2.87169  3.71228  2.46459  2.26491  2.46185  2.85248  3.81398  5.85658  4.44598    130 k - - -
          2.68618  4.42225  2.77519  2.73123  3.46354  2.40513  3.72494  3.29354  2.67741  2.69355  4.24690  2.90347  2.73739  3.18146  2.89801  2.37887  2.77519  2.98518  4.58477  3.61503
          0.00918  5.09103  5.81338  0.61958  0.77255  0.48576  0.95510
     81   2.04419  5.17796  3.29928  2.74487  4.46018  3.33331  3.76942  3.73599  2.74128  3.29812  4.26889  1.87277  2.30031  3.09344  3.21146  2.27144  3.01496  3.07944  5.69289  4.34389    131 n - - -
          2.68618  4.42225  2.77519  2.73123  3.46354  2.40513  3.72494  3.29354  2.67741  2.69355  4.24690  2.90347  2.73739  3.18146  2.89801  2.37887  2.77519  2.98518  4.58477  3.61503
          0.00918  5.09103  5.81338  0.61958  0.77255  0.48576  0.95510
     82   2.90630  4.24870  4.80806  3.51060  3.37731  4.22145  4.54932  2.33694  4.04402  0.79575  3.41599  4.08615  4.57627  4.21389  4.13175  3.52682  3.29438  2.46417  5.09906  3.92428    132 l - - T
          2.68620  4.42227  2.77521  2.73125  3.46356  2.40511  3.72496  3.29346  2.67742  2.69357  4.24691  2.90337  2.73741  3.18148  2.89802  2.37889  2.77521  2.98508  4.58479  3.61505
          0.04136  3.60558  4.31681  0.64817  0.74025  0.48576  0.95510
     83   2.73988  4.33552  3.26982  2.44867  4.45541  3.72943  3.83745  3.22712  1.65769  2.94623  3.92849  3.19045  3.94384  2.57271  2.72830  2.74236  2.49382  2.62480  5.68059  4.32691    135 k - - T
          2.68618  4.42225  2.77519  2.73123  3.46354  2.40513  3.72494  3.29354  2.67741  2.69355  4.24690  2.90347  2.73739  3.18146  2.89801  2.37887  2.77519  2.98518  4.58477  3.61503
          0.00928  5.08062  5.80297  0.61958  0.77255  0.49024  0.94798
     84   2.73604  4.57939  3.95701  3.31866  2.70122  3.59150  3.32269  2.94541  2.96527  2.56205  3.68665  3.62991  3.94676  3.40707  3.45625  2.48853  3.07213  2.71126  2.82474  1.79053    136 y - - T
          2.68618  4.42225  2.77519  2.73123  3.46354  2.40513  3.72494  3.29354  2.67741  2.69355  4.24690  2.90347  2.73739  3.18146  2.89801  2.37887  2.77519  2.98518  4.58477  3.61503
          0.00923  5.08612  5.80846  0.61958  0.77255  0.47648  0.97013
     85   2.88646  4.34455  4.91810  4.30404  2.00364  4.13797  4.47066  1.84749  3.74070  1.45886  2.98096  4.29564  4.49993  4.22498  4.10552  3.38833  3.06813  2.21099  4.71115  3.54509    137 l - - T
          2.68618  4.42225  2.77519  2.73123  3.46354  2.40513  3.72494  3.29354  2.67741  2.69355  4.24690  2.90347  2.73739  3.18146  2.89801  2.37887  2.77519  2.98518  4.58477  3.61503
          0.00918  5.09103  5.81338  0.61958  0.77255  0.48576  0.95510
     86   2.80851  4.44488  3.57741  3.20627  2.23935  3.78937  3.49540  2.88690  2.73154  1.74905  3.03581  3.23291  4.16330  3.04036  3.11820  3.03297  2.85746  2.73474  5.22513  3.37371    138 l - - T
          2.68619  4.42251  2.77518  2.73135  3.46351  2.40511  3.72501  3.29373  2.67710  2.69365  4.24716  2.90329  2.73719  3.18105  2.89810  2.37894  2.77523  2.98538  4.58503  3.61529
          0.29274  1.40285  4.84208  0.84660  0.56014  0.48576  0.95510
     87   2.52652  2.91222  2.82876  2.43729  3.80359  2.92758  3.79976  3.51044  2.36720  3.57360  4.18674  2.94134  3.87132  2.91739  2.90390  2.12215  2.42753  3.30317  5.75594  3.74282    143 s - - -
          2.68618  4.42225  2.77519  2.73123  3.46354  2.40513  3.72494  3.29354  2.67741  2.69355  4.24690  2.90347  2.73739  3.18146  2.89801  2.37887  2.77519  2.98518  4.58477  3.61503
          0.08022  5.08612  2.64638  0.61958  0.77255  0.47648  0.97013
     88   2.70663  4.99737  3.16781  2.40249  4.08768  3.52674  3.66882  3.76728  2.22098  3.30077  3.64728  2.27575  2.61634  2.47982  2.82573  2.48962  2.70841  3.29289  4.93391  4.20426    144 k - - -
          2.68618  4.42225  2.77519  2.73123  3.46354  2.40513  3.72494  3.29354  2.67741  2.69355  4.24690  2.90347  2.73739  3.18146  2.89801  2.37887  2.77519  2.98518  4.58477  3.61503
          0.00985  5.02107  5.74341  0.61958  0.77255  0.42102  1.06820
     89   2.77662  5.01448  2.71312  2.35187  4.74354  3.18149  3.69439  4.23326  1.41484  3.58996  4.44583  2.96768  3.73819  2.69433  2.51629  2.87143  2.70211  3.79873  4.53988  4.05258    145 k - - -
          2.68618  4.42225  2.77519  2.73123  3.46354  2.40513  3.72494  3.29354  2.67741  2.69355  4.24690  2.90347  2.73739  3.18146  2.89801  2.37887  2.77519  2.98518  4.58477  3.61503
          0.00927  5.08109  5.80343  0.61958  0.77255  0.51587  0.90877
     90   2.58355  4.79464  2.56969  2.13706  4.55358  3.44200  3.55834  3.99763  2.19338  2.96647  4.06303  2.67916  3.54426  2.90906  2.93815  1.92719  2.91287  3.42889  5.84151  4.43461    146 s - - -
          2.68612  4.42249  2.77535  2.73147  3.46378  2.40532  3.72505  3.29325  2.67735  2.69354  4.24590  2.90371  2.73711  3.18158  2.89814  2.37885  2.77534  2.98453  4.58501  3.61471
          0.47933  1.99646  1.40654  1.30350  0.31688  0.51587  0.90877
     91   2.46688  4.67133  3.06467  2.55364  4.06231  2.88243  3.57273  3.48259  2.49911  1.97768  3.94118  2.93879  3.56425  2.87078  2.96519  2.51745  2.64390  3.02720  5.49425  4.16220    155 l - - .
          2.68615  4.42234  2.77528  2.73132  3.46363  2.40522  3.72463  3.29363  2.67721  2.69351  4.24699  2.90355  2.73748  3.18155  2.89810  2.37887  2.77528  2.98456  4.58486  3.61512
          0.08356  2.79209  3.97026  1.26587  0.33128  0.25267  1.49934
     92   2.35961  5.35790  3.00517  2.60695  4.50236  3.56777  3.67740  3.84616  2.42457  3.02818  4.24912  1.74094  3.38613  2.74800  3.03507  2.31559  2.58415  3.57422  5.80587  4.27900    161 n - - -
          2.68618  4.42183  2.77527  2.73129  3.46358  2.40523  3.72491  3.29364  2.67742  2.69359  4.24700  2.90306  2.73750  3.18152  2.89805  2.37870  2.77510  2.98529  4.58487  3.61513
          0.27871  1.42623  5.79868  0.10543  2.30192  0.45916  0.99917
     93   2.26843  5.41615  2.90539  2.53415  4.75739  2.12918  3.73987  4.24067  2.45315  3.54400  4.31413  2.43166  2.72442  2.58541  2.76720  2.48311  3.10034  3.53324  5.85111  4.44248    163 g - - -
          2.68618  4.42225  2.77519  2.73123  3.46354  2.40513  3.72494  3.29354  2.67741  2.69355  4.24690  2.90347  2.73739  3.18146  2.89801  2.37887  2.77519  2.98518  4.58477  3.61503
          0.00918  5.09103  5.81338  0.61958  0.77255  0.48576  0.95510
     94   3.03709  5.39281  3.27172  2.78212  4.71384  3.81318  3.77099  3.95291  1.80233  3.47573  3.71397  3.14049  4.19661  2.98958  1.16906  3.02452  3.08127  3.77239  5.11922  4.47574    164 r - - -
          2.68618  4.42225  2.77519  2.73123  3.46354  2.40513  3.72494  3.29354  2.67741  2.69355  4.24690  2.90347  2.73739  3.18146  2.89801  2.37887  2.77519  2.98518  4.58477  3.61503
          0.00918  5.09103  5.81338  0.61958  0.77255  0.48576  0.95510
     95   2.95016  4.38784  4.52201  3.81722  3.28844  4.06580  4.07419  2.17297  3.79514  1.33051  2.75541  3.85893  4.42978  2.15206  3.93491  3.36269  3.08639  2.42075  4.99260  3.82022    165 l - - H
          2.68618  4.42225  2.77519  2.73123  3.46354  2.40513  3.72494  3.29354  2.67741  2.69355  4.24690  2.90347  2.73739  3.18146  2.89801  2.37887  2.77519  2.98518  4.58477  3.61503
          0.00918  5.09103  5.81338  0.61958  0.77255  0.48576  0.95510
     96   1.68473  4.91775  3.37783  2.62572  3.78854  3.54174  3.77159  2.92498  2.83233  2.69631  3.45278  3.27783  4.19833  2.19028  3.28414  2.89075  2.57840  2.88184  4.66413  4.17068    166 a - - H
          2.68618  4.42225  2.77519  2.73123  3.46354  2.40513  3.72494  3.29354  2.67741  2.69355  4.24690  2.90347  2.73739  3.18146  2.89801  2.37887  2.77519  2.98518  4.58477  3.61503
          0.00918  5.09103  5.81338  0.61958  0.77255  0.48576  0.95510
     97   3.02320  4.55626  3.40451  2.81331  4.88774  3.77508  2.41208  4.32950  2.13373  3.79714  4.56759  2.89066  3.98229  2.75769  1.17038  3.07455  3.31921  3.92539  5.90440  4.56478    167 r - - H
          2.68618  4.42225  2.77519  2.73123  3.46354  2.40513  3.72494  3.29354  2.67741  2.69355  4.24690  2.90347  2.73739  3.18146  2.89801  2.37887  2.77519  2.98518  4.58477  3.61503
          0.00918  5.09103  5.81338  0.61958  0.77255  0.48576  0.95510
     98   3.29460  4.78464  4.80548  4.27546  2.93806  4.41977  4.06027  3.27036  4.09684  2.79605  3.67517  4.34285  4.76637  4.27552  3.97455  3.73167  3.51581  3.09135  0.76458  2.40401    168 w - - H
          2.68619  4.42226  2.77520  2.73124  3.46355  2.40514  3.72495  3.29355  2.67742  2.69356  4.24691  2.90348  2.73741  3.18128  2.89802  2.37888  2.77520  2.98519  4.58478  3.61492
          0.03434  3.48136  5.81338  0.40530  1.09894  0.48576  0.95510
     99   1.50432  3.83249  3.83315  3.19986  3.57520  3.63283  4.03874  2.98717  3.06483  2.32488  3.23952  3.56544  4.30049  2.93110  3.07177  2.38565  2.88368  2.67242  4.98987  3.80517    170 a - - H
          2.68618  4.42225  2.77519  2.73123  3.46354  2.40513  3.72494  3.29354  2.67741  2.69355  4.24690  2.90347  2.73739  3.18146  2.89801  2.37887  2.77519  2.98518  4.58477  3.61503
          0.00918  5.09103  5.81338  0.61958  0.77255  0.48576  0.95510
    100   2.47514  4.79825  3.00809  1.97630  3.85864  3.76269  3.54838  2.93794  2.96750  1.77947  2.99624  3.50617  4.23876  3.17920  3.42408  2.92665  3.13171  2.48165  4.91317  4.09657    171 l - - H
          2.68618  4.42225  2.77519  2.73123  3.46354  2.40513  3.72494  3.29354  2.67741  2.69355  4.24690  2.90347  2.73739  3.18146  2.89801  2.37887  2.77519  2.98518  4.58477  3.61503
          0.00918  5.09103  5.81338  0.61958  0.77255  0.48576  0.95510
    101   2.77376  4.91704  3.39099  2.06113  2.71927  3.81240  3.25775  2.79915  2.36024  2.36246  3.78351  3.23982  4.07824  3.14867  3.08205  2.74997  2.65002  2.97152  4.49794  3.54862    172 e - - H
          2.68618  4.42225  2.77519  2.73123  3.46354  2.40513  3.72494  3.29354  2.67741  2.69355  4.24690  2.90347  2.73739  3.18146  2.89801  2.37887  2.77519  2.98518  4.58477  3.61503
          0.00918  5.09103  5.81338  0.61958  0.77255  0.48576  0.95510
    102   3.99095  5.45143  6.17993  5.59010  3.16863  5.62298  5.89981  2.36597  5.45362  0.38722  3.05169  5.78543  5.63372  5.28678  5.37892  5.01190  4.19466  2.98274  5.87860  4.94157    173 L - - C
          2.68618  4.42225  2.77519  2.73123  3.46354  2.40513  3.72494  3.29354  2.67741  2.69355  4.24690  2.90347  2.73739  3.18146  2.89801  2.37887  2.77519  2.98518  4.58477  3.61503
          0.00918  5.09103  5.81338  0.61958  0.77255  0.48576  0.95510
    103   2.21003  5.26286  3.05803  2.52752  4.38907  3.58285  3.91474  3.85134  2.58674  2.82731  3.19611  3.09778  4.11131  1.91789  3.15960  1.86789  3.02454  3.45279  5.73502  4.36542    174 s - - -
          2.68615  4.42228  2.77510  2.73126  3.46357  2.40516  3.72481  3.29357  2.67744  2.69358  4.24693  2.90341  2.73743  3.18150  2.89795  2.37890  2.77510  2.98522  4.58480  3.61506
          0.04756  3.13585  5.81338  0.65858  0.72896  0.48576  0.95510
    104   2.03397  4.54186  2.62407  1.84576  4.76722  2.87409  3.44164  4.25262  2.54276  3.72790  4.24591  2.62567  3.81977  2.69095  2.54011  2.64419  3.03568  3.81317  5.85613  4.20975    177 e - - X
          2.68618  4.42225  2.77519  2.73123  3.46354  2.40513  3.72494  3.29354  2.67741  2.69355  4.24690  2.90347  2.73739  3.18146  2.89801  2.37887  2.77519  2.98518  4.58477  3.61503
          0.00918  5.09103  5.81338  0.61958  0.77255  0.48576  0.95510
    105   3.86050  4.79692  5.45691  5.01158  1.54568  4.88542  4.39305  3.43915  4.81636  2.51591  3.75769  4.80186  5.19222  4.79660  4.79021  4.22374  4.08346  2.87896  4.57569  0.78959    178 y - - X
          2.68618  4.42225  2.77519  2.73123  3.46354  2.40513  3.72494  3.29354  2.67741  2.69355  4.24690  2.90347  2.73739  3.18146  2.89801  2.37887  2.77519  2.98518  4.58477  3.61503
          0.00619  5.08804        *  0.61958  0.77255  0.00000        *
//
HMMER3/f [3.1b2 | February 2015]
NAME  RT_RNaseH_2
ACC   PF17919.4
DESC  RNase H-like domain found in reverse transcriptase
LENG  100
ALPH  amino
RF    no
MM    no
CONS  yes
CS    no
MAP   yes
DATE  Mon Oct 18 15:20:06 2021
NSEQ  174
EFFN  4.797638
CKSUM 3568348745
GA    29.8 29.8;
TC    29.8 29.8;
NC    29.7 29.7;
BM    hmmbuild HMM.ann SEED.ann
SM    hmmsearch -Z 61295632 -E 1000 --cpu 4 HMM pfamseq
STATS LOCAL MSV       -9.4630  0.71756
STATS LOCAL VITERBI   -9.8714  0.71756
STATS LOCAL FORWARD   -4.1577  0.71756
HMM          A        C        D        E        F        G        H        I        K        L        M        N        P        Q        R        S        T        V        W        Y   
            m->m     m->i     m->d     i->m     i->i     d->m     d->d
  COMPO   2.44659  4.17262  3.06601  2.64234  3.19724  3.21193  3.58733  2.84963  2.62718  2.33448  3.76029  3.21858  3.45264  2.97768  3.03668  2.61100  2.77306  2.72151  4.24303  3.36862
          2.68618  4.42225  2.77519  2.73123  3.46354  2.40513  3.72494  3.29354  2.67741  2.69355  4.24690  2.90347  2.73739  3.18146  2.89801  2.37887  2.77519  2.98518  4.58477  3.61503
          0.00736  5.31133  6.03368  0.61958  0.77255  0.00000        *
      1   4.43024  5.63724  6.03906  5.60943  2.39034  5.50577  4.92816  3.31603  5.41155  2.16566  3.40261  5.40878  5.68823  5.27599  5.33019  4.87287  4.63618  3.65301  0.52229  3.42293      1 W - - -
          2.68618  4.42225  2.77519  2.73123  3.46354  2.40513  3.72494  3.29354  2.67741  2.69355  4.24690  2.90347  2.73739  3.18146  2.89801  2.37887  2.77519  2.98518  4.58477  3.61503
          0.00736  5.31133  6.03368  0.61958  0.77255  0.48576  0.95510
      2   3.01816  5.51666  2.63283  2.45995  4.85650  2.45484  3.75989  4.17608  2.57892  3.81971  4.06301  2.56566  3.97799  2.99481  3.16005  2.34267  1.49948  3.90450  5.95244  4.39325      2 t - - -
          2.68618  4.42225  2.77519  2.73123  3.46354  2.40513  3.72494  3.29354  2.67741  2.69355  4.24690  2.90347  2.73739  3.18146  2.89801  2.37887  2.77519  2.98518  4.58477  3.61503
          0.00736  5.31133  6.03368  0.61958  0.77255  0.48576  0.95510
      3   2.75117  5.52739  2.03572  1.75039  4.87255  3.79017  3.58072  4.35859  2.47833  3.60899  4.56804  2.73878  2.58148  2.79594  3.10590  2.40098  2.90081  3.64203  4.94740  4.54900      3 e - - -
          2.68618  4.42225  2.77519  2.73123  3.46354  2.40513  3.72494  3.29354  2.67741  2.69355  4.24690  2.90347  2.73739  3.18146  2.89801  2.37887  2.77519  2.98518  4.58477  3.61503
          0.00736  5.31133  6.03368  0.61958  0.77255  0.48576  0.95510
      4   2.51412  5.52630  2.49838  1.60119  4.87106  3.70616  3.79753  4.10347  2.28964  3.50876  4.04354  3.01386  3.57127  2.62860  2.82051  2.50093  2.71667  3.19383  5.95917  4.54840      4 e - - -
          2.68618  4.42225  2.77519  2.73123  3.46354  2.40513  3.72494  3.29354  2.67741  2.69355  4.24690  2.90347  2.73739  3.18146  2.89801  2.37887  2.77519  2.98518  4.58477  3.61503
          0.00736  5.31133  6.03368  0.61958  0.77255  0.48576  0.95510
      5   2.51954  2.34738  3.11153  2.14177  4.76873  3.80455  2.26861  4.23387  2.68721  3.33533  3.97710  3.09878  4.07644  2.02958  3.12824  2.90181  2.91803  3.72195  5.90521  4.03720      5 q - - -
          2.68618  4.42225  2.77519  2.73123  3.46354  2.40513  3.72494  3.29354  2.67741  2.69355  4.24690  2.90347  2.73739  3.18146  2.89801  2.37887  2.77519  2.98518  4.58477  3.61503
          0.00736  5.31133  6.03368  0.61958  0.77255  0.48576  0.95510
      6   2.81706  5.52239  2.58165  1.83605  4.86545  3.70046  3.83573  3.36600  2.38609  3.18308  4.39757  2.98936  4.18446  1.92755  2.70727  2.77455  2.49314  3.47876  5.95628  4.54655      6 e - - -
          2.68618  4.42225  2.77519  2.73123  3.46354  2.40513  3.72494  3.29354  2.67741  2.69355  4.24690  2.90347  2.73739  3.18146  2.89801  2.37887  2.77519  2.98518  4.58477  3.61503
          0.00736  5.31133  6.03368  0.61958  0.77255  0.48576  0.95510
      7   2.51246  5.07974  2.71794  1.93395  4.60276  3.79076  3.59957  3.76018  1.89353  3.25262  4.56471  2.71279  4.18420  2.33829  2.79445  2.69575  2.72637  3.61701  5.21127  4.21393      7 k - - -
          2.68618  4.42225  2.77519  2.73123  3.46354  2.40513  3.72494  3.29354  2.67741  2.69355  4.24690  2.90347  2.73739  3.18146  2.89801  2.37887  2.77519  2.98518  4.58477  3.61503
          0.00736  5.31133  6.03368  0.61958  0.77255  0.48576  0.95510
      8   1.13868  4.06845  3.15009  2.69775  4.05814  3.55679  3.91762  3.71549  2.83620  3.25688  4.26462  3.40963  4.25766  3.01925  3.27627  2.24961  2.94871  3.13285  5.70100  4.37466      8 a - - -
          2.68618  4.42225  2.77519  2.73123  3.46354  2.40513  3.72494  3.29354  2.67741  2.69355  4.24690  2.90347  2.73739  3.18146  2.89801  2.37887  2.77519  2.98518  4.58477  3.61503
          0.01188  5.31133  4.97963  0.61958  0.77255  0.48576  0.95510
      9   3.18093  4.55284  5.09247  4.49150  0.89323  4.33955  4.58864  2.86903  4.13470  2.29266  3.24311  4.47476  4.69672  4.40642  4.11117  3.65184  3.41217  2.27164  4.40002  2.78403      9 f - - -
          2.68618  4.42225  2.77519  2.73123  3.46354  2.40513  3.72494  3.29354  2.67741  2.69355  4.24690  2.90347  2.73739  3.18146  2.89801  2.37887  2.77519  2.98518  4.58477  3.61503
          0.00739  5.30684  6.02919  0.61958  0.77255  0.47522  0.97220
     10   2.89446  4.77351  2.23652  1.93213  4.87281  3.38117  3.51516  3.89819  2.25436  3.36302  3.78673  2.29921  4.18352  2.31581  2.75704  2.67386  3.05260  3.75064  5.96006  4.54897     10 e - - -
          2.68618  4.42225  2.77519  2.73123  3.46354  2.40513  3.72494  3.29354  2.67741  2.69355  4.24690  2.90347  2.73739  3.18146  2.89801  2.37887  2.77519  2.98518  4.58477  3.61503
          0.00736  5.31133  6.03368  0.61958  0.77255  0.48576  0.95510
     11   2.36142  4.73231  2.79244  2.17446  4.44912  3.72755  3.73391  3.96435  2.02652  3.09748  4.10770  2.71915  4.18719  2.47301  2.81344  2.68114  2.29299  3.60098  4.63756  4.01358     11 k - - -
          2.68618  4.42225  2.77519  2.73123  3.46354  2.40513  3.72494  3.29354  2.67741  2.69355  4.24690  2.90347  2.73739  3.18146  2.89801  2.37887  2.77519  2.98518  4.58477  3.61503
          0.00736  5.31133  6.03368  0.61958  0.77255  0.48576  0.95510
     12   2.74067  3.56047  5.16997  4.56499  3.56458  4.40332  4.75411  1.71854  4.36155  1.02096  3.47117  4.56300  4.75697  4.49817  4.37963  3.47605  3.32774  2.06820  5.24028  4.06421     12 l - - -
          2.68618  4.42225  2.77519  2.73123  3.46354  2.40513  3.72494  3.29354  2.67741  2.69355  4.24690  2.90347  2.73739  3.18146  2.89801  2.37887  2.77519  2.98518  4.58477  3.61503
          0.00736  5.31133  6.03368  0.61958  0.77255  0.48576  0.95510
     13   3.09642  4.80424  3.42668  2.79235  4.73403  3.88622  4.05221  3.17679  0.93632  3.56012  4.49242  3.16148  4.27317  2.74103  2.61728  3.09122  3.18575  3.25513  5.88487  4.53266     13 k - - -
          2.68618  4.42225  2.77519  2.73123  3.46354  2.40513  3.72494  3.29354  2.67741  2.69355  4.24690  2.90347  2.73739  3.18146  2.89801  2.37887  2.77519  2.98518  4.58477  3.61503
          0.00736  5.31133  6.03368  0.61958  0.77255  0.48576  0.95510
     14   2.47064  5.52912  2.50928  2.06903  4.87508  3.78984  3.77511  4.36166  2.16369  3.48712  4.39346  2.66180  4.18334  2.18812  2.53164  2.52509  2.43652  3.78517  5.96126  4.54979     14 e - - -
          2.68618  4.42225  2.77519  2.73123  3.46354  2.40513  3.72494  3.29354  2.67741  2.69355  4.24690  2.90347  2.73739  3.18146  2.89801  2.37887  2.77519  2.98518  4.58477  3.61503
          0.00736  5.31133  6.03368  0.61958  0.77255  0.48576  0.95510
     15   1.62571  3.89402  3.36544  2.53381  4.36936  3.77269  4.08908  2.99032  2.33550  2.43713  3.69787  3.43222  4.26812  2.79149  2.76823  2.69430  2.93975  3.11793  5.67005  3.97684     15 a - - -
          2.68618  4.42225  2.77519  2.73123  3.46354  2.40513  3.72494  3.29354  2.67741  2.69355  4.24690  2.90347  2.73739  3.18146  2.89801  2.37887  2.77519  2.98518  4.58477  3.61503
          0.00736  5.31133  6.03368  0.61958  0.77255  0.48576  0.95510
     16   3.08542  4.77134  5.38349  4.23430  2.47734  4.63189  4.96511  2.23613  4.57578  0.79025  2.96439  4.79187  4.94588  4.66720  4.57807  3.95343  3.65378  2.25888  5.38143  4.24535     16 l - - -
          2.68618  4.42225  2.77519  2.73123  3.46354  2.40513  3.72494  3.29354  2.67741  2.69355  4.24690  2.90347  2.73739  3.18146  2.89801  2.37887  2.77519  2.98518  4.58477  3.61503
          0.00736  5.31133  6.03368  0.61958  0.77255  0.48576  0.95510
     17   2.34038  3.46317  3.95299  3.24530  3.68695  3.65508  3.63223  2.57724  2.79847  2.40949  3.27205  3.41849  4.41547  3.03804  3.35952  2.51204  1.94078  2.39156  5.34024  3.74333     17 t - - -
          2.68618  4.42225  2.77519  2.73123  3.46354  2.40513  3.72494  3.29354  2.67741  2.69355  4.24690  2.90347  2.73739  3.18146  2.89801  2.37887  2.77519  2.98518  4.58477  3.61503
          0.00736  5.31133  6.03368  0.61958  0.77255  0.48576  0.95510
     18   2.84792  4.39844  2.82379  2.17895  4.86621  3.52206  3.74195  4.10030  2.44673  3.59540  4.28832  2.17004  4.18434  2.66449  2.94586  1.83971  2.27617  3.66511  5.95666  4.54678     18 s - - -
          2.68618  4.42225  2.77519  2.73123  3.46354  2.40513  3.72494  3.29354  2.67741  2.69355  4.24690  2.90347  2.73739  3.18146  2.89801  2.37887  2.77519  2.98518  4.58477  3.61503
          0.01698  5.31133  4.43074  0.61958  0.77255  0.48576  0.95510
     19   1.63757  5.50521  2.82699  2.39432  4.84291  3.63684  3.76483  3.96648  2.49767  3.15105  4.19043  2.92751  2.87525  2.72153  2.99100  2.26182  2.82782  3.58971  5.94233  4.19812     19 a - - -
          2.68618  4.42225  2.77519  2.73123  3.46354  2.40513  3.72494  3.29354  2.67741  2.69355  4.24690  2.90347  2.73739  3.18146  2.89801  2.37887  2.77519  2.98518  4.58477  3.61503
          0.01721  5.30178  4.41654  0.61958  0.77255  0.46392  0.99105
     20   2.77499  4.64485  3.28769  2.61146  4.28742  3.84398  4.04548  3.57318  2.73227  3.12972  4.32541  3.18059  1.33266  2.98526  3.06031  2.47612  2.71401  3.07661  5.75312  4.40939     20 p - - -
          2.68618  4.42225  2.77519  2.73123  3.46354  2.40513  3.72494  3.29354  2.67741  2.69355  4.24690  2.90347  2.73739  3.18146  2.89801  2.37887  2.77519  2.98518  4.58477  3.61503
          0.00743  5.30172  6.02407  0.61958  0.77255  0.46380  0.99126
     21   2.75616  3.30895  4.05144  3.82824  3.26870  4.01604  4.53007  1.93198  3.65867  2.18758  3.15929  3.79313  4.24973  3.67852  3.62786  3.13368  2.74073  1.43528  4.59889  3.73740     21 v - - -
          2.68618  4.42225  2.77519  2.73123  3.46354  2.40513  3.72494  3.29354  2.67741  2.69355  4.24690  2.90347  2.73739  3.18146  2.89801  2.37887  2.77519  2.98518  4.58477  3.61503
          0.00736  5.31133  6.03368  0.61958  0.77255  0.48576  0.95510
     22   4.05970  5.33619  5.98542  5.38357  3.53755  5.34187  5.63913  2.35250  5.21568  0.42840  2.88721  5.49696  5.49672  4.28063  5.18027  4.69237  3.86888  2.87055  5.81740  4.80341     22 L - - -
          2.68618  4.42225  2.77519  2.73123  3.46354  2.40513  3.72494  3.29354  2.67741  2.69355  4.24690  2.90347  2.73739  3.18146  2.89801  2.37887  2.77519  2.98518  4.58477  3.61503
          0.00736  5.31133  6.03368  0.61958  0.77255  0.48576  0.95510
     23   1.85149  4.94086  3.41231  2.67164  3.87575  3.40534  3.26347  3.48224  2.46107  3.33416  3.44286  3.27122  4.08112  2.78738  2.72648  2.35256  2.57166  2.81139  5.74773  3.19103     23 a - - -
          2.68618  4.42225  2.77519  2.73123  3.46354  2.40513  3.72494  3.29354  2.67741  2.69355  4.24690  2.90347  2.73739  3.18146  2.89801  2.37887  2.77519  2.98518  4.58477  3.61503
          0.00736  5.31133  6.03368  0.61958  0.77255  0.48576  0.95510
     24   2.84820  4.53555  3.94060  3.21171  3.11612  3.63683  1.97958  2.56596  3.08062  2.07428  3.66939  3.23695  3.02536  3.21411  3.50309  2.97023  3.00145  2.85812  5.34607  2.69367     24 h - - -
          2.68618  4.42225  2.77519  2.73123  3.46354  2.40513  3.72494  3.29354  2.67741  2.69355  4.24690  2.90347  2.73739  3.18146  2.89801  2.37887  2.77519  2.98518  4.58477  3.61503
          0.00736  5.31133  6.03368  0.61958  0.77255  0.48576  0.95510
     25   2.79041  4.66026  3.85299  3.45115  2.29416  4.09261  3.99756  2.92394  3.51857  2.63705  3.76950  3.92635  1.35144  3.63053  3.40023  3.30267  3.29073  2.92344  4.81271  2.43069     25 p - - -
          2.68618  4.42225  2.77519  2.73123  3.46354  2.40513  3.72494  3.29354  2.67741  2.69355  4.24690  2.90347  2.73739  3.18146  2.89801  2.37887  2.77519  2.98518  4.58477  3.61503
          0.00736  5.31133  6.03368  0.61958  0.77255  0.48576  0.95510
     26   3.01678  5.51914  1.40844  2.59738  4.86073  3.52036  3.32004  3.91768  2.44646  3.32646  4.27268  2.22457  4.18519  2.80682  2.88646  2.66535  3.11585  3.53646  5.95389  4.33721     26 d - - -
          2.68618  4.42225  2.77519  2.73123  3.46354  2.40513  3.72494  3.29354  2.67741  2.69355  4.24690  2.90347  2.73739  3.18146  2.89801  2.37887  2.77519  2.98518  4.58477  3.61503
          0.01274  5.31133  4.86355  0.61958  0.77255  0.48576  0.95510
     27   2.78852  4.63725  2.99752  2.69303  2.33818  3.77734  3.45622  3.46305  2.70103  2.63853  3.86556  3.10472  1.92764  2.89478  3.25420  2.92087  3.05823  3.29956  5.21634  3.17105     27 p - - -
          2.68618  4.42225  2.77519  2.73123  3.46354  2.40513  3.72494  3.29354  2.67741  2.69355  4.24690  2.90347  2.73739  3.18146  2.89801  2.37887  2.77519  2.98518  4.58477  3.61503
          0.00740  5.30599  6.02834  0.61958  0.77255  0.47328  0.97540
     28   2.78280  5.52886  2.04395  2.34015  4.87449  2.90294  3.78155  4.06030  2.28542  3.63171  4.56940  2.26702  4.18372  2.78646  2.97803  2.25775  2.32008  3.91981  5.96119  4.54985     28 d - - -
          2.68618  4.42225  2.77519  2.73123  3.46354  2.40513  3.72494  3.29354  2.67741  2.69355  4.24690  2.90347  2.73739  3.18146  2.89801  2.37887  2.77519  2.98518  4.58477  3.61503
          0.00736  5.31133  6.03368  0.61958  0.77255  0.48576  0.95510
     29   2.28672  5.42075  3.06856  2.65656  4.19453  3.27747  3.91363  3.70645  1.68526  2.38359  4.24528  3.12057  4.20380  2.71101  2.31850  2.78049  3.11763  3.49997  4.47015  4.12620     29 k - - -
          2.68618  4.42225  2.77519  2.73123  3.46354  2.40513  3.72494  3.29354  2.67741  2.69355  4.24690  2.90347  2.73739  3.18146  2.89801  2.37887  2.77519  2.98518  4.58477  3.61503
          0.00736  5.31133  6.03368  0.61958  0.77255  0.48576  0.95510
     30   2.92879  5.49905  2.86105  2.05837  4.47459  3.79553  3.98385  4.15642  2.35595  3.04720  3.71644  3.09278  1.64476  2.74174  2.86914  2.83526  2.82752  3.44335  5.93896  4.53534     30 p - - -
          2.68618  4.42225  2.77519  2.73123  3.46354  2.40513  3.72494  3.29354  2.67741  2.69355  4.24690  2.90347  2.73739  3.18146  2.89801  2.37887  2.77519  2.98518  4.58477  3.61503
          0.01426  5.31133  4.68611  0.61958  0.77255  0.48576  0.95510
     31   2.98614  3.53011  5.02363  4.40916  1.46325  4.23988  4.57288  2.39411  3.79338  1.86942  3.27747  4.39846  4.60358  4.33007  4.20900  3.45242  2.38717  2.37204  5.06993  2.71705     31 f - - -
          2.68618  4.42225  2.77519  2.73123  3.46354  2.40513  3.72494  3.29354  2.67741  2.69355  4.24690  2.90347  2.73739  3.18146  2.89801  2.37887  2.77519  2.98518  4.58477  3.61503
          0.00741  5.30448  6.02683  0.61958  0.77255  0.46988  0.98104
     32   2.78555  4.00917  3.78422  2.48149  3.16818  3.90683  3.06398  2.05141  2.91059  2.60373  3.78999  3.47492  4.40000  3.22691  3.10312  3.01908  2.56966  2.32217  5.36821  2.66823     32 i - - -
          2.68618  4.42225  2.77519  2.73123  3.46354  2.40513  3.72494  3.29354  2.67741  2.69355  4.24690  2.90347  2.73739  3.18146  2.89801  2.37887  2.77519  2.98518  4.58477  3.61503
          0.00736  5.31133  6.03368  0.61958  0.77255  0.48576  0.95510
     33   4.18667  5.39915  6.22992  5.67354  3.44425  5.63466  6.03847  1.52247  5.54828  0.90156  3.19222  5.81097  5.74182  5.50161  5.52555  5.02671  4.40907  1.48387  6.13170  5.11838     33 l - - -
          2.68618  4.42225  2.77519  2.73123  3.46354  2.40513  3.72494  3.29354  2.67741  2.69355  4.24690  2.90347  2.73739  3.18146  2.89801  2.37887  2.77519  2.98518  4.58477  3.61503
          0.00736  5.31133  6.03368  0.61958  0.77255  0.48576  0.95510
     34   2.51691  4.45824  3.29866  1.82663  3.48670  3.69903  2.66149  3.80153  2.57450  3.41425  3.59237  3.22847  4.21843  2.43368  3.00697  2.68714  2.68512  3.38692  5.33217  2.82623     34 e - - -
          2.68618  4.42225  2.77519  2.73123  3.46354  2.40513  3.72494  3.29354  2.67741  2.69355  4.24690  2.90347  2.73739  3.18146  2.89801  2.37887  2.77519  2.98518  4.58477  3.61503
          0.00736  5.31133  6.03368  0.61958  0.77255  0.48576  0.95510
     35   2.70277  2.37331  4.67318  3.91243  3.47115  4.04299  4.50816  2.72223  3.93693  2.53081  3.43069  4.22958  3.99058  4.13368  4.07104  2.69827  1.23867  2.25291  5.12903  3.94270     35 t - - -
          2.68618  4.42225  2.77519  2.73123  3.46354  2.40513  3.72494  3.29354  2.67741  2.69355  4.24690  2.90347  2.73739  3.18146  2.89801  2.37887  2.77519  2.98518  4.58477  3.61503
          0.00736  5.31133  6.03368  0.61958  0.77255  0.48576  0.95510
     36   3.57773  6.06219  0.51028  2.91405  5.43204  3.36213  4.49408  4.40356  3.45211  4.44448  5.26151  2.91993  4.57764  3.64782  4.01991  3.21157  3.42292  4.50271  6.61165  4.55241     36 D - - -
          2.68618  4.42225  2.77519  2.73123  3.46354  2.40513  3.72494  3.29354  2.67741  2.69355  4.24690  2.90347  2.73739  3.18146  2.89801  2.37887  2.77519  2.98518  4.58477  3.61503
          0.00736  5.31133  6.03368  0.61958  0.77255  0.48576  0.95510
     37   0.79710  4.70231  4.26834  3.70798  3.90269  3.81231  4.47933  3.00377  3.63336  2.88222  3.89092  4.00412  4.49836  3.90406  3.91628  2.52392  2.84214  2.74608  4.81051  4.16940     37 a - - -
          2.68618  4.42225  2.77519  2.73123  3.46354  2.40513  3.72494  3.29354  2.67741  2.69355  4.24690  2.90347  2.73739  3.18146  2.89801  2.37887  2.77519  2.98518  4.58477  3.61503
          0.00736  5.31133  6.03368  0.61958  0.77255  0.48576  0.95510
     38   3.07046  3.18035  4.24864  3.70559  3.91765  3.58205  4.54872  3.46336  3.63966  3.02766  4.07705  3.77503  4.49924  3.92501  3.94821  0.67827  3.01492  3.20793  4.75103  4.32853     38 S - - -
          2.68618  4.42225  2.77519  2.73123  3.46354  2.40513  3.72494  3.29354  2.67741  2.69355  4.24690  2.90347  2.73739  3.18146  2.89801  2.37887  2.77519  2.98518  4.58477  3.61503
          0.00736  5.31133  6.03368  0.61958  0.77255  0.48576  0.95510
     39   2.53792  4.77094  2.01499  2.28538  4.25109  2.94656  3.76339  4.10664  2.40824  3.16289  4.22574  2.70899  3.27735  2.41480  3.11690  2.47299  2.76632  3.74972  5.95638  4.36132     39 d - - -
          2.68618  4.42225  2.77519  2.73123  3.46354  2.40513  3.72494  3.29354  2.67741  2.69355  4.24690  2.90347  2.73739  3.18146  2.89801  2.37887  2.77519  2.98518  4.58477  3.61503
          0.01211  5.31133  4.94756  0.61958  0.77255  0.48576  0.95510
     40   2.95205  4.59656  3.08855  2.91491  2.63377  3.61599  2.97395  2.72579  2.81053  2.63759  3.73462  3.23005  4.36741  3.26307  3.52371  2.62870  2.39856  2.42120  4.62851  2.46021     40 t - - -
          2.68618  4.42225  2.77519  2.73123  3.46354  2.40513  3.72494  3.29354  2.67741  2.69355  4.24690  2.90347  2.73739  3.18146  2.89801  2.37887  2.77519  2.98518  4.58477  3.61503
          0.00739  5.30662  6.02896  0.61958  0.77255  0.47470  0.97305
     41   1.60239  3.87853  3.92427  3.35825  3.70558  1.43926  4.15333  3.16804  3.31376  3.00521  3.89558  3.76439  4.40847  3.61695  3.29896  2.70904  2.98589  2.91311  5.37330  3.79673     41 g - - -
          2.68618  4.42225  2.77519  2.73123  3.46354  2.40513  3.72494  3.29354  2.67741  2.69355  4.24690  2.90347  2.73739  3.18146  2.89801  2.37887  2.77519  2.98518  4.58477  3.61503
          0.01858  5.31133  4.30706  0.61958  0.77255  0.48576  0.95510
     42   2.88820  4.02291  5.02930  4.12198  2.85728  3.98333  3.83847  1.57551  4.19945  1.59674  3.12120  4.39867  4.60073  4.13794  4.20842  3.27816  3.02942  1.98124  4.26280  3.07174     42 i - - -
          2.68618  4.42225  2.77519  2.73123  3.46354  2.40513  3.72494  3.29354  2.67741  2.69355  4.24690  2.90347  2.73739  3.18146  2.89801  2.37887  2.77519  2.98518  4.58477  3.61503
          0.00744  5.30019  6.02254  0.61958  0.77255  0.46051  0.99686
     43   1.95598  5.14174  3.94053  4.10077  5.53867  0.53541  5.27017  5.01134  4.29651  4.64996  5.43038  4.24851  4.63869  4.52393  4.11633  2.42488  3.49311  4.31602  6.83708  5.63264     43 G - - -
          2.68618  4.42225  2.77519  2.73123  3.46354  2.40513  3.72494  3.29354  2.67741  2.69355  4.24690  2.90347  2.73739  3.18146  2.89801  2.37887  2.77519  2.98518  4.58477  3.61503
          0.00736  5.31133  6.03368  0.61958  0.77255  0.48576  0.95510
     44   1.09621  3.48897  4.12261  3.55198  3.82066  2.15826  4.09551  3.17530  3.48676  2.85114  3.70643  3.90053  4.45844  3.76681  3.58493  3.05910  3.12356  2.62275  5.29177  3.49297     44 a - - -
          2.68618  4.42225  2.77519  2.73123  3.46354  2.40513  3.72494  3.29354  2.67741  2.69355  4.24690  2.90347  2.73739  3.18146  2.89801  2.37887  2.77519  2.98518  4.58477  3.61503
          0.00736  5.31133  6.03368  0.61958  0.77255  0.48576  0.95510
     45   2.48954  3.16977  4.54862  3.78825  3.42656  4.23080  4.55882  2.10469  3.94699  2.45730  3.06693  4.35860  4.59553  3.95922  3.77311  3.25444  2.96933  1.14207  4.68584  3.58965     45 v - - -
          2.68618  4.42225  2.77519  2.73123  3.46354  2.40513  3.72494  3.29354  2.67741  2.69355  4.24690  2.90347  2.73739  3.18146  2.89801  2.37887  2.77519  2.98518  4.58477  3.61503
          0.00736  5.31133  6.03368  0.61958  0.77255  0.48576  0.95510
     46   3.68464  5.01766  5.57263  4.96760  3.39621  4.90161  5.21428  2.36105  4.78441  0.49174  3.21084  5.04057  4.09895  4.83876  4.13020  4.22876  3.90615  2.82123  5.56073  4.46980     46 L - - -
          2.68618  4.42225  2.77519  2.73123  3.46354  2.40513  3.72494  3.29354  2.67741  2.69355  4.24690  2.90347  2.73739  3.18146  2.89801  2.37887  2.77519  2.98518  4.58477  3.61503
          0.00736  5.31133  6.03368  0.61958  0.77255  0.48576  0.95510
     47   2.34117  3.68247  4.07906  2.96948  3.14199  3.89618  3.97558  2.94010  2.99738  2.10719  2.97042  3.54319  4.16331  3.16771  3.52387  1.91787  2.78086  2.66198  4.62247  3.03983     47 s - - -
          2.68618  4.42225  2.77519  2.73123  3.46354  2.40513  3.72494  3.29354  2.67741  2.69355  4.24690  2.90347  2.73739  3.18146  2.89801  2.37887  2.77519  2.98518  4.58477  3.61503
          0.00736  5.31133  6.03368  0.61958  0.77255  0.48576  0.95510
     48   3.01854  5.46715  3.35921  2.66925  4.77982  3.84967  2.98345  4.04472  2.68745  3.65242  4.32978  3.16870  4.24046  0.91871  3.03322  2.97632  3.22476  3.84113  5.91229  3.94790     48 q - - -
          2.68618  4.42225  2.77519  2.73123  3.46354  2.40513  3.72494  3.29354  2.67741  2.69355  4.24690  2.90347  2.73739  3.18146  2.89801  2.37887  2.77519  2.98518  4.58477  3.61503
          0.00736  5.31133  6.03368  0.61958  0.77255  0.48576  0.95510
     49   3.01807  4.71736  2.95567  2.02987  4.16679  3.31704  3.50163  3.13510  2.07019  2.97651  4.29575  2.71349  3.62248  2.80115  2.54517  2.89597  2.68875  2.86645  5.11312  3.71910     49 e - - -
          2.68618  4.42225  2.77519  2.73123  3.46354  2.40513  3.72494  3.29354  2.67741  2.69355  4.24690  2.90347  2.73739  3.18146  2.89801  2.37887  2.77519  2.98518  4.58477  3.61503
          0.00736  5.31133  6.03368  0.61958  0.77255  0.48576  0.95510
     50   2.87335  4.50908  2.05229  2.49293  4.28215  2.62570  3.33584  3.17471  2.44780  3.51224  3.82720  2.81133  3.99209  2.36678  2.86901  2.53792  2.88939  3.37788  5.28435  4.08967     50 d - - -
          2.68618  4.42225  2.77519  2.73123  3.46354  2.40513  3.72494  3.29354  2.67741  2.69355  4.24690  2.90347  2.73739  3.18146  2.89801  2.37887  2.77519  2.98518  4.58477  3.61503
          0.00736  5.31133  6.03368  0.61958  0.77255  0.48576  0.95510
     51   2.75934  5.52890  1.91673  2.08939  4.87478  2.90075  3.22351  4.06098  2.36315  3.64459  4.27664  2.75390  2.77933  2.66903  2.99188  2.52098  3.12560  3.91997  5.96110  4.13186     51 d - - -
          2.68618  4.42225  2.77519  2.73123  3.46354  2.40513  3.72494  3.29354  2.67741  2.69355  4.24690  2.90347  2.73739  3.18146  2.89801  2.37887  2.77519  2.98518  4.58477  3.61503
          0.34454  5.31133  1.24996  0.61958  0.77255  0.48576  0.95510
     52   2.69089  4.43934  1.98276  2.17996  4.39966  2.70173  3.43065  4.19094  2.38486  3.48471  4.40886  2.24813  3.92626  2.73620  3.05770  2.68753  2.87385  3.47996  5.80228  4.39384     52 d - - -
          2.68618  4.42225  2.77519  2.73123  3.46354  2.40513  3.72494  3.29354  2.67741  2.69355  4.24690  2.90347  2.73739  3.18146  2.89801  2.37887  2.77519  2.98518  4.58477  3.61503
          0.08039  4.97709  2.65427  0.61958  0.77255  0.70336  0.68304
     53   2.61150  5.41028  2.68417  2.31263  4.75482  2.04662  3.45087  4.06667  2.10779  3.71533  4.45110  2.55301  3.60562  2.74058  2.94894  2.56258  2.69104  3.53946  5.84326  4.43259     53 g - - -
          2.68618  4.42225  2.77519  2.73123  3.46354  2.40513  3.72494  3.29354  2.67741  2.69355  4.24690  2.90347  2.73739  3.18146  2.89801  2.37887  2.77519  2.98518  4.58477  3.61503
          0.04956  5.05938  3.17000  0.61958  0.77255  0.58295  0.81701
     54   2.83129  5.45375  2.98896  2.07435  4.79875  2.36057  3.73273  4.28467  2.02455  3.35240  4.25876  2.72114  3.27174  2.58343  2.47905  2.56431  2.97547  3.50267  5.88646  4.17770     54 k - - -
          2.68628  4.42235  2.77530  2.73126  3.46347  2.40521  3.72480  3.29311  2.67738  2.69335  4.24700  2.90351  2.73750  3.18150  2.89811  2.37897  2.77521  2.98478  4.58487  3.61513
          0.49624  1.50389  1.77831  0.10521  2.30393  0.82157  0.57936
     55   2.85206  4.26884  3.17601  2.01277  3.37538  3.79335  3.68502  2.92425  2.59189  2.00756  3.63515  3.35751  3.78261  3.16388  2.91384  2.89336  3.11869  2.92960  2.94002  3.82566     56 l - - -
          2.68618  4.42225  2.77519  2.73123  3.46354  2.40513  3.72494  3.29354  2.67741  2.69355  4.24690  2.90347  2.73739  3.18146  2.89801  2.37887  2.77519  2.98518  4.58477  3.61503
          0.02290  4.99903  4.14188  0.61958  0.77255  0.47790  0.96781
     56   2.86096  4.63559  3.17453  2.53721  4.38657  3.48728  2.31968  4.19200  2.09581  3.39565  4.15942  3.03796  4.13979  2.46669  1.96266  2.81903  3.06880  3.39057  5.11891  3.02389     57 r - - -
          2.68618  4.42225  2.77519  2.73123  3.46354  2.40513  3.72494  3.29354  2.67741  2.69355  4.24690  2.90347  2.73739  3.18146  2.89801  2.37887  2.77519  2.98518  4.58477  3.61503
          0.00827  5.19493  5.91728  0.61958  0.77255  0.35841  1.19993
     57   2.80169  4.23258  4.47617  3.66300  3.65419  4.15376  4.23697  2.59018  3.77794  2.38664  3.66351  4.11673  1.17835  4.00556  3.74065  3.29011  2.75257  2.19354  5.15912  3.44415     58 p - - -
          2.68618  4.42225  2.77519  2.73123  3.46354  2.40513  3.72494  3.29354  2.67741  2.69355  4.24690  2.90347  2.73739  3.18146  2.89801  2.37887  2.77519  2.98518  4.58477  3.61503
          0.00744  5.29987  6.02222  0.61958  0.77255  0.45983  0.99802
     58   3.14097  3.30133  5.09816  4.09169  3.46170  4.32656  4.66933  1.31336  4.08942  1.99444  3.39770  4.48439  4.30688  4.41964  4.29940  3.64058  3.15378  1.40920  5.16370  3.98605     59 i - - -
          2.68618  4.42225  2.77519  2.73123  3.46354  2.40513  3.72494  3.29354  2.67741  2.69355  4.24690  2.90347  2.73739  3.18146  2.89801  2.37887  2.77519  2.98518  4.58477  3.61503
          0.01704  5.31133  4.42609  0.61958  0.77255  0.48576  0.95510
     59   1.29551  3.79553  3.92216  3.09947  3.50894  2.53130  3.96552  3.01528  3.23576  2.57377  3.55363  3.76054  4.13448  3.35219  3.41048  2.71723  2.94107  2.99404  5.34726  3.31874     60 a - - -
          2.68618  4.42225  2.77519  2.73123  3.46354  2.40513  3.72494  3.29354  2.67741  2.69355  4.24690  2.90347  2.73739  3.18146  2.89801  2.37887  2.77519  2.98518  4.58477  3.61503
          0.00743  5.30172  6.02407  0.61958  0.77255  0.52192  0.89987
     60   3.26840  3.81637  5.14089  4.57847  1.23333  4.48096  3.84248  3.03502  4.38453  2.72057  3.68529  4.54300  4.83587  4.49497  4.41492  3.79462  3.42708  2.99555  4.87218  1.22496     61 y - - -
          2.68618  4.42225  2.77519  2.73123  3.46354  2.40513  3.72494  3.29354  2.67741  2.69355  4.24690  2.90347  2.73739  3.18146  2.89801  2.37887  2.77519  2.98518  4.58477  3.61503
          0.00743  5.30172  6.02407  0.61958  0.77255  0.46380  0.99126
     61   1.78378  4.25245  3.93121  3.76696  2.21260  3.57208  3.84383  2.41797  3.93080  2.24923  3.30174  4.30306  4.58112  4.08759  3.95977  3.30750  2.98598  2.27618  3.79404  2.37325     62 a - - -
          2.68618  4.42225  2.77519  2.73123  3.46354  2.40513  3.72494  3.29354  2.67741  2.69355  4.24690  2.90347  2.73739  3.18146  2.89801  2.37887  2.77519  2.98518  4.58477  3.61503
          0.00736  5.31133  6.03368  0.61958  0.77255  0.48576  0.95510
     62   2.83687  5.18266  4.06885  3.72294  5.27986  3.37148  4.90260  4.73464  3.78666  4.05655  5.13837  3.43791  3.78056  4.10395  3.77973  0.43164  3.60226  4.16468  6.54387  5.28390     63 S - - -
          2.68618  4.42225  2.77519  2.73123  3.46354  2.40513  3.72494  3.29354  2.67741  2.69355  4.24690  2.90347  2.73739  3.18146  2.89801  2.37887  2.77519  2.98518  4.58477  3.61503
          0.00736  5.31133  6.03368  0.61958  0.77255  0.48576  0.95510
     63   2.84423  5.00843  3.28028  2.53407  4.47530  3.32087  3.22863  4.13767  1.69116  3.81412  4.55572  3.13773  4.19189  2.72449  1.44367  2.91197  3.18659  3.89987  5.94869  3.93418     64 r - - -
          2.68618  4.42225  2.77519  2.73123  3.46354  2.40513  3.72494  3.29354  2.67741  2.69355  4.24690  2.90347  2.73739  3.18146  2.89801  2.37887  2.77519  2.98518  4.58477  3.61503
          0.00736  5.31133  6.03368  0.61958  0.77255  0.48576  0.95510
     64   2.59187  4.96385  3.33782  2.78111  4.45607  3.64733  3.71199  3.44664  1.65831  3.15893  4.21346  3.31701  3.52553  2.76875  2.44366  2.27746  2.31636  3.03196  5.84569  4.47385     65 k - - -
          2.68618  4.42225  2.77519  2.73123  3.46354  2.40513  3.72494  3.29354  2.67741  2.69355  4.24690  2.90347  2.73739  3.18146  2.89801  2.37887  2.77519  2.98518  4.58477  3.61503
          0.00736  5.31133  6.03368  0.61958  0.77255  0.48576  0.95510
     65   3.07412  4.19981  4.99991  4.38718  2.34770  4.23931  4.30066  2.62014  3.87327  1.01264  3.09571  4.13936  4.60336  4.31874  3.66710  3.54895  2.63400  2.59597  3.62935  3.59441     66 l - - -
          2.68618  4.42225  2.77519  2.73123  3.46354  2.40513  3.72494  3.29354  2.67741  2.69355  4.24690  2.90347  2.73739  3.18146  2.89801  2.37887  2.77519  2.98518  4.58477  3.61503
          0.00736  5.31133  6.03368  0.61958  0.77255  0.48576  0.95510
     66   2.98776  4.54122  3.01994  2.64489  4.85679  3.56661  3.39523  4.08846  2.16377  3.45836  4.55821  2.33160  3.31808  2.72386  2.92045  1.87071  2.09969  3.40193  5.95179  4.54365     67 s - - -
          2.68618  4.42225  2.77519  2.73123  3.46354  2.40513  3.72494  3.29354  2.67741  2.69355  4.24690  2.90347  2.73739  3.18146  2.89801  2.37887  2.77519  2.98518  4.58477  3.61503
          0.00736  5.31133  6.03368  0.61958  0.77255  0.48576  0.95510
     67   2.39645  5.52500  2.44700  2.35790  4.86918  2.69822  3.61943  4.20499  2.11334  3.48284  4.56589  3.07789  2.24151  2.90232  3.08117  2.34052  3.06050  3.57645  5.95821  4.00258     68 k - - -
          2.68618  4.42225  2.77519  2.73123  3.46354  2.40513  3.72494  3.29354  2.67741  2.69355  4.24690  2.90347  2.73739  3.18146  2.89801  2.37887  2.77519  2.98518  4.58477  3.61503
          0.00736  5.31133  6.03368  0.61958  0.77255  0.48576  0.95510
     68   1.59611  4.73404  3.53124  2.90041  3.82875  3.21081  3.61568  3.31612  2.83833  3.02559  3.90771  3.40954  3.48157  3.14515  2.89983  2.22876  2.19093  3.02091  5.62105  4.01159     69 a - - -
          2.68618  4.42225  2.77519  2.73123  3.46354  2.40513  3.72494  3.29354  2.67741  2.69355  4.24690  2.90347  2.73739  3.18146  2.89801  2.37887  2.77519  2.98518  4.58477  3.61503
          0.02579  5.31133  3.88617  0.61958  0.77255  0.48576  0.95510
     69   3.02852  5.51052  3.28689  1.05882  4.84906  3.80259  3.63997  3.63355  2.18362  3.71263  4.21014  3.18002  4.19517  2.32780  3.07553  2.94636  3.25834  3.72715  5.94394  4.54454     70 e - - -
          2.68618  4.42225  2.77519  2.73123  3.46354  2.40513  3.72494  3.29354  2.67741  2.69355  4.24690  2.90347  2.73739  3.18146  2.89801  2.37887  2.77519  2.98518  4.58477  3.61503
          0.01233  5.29304  4.92926  0.61958  0.77255  0.50979  0.91784
     70   2.78573  4.37563  3.31720  2.65949  4.68761  3.73042  3.42906  3.61614  1.86630  2.79304  3.89735  3.25363  4.20038  2.27960  1.93499  2.69369  2.68902  3.20346  5.85710  4.47900     71 k - - -
          2.68618  4.42225  2.77519  2.73123  3.46354  2.40513  3.72494  3.29354  2.67741  2.69355  4.24690  2.90347  2.73739  3.18146  2.89801  2.37887  2.77519  2.98518  4.58477  3.61503
          0.01863  5.29547  4.30962  0.61958  0.77255  0.54459  0.86769
     71   2.65938  4.63587  3.14728  2.48065  4.51565  3.55991  3.31272  3.97770  2.14136  3.46471  4.34442  1.59516  3.99602  2.79364  2.25534  2.73534  3.03894  3.89109  5.93849  4.25059     72 n - - -
          2.68618  4.42225  2.77519  2.73123  3.46354  2.40513  3.72494  3.29354  2.67741  2.69355  4.24690  2.90347  2.73739  3.18146  2.89801  2.37887  2.77519  2.98518  4.58477  3.61503
          0.00756  5.28440  6.00675  0.61958  0.77255  0.49371  0.94253
     72   3.04986  4.47324  3.95913  3.20535  3.22747  4.07233  4.11664  2.99024  3.10572  2.66535  3.68109  3.88453  4.21854  3.44622  2.89532  3.18112  3.28168  2.81019  3.35995  1.13225     73 y - - -
          2.68618  4.42225  2.77519  2.73123  3.46354  2.40513  3.72494  3.29354  2.67741  2.69355  4.24690  2.90347  2.73739  3.18146  2.89801  2.37887  2.77519  2.98518  4.58477  3.61503
          0.01129  5.29965  5.07771  0.61958  0.77255  0.52951  0.88890
     73   2.39310  4.98793  2.82561  2.61288  4.26727  3.44459  3.20275  4.29924  2.62894  3.50265  4.37383  3.01715  2.50190  2.79500  3.16581  1.62304  2.44385  3.79718  5.93008  4.52690     74 s - - -
          2.68618  4.42225  2.77519  2.73123  3.46354  2.40513  3.72494  3.29354  2.67741  2.69355  4.24690  2.90347  2.73739  3.18146  2.89801  2.37887  2.77519  2.98518  4.58477  3.61503
          0.00747  5.29583  6.01818  0.61958  0.77255  0.47862  0.96664
     74   2.09271  4.88064  3.33041  2.75871  4.38058  3.87396  4.08264  2.50790  2.83030  3.34358  3.80467  3.26630  3.04625  2.51804  3.15975  2.42661  2.00677  2.60381  5.67630  4.35651     75 t - - -
          2.68618  4.42225  2.77519  2.73123  3.46354  2.40513  3.72494  3.29354  2.67741  2.69355  4.24690  2.90347  2.73739  3.18146  2.89801  2.37887  2.77519  2.98518  4.58477  3.61503
          0.00739  5.30662  6.02896  0.61958  0.77255  0.50371  0.92706
     75   3.06757  3.39652  4.74347  4.14591  3.15479  3.51041  2.96973  2.05037  3.98964  2.32922  3.42635  3.48871  4.56875  3.74028  3.28022  3.22681  1.80462  2.40302  4.30674  2.47577     76 t - - -
          2.68618  4.42225  2.77519  2.73123  3.46354  2.40513  3.72494  3.29354  2.67741  2.69355  4.24690  2.90347  2.73739  3.18146  2.89801  2.37887  2.77519  2.98518  4.58477  3.61503
          0.00739  5.30662  6.02896  0.61958  0.77255  0.47470  0.97305
     76   2.77613  5.50316  2.14640  1.35552  4.25188  3.58120  3.55588  4.31678  2.31111  3.63142  4.07238  3.26622  4.18798  2.99564  2.90183  2.98420  3.16387  3.78630  4.45492  3.06000     77 e - - -
          2.68618  4.42225  2.77519  2.73123  3.46354  2.40513  3.72494  3.29354  2.67741  2.69355  4.24690  2.90347  2.73739  3.18146  2.89801  2.37887  2.77519  2.98518  4.58477  3.61503
          0.00736  5.31133  6.03368  0.61958  0.77255  0.48576  0.95510
     77   2.96644  5.16927  3.49637  2.93451  4.38978  3.75257  3.71772  3.39867  1.44665  2.00331  3.96202  3.44226  4.12835  3.14741  2.00557  3.00848  3.08640  3.31656  4.97899  4.36754     78 k - - -
          2.68618  4.42225  2.77519  2.73123  3.46354  2.40513  3.72494  3.29354  2.67741  2.69355  4.24690  2.90347  2.73739  3.18146  2.89801  2.37887  2.77519  2.98518  4.58477  3.61503
          0.00736  5.31133  6.03368  0.61958  0.77255  0.48576  0.95510
     78   2.96248  5.48387  3.24642  0.83226  4.79838  3.82980  4.02409  4.25967  2.57641  3.32996  4.36268  3.15190  4.22812  3.05277  3.12736  3.03503  3.19403  3.41518  5.93263  4.54547     79 e - - -
          2.68618  4.42225  2.77519  2.73123  3.46354  2.40513  3.72494  3.29354  2.67741  2.69355  4.24690  2.90347  2.73739  3.18146  2.89801  2.37887  2.77519  2.98518  4.58477  3.61503
          0.02161  5.31133  4.10797  0.61958  0.77255  0.48576  0.95510
     79   1.98117  2.76689  5.00546  4.39219  2.94858  3.54837  4.56890  2.63927  4.18347  1.16676  2.79295  4.38981  4.60022  4.31973  4.20163  3.54682  3.18716  2.60922  5.07038  3.55337     80 l - - -
          2.68618  4.42225  2.77519  2.73123  3.46354  2.40513  3.72494  3.29354  2.67741  2.69355  4.24690  2.90347  2.73739  3.18146  2.89801  2.37887  2.77519  2.98518  4.58477  3.61503
          0.00746  5.29719  6.01954  0.61958  0.77255  0.48029  0.96391
     80   2.81082  3.75551  4.88988  4.28400  3.20201  4.04925  3.99034  2.74525  3.79040  0.92686  3.15962  4.33676  4.58803  3.81895  3.36917  3.39214  2.92642  2.60707  4.47412  3.18241     81 l - - -
          2.68618  4.42225  2.77519  2.73123  3.46354  2.40513  3.72494  3.29354  2.67741  2.69355  4.24690  2.90347  2.73739  3.18146  2.89801  2.37887  2.77519  2.98518  4.58477  3.61503
          0.00739  5.30684  6.02919  0.61958  0.77255  0.50286  0.92835
     81   0.73401  3.69915  4.31103  3.80910  4.72662  2.65581  4.79990  4.12620  3.77248  3.80742  4.65053  4.05757  3.86714  3.71767  4.12716  2.15585  2.79124  3.32910  6.10445  4.87708     82 a - - -
          2.68618  4.42225  2.77519  2.73123  3.46354  2.40513  3.72494  3.29354  2.67741  2.69355  4.24690  2.90347  2.73739  3.18146  2.89801  2.37887  2.77519  2.98518  4.58477  3.61503
          0.00739  5.30684  6.02919  0.61958  0.77255  0.50286  0.92835
     82   2.88677  4.21979  5.11960  4.51245  3.33804  4.35104  4.69731  1.07904  4.30722  1.98931  3.27731  4.17539  4.44599  4.44557  4.32558  3.66623  3.07877  1.71559  5.19024  4.01223     83 i - - -
          2.68618  4.42225  2.77519  2.73123  3.46354  2.40513  3.72494  3.29354  2.67741  2.69355  4.24690  2.90347  2.73739  3.18146  2.89801  2.37887  2.77519  2.98518  4.58477  3.61503
          0.00739  5.30684  6.02919  0.61958  0.77255  0.47522  0.97220
     83   2.77717  4.12644  4.80565  3.98537  3.10282  4.21342  3.85415  1.98319  2.85535  2.35343  3.27492  4.29701  4.57952  3.90004  3.54201  3.21416  2.86919  1.34956  5.10301  2.98564     84 v - - -
          2.68618  4.42225  2.77519  2.73123  3.46354  2.40513  3.72494  3.29354  2.67741  2.69355  4.24690  2.90347  2.73739  3.18146  2.89801  2.37887  2.77519  2.98518  4.58477  3.61503
          0.00736  5.31133  6.03368  0.61958  0.77255  0.48576  0.95510
     84   2.81667  4.55093  3.45412  2.43817  2.41328  3.91517  3.30276  3.47579  2.32216  2.63050  3.77018  3.21517  4.30165  3.05171  3.03961  2.83047  2.97777  3.17475  2.57149  2.75783     85 k - - -
          2.68618  4.42225  2.77519  2.73123  3.46354  2.40513  3.72494  3.29354  2.67741  2.69355  4.24690  2.90347  2.73739  3.18146  2.89801  2.37887  2.77519  2.98518  4.58477  3.61503
          0.00736  5.31133  6.03368  0.61958  0.77255  0.48576  0.95510
     85   1.25979  2.91498  3.97226  3.45288  3.50305  2.73223  4.35553  3.05096  3.49006  2.87825  3.61774  3.69232  4.45901  3.76739  3.79086  2.36237  2.63837  2.71730  4.47103  4.05407     86 a - - -
          2.68618  4.42225  2.77519  2.73123  3.46354  2.40513  3.72494  3.29354  2.67741  2.69355  4.24690  2.90347  2.73739  3.18146  2.89801  2.37887  2.77519  2.98518  4.58477  3.61503
          0.00736  5.31133  6.03368  0.61958  0.77255  0.48576  0.95510
     86   2.92873  2.85389  5.11639  4.50522  2.51047  4.32551  4.66744  2.03746  4.29319  1.37684  3.40418  4.49015  4.68398  4.42464  4.30197  3.51671  3.13395  1.63647  5.15396  3.97832     87 l - - -
          2.68618  4.42225  2.77519  2.73123  3.46354  2.40513  3.72494  3.29354  2.67741  2.69355  4.24690  2.90347  2.73739  3.18146  2.89801  2.37887  2.77519  2.98518  4.58477  3.61503
          0.01133  5.31133  5.06213  0.61958  0.77255  0.48576  0.95510
     87   2.94537  4.43348  2.71019  2.12905  4.85749  3.69220  3.56412  3.52181  1.69339  3.39706  4.03760  3.11972  4.18325  2.23768  2.35449  2.72942  2.93884  3.71502  5.02427  4.24558     88 k - - -
          2.68618  4.42225  2.77519  2.73123  3.46354  2.40513  3.72494  3.29354  2.67741  2.69355  4.24690  2.90347  2.73739  3.18146  2.89801  2.37887  2.77519  2.98518  4.58477  3.61503
          0.00739  5.30739  6.02974  0.61958  0.77255  0.50080  0.93152
     88   2.67466  5.07118  3.28145  2.54238  3.79051  3.62428  2.33101  4.28626  1.50983  3.60899  4.52973  3.01425  4.18931  2.74316  2.58338  2.83030  2.83828  3.54387  5.92759  3.31556     89 k - - -
          2.68618  4.42225  2.77519  2.73123  3.46354  2.40513  3.72494  3.29354  2.67741  2.69355  4.24690  2.90347  2.73739  3.18146  2.89801  2.37887  2.77519  2.98518  4.58477  3.61503
          0.01279  5.30739  4.85961  0.61958  0.77255  0.50080  0.93152
     89   2.94431  4.01159  4.96559  4.35596  1.23820  4.23508  3.98895  2.78274  4.15621  2.21374  3.49795  3.90829  4.59930  4.30006  3.92234  3.54340  3.17749  2.61769  2.22009  2.92266     90 f - - -
          2.68618  4.42225  2.77519  2.73123  3.46354  2.40513  3.72494  3.29354  2.67741  2.69355  4.24690  2.90347  2.73739  3.18146  2.89801  2.37887  2.77519  2.98518  4.58477  3.61503
          0.00743  5.30203  6.02437  0.61958  0.77255  0.49647  0.93822
     90   2.89063  4.31578  3.16700  2.54275  4.18387  3.42724  2.60794  4.25010  2.25880  3.46882  4.10520  3.20657  4.19245  2.64778  1.51404  2.62247  3.16241  3.83937  4.39293  3.60116     91 r - - -
          2.68618  4.42225  2.77519  2.73123  3.46354  2.40513  3.72494  3.29354  2.67741  2.69355  4.24690  2.90347  2.73739  3.18146  2.89801  2.37887  2.77519  2.98518  4.58477  3.61503
          0.01271  5.30599  4.87055  0.61958  0.77255  0.50606  0.92348
     91   2.73241  4.17505  2.64814  2.52186  4.31767  3.63868  2.30154  3.68110  2.52447  3.76227  4.32881  2.92259  2.50422  2.65488  2.83797  2.59963  2.96584  3.02684  5.18105  3.15252     92 h - - -
          2.68618  4.42225  2.77519  2.73123  3.46354  2.40513  3.72494  3.29354  2.67741  2.69355  4.24690  2.90347  2.73739  3.18146  2.89801  2.37887  2.77519  2.98518  4.58477  3.61503
          0.00744  5.30072  6.02307  0.61958  0.77255  0.46163  0.99494
     92   3.02275  4.22326  3.99959  3.63028  2.57025  4.21242  4.06671  2.54181  3.81708  2.06879  3.53168  3.92629  4.57862  4.20613  3.93275  3.51264  3.30351  2.60240  3.38446  1.24467     93 y - - -
          2.68618  4.42225  2.77519  2.73123  3.46354  2.40513  3.72494  3.29354  2.67741  2.69355  4.24690  2.90347  2.73739  3.18146  2.89801  2.37887  2.77519  2.98518  4.58477  3.61503
          0.00736  5.31133  6.03368  0.61958  0.77255  0.48576  0.95510
     93   3.08804  4.80645  5.45222  4.85632  2.59590  4.71750  5.07690  1.75625  4.66663  0.89871  3.69339  4.87846  5.03008  4.77372  4.68017  4.04584  3.06393  2.14332  5.49725  4.35077     94 l - - -
          2.68618  4.42225  2.77519  2.73123  3.46354  2.40513  3.72494  3.29354  2.67741  2.69355  4.24690  2.90347  2.73739  3.18146  2.89801  2.37887  2.77519  2.98518  4.58477  3.61503
          0.01339  5.31133  4.78416  0.61958  0.77255  0.48576  0.95510
     94   2.90594  4.36804  3.25127  2.26720  3.21127  3.50334  3.40344  2.80055  3.02891  2.07990  3.35706  3.43813  4.35983  2.92002  3.10323  2.88535  3.17486  2.81094  3.80682  2.36479     95 l - - -
          2.68618  4.42225  2.77519  2.73123  3.46354  2.40513  3.72494  3.29354  2.67741  2.69355  4.24690  2.90347  2.73739  3.18146  2.89801  2.37887  2.77519  2.98518  4.58477  3.61503
          0.01662  5.30535  4.46406  0.61958  0.77255  0.50847  0.91984
     95   2.89518  4.25037  3.01310  2.66905  4.11319  1.28797  3.82030  3.86877  2.69631  3.32540  4.24884  2.73194  4.20329  2.91730  3.10163  2.38557  3.03968  3.64889  5.84697  4.47221     96 g - - -
          2.68615  4.42199  2.77522  2.73116  3.46358  2.40523  3.72476  3.29365  2.67753  2.69367  4.24706  2.90358  2.73740  3.18140  2.89791  2.37879  2.77498  2.98508  4.58493  3.61519
          0.19918  1.72504  6.01855  0.52844  0.89044  0.48393  0.95804
     96   2.61770  3.88930  3.16281  2.40300  4.64068  3.37229  2.86711  3.50556  2.24240  3.42227  4.54979  2.81555  3.57402  2.53457  2.16740  2.39249  2.80984  3.57796  5.94431  3.51675     99 r - - -
          2.68618  4.42225  2.77519  2.73123  3.46354  2.40513  3.72494  3.29354  2.67741  2.69355  4.24690  2.90347  2.73739  3.18146  2.89801  2.37887  2.77519  2.98518  4.58477  3.61503
          0.00740  5.30585  6.02820  0.61958  0.77255  0.47296  0.97593
     97   2.83239  5.52849  2.87844  2.25887  4.87420  3.60755  2.63032  4.17585  1.87911  3.38727  4.56899  2.93159  2.47697  2.55441  2.55205  2.77705  2.75457  3.67240  5.96079  4.54947    100 k - - -
          2.68618  4.42225  2.77519  2.73123  3.46354  2.40513  3.72494  3.29354  2.67741  2.69355  4.24690  2.90347  2.73739  3.18146  2.89801  2.37887  2.77519  2.98518  4.58477  3.61503
          0.01274  5.31133  4.86355  0.61958  0.77255  0.48576  0.95510
     98   3.09644  4.47724  4.41640  4.39283  1.34399  4.26516  4.59903  1.87045  4.19272  2.41745  3.43693  4.40763  4.12915  4.33635  4.22367  3.43519  2.70113  1.81654  5.10941  3.93159    101 f - - -
          2.68618  4.42225  2.77519  2.73123  3.46354  2.40513  3.72494  3.29354  2.67741  2.69355  4.24690  2.90347  2.73739  3.18146  2.89801  2.37887  2.77519  2.98518  4.58477  3.61503
          0.00740  5.30599  6.02834  0.61958  0.77255  0.47328  0.97540
     99   2.98829  4.52937  3.29352  2.37399  3.92698  3.88288  3.45953  2.36748  2.41154  2.77449  3.59253  3.11287  4.12030  2.85590  3.05921  2.85494  2.00839  2.44744  5.66117  4.09434    102 t - - -
          2.68618  4.42225  2.77519  2.73123  3.46354  2.40513  3.72494  3.29354  2.67741  2.69355  4.24690  2.90347  2.73739  3.18146  2.89801  2.37887  2.77519  2.98518  4.58477  3.61503
          0.00736  5.31133  6.03368  0.61958  0.77255  0.48576  0.95510
    100   2.92267  4.50160  5.09271  4.48201  3.36407  4.31472  4.65462  1.47476  4.27280  1.80151  3.44498  3.97057  4.67387  4.40703  4.28676  3.62824  3.22093  1.31961  4.28873  3.97012    103 v - - -
          2.68618  4.42225  2.77519  2.73123  3.46354  2.40513  3.72494  3.29354  2.67741  2.69355  4.24690  2.90347  2.73739  3.18146  2.89801  2.37887  2.77519  2.98518  4.58477  3.61503
          0.00496  5.30893        *  0.61958  0.77255  0.00000        *
//
HMMER3/f [3.1b2 | February 2015]
NAME  RVT_1
ACC   PF00078.30
DESC  Reverse transcriptase (RNA-dependent DNA polymerase)
LENG  222
ALPH  amino
RF    no
MM    no
CONS  yes
CS    yes
MAP   yes
DATE  Mon Oct 18 20:32:38 2021
NSEQ  69
EFFN  6.270813
CKSUM 256925682
GA    29.6 29.6;
TC    29.6 29.6;
NC    29.5 29.5;
BM    hmmbuild HMM.ann SEED.ann
SM    hmmsearch -Z 61295632 -E 1000 --cpu 4 HMM pfamseq
STATS LOCAL MSV      -10.4903  0.70414
STATS LOCAL VITERBI  -11.3156  0.70414
STATS LOCAL FORWARD   -5.0539  0.70414
HMM          A        C        D        E        F        G        H        I        K        L        M        N        P        Q        R        S        T        V        W        Y   
            m->m     m->i     m->d     i->m     i->i     d->m     d->d
  COMPO   2.62762  4.16807  2.94514  2.82737  3.14395  2.95797  3.69381  2.75459  2.58337  2.36392  3.68829  3.10146  3.27988  3.07506  2.90820  2.64521  2.84494  2.69306  4.54455  3.45563
          2.68618  4.42225  2.77519  2.73123  3.46354  2.40513  3.72494  3.29354  2.67741  2.69355  4.24690  2.90347  2.73739  3.18146  2.89801  2.37887  2.77519  2.98518  4.58477  3.61503
          0.00583  5.54366  6.26601  0.61958  0.77255  0.00000        *
      1   3.07455  4.63554  5.08304  4.47718  3.73413  4.40498  4.73423  0.91013  3.16438  2.16720  3.75213  4.52399  4.22404  4.03694  4.33813  3.71221  3.47650  1.85024  5.26721  3.68675      1 i - - E
          2.68618  4.42225  2.77519  2.73123  3.46354  2.40513  3.72494  3.29354  2.67741  2.69355  4.24690  2.90347  2.73739  3.18146  2.89801  2.37887  2.77519  2.98518  4.58477  3.61503
          0.00583  5.54366  6.26601  0.61958  0.77255  0.48576  0.95510
      2   3.00288  5.64973  3.27569  2.77799  4.99077  3.66369  3.16812  4.46880  1.94063  2.86766  4.69277  3.16530  1.30977  2.98089  2.50413  3.12665  3.39110  4.03850  6.08169  4.68048      2 p - - E
          2.68618  4.42225  2.77519  2.73123  3.46354  2.40513  3.72494  3.29354  2.67741  2.69355  4.24690  2.90347  2.73739  3.18146  2.89801  2.37887  2.77519  2.98518  4.58477  3.61503
          0.00583  5.54366  6.26601  0.61958  0.77255  0.48576  0.95510
      3   4.21002  6.68296  3.20441  3.11704  6.12493  4.44344  4.78509  5.56460  0.31590  4.93717  5.82221  3.14650  5.02057  3.93769  3.66268  4.08233  4.44782  5.15586  6.96669  5.62815      3 K - - -
          2.68618  4.42225  2.77519  2.73123  3.46354  2.40513  3.72494  3.29354  2.67741  2.69355  4.24690  2.90347  2.73739  3.18146  2.89801  2.37887  2.77519  2.98518  4.58477  3.61503
          0.00583  5.54366  6.26601  0.61958  0.77255  0.48576  0.95510
      4   2.65880  5.64642  3.25550  2.44017  4.23752  3.12888  3.24444  3.88223  1.54396  3.95142  4.68726  2.69366  2.26622  3.07758  2.68245  2.78626  2.89964  3.61996  6.07951  4.66896      4 k - - T
          2.68618  4.42225  2.77519  2.73123  3.46354  2.40513  3.72494  3.29354  2.67741  2.69355  4.24690  2.90347  2.73739  3.18146  2.89801  2.37887  2.77519  2.98518  4.58477  3.61503
          0.03529  5.54366  3.48144  0.61958  0.77255  0.48576  0.95510
      5   2.85980  5.62238  1.93317  2.74109  4.96229  1.76552  4.08702  4.44469  2.70652  3.92556  4.09215  2.58698  2.92865  3.03663  3.31636  2.30540  2.73340  3.49082  6.05833  4.65034      5 g - - T
          2.68565  4.42194  2.77340  2.73048  3.46473  2.40609  3.72633  3.29447  2.67549  2.69384  4.24829  2.90407  2.73782  3.18127  2.89716  2.37931  2.77478  2.98616  4.58616  3.61558
          1.59010  0.86056  0.98572  1.53883  0.24160  0.61695  0.77564
      6   2.34136  3.42885  3.68313  3.11822  3.85900  3.86446  4.10715  2.93553  2.56430  2.26842  3.11782  3.05180  2.23866  3.39711  2.99039  2.81249  2.48785  2.77873  5.28166  4.03312     14 p - - .
          2.68618  4.42225  2.77519  2.73123  3.46354  2.40513  3.72494  3.29354  2.67741  2.69355  4.24690  2.90347  2.73739  3.18146  2.89801  2.37887  2.77519  2.98518  4.58477  3.61503
          0.00956  5.05041  5.77276  0.61958  0.77255  0.14283  2.01668
      7   2.78036  5.64508  2.86344  2.69644  4.98877  1.52752  4.09915  3.86618  1.99738  3.94978  4.68613  2.89224  3.99895  2.83128  3.11392  2.34012  2.61719  3.64219  6.07860  4.66847     15 g - - S
          2.68618  4.42225  2.77519  2.73123  3.46354  2.40513  3.72494  3.29354  2.67741  2.69355  4.24690  2.90347  2.73739  3.18146  2.89801  2.37887  2.77519  2.98518  4.58477  3.61503
          0.00583  5.54366  6.26601  0.61958  0.77255  0.48576  0.95510
      8   2.82003  5.65095  2.51783  2.69626  4.99605  2.39820  4.10028  4.48215  1.80107  3.56556  4.69173  2.47443  4.30645  3.06279  3.20350  1.70924  2.72690  4.04163  6.08355  4.67237     16 s - - -
          2.68618  4.42225  2.77519  2.73123  3.46354  2.40513  3.72494  3.29354  2.67741  2.69355  4.24690  2.90347  2.73739  3.18146  2.89801  2.37887  2.77519  2.98518  4.58477  3.61503
          0.00583  5.54366  6.26601  0.61958  0.77255  0.48576  0.95510
      9   2.99904  4.65026  4.80514  3.70190  2.37254  4.33065  3.97767  2.71070  3.04385  2.51400  3.35410  4.36379  3.77928  3.76344  3.89559  3.31289  3.11207  2.46911  2.17170  1.64033     17 y - - E
          2.68618  4.42225  2.77519  2.73123  3.46354  2.40513  3.72494  3.29354  2.67741  2.69355  4.24690  2.90347  2.73739  3.18146  2.89801  2.37887  2.77519  2.98518  4.58477  3.61503
          0.00583  5.54366  6.26601  0.61958  0.77255  0.48576  0.95510
     10   4.90621  6.66278  5.58318  4.70394  6.00756  5.19953  4.10919  5.81042  3.17609  5.05485  6.02818  4.92419  5.59191  4.25679  0.15951  4.90724  5.01788  5.51467  6.72735  5.62568     18 R - - E
          2.68618  4.42225  2.77519  2.73123  3.46354  2.40513  3.72494  3.29354  2.67741  2.69355  4.24690  2.90347  2.73739  3.18146  2.89801  2.37887  2.77519  2.98518  4.58477  3.61503
          0.00583  5.54366  6.26601  0.61958  0.77255  0.48576  0.95510
     11   3.20786  4.64743  4.82038  4.22614  3.32319  3.44276  4.64639  2.61026  3.79732  2.14980  2.30401  3.92722  1.34120  3.51461  4.21175  3.62762  2.78830  2.28949  5.26267  4.07671     19 p - - E
          2.68637  4.41691  2.77539  2.73143  3.46373  2.40532  3.72514  3.29354  2.67760  2.69303  4.24709  2.90366  2.73759  3.18166  2.89820  2.37906  2.77526  2.98409  4.58496  3.61522
          0.32844  1.27994  6.26601  0.06136  2.82146  0.48576  0.95510
     12   3.04968  4.60871  5.15852  4.54649  3.70125  4.39847  3.68163  1.01708  4.33970  1.86518  3.51907  4.54885  4.76130  4.10370  4.36132  3.70882  3.03549  1.86702  5.23475  3.72663     22 i - - .
          2.68618  4.42225  2.77519  2.73123  3.46354  2.40513  3.72494  3.29354  2.67741  2.69355  4.24690  2.90347  2.73739  3.18146  2.89801  2.37887  2.77519  2.98518  4.58477  3.61503
          0.37379  5.54366  1.17777  0.61958  0.77255  0.48576  0.95510
     13   2.35298  3.92631  3.75641  3.21091  4.28571  2.15338  4.28296  3.67411  3.18804  3.34498  4.19791  3.23686  4.31235  3.51265  3.59666  1.13252  2.96274  3.05464  5.65403  3.63132     23 s - - .
          2.68618  4.42225  2.77519  2.73123  3.46354  2.40513  3.72494  3.29354  2.67741  2.69355  4.24690  2.90347  2.73739  3.18146  2.89801  2.37887  2.77519  2.98518  4.58477  3.61503
          0.00841  5.17828  5.90063  0.61958  0.77255  1.39660  0.28427
     14   2.55113  2.68142  4.77584  4.17327  3.50516  4.14939  4.47429  2.00515  3.99809  1.37089  3.52666  3.54259  4.51547  3.13503  4.07357  3.10670  3.23438  2.08879  5.02934  3.84848     24 l - - .
          2.68618  4.42225  2.77519  2.73123  3.46354  2.40513  3.72494  3.29354  2.67741  2.69355  4.24690  2.90347  2.73739  3.18146  2.89801  2.37887  2.77519  2.98518  4.58477  3.61503
          0.00841  5.17828  5.90063  0.61958  0.77255  1.39660  0.28427
     15   2.79383  2.86291  4.61994  4.02660  3.54248  4.12454  4.44515  2.68483  3.88040  1.43241  2.96922  3.54460  1.82622  4.07535  4.00971  3.42078  2.72852  2.68691  5.06039  3.87481     25 l - - .
          2.68618  4.42225  2.77519  2.73123  3.46354  2.40513  3.72494  3.29354  2.67741  2.69355  4.24690  2.90347  2.73739  3.18146  2.89801  2.37887  2.77519  2.98518  4.58477  3.61503
          0.00841  5.17828  5.90063  0.61958  0.77255  1.30373  0.31679
     16   2.75035  4.11802  3.07619  2.71544  4.63488  3.76102  3.49623  4.08577  2.71461  3.62468  3.53263  2.24211  2.84707  3.07188  2.97494  1.83045  1.93947  3.70397  5.80697  4.42987     26 s - - .
          2.68618  4.42225  2.77519  2.73123  3.46354  2.40513  3.72494  3.29354  2.67741  2.69355  4.24690  2.90347  2.73739  3.18146  2.89801  2.37887  2.77519  2.98518  4.58477  3.61503
          0.00826  5.19589  5.91824  0.61958  0.77255  1.07859  0.41563
     17   3.02315  3.16948  2.95423  3.14119  2.87830  3.55239  3.66059  2.57306  3.04845  2.72130  2.88957  3.31460  3.31240  3.31664  3.70127  2.57644  2.62264  2.02657  4.13365  3.57413     27 v - - .
          2.68618  4.42225  2.77519  2.73123  3.46354  2.40513  3.72494  3.29354  2.67741  2.69355  4.24690  2.90347  2.73739  3.18146  2.89801  2.37887  2.77519  2.98518  4.58477  3.61503
          0.00778  5.25531  5.97765  0.61958  0.77255  0.19066  1.75106
     18   2.81118  5.41103  1.63495  2.80751  4.03315  3.52788  4.16595  2.77482  2.55841  2.17723  3.96317  2.97445  4.35672  3.09088  2.67162  2.97471  3.15811  2.92563  5.90097  4.08036     28 d - - -
          2.68618  4.42225  2.77519  2.73123  3.46354  2.40513  3.72494  3.29354  2.67741  2.69355  4.24690  2.90347  2.73739  3.18146  2.89801  2.37887  2.77519  2.98518  4.58477  3.61503
          0.00583  5.54366  6.26601  0.61958  0.77255  0.48576  0.95510
     19   2.79814  3.11981  2.53988  4.21734  2.70399  2.42521  4.64421  3.09159  4.07416  1.89015  3.39233  4.36703  4.69939  4.27060  4.20773  2.78715  3.43967  2.53108  5.26418  1.83192     29 y - - T
          2.68618  4.42225  2.77519  2.73123  3.46354  2.40513  3.72494  3.29354  2.67741  2.69355  4.24690  2.90347  2.73739  3.18146  2.89801  2.37887  2.77519  2.98518  4.58477  3.61503
          0.00583  5.54366  6.26601  0.61958  0.77255  0.48576  0.95510
     20   4.43624  6.45952  5.17484  4.13600  6.15845  4.93435  4.62051  5.35685  0.76611  4.63584  5.53483  4.42301  5.22581  3.41018  1.04929  3.79467  3.58600  5.05496  6.54790  5.51980     30 k - - H
          2.68618  4.42225  2.77519  2.73123  3.46354  2.40513  3.72494  3.29354  2.67741  2.69355  4.24690  2.90347  2.73739  3.18146  2.89801  2.37887  2.77519  2.98518  4.58477  3.61503
          0.00583  5.54366  6.26601  0.61958  0.77255  0.48576  0.95510
     21   2.00440  3.72076  2.54269  2.77066  4.35480  3.51950  4.26303  2.33208  2.44860  2.23914  3.81316  3.63584  3.76207  3.00759  3.36656  3.25948  3.12213  2.30594  5.70475  4.41368     31 a - - H
          2.68618  4.42225  2.77519  2.73123  3.46354  2.40513  3.72494  3.29354  2.67741  2.69355  4.24690  2.90347  2.73739  3.18146  2.89801  2.37887  2.77519  2.98518  4.58477  3.61503
          0.00583  5.54366  6.26601  0.61958  0.77255  0.48576  0.95510
     22   3.00365  4.60250  5.19807  4.58286  3.15584  4.40120  4.73547  1.74359  3.91804  1.22036  2.73305  4.56506  4.76339  4.49682  4.37389  3.71309  2.92151  2.14171  5.22578  2.77611     32 l - - H
          2.68618  4.42225  2.77519  2.73123  3.46354  2.40513  3.72494  3.29354  2.67741  2.69355  4.24690  2.90347  2.73739  3.18146  2.89801  2.37887  2.77519  2.98518  4.58477  3.61503
          0.00583  5.54366  6.26601  0.61958  0.77255  0.48576  0.95510
     23   2.85748  5.78027  3.07274  1.73759  5.12083  3.96511  4.19923  4.61205  2.96296  4.08450  4.82810  1.43199  4.39077  1.84264  3.46632  2.59331  3.00592  4.16968  6.21339  4.79061     33 n - - H
          2.68618  4.42225  2.77519  2.73123  3.46354  2.40513  3.72494  3.29354  2.67741  2.69355  4.24690  2.90347  2.73739  3.18146  2.89801  2.37887  2.77519  2.98518  4.58477  3.61503
          0.00583  5.54366  6.26601  0.61958  0.77255  0.48576  0.95510
     24   2.10046  4.62219  3.23302  2.57697  4.96565  3.91510  4.10298  4.44577  1.54780  3.93061  4.01437  3.11740  4.30837  2.90637  1.84981  2.42612  3.22345  3.71862  4.95196  4.04208     34 k - - C
          2.68618  4.42225  2.77519  2.73123  3.46354  2.40513  3.72494  3.29354  2.67741  2.69355  4.24690  2.90347  2.73739  3.18146  2.89801  2.37887  2.77519  2.98518  4.58477  3.61503
          0.00583  5.54366  6.26601  0.61958  0.77255  0.48576  0.95510
     25   1.96870  4.68337  3.89922  4.06869  3.51759  4.30414  4.60609  1.76943  3.06460  1.74971  2.99869  3.88894  4.67383  3.67900  2.91070  3.58920  3.16629  2.17574  5.29430  3.81722     35 l - - T
          2.68618  4.42225  2.77519  2.73123  3.46354  2.40513  3.72494  3.29354  2.67741  2.69355  4.24690  2.90347  2.73739  3.18146  2.89801  2.37887  2.77519  2.98518  4.58477  3.61503
          0.00583  5.54366  6.26601  0.61958  0.77255  0.48576  0.95510
     26   3.11639  3.77911  5.21590  4.60129  3.31065  4.41557  4.75204  1.54129  4.38534  1.65925  2.90523  4.58133  4.77719  4.51471  4.39069  3.72826  2.11610  1.83228  5.24057  3.30512     36 i - - B
          2.68618  4.42225  2.77519  2.73123  3.46354  2.40513  3.72494  3.29354  2.67741  2.69355  4.24690  2.90347  2.73739  3.18146  2.89801  2.37887  2.77519  2.98518  4.58477  3.61503
          0.00583  5.54366  6.26601  0.61958  0.77255  0.48576  0.95510
     27   2.06205  3.64535  3.32713  2.86532  4.43809  4.01982  3.52508  2.63657  2.20112  2.48532  4.04554  3.07756  4.00420  2.81608  3.51906  2.60567  3.17760  2.18160  5.75928  3.64225     37 a - - -
          2.68618  4.42225  2.77519  2.73123  3.46354  2.40513  3.72494  3.29354  2.67741  2.69355  4.24690  2.90347  2.73739  3.18146  2.89801  2.37887  2.77519  2.98518  4.58477  3.61503
          0.00583  5.54366  6.26601  0.61958  0.77255  0.48576  0.95510
     28   2.72417  4.65572  2.34182  2.68230  4.33805  3.28286  3.65059  4.47077  1.86056  2.55871  4.22418  2.27999  3.07595  2.60658  3.11921  2.66916  2.98272  3.62515  6.07717  4.66746     38 k - - -
          2.68618  4.42225  2.77519  2.73123  3.46354  2.40513  3.72494  3.29354  2.67741  2.69355  4.24690  2.90347  2.73739  3.18146  2.89801  2.37887  2.77519  2.98518  4.58477  3.61503
          0.40115  5.54366  1.11921  0.61958  0.77255  0.48576  0.95510
     29   2.37679  4.87751  3.63246  3.06447  4.04664  3.89160  3.54347  2.87913  2.99597  2.63454  3.49044  3.52684  4.27415  2.85616  1.22426  3.11993  3.21153  2.95628  5.42911  4.16374     39 r - - .
          2.68618  4.42225  2.77519  2.73123  3.46354  2.40513  3.72494  3.29354  2.67741  2.69355  4.24690  2.90347  2.73739  3.18146  2.89801  2.37887  2.77519  2.98518  4.58477  3.61503
          0.00864  5.15116  5.87350  0.61958  0.77255  1.29544  0.31990
     30   4.48182  5.63143  6.48840  5.92176  3.78177  5.99492  6.30666  1.72720  5.81678  0.46320  3.09052  6.17979  5.89420  5.57237  5.71362  5.43307  4.67841  2.73012  6.12349  5.23823     40 L - - .
          2.68618  4.42225  2.77519  2.73123  3.46354  2.40513  3.72494  3.29354  2.67741  2.69355  4.24690  2.90347  2.73739  3.18146  2.89801  2.37887  2.77519  2.98518  4.58477  3.61503
          0.00841  5.17828  5.90063  0.61958  0.77255  1.39660  0.28427
     31   2.95450  5.41541  3.22327  2.05497  3.91779  3.73616  3.92537  4.21200  1.96554  3.05435  4.46146  2.66091  4.12912  2.68932  2.28694  2.35251  2.56320  3.42320  4.24619  3.73535     41 k - - .
          2.68618  4.42225  2.77519  2.73123  3.46354  2.40513  3.72494  3.29354  2.67741  2.69355  4.24690  2.90347  2.73739  3.18146  2.89801  2.37887  2.77519  2.98518  4.58477  3.61503
          0.00841  5.17828  5.90063  0.61958  0.77255  1.31441  0.31284
     32   2.57759  4.34916  2.19699  2.39167  4.76500  3.74075  3.92944  4.24041  2.41420  3.13394  4.47978  2.94871  2.23890  2.48870  2.94793  2.73565  2.64188  3.43625  4.25634  3.86380     42 d - - .
          2.68618  4.42225  2.77519  2.73123  3.46354  2.40513  3.72494  3.29354  2.67741  2.69355  4.24690  2.90347  2.73739  3.18146  2.89801  2.37887  2.77519  2.98518  4.58477  3.61503
          0.02393  5.19380  4.01216  0.61958  0.77255  1.37518  0.29142
     33   2.49624  2.95712  3.82888  3.16467  2.42888  4.12832  2.49153  2.30150  3.90473  2.23444  2.94645  4.18393  4.49532  3.67031  4.01981  3.42503  2.95226  1.96155  5.04226  3.40763     43 v - - .
          2.68618  4.42225  2.77519  2.73123  3.46354  2.40513  3.72494  3.29354  2.67741  2.69355  4.24690  2.90347  2.73739  3.18146  2.89801  2.37887  2.77519  2.98518  4.58477  3.61503
          0.14789  5.17828  2.02619  0.61958  0.77255  1.39660  0.28427
     34   2.21850  3.69717  4.81812  4.20771  3.14446  4.08834  4.41804  2.39549  3.47026  1.46262  3.09572  4.22663  4.45273  4.15334  3.03597  3.39645  3.15917  2.06536  3.90305  2.82086     44 l - - .
          2.68591  4.42270  2.77490  2.73037  3.46281  2.40558  3.72489  3.29206  2.67786  2.69382  4.24735  2.90372  2.73768  3.18159  2.89805  2.37893  2.77527  2.98520  4.58522  3.61548
          0.47383  0.98284  5.76240  1.01966  0.44741  1.33502  0.30538
     35   2.71455  5.41641  2.62296  1.86910  3.80412  3.33890  3.87709  4.24112  2.28794  2.70792  4.45806  2.34846  3.09467  2.97464  2.66227  2.55536  2.92522  3.80504  5.85132  4.44259     51 e - - .
          2.68618  4.42225  2.77519  2.73123  3.46354  2.40513  3.72494  3.29354  2.67741  2.69355  4.24690  2.90347  2.73739  3.18146  2.89801  2.37887  2.77519  2.98518  4.58477  3.61503
          0.00918  5.09106  5.81340  0.61958  0.77255  1.23309  0.34445
     36   2.64817  4.27869  3.21161  2.29431  4.72476  3.18844  3.91343  4.19606  2.08500  3.69708  3.40090  2.17424  2.75813  2.65167  3.14587  2.42533  2.92760  2.82300  5.84644  4.44864     52 k - - .
          2.68618  4.42225  2.77519  2.73123  3.46354  2.40513  3.72494  3.29354  2.67741  2.69355  4.24690  2.90347  2.73739  3.18146  2.89801  2.37887  2.77519  2.98518  4.58477  3.61503
          0.00864  5.15116  5.87350  0.61958  0.77255  1.29544  0.31990
     37   2.60534  4.93277  3.24256  2.80113  3.35746  3.86285  3.25518  2.28292  2.77759  2.01532  4.02134  2.94239  3.23455  3.03165  3.12866  2.79063  2.80303  2.47745  5.47861  4.19611     53 l - - .
          2.68618  4.42225  2.77519  2.73123  3.46354  2.40513  3.72494  3.29354  2.67741  2.69355  4.24690  2.90347  2.73739  3.18146  2.89801  2.37887  2.77519  2.98518  4.58477  3.61503
          0.00841  5.17828  5.90063  0.61958  0.77255  0.16812  1.86594
     38   2.82062  4.64616  2.50051  3.80640  2.14688  3.41605  4.64744  1.99774  4.08545  1.91447  2.84918  3.37493  4.70153  3.74965  4.21415  3.01135  3.43988  2.38901  3.72981  3.47727     54 l - - -
          2.68618  4.42225  2.77519  2.73123  3.46354  2.40513  3.72494  3.29354  2.67741  2.69355  4.24690  2.90347  2.73739  3.18146  2.89801  2.37887  2.77519  2.98518  4.58477  3.61503
          0.00583  5.54366  6.26601  0.61958  0.77255  0.48576  0.95510
     39   2.60516  4.06364  2.77297  2.41561  4.02256  3.06365  2.62886  3.48363  2.55380  3.55884  4.04499  2.85174  2.45519  2.90958  2.98381  2.09926  2.94742  3.67039  4.93069  4.65781     55 s - - -
          2.68618  4.42225  2.77519  2.73123  3.46354  2.40513  3.72494  3.29354  2.67741  2.69355  4.24690  2.90347  2.73739  3.18146  2.89801  2.37887  2.77519  2.98518  4.58477  3.61503
          0.00583  5.54366  6.26601  0.61958  0.77255  0.48576  0.95510
     40   2.60483  5.63701  2.32079  2.20339  3.26204  3.34236  3.15718  4.45991  2.58531  3.58604  3.93087  2.79297  2.38030  3.00772  3.12425  2.67454  2.89336  3.60241  6.07256  2.77438     56 e - - -
          2.68618  4.42225  2.77519  2.73123  3.46354  2.40513  3.72494  3.29354  2.67741  2.69355  4.24690  2.90347  2.73739  3.18146  2.89801  2.37887  2.77519  2.98518  4.58477  3.61503
          0.00583  5.54366  6.26601  0.61958  0.77255  0.48576  0.95510
     41   2.57462  5.58696  2.68553  2.52677  2.86388  3.48145  3.75738  4.06955  2.77895  3.10679  4.63447  2.29207  2.35005  2.87648  2.74831  2.53114  3.17333  3.16729  4.54872  3.31735     57 n - - -
          2.68618  4.42225  2.77519  2.73123  3.46354  2.40513  3.72494  3.29354  2.67741  2.69355  4.24690  2.90347  2.73739  3.18146  2.89801  2.37887  2.77519  2.98518  4.58477  3.61503
          0.00583  5.54366  6.26601  0.61958  0.77255  0.48576  0.95510
     42   2.85552  4.85338  4.23389  3.66328  3.97573  4.22720  4.49898  2.71489  3.59912  2.07519  3.70427  4.02735  4.60478  1.25522  3.91418  1.85632  3.44570  2.70863  5.45244  4.23370     58 q - - -
          2.68618  4.42225  2.77519  2.73123  3.46354  2.40513  3.72494  3.29354  2.67741  2.69355  4.24690  2.90347  2.73739  3.18146  2.89801  2.37887  2.77519  2.98518  4.58477  3.61503
          0.00583  5.54366  6.26601  0.61958  0.77255  0.48576  0.95510
     43   3.20314  4.04996  4.63705  4.05113  1.99031  4.30067  3.88158  3.13774  3.93591  2.64205  3.07591  4.27025  1.84905  3.90840  3.01422  2.28858  2.85307  2.62195  5.29823  2.44770     59 p - - -
          2.68618  4.42225  2.77519  2.73123  3.46354  2.40513  3.72494  3.29354  2.67741  2.69355  4.24690  2.90347  2.73739  3.18146  2.89801  2.37887  2.77519  2.98518  4.58477  3.61503
          0.00583  5.54366  6.26601  0.61958  0.77255  0.48576  0.95510
     44   2.26027  5.42470  3.50597  2.79542  4.68514  1.12591  3.59337  3.82411  2.94379  3.09987  4.48925  3.03141  4.35543  3.29803  2.75518  2.92695  3.05683  3.76912  5.91201  3.89874     60 g - - -
          2.68618  4.42225  2.77519  2.73123  3.46354  2.40513  3.72494  3.29354  2.67741  2.69355  4.24690  2.90347  2.73739  3.18146  2.89801  2.37887  2.77519  2.98518  4.58477  3.61503
          0.00583  5.54366  6.26601  0.61958  0.77255  0.48576  0.95510
     45   3.10337  4.63245  4.89871  4.30042  1.21066  4.34564  4.66358  2.18574  3.26863  2.27208  3.38108  3.70585  3.56679  4.32321  3.72870  2.97538  3.03653  2.78362  5.24935  2.81020     61 f - - H
          2.68618  4.42225  2.77519  2.73123  3.46354  2.40513  3.72494  3.29354  2.67741  2.69355  4.24690  2.90347  2.73739  3.18146  2.89801  2.37887  2.77519  2.98518  4.58477  3.61503
          0.00583  5.54366  6.26601  0.61958  0.77255  0.48576  0.95510
     46   3.14298  5.52074  2.54479  2.21122  4.81443  3.93891  4.13221  2.92888  2.73134  2.97841  3.55003  3.42984  2.53596  2.92820  1.58659  3.13283  3.37418  2.87181  5.98544  4.11491     62 r - - H
          2.68618  4.42225  2.77519  2.73123  3.46354  2.40513  3.72494  3.29354  2.67741  2.69355  4.24690  2.90347  2.73739  3.18146  2.89801  2.37887  2.77519  2.98518  4.58477  3.61503
          0.00583  5.54366  6.26601  0.61958  0.77255  0.48576  0.95510
     47   2.55826  5.64084  2.50614  2.47576  4.45464  3.91251  3.36353  4.46658  2.19322  3.06927  4.26180  3.27594  2.02960  2.92134  2.65858  2.43201  2.52688  3.82823  4.99863  4.25703     63 p - - H
          2.68618  4.42225  2.77519  2.73123  3.46354  2.40513  3.72494  3.29354  2.67741  2.69355  4.24690  2.90347  2.73739  3.18146  2.89801  2.37887  2.77519  2.98518  4.58477  3.61503
          0.00583  5.54366  6.26601  0.61958  0.77255  0.48576  0.95510
     48   3.14939  5.38252  3.12235  2.97299  4.14372  1.57505  3.65192  3.00043  2.70072  2.48210  3.05187  2.79815  2.89750  2.78725  3.43529  2.87040  2.97785  3.51409  5.87867  4.53593     64 g - - H
          2.68618  4.42225  2.77519  2.73123  3.46354  2.40513  3.72494  3.29354  2.67741  2.69355  4.24690  2.90347  2.73739  3.18146  2.89801  2.37887  2.77519  2.98518  4.58477  3.61503
          0.22214  5.54366  1.63329  0.61958  0.77255  0.48576  0.95510
     49   2.80191  4.26252  2.97468  2.59172  4.17067  3.16953  2.62457  4.32691  1.89039  3.81374  4.55600  3.27474  3.89327  3.09102  1.54848  2.72558  3.03499  3.52282  5.95132  4.54650     65 r - - .
          2.68618  4.42225  2.77519  2.73123  3.46354  2.40513  3.72494  3.29354  2.67741  2.69355  4.24690  2.90347  2.73739  3.18146  2.89801  2.37887  2.77519  2.98518  4.58477  3.61503
          0.00723  5.32875  6.05110  0.61958  0.77255  1.14803  0.38164
     50   2.62756  4.19320  3.47650  2.91923  4.43799  2.38873  4.09797  3.84874  2.91049  2.69006  3.87334  2.47662  4.27290  2.84345  3.36835  1.35231  3.01411  3.53383  5.72140  4.39632     66 s - - .
          2.68618  4.42225  2.77519  2.73123  3.46354  2.40513  3.72494  3.29354  2.67741  2.69355  4.24690  2.90347  2.73739  3.18146  2.89801  2.37887  2.77519  2.98518  4.58477  3.61503
          0.00723  5.32875  6.05110  0.61958  0.77255  1.14803  0.38164
     51   2.57408  2.73251  3.85483  4.08821  3.62093  3.65085  4.51610  1.89157  3.94517  1.91414  3.63780  4.23838  4.57115  3.63684  3.66250  3.49714  1.71149  2.29892  5.13664  3.95030     67 t - - .
          2.68618  4.42225  2.77519  2.73123  3.46354  2.40513  3.72494  3.29354  2.67741  2.69355  4.24690  2.90347  2.73739  3.18146  2.89801  2.37887  2.77519  2.98518  4.58477  3.61503
          0.15888  5.32875  1.95158  0.61958  0.77255  1.14803  0.38164
     52   2.42333  3.83557  3.91460  2.35051  3.34720  3.97537  3.09236  2.42824  3.02846  2.16100  3.42618  3.43611  3.72098  3.25172  3.21728  2.61326  3.21350  2.22821  4.09590  4.02744     68 l - - .
          2.68618  4.42225  2.77519  2.73123  3.46354  2.40513  3.72494  3.29354  2.67741  2.69355  4.24690  2.90347  2.73739  3.18146  2.89801  2.37887  2.77519  2.98518  4.58477  3.61503
          0.00841  5.17828  5.90063  0.61958  0.77255  1.39660  0.28427
     53   2.95683  5.38247  1.60991  1.99628  3.41710  3.74353  3.56140  4.15617  2.55986  2.64243  4.43230  3.22541  4.13655  2.49226  3.17097  2.93614  2.73044  3.75470  4.34690  4.44630     69 d - - .
          2.68618  4.42225  2.77519  2.73123  3.46354  2.40513  3.72494  3.29354  2.67741  2.69355  4.24690  2.90347  2.73739  3.18146  2.89801  2.37887  2.77519  2.98518  4.58477  3.61503
          0.11933  5.17828  2.23636  0.61958  0.77255  1.39660  0.28427
     54   1.58627  3.96376  3.32794  2.77996  4.46056  3.72885  3.98414  3.88613  2.77215  3.12406  4.27695  1.91844  4.14477  2.12978  3.23529  2.58995  3.16652  3.53656  5.70116  4.35927     70 a - - .
          2.68618  4.42225  2.77519  2.73123  3.46354  2.40513  3.72494  3.29354  2.67741  2.69355  4.24690  2.90347  2.73739  3.18146  2.89801  2.37887  2.77519  2.98518  4.58477  3.61503
          0.00939  5.06835  5.79069  0.61958  0.77255  1.52860  0.24442
     55   2.64749  4.34106  4.77600  4.16971  3.43606  4.10030  4.42739  2.10344  3.98265  1.63020  3.45890  4.21788  4.46516  4.13966  3.22374  3.05618  2.69764  1.49107  3.94981  3.78345     71 v - - .
          2.68638  4.42320  2.77570  2.73185  3.46374  2.40584  3.72330  3.29265  2.67720  2.69183  4.24785  2.90404  2.73835  3.18215  2.89703  2.37969  2.77495  2.98281  4.58572  3.61514
          1.16352  0.37898  5.79069  1.13643  0.38708  1.52860  0.24442
     56   2.72377  5.33034  2.77564  2.05192  4.64098  3.69369  3.44307  3.65733  2.40721  2.94212  3.43445  2.60018  4.08628  2.99338  2.41597  2.73460  2.53379  2.84100  5.78420  3.34692     76 e - - .
          2.68618  4.42225  2.77519  2.73123  3.46354  2.40513  3.72494  3.29354  2.67741  2.69355  4.24690  2.90347  2.73739  3.18146  2.89801  2.37887  2.77519  2.98518  4.58477  3.61503
          0.00939  5.06835  5.79069  0.61958  0.77255  1.52860  0.24442
     57   2.61675  5.20292  2.43252  2.43765  3.79790  3.72045  3.27213  3.20615  2.44662  2.89950  3.43233  2.75421  4.11151  2.67612  3.16975  2.47068  2.90950  2.55576  5.68623  3.31571     77 d - - .
          2.68618  4.42225  2.77519  2.73123  3.46354  2.40513  3.72494  3.29354  2.67741  2.69355  4.24690  2.90347  2.73739  3.18146  2.89801  2.37887  2.77519  2.98518  4.58477  3.61503
          0.00939  5.06835  5.79069  0.61958  0.77255  1.52860  0.24442
     58   2.40150  3.77060  3.07615  3.17874  3.65559  3.96274  3.26483  2.05276  3.38412  1.80529  3.64487  3.79311  4.33802  3.65822  2.98355  2.78128  3.16251  2.34987  5.13240  3.09745     78 l - - .
          2.68618  4.42225  2.77519  2.73123  3.46354  2.40513  3.72494  3.29354  2.67741  2.69355  4.24690  2.90347  2.73739  3.18146  2.89801  2.37887  2.77519  2.98518  4.58477  3.61503
          0.00939  5.06835  5.79069  0.61958  0.77255  1.16856  0.37224
     59   2.48774  5.08638  3.09882  2.83634  3.71526  3.79836  3.00792  2.88920  2.53555  2.31558  4.16241  2.47869  4.18711  2.93947  2.63230  2.81086  2.74686  2.34266  5.60188  4.28184     79 l - - .
          2.68618  4.42225  2.77519  2.73123  3.46354  2.40513  3.72494  3.29354  2.67741  2.69355  4.24690  2.90347  2.73739  3.18146  2.89801  2.37887  2.77519  2.98518  4.58477  3.61503
          0.00863  5.15297  5.87532  0.61958  0.77255  1.30161  0.31758
     60   2.23424  4.22625  2.47469  2.19561  4.79446  2.93823  2.73518  4.27738  2.15071  3.33040  4.49553  2.75992  4.12215  3.01402  2.78213  2.58672  2.97340  3.26304  5.88902  3.83693     80 k - - .
          2.68618  4.42225  2.77519  2.73123  3.46354  2.40513  3.72494  3.29354  2.67741  2.69355  4.24690  2.90347  2.73739  3.18146  2.89801  2.37887  2.77519  2.98518  4.58477  3.61503
          0.00841  5.17828  5.90063  0.61958  0.77255  1.39660  0.28427
     61   2.32084  3.24834  3.31936  2.70222  3.17606  3.01443  3.20901  2.68799  2.80402  2.69864  3.96650  3.51876  4.26873  2.87404  3.43952  2.41063  2.75273  2.93233  5.42958  2.65441     81 a - - .
          2.68618  4.42225  2.77519  2.73123  3.46354  2.40513  3.72494  3.29354  2.67741  2.69355  4.24690  2.90347  2.73739  3.18146  2.89801  2.37887  2.77519  2.98518  4.58477  3.61503
          0.43755  5.17828  1.05342  0.61958  0.77255  0.46974  0.98126
     62   1.87674  3.73059  4.21848  3.63925  3.60304  4.02081  3.73672  2.53781  3.21398  1.71295  3.15051  2.93977  4.39329  3.04957  3.79210  3.01020  3.01675  2.29797  5.09653  3.48865     82 l - - H
          2.68618  4.42225  2.77519  2.73123  3.46354  2.40513  3.72494  3.29354  2.67741  2.69355  4.24690  2.90347  2.73739  3.18146  2.89801  2.37887  2.77519  2.98518  4.58477  3.61503
          0.00902  5.10858  5.83093  0.61958  0.77255  1.25381  0.33606
     63   2.37987  4.20811  2.56288  2.42233  3.23277  3.55470  3.38280  4.15330  2.13123  3.11795  3.80144  2.41523  4.12511  2.92601  2.58347  2.64574  3.05655  3.39115  3.66271  4.43803     83 k - - C
          2.68618  4.42225  2.77519  2.73123  3.46354  2.40513  3.72494  3.29354  2.67741  2.69355  4.24690  2.90347  2.73739  3.18146  2.89801  2.37887  2.77519  2.98518  4.58477  3.61503
          0.00858  5.15799  5.88034  0.61958  0.77255  0.66693  0.72007
     64   2.44834  5.54370  2.75783  2.30796  4.88785  3.80936  3.44818  3.26010  1.89884  2.75822  4.58460  2.80451  3.38049  2.58900  2.27332  2.61676  3.26640  3.62047  5.97692  4.56654     84 k - - C
          2.68618  4.42225  2.77519  2.73123  3.46354  2.40513  3.72494  3.29354  2.67741  2.69355  4.24690  2.90347  2.73739  3.18146  2.89801  2.37887  2.77519  2.98518  4.58477  3.61503
          0.00708  5.34917  6.07152  0.61958  0.77255  1.10546  0.40206
     65   2.76537  5.49874  3.10889  2.53136  4.82392  3.43828  2.38784  3.22171  2.33895  2.35858  3.71500  2.63845  3.31547  2.64257  2.84885  2.77406  2.62514  3.30807  5.94352  4.54488     85 k - - H
          2.68618  4.42225  2.77519  2.73123  3.46354  2.40513  3.72494  3.29354  2.67741  2.69355  4.24690  2.90347  2.73739  3.18146  2.89801  2.37887  2.77519  2.98518  4.58477  3.61503
          0.00708  5.34917  6.07152  0.61958  0.77255  0.31047  1.32090
     66   2.37248  4.34170  2.98053  2.82768  4.94792  2.46341  3.65680  3.28623  1.86967  3.61791  4.65589  3.06252  3.06934  2.63349  2.30756  2.86553  2.66145  3.65988  4.49489  4.64628     86 k - - T
          2.68618  4.42225  2.77519  2.73123  3.46354  2.40513  3.72494  3.29354  2.67741  2.69355  4.24690  2.90347  2.73739  3.18146  2.89801  2.37887  2.77519  2.98518  4.58477  3.61503
          0.00597  5.52049  6.24284  0.61958  0.77255  0.53428  0.88211
     67   2.90406  5.63397  3.38005  2.48024  4.97664  2.04622  3.81167  4.46091  1.83221  2.98170  3.96841  3.06926  3.58581  2.39384  2.78019  2.33046  2.85139  4.02332  6.06808  3.83013     87 k - - S
          2.68618  4.42225  2.77519  2.73123  3.46354  2.40513  3.72494  3.29354  2.67741  2.69355  4.24690  2.90347  2.73739  3.18146  2.89801  2.37887  2.77519  2.98518  4.58477  3.61503
          0.00592  5.52806  6.25041  0.61958  0.77255  0.44297  1.02758
     68   2.07778  3.80703  3.01255  2.54530  4.89407  3.35480  3.42973  3.87077  2.30807  3.03754  4.62671  2.54490  3.57008  3.22260  3.23997  2.09845  3.21915  3.01557  6.02885  2.62537     88 a - - -
          2.68624  4.42231  2.77525  2.73129  3.46360  2.40519  3.72500  3.29360  2.67747  2.69350  4.24696  2.90353  2.73731  3.18152  2.89807  2.37876  2.77525  2.98504  4.58483  3.61442
          0.09568  2.41530  6.26601  0.16096  1.90601  0.48576  0.95510
     69   2.85643  3.28799  3.03951  2.46822  4.94069  3.91857  3.68831  3.63321  2.06791  3.14998  4.65616  3.04400  3.97566  2.28349  2.35082  2.89995  2.10538  3.31969  3.67747  4.31047     90 k - - -
          2.68618  4.42225  2.77519  2.73123  3.46354  2.40513  3.72494  3.29354  2.67741  2.69355  4.24690  2.90347  2.73739  3.18146  2.89801  2.37887  2.77519  2.98518  4.58477  3.61503
          0.00583  5.54366  6.26601  0.61958  0.77255  0.48576  0.95510
     70   2.97095  3.18093  5.00809  4.06210  3.50547  2.72087  3.01432  2.31365  3.72949  2.19606  3.08989  4.46736  3.67699  4.38643  3.92489  2.90911  2.66141  2.37525  2.47546  2.42741     91 l - - E
          2.68618  4.42225  2.77519  2.73123  3.46354  2.40513  3.72494  3.29354  2.67741  2.69355  4.24690  2.90347  2.73739  3.18146  2.89801  2.37887  2.77519  2.98518  4.58477  3.61503
          0.00583  5.54366  6.26601  0.61958  0.77255  0.48576  0.95510
     71   2.30079  3.57149  5.18636  4.57053  2.08468  2.94429  4.71957  1.97832  4.05643  1.83515  3.06156  4.55039  4.74917  4.48358  4.35936  3.69720  3.44758  1.87803  5.21117  3.00424     92 l - - E
          2.68618  4.42225  2.77519  2.73123  3.46354  2.40513  3.72494  3.29354  2.67741  2.69355  4.24690  2.90347  2.73739  3.18146  2.89801  2.37887  2.77519  2.98518  4.58477  3.61503
          0.00583  5.54366  6.26601  0.61958  0.77255  0.48576  0.95510
     72   2.48121  4.60876  5.08575  4.47738  3.70288  4.37856  4.70795  2.24056  4.28375  1.43803  2.82707  4.50860  4.74300  3.99984  4.32668  2.29655  2.15985  1.99556  5.23126  4.05302     93 l - - E
          2.68618  4.42225  2.77519  2.73123  3.46354  2.40513  3.72494  3.29354  2.67741  2.69355  4.24690  2.90347  2.73739  3.18146  2.89801  2.37887  2.77519  2.98518  4.58477  3.61503
          0.00583  5.54366  6.26601  0.61958  0.77255  0.48576  0.95510
     73   2.84129  4.20644  2.78420  2.44568  2.44570  3.94921  4.14506  3.25622  1.89394  2.98749  4.53558  2.95609  4.34074  2.91545  3.39162  2.22432  2.52715  2.94371  5.95170  4.58534     94 k - - E
          2.68618  4.42225  2.77519  2.73123  3.46354  2.40513  3.72494  3.29354  2.67741  2.69355  4.24690  2.90347  2.73739  3.18146  2.89801  2.37887  2.77519  2.98518  4.58477  3.61503
          0.00583  5.54366  6.26601  0.61958  0.77255  0.48576  0.95510
     74   2.58612  4.69625  5.30597  4.69425  2.47381  3.85383  4.85737  1.61653  4.48313  1.16078  3.00815  4.68306  4.87015  4.60641  4.48945  3.83391  3.56481  2.23258  5.33148  4.16332     95 l - - E
          2.68618  4.42225  2.77519  2.73123  3.46354  2.40513  3.72494  3.29354  2.67741  2.69355  4.24690  2.90347  2.73739  3.18146  2.89801  2.37887  2.77519  2.98518  4.58477  3.61503
          0.00583  5.54366  6.26601  0.61958  0.77255  0.48576  0.95510
     75   4.45990  6.67184  0.15709  3.69830  6.22861  4.57608  5.49281  5.84605  4.80411  5.47878  6.54778  4.25966  5.32396  4.75268  5.46090  4.40208  4.88352  3.90821  7.46907  6.05402     96 D - - E
          2.68618  4.42225  2.77519  2.73123  3.46354  2.40513  3.72494  3.29354  2.67741  2.69355  4.24690  2.90347  2.73739  3.18146  2.89801  2.37887  2.77519  2.98518  4.58477  3.61503
          0.00583  5.54366  6.26601  0.61958  0.77255  0.48576  0.95510
     76   2.64177  3.63803  4.13775  4.56989  2.90121  4.40070  4.73501  1.57854  4.35797  1.23242  3.53050  4.55961  4.76328  3.80374  4.37035  3.71208  3.46202  2.05764  5.23047  4.05460     97 l - - B
          2.68618  4.42225  2.77519  2.73123  3.46354  2.40513  3.72494  3.29354  2.67741  2.69355  4.24690  2.90347  2.73739  3.18146  2.89801  2.37887  2.77519  2.98518  4.58477  3.61503
          0.00583  5.54366  6.26601  0.61958  0.77255  0.48576  0.95510
     77   2.56970  5.63301  3.39284  2.00996  4.01386  3.38362  3.89626  4.13416  1.60295  3.93550  4.23025  3.38414  4.30747  2.83004  2.51188  1.93433  3.03018  3.59388  6.06961  3.99456     98 k - - C
          2.68618  4.42225  2.77519  2.73123  3.46354  2.40513  3.72494  3.29354  2.67741  2.69355  4.24690  2.90347  2.73739  3.18146  2.89801  2.37887  2.77519  2.98518  4.58477  3.61503
          0.00583  5.54366  6.26601  0.61958  0.77255  0.48576  0.95510
     78   2.67785  5.66802  2.01840  2.83698  5.01356  2.41865  4.11200  4.50049  1.55297  3.97340  4.70945  2.56554  4.31696  2.74490  3.10154  2.19154  3.38597  4.05909  6.10001  4.68754     99 k - - C
          2.68618  4.42225  2.77519  2.73123  3.46354  2.40513  3.72494  3.29354  2.67741  2.69355  4.24690  2.90347  2.73739  3.18146  2.89801  2.37887  2.77519  2.98518  4.58477  3.61503
          0.00583  5.54366  6.26601  0.61958  0.77255  0.48576  0.95510
     79   0.92985  2.42345  5.16796  4.66575  2.17738  1.97030  5.06891  3.56374  4.51473  3.03538  4.24578  4.60942  4.80765  4.68901  4.61493  3.61150  3.63136  3.31767  5.72478  4.53339    100 a - - G
          2.68618  4.42225  2.77519  2.73123  3.46354  2.40513  3.72494  3.29354  2.67741  2.69355  4.24690  2.90347  2.73739  3.18146  2.89801  2.37887  2.77519  2.98518  4.58477  3.61503
          0.00583  5.54366  6.26601  0.61958  0.77255  0.48576  0.95510
     80   5.68257  6.51953  6.43410  6.45471  0.35519  6.07191  4.62664  5.15263  6.21368  4.23639  5.66009  5.57192  6.31163  5.76898  5.94500  5.49391  5.86937  3.92398  4.69047  1.58066    101 F - - C
          2.68618  4.42225  2.77519  2.73123  3.46354  2.40513  3.72494  3.29354  2.67741  2.69355  4.24690  2.90347  2.73739  3.18146  2.89801  2.37887  2.77519  2.98518  4.58477  3.61503
          0.00583  5.54366  6.26601  0.61958  0.77255  0.48576  0.95510
     81   3.03255  5.46392  1.17857  2.61703  2.55917  3.97237  2.68705  4.16649  2.95112  3.47622  4.52686  2.71975  4.36528  3.30349  3.42608  3.17367  3.39797  3.81352  3.76438  3.70445    102 d - - C
          2.68618  4.42225  2.77519  2.73123  3.46354  2.40513  3.72494  3.29354  2.67741  2.69355  4.24690  2.90347  2.73739  3.18146  2.89801  2.37887  2.77519  2.98518  4.58477  3.61503
          0.00583  5.54366  6.26601  0.61958  0.77255  0.48576  0.95510
     82   3.15512  5.65806  3.40728  2.84933  5.00466  3.92721  3.31462  4.48707  2.22111  3.54975  4.69943  2.11286  4.31979  2.12817  2.25772  1.81820  2.37065  4.04977  6.08724  4.68194    103 s - - C
          2.68618  4.42225  2.77519  2.73123  3.46354  2.40513  3.72494  3.29354  2.67741  2.69355  4.24690  2.90347  2.73739  3.18146  2.89801  2.37887  2.77519  2.98518  4.58477  3.61503
          0.00583  5.54366  6.26601  0.61958  0.77255  0.48576  0.95510
     83   3.57146  5.30508  6.20232  5.70196  3.25726  5.63542  6.24196  1.09689  5.61014  2.62397  3.86207  5.80323  5.86937  5.80283  5.70963  5.03722  4.34143  0.80124  6.57424  5.38470    104 v - - S
          2.68618  4.42225  2.77519  2.73123  3.46354  2.40513  3.72494  3.29354  2.67741  2.69355  4.24690  2.90347  2.73739  3.18146  2.89801  2.37887  2.77519  2.98518  4.58477  3.61503
          0.00583  5.54366  6.26601  0.61958  0.77255  0.48576  0.95510
     84   2.79829  5.64894  2.55849  2.48931  4.99444  3.52282  3.51372  4.48072  2.60967  3.74933  4.68949  2.32892  2.12796  2.62445  2.46864  2.64320  2.91551  4.03981  2.80163  4.25400    105 p - - B
          2.68618  4.42225  2.77519  2.73123  3.46354  2.40513  3.72494  3.29354  2.67741  2.69355  4.24690  2.90347  2.73739  3.18146  2.89801  2.37887  2.77519  2.98518  4.58477  3.61503
          0.00583  5.54366  6.26601  0.61958  0.77255  0.48576  0.95510
     85   3.21312  4.61348  5.02011  4.41500  2.84521  4.36450  1.68888  2.83542  4.23287  1.61860  2.93404  4.47379  3.46098  3.86794  3.38601  3.66875  3.44524  2.40405  2.42673  4.05180    106 l - - B
          2.68618  4.42225  2.77519  2.73123  3.46354  2.40513  3.72494  3.29354  2.67741  2.69355  4.24690  2.90347  2.73739  3.18146  2.89801  2.37887  2.77519  2.98518  4.58477  3.61503
          0.00583  5.54366  6.26601  0.61958  0.77255  0.48576  0.95510
     86   2.42446  5.65104  1.95785  1.93988  4.99736  3.21909  3.00217  4.48423  2.43580  3.95686  4.69138  3.03431  2.83706  2.57734  2.84674  2.54879  3.15273  4.04235  6.08297  4.01306    107 e - - -
          2.68618  4.42225  2.77519  2.73123  3.46354  2.40513  3.72494  3.29354  2.67741  2.69355  4.24690  2.90347  2.73739  3.18146  2.89801  2.37887  2.77519  2.98518  4.58477  3.61503
          0.00583  5.54366  6.26601  0.61958  0.77255  0.48576  0.95510
     87   2.51029  5.51749  3.00814  1.91911  2.60829  2.73233  4.13291  2.99589  2.21348  2.99350  4.57236  3.43090  3.22186  3.14179  2.78104  2.93429  3.15294  3.87958  3.49214  3.92770    108 e - - G
          2.68618  4.42225  2.77519  2.73123  3.46354  2.40513  3.72494  3.29354  2.67741  2.69355  4.24690  2.90347  2.73739  3.18146  2.89801  2.37887  2.77519  2.98518  4.58477  3.61503
          0.00583  5.54366  6.26601  0.61958  0.77255  0.48576  0.95510
     88   2.78769  5.27696  2.92229  2.34335  3.82847  3.06881  3.92300  2.60038  2.87680  1.42038  4.35403  3.39843  4.06781  2.99525  3.10491  3.06455  3.38662  2.65663  5.79495  4.47788    109 l - - G
          2.68618  4.42225  2.77519  2.73123  3.46354  2.40513  3.72494  3.29354  2.67741  2.69355  4.24690  2.90347  2.73739  3.18146  2.89801  2.37887  2.77519  2.98518  4.58477  3.61503
          0.00583  5.54366  6.26601  0.61958  0.77255  0.48576  0.95510
     89   2.84202  4.10724  2.39169  3.76698  2.42724  4.34035  4.65623  1.90267  4.11577  1.69875  3.23705  4.39537  4.70738  4.30312  3.04216  2.54770  3.28445  2.88905  3.63277  3.45027    110 l - - G
          2.68618  4.42225  2.77519  2.73123  3.46354  2.40513  3.72494  3.29354  2.67741  2.69355  4.24690  2.90347  2.73739  3.18146  2.89801  2.37887  2.77519  2.98518  4.58477  3.61503
          0.00583  5.54366  6.26601  0.61958  0.77255  0.48576  0.95510
     90   2.85526  4.27733  3.16138  2.20474  3.58372  3.00437  3.29603  3.95365  2.13132  3.94858  4.68514  2.44525  4.30529  2.48058  2.05823  2.59928  3.14783  3.49096  6.07774  3.39412    111 r - - G
          2.68605  4.42228  2.77523  2.73127  3.46357  2.40516  3.72498  3.29357  2.67744  2.69358  4.24693  2.90330  2.73743  3.18150  2.89780  2.37890  2.77523  2.98522  4.58480  3.61506
          0.05766  2.91636  6.26601  0.23110  1.57823  0.48576  0.95510
     91   2.65869  3.85070  3.17178  2.33120  4.06870  3.70701  3.88030  3.39708  1.92925  3.16618  4.51539  3.46003  2.70898  3.05177  2.90801  2.80350  2.29576  2.73755  4.70626  3.20601    113 k - - G
          2.68618  4.42225  2.77519  2.73123  3.46354  2.40513  3.72494  3.29354  2.67741  2.69355  4.24690  2.90347  2.73739  3.18146  2.89801  2.37887  2.77519  2.98518  4.58477  3.61503
          0.00583  5.54366  6.26601  0.61958  0.77255  0.48576  0.95510
     92   2.63203  4.61207  5.01984  3.73368  2.65262  4.36333  4.68840  2.35173  2.62813  1.36167  2.95198  4.47305  4.72861  4.39304  3.26168  3.34252  2.98336  2.53038  4.41689  2.64893    114 l - - G
          2.68618  4.42225  2.77519  2.73123  3.46354  2.40513  3.72494  3.29354  2.67741  2.69355  4.24690  2.90347  2.73739  3.18146  2.89801  2.37887  2.77519  2.98518  4.58477  3.61503
          0.00583  5.54366  6.26601  0.61958  0.77255  0.48576  0.95510
     93   2.42390  5.51292  3.45223  2.24763  2.71059  3.58162  2.96361  3.85092  2.50208  2.76989  4.56825  3.05350  3.84030  2.70829  2.95366  3.13468  1.80778  3.87408  4.29796  3.98974    115 t - - G
          2.68618  4.42225  2.77519  2.73123  3.46354  2.40513  3.72494  3.29354  2.67741  2.69355  4.24690  2.90347  2.73739  3.18146  2.89801  2.37887  2.77519  2.98518  4.58477  3.61503
          0.00583  5.54366  6.26601  0.61958  0.77255  0.48576  0.95510
     94   1.48658  4.78936  2.83689  2.34824  3.73058  3.92111  3.70825  4.39523  2.52236  3.29022  3.91954  2.74213  4.31407  3.21382  2.67444  2.31903  2.81011  3.32759  6.04457  4.64647    116 a - - -
          2.68618  4.42225  2.77519  2.73123  3.46354  2.40513  3.72494  3.29354  2.67741  2.69355  4.24690  2.90347  2.73739  3.18146  2.89801  2.37887  2.77519  2.98518  4.58477  3.61503
          0.07430  5.54366  2.69271  0.61958  0.77255  0.48576  0.95510
     95   3.17121  4.09751  5.07277  3.85705  1.42515  4.33370  3.19932  2.41229  4.26016  1.95456  2.59576  4.47552  4.69801  3.74505  3.18427  3.25981  3.40338  2.51064  4.07447  3.11686    117 f - - E
          2.68618  4.42225  2.77519  2.73123  3.46354  2.40513  3.72494  3.29354  2.67741  2.69355  4.24690  2.90347  2.73739  3.18146  2.89801  2.37887  2.77519  2.98518  4.58477  3.61503
          0.00624  5.47560  6.19795  0.61958  0.77255  0.66772  0.71924
     96   3.01249  5.59287  3.17393  2.71050  4.13486  2.20539  4.07478  3.19445  1.99445  3.59133  4.63643  2.83500  3.28135  2.78129  2.76828  2.31045  2.19586  3.28223  6.03219  4.62796    118 k - - E
          2.68618  4.42225  2.77519  2.73123  3.46354  2.40513  3.72494  3.29354  2.67741  2.69355  4.24690  2.90347  2.73739  3.18146  2.89801  2.37887  2.77519  2.98518  4.58477  3.61503
          0.00616  5.48907  6.21142  0.61958  0.77255  0.59080  0.80717
     97   2.59514  2.76818  5.10506  3.91439  2.51737  3.80139  4.68554  1.89196  3.47246  2.04434  3.69170  4.50071  3.96958  4.42933  4.31442  3.66371  2.12274  1.87067  5.19406  3.57807    119 v - - E
          2.68618  4.42225  2.77519  2.73123  3.46354  2.40513  3.72494  3.29354  2.67741  2.69355  4.24690  2.90347  2.73739  3.18146  2.89801  2.37887  2.77519  2.98518  4.58477  3.61503
          0.00605  5.50665  6.22900  0.61958  0.77255  0.64826  0.74014
     98   3.11931  4.39774  2.54947  2.60600  3.91859  3.11818  3.74433  4.36406  2.42999  2.91260  3.98587  3.03799  1.41081  3.19627  2.81415  2.71907  3.35049  3.72482  6.01950  4.62310    120 p - - T
          2.68618  4.42225  2.77519  2.73123  3.46354  2.40513  3.72494  3.29354  2.67741  2.69355  4.24690  2.90347  2.73739  3.18146  2.89801  2.37887  2.77519  2.98518  4.58477  3.61503
          0.32641  5.50665  1.29306  0.61958  0.77255  0.64826  0.74014
     99   2.82909  5.46832  2.86084  2.21953  4.81314  2.89187  3.19526  4.29893  2.27696  3.45142  4.50906  3.19953  2.46295  2.60063  2.76683  2.34655  2.17510  3.85883  5.90112  4.49033    121 t - - .
          2.68618  4.42225  2.77519  2.73123  3.46354  2.40513  3.72494  3.29354  2.67741  2.69355  4.24690  2.90347  2.73739  3.18146  2.89801  2.37887  2.77519  2.98518  4.58477  3.61503
          0.00832  5.18857  5.91092  0.61958  0.77255  1.13033  0.38997
    100   2.98562  4.38352  3.08489  2.61763  4.63146  3.42204  3.23541  2.78544  2.17601  3.17970  3.40958  2.66558  2.84203  2.76248  2.82153  2.39058  2.77345  3.35303  4.13780  3.46586    122 k - - .
          2.68618  4.42225  2.77519  2.73123  3.46354  2.40513  3.72494  3.29354  2.67741  2.69355  4.24690  2.90347  2.73739  3.18146  2.89801  2.37887  2.77519  2.98518  4.58477  3.61503
          0.26238  5.23909  1.48954  0.61958  0.77255  1.17949  0.36735
    101   2.66298  4.34914  4.58389  3.98726  1.97001  4.05502  4.37163  1.90173  3.32867  1.81152  3.46160  4.11212  4.42121  2.74358  3.94633  3.35232  2.73502  2.32737  4.96704  3.78317    123 l - - .
          2.68618  4.42225  2.77519  2.73123  3.46354  2.40513  3.72494  3.29354  2.67741  2.69355  4.24690  2.90347  2.73739  3.18146  2.89801  2.37887  2.77519  2.98518  4.58477  3.61503
          0.00989  5.01672  5.73906  0.61958  0.77255  1.38904  0.28677
    102   2.92525  4.57502  2.79075  3.09016  3.23720  3.93599  3.69192  1.78227  3.29891  2.32076  3.68187  3.72655  4.31294  3.58521  2.64085  2.90461  2.71275  2.10302  5.16609  3.45861    124 i - - .
          2.68618  4.42225  2.77519  2.73123  3.46354  2.40513  3.72494  3.29354  2.67741  2.69355  4.24690  2.90347  2.73739  3.18146  2.89801  2.37887  2.77519  2.98518  4.58477  3.61503
          0.00946  5.06107  5.78341  0.61958  0.77255  1.42560  0.27492
    103   2.91265  5.41529  2.37306  2.22092  3.39114  3.05058  2.81135  4.24053  2.27656  2.94745  4.45689  2.15103  4.08074  2.97230  2.44120  2.72234  3.14383  3.80410  5.84993  4.44101    125 n - - .
          2.68618  4.42225  2.77519  2.73123  3.46354  2.40513  3.72494  3.29354  2.67741  2.69355  4.24690  2.90347  2.73739  3.18146  2.89801  2.37887  2.77519  2.98518  4.58477  3.61503
          0.00924  5.08481  5.80715  0.61958  0.77255  1.20030  0.35825
    104   2.57981  4.39337  4.75580  4.15297  3.48847  4.13291  4.45569  2.16194  3.97853  1.77641  3.51070  4.22909  3.66013  3.29914  4.05500  3.43535  2.57741  2.35551  2.02136  2.71280    126 l - - .
          2.68618  4.42225  2.77519  2.73123  3.46354  2.40513  3.72494  3.29354  2.67741  2.69355  4.24690  2.90347  2.73739  3.18146  2.89801  2.37887  2.77519  2.98518  4.58477  3.61503
          0.00861  5.15524  5.87759  0.61958  0.77255  1.30944  0.31467
    105   3.00678  3.67856  4.94528  4.33201  3.08543  4.17434  4.50656  1.28813  4.12269  1.72406  3.50014  3.61969  4.53762  3.55053  4.13992  3.48478  3.23897  2.05604  3.48289  3.82990    127 i - - .
          2.68618  4.42225  2.77519  2.73123  3.46354  2.40513  3.72494  3.29354  2.67741  2.69355  4.24690  2.90347  2.73739  3.18146  2.89801  2.37887  2.77519  2.98518  4.58477  3.61503
          0.00841  5.17828  5.90063  0.61958  0.77255  1.39660  0.28427
    106   2.58024  5.46208  2.93929  2.38583  4.80632  3.72775  2.98511  4.29157  1.81076  3.76692  4.50299  2.51270  4.12118  2.65289  2.10094  2.60704  2.99295  3.44158  3.74369  4.48492    128 k - - .
          2.68618  4.42225  2.77519  2.73123  3.46354  2.40513  3.72494  3.29354  2.67741  2.69355  4.24690  2.90347  2.73739  3.18146  2.89801  2.37887  2.77519  2.98518  4.58477  3.61503
          0.00841  5.17828  5.90063  0.61958  0.77255  1.39660  0.28427
    107   2.37563  5.44488  2.55874  2.65417  4.78184  3.38214  3.91835  4.26213  2.29025  2.78571  4.48768  2.75466  3.21318  2.66725  2.72759  1.91461  2.80607  3.42109  5.88245  3.79476    129 s - - .
          2.68618  4.42225  2.77519  2.73123  3.46354  2.40513  3.72494  3.29354  2.67741  2.69355  4.24690  2.90347  2.73739  3.18146  2.89801  2.37887  2.77519  2.98518  4.58477  3.61503
          0.00841  5.17828  5.90063  0.61958  0.77255  1.39660  0.28427
    108   3.00426  2.67066  4.96948  4.35435  1.95271  3.58846  4.50473  2.62440  4.13875  1.96564  2.85742  4.33628  4.53701  4.26897  4.14595  3.48511  3.23640  2.29305  2.68237  2.28283    130 f - - .
          2.68618  4.42225  2.77519  2.73123  3.46354  2.40513  3.72494  3.29354  2.67741  2.69355  4.24690  2.90347  2.73739  3.18146  2.89801  2.37887  2.77519  2.98518  4.58477  3.61503
          0.00841  5.17828  5.90063  0.61958  0.77255  1.39660  0.28427
    109   3.39625  4.73711  5.35877  4.75016  2.82854  4.60231  4.91883  2.07735  4.54889  1.05985  3.06840  4.76378  4.90526  4.62363  4.54193  3.92540  3.62264  2.05621  5.30835  2.09268    131 l - - .
          2.68618  4.42225  2.77519  2.73123  3.46354  2.40513  3.72494  3.29354  2.67741  2.69355  4.24690  2.90347  2.73739  3.18146  2.89801  2.37887  2.77519  2.98518  4.58477  3.61503
          0.22624  5.17828  1.62538  0.61958  0.77255  1.39660  0.28427
    110   2.09641  5.20743  3.18544  2.24018  4.48964  3.66639  3.86189  3.12136  2.46543  3.48547  4.26588  2.92954  4.05849  2.98401  2.87520  1.58477  2.89988  3.56395  5.68009  3.78085    132 s - - .
          2.68618  4.42225  2.77519  2.73123  3.46354  2.40513  3.72494  3.29354  2.67741  2.69355  4.24690  2.90347  2.73739  3.18146  2.89801  2.37887  2.77519  2.98518  4.58477  3.61503
          0.01045  4.96249  5.68483  0.61958  0.77255  1.63016  0.21803
    111   2.89815  5.40964  2.63118  2.09314  4.75024  2.50952  3.41336  4.23675  2.32549  3.71307  4.45345  2.08492  4.05255  2.95247  3.09674  2.64787  2.06475  3.79826  5.84336  4.42889    133 t - - .
          2.68618  4.42225  2.77519  2.73123  3.46354  2.40513  3.72494  3.29354  2.67741  2.69355  4.24690  2.90347  2.73739  3.18146  2.89801  2.37887  2.77519  2.98518  4.58477  3.61503
          0.01045  4.96249  5.68483  0.61958  0.77255  1.63016  0.21803
    112   2.27317  5.24271  3.26726  2.71268  4.60858  3.14641  3.92046  4.05105  2.46804  3.58766  4.36715  3.23232  2.70499  3.04154  1.43673  2.91804  2.46374  3.66353  5.76117  4.40601    134 r - - .
          2.68618  4.42225  2.77519  2.73123  3.46354  2.40513  3.72494  3.29354  2.67741  2.69355  4.24690  2.90347  2.73739  3.18146  2.89801  2.37887  2.77519  2.98518  4.58477  3.61503
          0.01045  4.96249  5.68483  0.61958  0.77255  1.63016  0.21803
    113   2.68214  5.10510  3.24152  2.50896  4.35456  2.93362  3.40369  3.77817  2.50579  2.78698  4.17238  3.20821  4.07770  3.03003  2.39258  2.05493  2.17263  3.18363  4.16584  3.56683    135 s - - .
          2.68618  4.42225  2.77519  2.73123  3.46354  2.40513  3.72494  3.29354  2.67741  2.69355  4.24690  2.90347  2.73739  3.18146  2.89801  2.37887  2.77519  2.98518  4.58477  3.61503
          0.20407  4.96249  1.72822  0.61958  0.77255  1.04584  0.43293
    114   2.36748  3.65165  4.02174  3.17787  2.03023  2.99889  3.63958  2.49274  2.67279  2.49823  3.58014  3.77285  4.29916  3.17384  3.65402  3.18897  2.59139  2.40933  5.06899  3.35544    136 f - - .
          2.68618  4.42225  2.77519  2.73123  3.46354  2.40513  3.72494  3.29354  2.67741  2.69355  4.24690  2.90347  2.73739  3.18146  2.89801  2.37887  2.77519  2.98518  4.58477  3.61503
          0.01039  4.96808  5.69042  0.61958  0.77255  1.62530  0.21922
    115   2.20451  3.86228  3.60725  2.77383  3.32116  3.81520  3.51986  2.92819  3.01139  2.69106  3.79757  3.14917  4.19753  3.32943  2.40190  2.10661  2.68401  2.48314  5.26762  3.33618    137 s - - .
          2.68618  4.42225  2.77519  2.73123  3.46354  2.40513  3.72494  3.29354  2.67741  2.69355  4.24690  2.90347  2.73739  3.18146  2.89801  2.37887  2.77519  2.98518  4.58477  3.61503
          0.01039  4.96808  5.69042  0.61958  0.77255  1.49700  0.25335
    116   2.47628  4.33136  4.58851  3.99085  2.74668  2.43890  4.36048  2.06712  2.95325  2.33113  3.44834  4.10697  4.40934  4.01679  3.94068  3.34087  3.13922  1.64710  4.94917  2.85105    138 v - - .
          2.68618  4.42225  2.77519  2.73123  3.46354  2.40513  3.72494  3.29354  2.67741  2.69355  4.24690  2.90347  2.73739  3.18146  2.89801  2.37887  2.77519  2.98518  4.58477  3.61503
          0.01008  4.99845  5.72079  0.61958  0.77255  1.42357  0.27556
    117   2.69998  5.09936  3.29835  2.74038  3.29170  3.72943  3.40388  2.86806  2.42296  3.05264  4.16998  2.91114  3.24838  2.47165  2.07559  2.59544  2.91053  2.78508  5.60191  3.69075    139 r - - .
          2.68618  4.42225  2.77519  2.73123  3.46354  2.40513  3.72494  3.29354  2.67741  2.69355  4.24690  2.90347  2.73739  3.18146  2.89801  2.37887  2.77519  2.98518  4.58477  3.61503
          0.00967  5.03924  5.76159  0.61958  0.77255  1.55867  0.23625
    118   2.92718  3.72527  4.85104  3.60276  2.37827  3.34588  4.42379  2.01677  4.03218  2.01398  2.88755  4.24154  4.45632  4.17093  4.05447  2.84494  3.15935  1.65502  4.92939  3.00228    140 v - - .
          2.68628  4.42132  2.77529  2.73101  3.46364  2.40505  3.72504  3.29338  2.67751  2.69365  4.24700  2.90357  2.73749  3.18156  2.89791  2.37863  2.77529  2.98528  4.58487  3.61513
          0.27908  1.42556  5.76159  0.10873  2.27273  1.44569  0.26864
    119   2.73428  5.41187  2.20380  2.08632  3.39179  3.28790  3.37985  4.24020  2.35626  3.71642  4.45307  1.94582  4.07173  2.96282  2.71178  2.58452  2.89367  3.80162  5.84547  4.43523    142 n - - .
          2.68618  4.42225  2.77519  2.73123  3.46354  2.40513  3.72494  3.29354  2.67741  2.69355  4.24690  2.90347  2.73739  3.18146  2.89801  2.37887  2.77519  2.98518  4.58477  3.61503
          0.00943  5.06402  5.78637  0.61958  0.77255  0.93708  0.49720
    120   2.98216  4.36176  3.07136  2.67977  3.49084  1.63514  4.03161  3.39960  2.67744  3.09557  4.21075  2.24830  3.63347  3.19258  3.30347  2.83442  3.02118  3.46077  2.91339  4.32368    143 g - - .
          2.68618  4.42225  2.77519  2.73123  3.46354  2.40513  3.72494  3.29354  2.67741  2.69355  4.24690  2.90347  2.73739  3.18146  2.89801  2.37887  2.77519  2.98518  4.58477  3.61503
          0.07019  5.21829  2.77479  0.61958  0.77255  1.33969  0.30371
    121   2.77387  4.29440  2.97822  2.07852  4.77506  3.01653  3.16847  3.71073  2.43989  3.53446  4.47973  2.36565  4.11346  2.43217  2.58572  2.46880  2.67353  3.36967  4.34240  3.82630    144 e - - .
          2.68623  4.42155  2.77532  2.73117  3.46336  2.40516  3.72507  3.29366  2.67742  2.69348  4.24665  2.90359  2.73731  3.18116  2.89803  2.37899  2.77532  2.98509  4.58489  3.61489
          0.40469  1.31924  2.72609  0.08975  2.45525  1.42514  0.27506
    122   2.50577  5.40131  3.17380  2.23662  4.73612  2.74702  3.88118  4.21481  2.36389  2.41452  4.44474  2.80695  3.52029  2.68652  2.53190  2.27083  2.48348  3.78644  5.84015  4.43561    146 e - - .
          2.68618  4.42225  2.77519  2.73123  3.46354  2.40513  3.72494  3.29354  2.67741  2.69355  4.24690  2.90347  2.73739  3.18146  2.89801  2.37887  2.77519  2.98518  4.58477  3.61503
          0.20746  5.09197  1.70812  0.61958  0.77255  1.11599  0.39689
    123   2.11287  4.83215  3.51694  2.95902  4.03986  3.78054  4.04293  2.80197  2.77924  2.85259  3.95280  3.42758  2.21103  3.26808  3.35446  1.84160  2.35322  3.15121  5.41176  4.13511    147 s - - .
          2.68618  4.42225  2.77519  2.73123  3.46354  2.40513  3.72494  3.29354  2.67741  2.69355  4.24690  2.90347  2.73739  3.18146  2.89801  2.37887  2.77519  2.98518  4.58477  3.61503
          0.01002  5.00399  5.72633  0.61958  0.77255  0.16023  1.91021
    124   2.69010  4.80046  2.95888  2.23319  4.00735  2.34509  3.48563  3.65328  2.22990  3.74782  4.32268  3.23233  4.29948  2.45961  2.51677  2.30317  2.75272  3.41853  6.06530  3.44525    148 k - - T
          2.68618  4.42225  2.77519  2.73123  3.46354  2.40513  3.72494  3.29354  2.67741  2.69355  4.24690  2.90347  2.73739  3.18146  2.89801  2.37887  2.77519  2.98518  4.58477  3.61503
          0.00591  5.53057  6.25292  0.61958  0.77255  0.44929  1.01633
    125   2.63123  5.49358  3.25984  2.27279  2.99786  2.23612  3.35940  3.10242  2.55788  3.21743  4.55087  3.44159  2.78722  2.89835  2.65834  2.79916  2.91206  2.94535  4.53173  3.88361    149 g - - E
          2.68618  4.42225  2.77519  2.73123  3.46354  2.40513  3.72494  3.29354  2.67741  2.69355  4.24690  2.90347  2.73739  3.18146  2.89801  2.37887  2.77519  2.98518  4.58477  3.61503
          0.00583  5.54366  6.26601  0.61958  0.77255  0.48576  0.95510
    126   2.76158  3.67092  4.13967  3.57020  2.45234  4.18458  3.21222  2.56190  2.45064  2.32154  3.96714  3.95404  4.56245  3.16903  1.95664  2.45975  3.10201  2.84946  5.44936  3.22734    150 r - - E
          2.68618  4.42225  2.77519  2.73123  3.46354  2.40513  3.72494  3.29354  2.67741  2.69355  4.24690  2.90347  2.73739  3.18146  2.89801  2.37887  2.77519  2.98518  4.58477  3.61503
          0.00583  5.54366  6.26601  0.61958  0.77255  0.48576  0.95510
    127   2.32262  3.53611  4.05905  3.01310  2.48475  3.69497  4.41466  3.21635  2.67980  2.90748  4.00622  3.48512  2.32235  3.74792  3.39350  3.19192  2.78526  2.51924  5.48489  2.02997    151 y - - E
          2.68618  4.42225  2.77519  2.73123  3.46354  2.40513  3.72494  3.29354  2.67741  2.69355  4.24690  2.90347  2.73739  3.18146  2.89801  2.37887  2.77519  2.98518  4.58477  3.61503
          0.00583  5.54366  6.26601  0.61958  0.77255  0.48576  0.95510
    128   2.92275  4.04139  3.73553  2.23362  3.41649  3.29726  4.27651  2.55411  2.82276  2.56659  4.22534  3.65801  3.47042  2.38789  3.01096  2.62473  2.31076  2.60176  5.68160  3.26580    152 e - - E
          2.68618  4.42225  2.77519  2.73123  3.46354  2.40513  3.72494  3.29354  2.67741  2.69355  4.24690  2.90347  2.73739  3.18146  2.89801  2.37887  2.77519  2.98518  4.58477  3.61503
          0.00583  5.54366  6.26601  0.61958  0.77255  0.48576  0.95510
    129   2.42239  4.56763  3.19315  2.43045  3.27316  3.53530  4.13364  4.25653  2.30856  3.50694  4.57010  2.66303  4.33196  2.96384  3.15037  2.41968  2.46939  3.28502  2.42198  2.85111    153 k - - E
          2.68618  4.42225  2.77519  2.73123  3.46354  2.40513  3.72494  3.29354  2.67741  2.69355  4.24690  2.90347  2.73739  3.18146  2.89801  2.37887  2.77519  2.98518  4.58477  3.61503
          0.00583  5.54366  6.26601  0.61958  0.77255  0.48576  0.95510
    130   2.38359  3.63917  3.15380  2.50778  4.24382  3.22092  3.61766  4.43335  1.96180  2.65361  4.66530  2.41460  4.30963  3.20477  2.18281  2.68564  2.55901  3.49193  6.06119  4.65720    154 k - - S
          2.68618  4.42225  2.77519  2.73123  3.46354  2.40513  3.72494  3.29354  2.67741  2.69355  4.24690  2.90347  2.73739  3.18146  2.89801  2.37887  2.77519  2.98518  4.58477  3.61503
          0.00583  5.54366  6.26601  0.61958  0.77255  0.48576  0.95510
    131   3.19855  4.30712  4.38006  3.49321  3.47942  1.18834  4.52991  2.85818  3.49756  2.97042  3.88072  4.11486  4.62246  3.98532  2.72648  3.51594  2.90750  1.70285  5.37115  4.16391    155 g - - B
          2.68618  4.42225  2.77519  2.73123  3.46354  2.40513  3.72494  3.29354  2.67741  2.69355  4.24690  2.90347  2.73739  3.18146  2.89801  2.37887  2.77519  2.98518  4.58477  3.61503
          0.00583  5.54366  6.26601  0.61958  0.77255  0.48576  0.95510
    132   3.19463  3.05614  5.34943  4.74439  3.82852  4.57341  4.92579  2.43018  4.53907  1.34091  2.40550  4.73727  4.92486  4.67246  4.55263  3.89185  2.17712  1.51450  5.40533  4.23050    156 l - - -
          2.68618  4.42225  2.77519  2.73123  3.46354  2.40513  3.72494  3.29354  2.67741  2.69355  4.24690  2.90347  2.73739  3.18146  2.89801  2.37887  2.77519  2.98518  4.58477  3.61503
          0.00583  5.54366  6.26601  0.61958  0.77255  0.48576  0.95510
    133   3.44153  5.61862  3.92395  3.34229  5.05803  4.19797  4.41399  4.45915  2.57089  4.00725  4.82395  3.80843  0.80233  3.55449  2.12436  2.78598  3.39729  3.26443  6.17475  4.89508    157 p - - -
          2.68618  4.42225  2.77519  2.73123  3.46354  2.40513  3.72494  3.29354  2.67741  2.69355  4.24690  2.90347  2.73739  3.18146  2.89801  2.37887  2.77519  2.98518  4.58477  3.61503
          0.00583  5.54366  6.26601  0.61958  0.77255  0.48576  0.95510
    134   3.31702  4.91156  4.40762  3.58380  2.10700  4.34445  4.56904  3.32717  3.74020  2.77809  3.65041  4.16845  4.71240  0.83728  4.02295  3.61084  3.54745  2.71807  5.39427  3.81316    158 q - - S
          2.68618  4.42225  2.77519  2.73123  3.46354  2.40513  3.72494  3.29354  2.67741  2.69355  4.24690  2.90347  2.73739  3.18146  2.89801  2.37887  2.77519  2.98518  4.58477  3.61503
          0.00583  5.54366  6.26601  0.61958  0.77255  0.48576  0.95510
    135   5.48556  6.85154  6.30950  6.38836  7.14756  0.02848  7.14781  7.29364  6.66581  6.59615  7.73390  6.49546  6.20922  6.90233  6.55982  5.72790  6.02465  6.62723  7.68129  7.35473    159 G - - T
          2.68618  4.42225  2.77519  2.73123  3.46354  2.40513  3.72494  3.29354  2.67741  2.69355  4.24690  2.90347  2.73739  3.18146  2.89801  2.37887  2.77519  2.98518  4.58477  3.61503
          0.00583  5.54366  6.26601  0.61958  0.77255  0.48576  0.95510
    136   2.39755  2.57838  3.22306  4.38043  2.90083  2.45996  4.68119  2.66483  4.20569  1.92524  2.91144  4.45533  4.72388  4.37243  4.28123  1.86531  3.44325  2.74920  3.64083  3.79852    160 s - - -
          2.68618  4.42225  2.77519  2.73123  3.46354  2.40513  3.72494  3.29354  2.67741  2.69355  4.24690  2.90347  2.73739  3.18146  2.89801  2.37887  2.77519  2.98518  4.58477  3.61503
          0.00583  5.54366  6.26601  0.61958  0.77255  0.48576  0.95510
    137   2.51519  5.15256  3.72093  3.16026  4.33868  4.04894  3.69178  2.74290  2.15152  2.99998  4.23941  3.15484  2.03039  3.47788  3.29237  2.84068  2.69199  1.81550  5.69406  4.40612    161 v - - T
          2.68618  4.42225  2.77519  2.73123  3.46354  2.40513  3.72494  3.29354  2.67741  2.69355  4.24690  2.90347  2.73739  3.18146  2.89801  2.37887  2.77519  2.98518  4.58477  3.61503
          0.00583  5.54366  6.26601  0.61958  0.77255  0.48576  0.95510
    138   3.05270  3.16747  4.80378  4.21038  3.75025  3.42869  4.64256  2.18916  4.06842  1.35078  3.14902  2.07606  4.08644  3.71325  4.20442  2.84178  2.90639  2.59879  5.26557  4.07902    162 l - - T
          2.68618  4.42225  2.77519  2.73123  3.46354  2.40513  3.72494  3.29354  2.67741  2.69355  4.24690  2.90347  2.73739  3.18146  2.89801  2.37887  2.77519  2.98518  4.58477  3.61503
          0.00583  5.54366  6.26601  0.61958  0.77255  0.48576  0.95510
    139   1.80198  5.24322  5.55348  5.42203  6.06268  2.04504  6.10541  5.56301  5.38023  5.24993  5.98551  4.89114  4.90805  5.49828  5.45206  0.50079  3.90610  3.93665  7.39623  6.35757    163 S - - H
          2.68618  4.42225  2.77519  2.73123  3.46354  2.40513  3.72494  3.29354  2.67741  2.69355  4.24690  2.90347  2.73739  3.18146  2.89801  2.37887  2.77519  2.98518  4.58477  3.61503
          0.00583  5.54366  6.26601  0.61958  0.77255  0.48576  0.95510
    140   2.99872  5.20659  5.11091  4.80856  5.45477  2.97864  5.63945  4.85494  4.77451  3.72730  5.40005  4.67833  0.39783  4.99909  4.98358  2.70272  3.83868  3.23504  6.84481  5.69889    164 P - - H
          2.68618  4.42225  2.77519  2.73123  3.46354  2.40513  3.72494  3.29354  2.67741  2.69355  4.24690  2.90347  2.73739  3.18146  2.89801  2.37887  2.77519  2.98518  4.58477  3.61503
          0.00583  5.54366  6.26601  0.61958  0.77255  0.48576  0.95510
    141   2.20546  4.09106  5.05760  4.45016  2.90857  3.93760  3.93328  1.94363  4.26064  1.78291  3.72452  4.06386  4.73337  3.76861  4.31069  2.39457  2.44671  2.37558  5.22616  2.61414    165 l - - H
          2.68618  4.42225  2.77519  2.73123  3.46354  2.40513  3.72494  3.29354  2.67741  2.69355  4.24690  2.90347  2.73739  3.18146  2.89801  2.37887  2.77519  2.98518  4.58477  3.61503
          0.00583  5.54366  6.26601  0.61958  0.77255  0.48576  0.95510
    142   2.72467  4.60519  5.10063  4.49098  3.69817  4.37877  4.22933  1.64332  4.29307  1.00321  3.36764  4.51430  4.74310  4.44012  3.91982  3.24873  2.82005  2.59629  5.22687  4.04915    166 l - - H
          2.68618  4.42225  2.77519  2.73123  3.46354  2.40513  3.72494  3.29354  2.67741  2.69355  4.24690  2.90347  2.73739  3.18146  2.89801  2.37887  2.77519  2.98518  4.58477  3.61503
          0.00583  5.54366  6.26601  0.61958  0.77255  0.48576  0.95510
    143   2.34105  3.19368  5.13883  4.53591  1.11681  4.41745  4.69964  3.08334  4.33749  2.83419  3.41660  4.54575  4.78147  4.47707  4.37061  2.44016  3.49551  2.89822  3.09040  2.45191    167 f - - H
          2.68618  4.42225  2.77519  2.73123  3.46354  2.40513  3.72494  3.29354  2.67741  2.69355  4.24690  2.90347  2.73739  3.18146  2.89801  2.37887  2.77519  2.98518  4.58477  3.61503
          0.00583  5.54366  6.26601  0.61958  0.77255  0.48576  0.95510
    144   2.89413  4.68322  3.03199  2.71777  4.78862  3.94310  3.81671  3.21666  2.90029  3.42985  3.83294  1.66134  4.33494  1.82842  3.38091  2.51091  2.66536  2.79269  5.97101  4.59821    168 n - - H
          2.68618  4.42225  2.77519  2.73123  3.46354  2.40513  3.72494  3.29354  2.67741  2.69355  4.24690  2.90347  2.73739  3.18146  2.89801  2.37887  2.77519  2.98518  4.58477  3.61503
          0.00583  5.54366  6.26601  0.61958  0.77255  0.48576  0.95510
    145   3.20531  4.67022  4.71281  4.12352  3.22540  4.00051  4.62061  1.66142  3.20855  1.39392  3.53897  3.95473  4.68372  3.45265  2.22754  3.28693  3.11705  2.61946  5.28271  3.80968    169 l - - H
          2.68618  4.42225  2.77519  2.73123  3.46354  2.40513  3.72494  3.29354  2.67741  2.69355  4.24690  2.90347  2.73739  3.18146  2.89801  2.37887  2.77519  2.98518  4.58477  3.61503
          0.00583  5.54366  6.26601  0.61958  0.77255  0.48576  0.95510
    146   2.15281  2.90380  5.17247  4.55751  1.97691  3.81172  4.27178  2.29809  4.34360  2.17799  3.09772  4.54373  4.74691  4.02719  4.35376  3.24864  2.70464  2.11575  5.21184  2.46824    170 f - - H
          2.68618  4.42225  2.77519  2.73123  3.46354  2.40513  3.72494  3.29354  2.67741  2.69355  4.24690  2.90347  2.73739  3.18146  2.89801  2.37887  2.77519  2.98518  4.58477  3.61503
          0.00583  5.54366  6.26601  0.61958  0.77255  0.48576  0.95510
    147   2.83323  3.40794  5.25289  4.64009  3.10145  4.45676  4.79608  2.01293  4.42613  1.68106  1.54570  4.62255  4.81534  4.55499  4.43231  3.77077  2.77768  1.99267  5.28076  4.10652    171 m - - H
          2.68618  4.42225  2.77519  2.73123  3.46354  2.40513  3.72494  3.29354  2.67741  2.69355  4.24690  2.90347  2.73739  3.18146  2.89801  2.37887  2.77519  2.98518  4.58477  3.61503
          0.00583  5.54366  6.26601  0.61958  0.77255  0.48576  0.95510
    148   2.68737  5.64451  1.84720  2.32949  4.13172  3.34512  3.03429  4.47260  2.83496  3.51968  4.68564  1.83040  4.30564  2.58370  3.32751  2.63901  2.89173  4.03421  6.07823  3.41536    172 n - - H
          2.68618  4.42225  2.77519  2.73123  3.46354  2.40513  3.72494  3.29354  2.67741  2.69355  4.24690  2.90347  2.73739  3.18146  2.89801  2.37887  2.77519  2.98518  4.58477  3.61503
          0.00583  5.54366  6.26601  0.61958  0.77255  0.48576  0.95510
    149   2.87352  5.64076  2.43629  2.11524  4.40173  2.96461  3.48512  3.08306  2.32067  3.94471  4.68225  3.01811  2.80193  2.72104  2.73895  2.60247  3.02291  2.73221  4.53872  3.64242    173 e - - H
          2.68618  4.42225  2.77519  2.73123  3.46354  2.40513  3.72494  3.29354  2.67741  2.69355  4.24690  2.90347  2.73739  3.18146  2.89801  2.37887  2.77519  2.98518  4.58477  3.61503
          0.00583  5.54366  6.26601  0.61958  0.77255  0.48576  0.95510
    150   2.49961  4.59247  5.18250  4.56732  2.49168  3.94859  4.72202  1.92882  4.35223  1.37643  2.50960  4.55069  4.21457  4.48336  4.36032  3.29733  3.32222  1.94263  5.21536  4.03946    174 l - - H
          2.68618  4.42225  2.77519  2.73123  3.46354  2.40513  3.72494  3.29354  2.67741  2.69355  4.24690  2.90347  2.73739  3.18146  2.89801  2.37887  2.77519  2.98518  4.58477  3.61503
          0.00583  5.54366  6.26601  0.61958  0.77255  0.48576  0.95510
    151   2.80224  4.85844  2.59596  2.62230  2.46953  3.33571  4.44757  2.59446  3.52272  1.62440  3.56705  3.95854  2.95999  3.81433  3.85462  2.45537  3.41776  2.82639  5.44663  3.62464    175 l - - H
          2.68618  4.42225  2.77519  2.73123  3.46354  2.40513  3.72494  3.29354  2.67741  2.69355  4.24690  2.90347  2.73739  3.18146  2.89801  2.37887  2.77519  2.98518  4.58477  3.61503
          0.00583  5.54366  6.26601  0.61958  0.77255  0.48576  0.95510
    152   2.54164  4.33307  2.98410  2.39913  3.90347  3.00330  3.40717  3.99809  2.21558  3.74651  3.53413  2.54582  4.30495  2.27431  1.89066  2.72448  3.14831  4.03598  6.07908  4.66868    176 r - - T
          2.68618  4.42225  2.77519  2.73123  3.46354  2.40513  3.72494  3.29354  2.67741  2.69355  4.24690  2.90347  2.73739  3.18146  2.89801  2.37887  2.77519  2.98518  4.58477  3.61503
          0.00583  5.54366  6.26601  0.61958  0.77255  0.48576  0.95510
    153   2.95833  5.61803  2.48182  2.14212  4.16706  3.09882  3.40339  3.44771  2.67257  2.55948  3.42827  3.25751  2.59121  2.75972  2.48928  2.32647  3.25010  3.78722  4.54179  4.65548    177 e - - T
          2.68618  4.42225  2.77519  2.73123  3.46354  2.40513  3.72494  3.29354  2.67741  2.69355  4.24690  2.90347  2.73739  3.18146  2.89801  2.37887  2.77519  2.98518  4.58477  3.61503
          0.00583  5.54366  6.26601  0.61958  0.77255  0.48576  0.95510
    154   2.89415  4.07491  5.17020  4.55539  2.94126  4.38289  4.71603  1.83002  4.34199  1.31599  3.53949  3.59660  3.69982  3.51633  4.35295  3.69383  2.99652  2.17175  3.22670  3.13861    178 l - - -
          2.68618  4.42225  2.77519  2.73123  3.46354  2.40513  3.72494  3.29354  2.67741  2.69355  4.24690  2.90347  2.73739  3.18146  2.89801  2.37887  2.77519  2.98518  4.58477  3.61503
          0.00583  5.54366  6.26601  0.61958  0.77255  0.48576  0.95510
    155   2.30299  5.64023  2.72093  2.49172  4.98191  3.91263  3.41118  3.30813  2.33229  2.91175  4.02005  2.71212  3.03473  2.86398  2.00255  2.58237  3.02605  3.61098  6.07494  3.81113    179 r - - T
          2.68618  4.42225  2.77519  2.73123  3.46354  2.40513  3.72494  3.29354  2.67741  2.69355  4.24690  2.90347  2.73739  3.18146  2.89801  2.37887  2.77519  2.98518  4.58477  3.61503
          0.03636  5.54366  3.44834  0.61958  0.77255  0.48576  0.95510
    156   2.68707  5.63257  2.93012  2.32463  4.97816  3.03728  3.50808  4.46450  1.85271  2.74311  4.67309  2.79694  3.59992  2.36798  2.87223  2.57762  2.52311  3.13016  6.06494  4.65367    180 k - - .
          2.68618  4.42225  2.77519  2.73123  3.46354  2.40513  3.72494  3.29354  2.67741  2.69355  4.24690  2.90347  2.73739  3.18146  2.89801  2.37887  2.77519  2.98518  4.58477  3.61503
          0.24488  5.51331  1.54569  0.61958  0.77255  0.62135  0.77051
    157   2.30812  4.17380  2.97536  2.53787  3.50740  3.18521  3.21022  3.56521  2.29192  3.03337  4.45470  3.28097  4.18663  2.53855  1.94546  2.77737  3.01069  3.39739  5.86196  3.44807    181 r - - .
          2.68618  4.42225  2.77519  2.73123  3.46354  2.40513  3.72494  3.29354  2.67741  2.69355  4.24690  2.90347  2.73739  3.18146  2.89801  2.37887  2.77519  2.98518  4.58477  3.61503
          0.20229  5.27605  1.72581  0.61958  0.77255  1.24669  0.33891
    158   1.86231  3.21710  4.24483  3.27247  2.42560  4.01591  3.41807  2.38723  2.91283  2.48267  3.57932  3.24656  3.18787  3.81297  3.79978  3.29160  2.91078  2.57476  3.74665  3.23157    182 a - - .
          2.68700  4.42053  2.77571  2.73181  3.46359  2.40473  3.72298  3.29353  2.67518  2.69424  4.24863  2.90350  2.73814  3.18137  2.89672  2.37961  2.77638  2.98389  4.58650  3.61454
          1.04538  0.57870  2.43251  1.89865  0.16225  1.51275  0.24885
    159   2.62528  5.23683  3.18882  2.35975  4.52472  3.32245  3.86873  3.55925  2.24303  2.74006  3.32947  2.71929  2.35789  2.74781  2.98756  2.56236  2.79063  3.59636  5.70533  3.22992    196 k - - .
          2.68618  4.42225  2.77519  2.73123  3.46354  2.40513  3.72494  3.29354  2.67741  2.69355  4.24690  2.90347  2.73739  3.18146  2.89801  2.37887  2.77519  2.98518  4.58477  3.61503
          0.01012  4.99440  5.71675  0.61958  0.77255  0.79910  0.59735
    160   2.98167  5.49172  2.43453  2.01800  4.83636  1.84773  3.94211  4.32215  2.26072  3.41191  3.84064  2.62835  4.14823  2.80066  2.93229  2.39517  3.21291  3.88215  5.92451  4.51360    197 g - - .
          2.68618  4.42225  2.77519  2.73123  3.46354  2.40513  3.72494  3.29354  2.67741  2.69355  4.24690  2.90347  2.73739  3.18146  2.89801  2.37887  2.77519  2.98518  4.58477  3.61503
          0.00796  5.23355  5.95590  0.61958  0.77255  0.55217  0.85732
    161   2.91425  2.74950  3.91845  3.22493  3.39714  4.16549  3.93563  1.97568  2.96950  1.90461  3.80233  3.07021  4.53951  3.49812  3.63091  2.88215  3.03185  1.88060  5.29209  4.08397    198 v - - .
          2.68618  4.42225  2.77519  2.73123  3.46354  2.40513  3.72494  3.29354  2.67741  2.69355  4.24690  2.90347  2.73739  3.18146  2.89801  2.37887  2.77519  2.98518  4.58477  3.61503
          0.00664  5.41438  6.13673  0.61958  0.77255  0.27728  1.41817
    162   3.16042  4.24898  3.68212  3.12214  2.90521  3.69760  3.06458  2.91365  2.41774  3.06108  3.96961  2.50937  3.47648  2.61090  3.13615  2.72272  2.03372  2.68640  5.72572  3.17760    199 t - - T
          2.68618  4.42225  2.77519  2.73123  3.46354  2.40513  3.72494  3.29354  2.67741  2.69355  4.24690  2.90347  2.73739  3.18146  2.89801  2.37887  2.77519  2.98518  4.58477  3.61503
          0.00583  5.54366  6.26601  0.61958  0.77255  0.48576  0.95510
    163   2.63320  3.28892  5.18360  4.56786  2.66937  4.38451  2.73608  2.11372  3.79298  1.81356  2.97090  4.54866  4.74816  4.48169  4.35777  3.69601  2.76167  2.11274  4.17138  2.27380    200 l - - E
          2.68618  4.42225  2.77519  2.73123  3.46354  2.40513  3.72494  3.29354  2.67741  2.69355  4.24690  2.90347  2.73739  3.18146  2.89801  2.37887  2.77519  2.98518  4.58477  3.61503
          0.00583  5.54366  6.26601  0.61958  0.77255  0.48576  0.95510
    164   2.48642  3.04334  4.86302  3.88025  3.36023  3.30360  3.57903  2.12411  4.11430  1.94769  3.75576  3.59604  4.70709  3.54749  4.23056  2.23382  2.91617  1.98876  5.25514  2.87615    201 l - - E
          2.68618  4.42225  2.77519  2.73123  3.46354  2.40513  3.72494  3.29354  2.67741  2.69355  4.24690  2.90347  2.73739  3.18146  2.89801  2.37887  2.77519  2.98518  4.58477  3.61503
          0.00583  5.54366  6.26601  0.61958  0.77255  0.48576  0.95510
    165   2.13532  2.95516  4.36813  3.79208  3.48819  3.29822  3.20469  2.99975  3.71349  2.03414  3.53402  4.10636  4.61734  2.96013  1.95043  2.91781  3.00257  2.22660  5.36773  4.15989    202 r - - E
          2.68618  4.42225  2.77519  2.73123  3.46354  2.40513  3.72494  3.29354  2.67741  2.69355  4.24690  2.90347  2.73739  3.18146  2.89801  2.37887  2.77519  2.98518  4.58477  3.61503
          0.00583  5.54366  6.26601  0.61958  0.77255  0.48576  0.95510
    166   5.78346  6.56634  6.45743  6.50434  1.25543  6.11275  4.61786  5.25243  6.25895  3.53415  5.73652  5.58185  6.34264  5.78690  5.97352  5.53681  5.95839  5.24641  4.67941  0.47219    203 Y - - C
          2.68618  4.42225  2.77519  2.73123  3.46354  2.40513  3.72494  3.29354  2.67741  2.69355  4.24690  2.90347  2.73739  3.18146  2.89801  2.37887  2.77519  2.98518  4.58477  3.61503
          0.00583  5.54366  6.26601  0.61958  0.77255  0.48576  0.95510
    167   0.90774  4.69384  5.25756  4.64673  3.46401  4.49989  4.83305  2.44642  4.44211  2.34881  2.18749  4.65229  4.85193  4.57017  4.45972  3.81276  3.55432  2.32864  4.34257  4.14847    204 a - - T
          2.68618  4.42225  2.77519  2.73123  3.46354  2.40513  3.72494  3.29354  2.67741  2.69355  4.24690  2.90347  2.73739  3.18146  2.89801  2.37887  2.77519  2.98518  4.58477  3.61503
          0.00583  5.54366  6.26601  0.61958  0.77255  0.48576  0.95510
    168   5.58590  7.21789  0.05139  4.66934  7.00869  5.28768  6.34164  7.11154  5.75282  6.39776  7.56891  5.24070  5.98972  5.71799  6.22672  5.52560  5.97647  6.64633  7.68107  6.91144    205 D - - T
          2.68618  4.42225  2.77519  2.73123  3.46354  2.40513  3.72494  3.29354  2.67741  2.69355  4.24690  2.90347  2.73739  3.18146  2.89801  2.37887  2.77519  2.98518  4.58477  3.61503
          0.00583  5.54366  6.26601  0.61958  0.77255  0.48576  0.95510
    169   4.54445  7.31207  0.20202  2.70319  6.61422  4.43777  5.20477  6.32002  4.53605  5.70948  6.72420  3.90233  5.17905  4.41851  5.35749  4.32312  4.89710  5.80100  7.74614  6.13107    206 D - - E
          2.68618  4.42225  2.77519  2.73123  3.46354  2.40513  3.72494  3.29354  2.67741  2.69355  4.24690  2.90347  2.73739  3.18146  2.89801  2.37887  2.77519  2.98518  4.58477  3.61503
          0.00583  5.54366  6.26601  0.61958  0.77255  0.48576  0.95510
    170   3.04782  3.97801  5.19116  4.57551  2.76686  3.79922  4.72473  1.41670  4.35885  1.64824  2.98620  4.55533  4.75362  4.48859  4.36436  3.70212  2.13946  2.24104  5.21583  3.56148    207 i - - E
          2.68618  4.42225  2.77519  2.73123  3.46354  2.40513  3.72494  3.29354  2.67741  2.69355  4.24690  2.90347  2.73739  3.18146  2.89801  2.37887  2.77519  2.98518  4.58477  3.61503
          0.00583  5.54366  6.26601  0.61958  0.77255  0.48576  0.95510
    171   2.57850  4.59533  5.13998  4.52730  3.19301  4.37993  4.71151  2.21648  4.32068  1.38666  2.61210  3.48035  4.74394  3.75404  4.34246  3.68957  2.10838  2.01772  5.21662  3.55858    208 l - - E
          2.68618  4.42225  2.77519  2.73123  3.46354  2.40513  3.72494  3.29354  2.67741  2.69355  4.24690  2.90347  2.73739  3.18146  2.89801  2.37887  2.77519  2.98518  4.58477  3.61503
          0.00583  5.54366  6.26601  0.61958  0.77255  0.48576  0.95510
    172   3.16761  4.16672  5.49937  4.90393  3.11706  4.73784  5.10771  1.26656  4.70738  1.52370  3.90666  4.90412  5.07588  4.84100  4.72416  4.06359  3.73393  1.39215  5.56940  3.95941    209 i - - E
          2.68618  4.42225  2.77519  2.73123  3.46354  2.40513  3.72494  3.29354  2.67741  2.69355  4.24690  2.90347  2.73739  3.18146  2.89801  2.37887  2.77519  2.98518  4.58477  3.61503
          0.00583  5.54366  6.26601  0.61958  0.77255  0.48576  0.95510
    173   2.42091  4.21716  5.08145  4.47252  2.02362  3.03692  3.70621  2.59662  3.88577  2.01250  3.29403  4.50227  4.73629  4.42717  4.31989  2.41866  2.57043  2.33692  5.22303  2.34780    210 l - - E
          2.68618  4.42225  2.77519  2.73123  3.46354  2.40513  3.72494  3.29354  2.67741  2.69355  4.24690  2.90347  2.73739  3.18146  2.89801  2.37887  2.77519  2.98518  4.58477  3.61503
          0.00583  5.54366  6.26601  0.61958  0.77255  0.48576  0.95510
    174   2.06458  2.77394  4.82330  4.22892  2.98407  3.32838  3.59367  2.34552  4.08360  2.65688  3.76312  3.92482  4.70118  4.27799  4.21310  1.67878  2.24673  2.52239  5.26196  3.41585    211 s - - E
          2.68618  4.42225  2.77519  2.73123  3.46354  2.40513  3.72494  3.29354  2.67741  2.69355  4.24690  2.90347  2.73739  3.18146  2.89801  2.37887  2.77519  2.98518  4.58477  3.61503
          0.00583  5.54366  6.26601  0.61958  0.77255  0.48576  0.95510
    175   2.67681  4.74030  2.30285  2.16257  4.99639  3.59368  4.09759  4.48309  2.10940  3.95601  4.69069  2.21637  3.28808  2.82518  2.63264  2.22713  2.80050  3.27287  6.08237  4.67079    212 k - - S
          2.68618  4.42225  2.77519  2.73123  3.46354  2.40513  3.72494  3.29354  2.67741  2.69355  4.24690  2.90347  2.73739  3.18146  2.89801  2.37887  2.77519  2.98518  4.58477  3.61503
          0.00583  5.54366  6.26601  0.61958  0.77255  0.48576  0.95510
    176   2.78660  5.63788  2.92566  2.48801  4.11134  2.14402  3.66780  3.47395  2.44559  3.54349  3.93127  2.54418  4.30647  3.01324  2.88612  1.83909  2.43803  4.02615  6.07321  4.66492    213 s - - S
          2.68628  4.42235  2.77512  2.73100  3.46364  2.40523  3.72505  3.29364  2.67732  2.69365  4.24700  2.90357  2.73750  3.18157  2.89811  2.37835  2.77530  2.98529  4.58487  3.61513
          0.17474  1.89867  4.55137  0.10589  2.29781  0.48576  0.95510
    177   2.90632  5.63872  2.98735  2.04673  4.98183  3.58351  3.63837  3.31675  1.98273  2.68536  3.76770  2.53749  2.53769  3.00222  2.32649  2.97432  3.13246  4.02830  6.07257  4.15038    215 k - - H
          2.68618  4.42225  2.77519  2.73123  3.46354  2.40513  3.72494  3.29354  2.67741  2.69355  4.24690  2.90347  2.73739  3.18146  2.89801  2.37887  2.77519  2.98518  4.58477  3.61503
          0.00588  5.53497  6.25732  0.61958  0.77255  0.46085  0.99627
    178   2.87019  3.91831  2.60360  1.80053  4.99330  3.69281  3.74022  4.47933  2.12463  3.95347  4.68878  2.64947  4.30452  2.84396  3.05976  2.09977  2.45389  3.36712  6.08078  3.35029    216 e - - H
          2.68618  4.42225  2.77519  2.73123  3.46354  2.40513  3.72494  3.29354  2.67741  2.69355  4.24690  2.90347  2.73739  3.18146  2.89801  2.37887  2.77519  2.98518  4.58477  3.61503
          0.00583  5.54366  6.26601  0.61958  0.77255  0.48576  0.95510
    179   2.51780  5.64577  2.24283  2.03687  3.62033  3.32152  3.58342  3.39260  2.38973  3.58181  4.68668  3.13349  3.54521  2.38303  2.56107  2.67420  2.92541  2.99443  6.07903  4.66865    217 e - - H
          2.68567  4.42227  2.77605  2.73051  3.46435  2.40620  3.72527  3.29254  2.67741  2.69261  4.24629  2.90376  2.73779  3.18154  2.89856  2.37881  2.77379  2.98477  4.58597  3.61623
          0.42650  1.06332  6.26601  1.55891  0.23618  0.48576  0.95510
    180   2.29779  4.14216  4.90485  3.76112  3.11973  2.94941  1.92463  2.74302  4.14634  1.31152  3.21412  4.41598  4.71316  4.32687  3.89388  3.64527  3.06193  2.64883  5.24841  4.06524    228 l - - H
          2.68618  4.42225  2.77519  2.73123  3.46354  2.40513  3.72494  3.29354  2.67741  2.69355  4.24690  2.90347  2.73739  3.18146  2.89801  2.37887  2.77519  2.98518  4.58477  3.61503
          0.00583  5.54366  6.26601  0.61958  0.77255  0.48576  0.95510
    181   2.81475  5.61970  2.79985  2.13061  4.95257  3.52490  3.72361  2.84311  2.30949  2.61622  4.21027  3.17547  3.49643  1.97441  2.93355  2.66516  3.36959  2.70325  5.09701  4.65628    229 q - - H
          2.68618  4.42225  2.77519  2.73123  3.46354  2.40513  3.72494  3.29354  2.67741  2.69355  4.24690  2.90347  2.73739  3.18146  2.89801  2.37887  2.77519  2.98518  4.58477  3.61503
          0.00583  5.54366  6.26601  0.61958  0.77255  0.48576  0.95510
    182   2.31662  4.38028  3.08947  2.08553  4.98147  2.98400  3.43186  3.42587  2.42268  3.24689  4.68150  2.86144  4.30608  2.43502  2.30198  2.68292  2.71695  2.89174  6.07471  4.66588    230 e - - H
          2.68618  4.42225  2.77519  2.73123  3.46354  2.40513  3.72494  3.29354  2.67741  2.69355  4.24690  2.90347  2.73739  3.18146  2.89801  2.37887  2.77519  2.98518  4.58477  3.61503
          0.00583  5.54366  6.26601  0.61958  0.77255  0.48576  0.95510
    183   1.92928  3.26941  3.65728  4.06711  3.44915  3.40643  2.60586  2.18226  3.47833  1.87969  3.41693  3.62154  4.10874  4.17128  4.13399  3.04295  3.10364  2.22935  5.29462  3.64569    231 l - - H
          2.68618  4.42225  2.77519  2.73123  3.46354  2.40513  3.72494  3.29354  2.67741  2.69355  4.24690  2.90347  2.73739  3.18146  2.89801  2.37887  2.77519  2.98518  4.58477  3.61503
          0.00583  5.54366  6.26601  0.61958  0.77255  0.48576  0.95510
    184   2.87782  3.97879  5.04275  4.43622  3.36821  3.02801  3.90898  2.37777  3.46986  1.27416  2.96756  4.48402  3.88802  3.38921  3.42076  3.44666  3.26758  2.05578  4.02412  3.35749    232 l - - H
          2.68618  4.42225  2.77519  2.73123  3.46354  2.40513  3.72494  3.29354  2.67741  2.69355  4.24690  2.90347  2.73739  3.18146  2.89801  2.37887  2.77519  2.98518  4.58477  3.61503
          0.00583  5.54366  6.26601  0.61958  0.77255  0.48576  0.95510
    185   2.55647  5.64933  2.56620  2.00757  4.99502  3.91080  4.09779  3.73503  2.02414  3.40705  4.68983  2.61451  3.36778  2.32312  2.72741  2.55405  2.72787  3.41807  6.08165  4.08407    233 e - - H
          2.68618  4.42225  2.77519  2.73123  3.46354  2.40513  3.72494  3.29354  2.67741  2.69355  4.24690  2.90347  2.73739  3.18146  2.89801  2.37887  2.77519  2.98518  4.58477  3.61503
          0.00583  5.54366  6.26601  0.61958  0.77255  0.48576  0.95510
    186   2.22244  4.16235  2.88552  2.31325  3.98256  4.03292  3.31472  2.48396  2.52446  2.76181  3.29130  3.61398  4.41993  3.31801  3.38530  2.60350  2.42692  2.32109  5.72862  4.43082    234 a - - H
          2.68618  4.42225  2.77519  2.73123  3.46354  2.40513  3.72494  3.29354  2.67741  2.69355  4.24690  2.90347  2.73739  3.18146  2.89801  2.37887  2.77519  2.98518  4.58477  3.61503
          0.00583  5.54366  6.26601  0.61958  0.77255  0.48576  0.95510
    187   3.11973  3.52735  5.21607  4.60143  2.73815  4.41666  4.75280  1.95925  4.38567  1.52055  2.90561  4.58208  4.77802  3.81304  4.39121  3.72930  2.85206  1.42056  5.24110  4.06611    235 v - - H
          2.68618  4.42225  2.77519  2.73123  3.46354  2.40513  3.72494  3.29354  2.67741  2.69355  4.24690  2.90347  2.73739  3.18146  2.89801  2.37887  2.77519  2.98518  4.58477  3.61503
          0.00583  5.54366  6.26601  0.61958  0.77255  0.48576  0.95510
    188   2.78540  5.54248  3.18492  2.03509  3.10222  3.14070  4.12579  3.65488  2.10594  2.37448  3.88483  3.18841  4.32592  2.45295  2.78131  2.64218  3.37291  2.67171  6.00193  4.06243    236 e - - H
          2.68618  4.42225  2.77519  2.73123  3.46354  2.40513  3.72494  3.29354  2.67741  2.69355  4.24690  2.90347  2.73739  3.18146  2.89801  2.37887  2.77519  2.98518  4.58477  3.61503
          0.00583  5.54366  6.26601  0.61958  0.77255  0.48576  0.95510
    189   2.34843  5.65049  2.59453  2.14250  4.99664  3.67904  3.68296  4.48337  2.19420  3.95623  4.69087  2.64581  4.30416  2.26321  2.49127  2.44835  2.55981  2.91827  6.08252  4.67092    237 e - - H
          2.68618  4.42225  2.77519  2.73123  3.46354  2.40513  3.72494  3.29354  2.67741  2.69355  4.24690  2.90347  2.73739  3.18146  2.89801  2.37887  2.77519  2.98518  4.58477  3.61503
          0.00583  5.54366  6.26601  0.61958  0.77255  0.48576  0.95510
    190   2.75212  3.64959  4.02859  2.74937  2.09879  3.80787  3.75812  3.16320  2.76795  2.75158  3.57848  3.63130  4.53217  3.51780  2.43121  3.22764  2.72498  3.19525  2.07863  3.28622    238 w - - H
          2.68618  4.42225  2.77519  2.73123  3.46354  2.40513  3.72494  3.29354  2.67741  2.69355  4.24690  2.90347  2.73739  3.18146  2.89801  2.37887  2.77519  2.98518  4.58477  3.61503
          0.00583  5.54366  6.26601  0.61958  0.77255  0.48576  0.95510
    191   2.10464  3.29740  5.14528  4.53221  2.83873  2.79234  4.71198  2.25038  3.74170  1.23343  2.91011  4.53174  4.74408  4.46172  4.34407  3.10206  3.29787  2.63125  5.21545  4.03874    239 l - - H
          2.68618  4.42225  2.77519  2.73123  3.46354  2.40513  3.72494  3.29354  2.67741  2.69355  4.24690  2.90347  2.73739  3.18146  2.89801  2.37887  2.77519  2.98518  4.58477  3.61503
          0.00583  5.54366  6.26601  0.61958  0.77255  0.48576  0.95510
    192   2.04691  5.63447  3.39235  2.31705  4.97363  3.11889  3.86335  3.45400  1.88912  3.28604  4.67670  2.88637  4.30731  3.06565  2.06362  2.27956  3.06603  3.50986  6.07068  4.66338    240 k - - H
          2.68618  4.42225  2.77519  2.73123  3.46354  2.40513  3.72494  3.29354  2.67741  2.69355  4.24690  2.90347  2.73739  3.18146  2.89801  2.37887  2.77519  2.98518  4.58477  3.61503
          0.00583  5.54366  6.26601  0.61958  0.77255  0.48576  0.95510
    193   2.56307  5.64770  2.56651  1.81612  4.27354  3.53548  4.09819  4.47855  1.91164  3.59375  4.68838  2.45902  4.30459  2.75744  2.75392  2.44122  3.20223  3.36903  4.06244  3.97014    241 e - - H
          2.68627  4.42234  2.77529  2.73133  3.46242  2.40494  3.72504  3.29363  2.67750  2.69345  4.24699  2.90356  2.73749  3.18156  2.89777  2.37896  2.77529  2.98528  4.58486  3.61512
          0.06951  2.72952  6.26601  0.73663  0.65148  0.48576  0.95510
    194   2.50096  4.08280  4.05818  3.07330  3.43423  4.16110  3.11288  3.21685  3.17240  2.51365  3.59579  2.88718  4.54047  3.54955  2.94556  1.94027  3.14010  2.59604  2.76512  2.49272    245 s - - T
          2.68618  4.42225  2.77519  2.73123  3.46354  2.40513  3.72494  3.29354  2.67741  2.69355  4.24690  2.90347  2.73739  3.18146  2.89801  2.37887  2.77519  2.98518  4.58477  3.61503
          0.00583  5.54366  6.26601  0.61958  0.77255  0.48576  0.95510
    195   3.16674  5.65144  3.14477  2.68935  3.62683  1.08491  4.12728  4.46413  2.33514  3.95154  4.69669  2.56008  4.33113  3.22863  2.59408  2.92922  3.25307  4.03677  6.08966  4.68520    246 g - - T
          2.68618  4.42225  2.77519  2.73123  3.46354  2.40513  3.72494  3.29354  2.67741  2.69355  4.24690  2.90347  2.73739  3.18146  2.89801  2.37887  2.77519  2.98518  4.58477  3.61503
          0.00583  5.54366  6.26601  0.61958  0.77255  0.48576  0.95510
    196   2.78822  4.08667  4.20274  4.58191  2.37493  4.40336  4.73689  2.27365  4.36711  0.95050  2.73575  4.56605  4.76509  4.49649  4.37463  3.71509  3.46451  2.59120  5.22718  3.30117    247 l - - -
          2.68618  4.42225  2.77519  2.73123  3.46354  2.40513  3.72494  3.29354  2.67741  2.69355  4.24690  2.90347  2.73739  3.18146  2.89801  2.37887  2.77519  2.98518  4.58477  3.61503
          0.00583  5.54366  6.26601  0.61958  0.77255  0.48576  0.95510
    197   3.00857  4.44551  3.04437  1.95237  4.45070  3.53703  3.68586  2.95813  1.89487  3.51148  4.02267  3.02880  3.30245  2.90394  2.50631  2.52870  2.51521  3.56909  6.07034  3.87077    248 k - - -
          2.68618  4.42225  2.77519  2.73123  3.46354  2.40513  3.72494  3.29354  2.67741  2.69355  4.24690  2.90347  2.73739  3.18146  2.89801  2.37887  2.77519  2.98518  4.58477  3.61503
          0.00583  5.54366  6.26601  0.61958  0.77255  0.48576  0.95510
    198   3.19203  4.94199  5.63292  5.04656  2.98542  4.89437  5.28044  1.14184  4.86078  1.51545  3.49471  5.06044  5.21566  4.99129  4.88230  4.22738  3.23204  1.57217  5.71997  4.55354    249 i - - B
          2.68618  4.42225  2.77519  2.73123  3.46354  2.40513  3.72494  3.29354  2.67741  2.69355  4.24690  2.90347  2.73739  3.18146  2.89801  2.37887  2.77519  2.98518  4.58477  3.61503
          0.00583  5.54366  6.26601  0.61958  0.77255  0.48576  0.95510
    199   2.54011  5.65789  3.39127  2.66956  5.00102  3.92325  3.25291  4.48439  2.38936  3.96135  4.70010  1.28629  3.31300  3.11901  3.12189  1.86678  3.38578  4.04771  6.09070  4.68244    250 n - - E
          2.68618  4.42225  2.77519  2.73123  3.46354  2.40513  3.72494  3.29354  2.67741  2.69355  4.24690  2.90347  2.73739  3.18146  2.89801  2.37887  2.77519  2.98518  4.58477  3.61503
          0.00583  5.54366  6.26601  0.61958  0.77255  0.48576  0.95510
    200   2.29076  5.53314  2.71184  2.56487  4.10378  3.93573  3.63399  4.03127  2.30127  2.42635  3.49879  2.99744  2.00764  3.01937  3.19372  2.82437  3.05970  3.10715  4.03838  4.61398    251 p - - G
          2.68618  4.42225  2.77519  2.73123  3.46354  2.40513  3.72494  3.29354  2.67741  2.69355  4.24690  2.90347  2.73739  3.18146  2.89801  2.37887  2.77519  2.98518  4.58477  3.61503
          0.00583  5.54366  6.26601  0.61958  0.77255  0.48576  0.95510
    201   2.41158  5.65428  2.52744  1.65450  5.00044  3.49484  3.03398  4.48742  2.19730  3.96003  4.69476  2.58342  4.30635  2.61854  3.32836  2.19247  2.78880  4.04553  6.08620  4.67420    252 e - - G
          2.68618  4.42225  2.77519  2.73123  3.46354  2.40513  3.72494  3.29354  2.67741  2.69355  4.24690  2.90347  2.73739  3.18146  2.89801  2.37887  2.77519  2.98518  4.58477  3.61503
          0.00583  5.54366  6.26601  0.61958  0.77255  0.48576  0.95510
    202   5.51313  6.96411  5.79289  5.34089  6.79731  5.48076  5.91666  6.52505  0.06515  5.78325  6.83037  5.62893  6.01207  5.16268  4.28865  5.58120  5.73107  6.19490  7.29802  6.55134    253 K - - G
          2.68618  4.42225  2.77519  2.73123  3.46354  2.40513  3.72494  3.29354  2.67741  2.69355  4.24690  2.90347  2.73739  3.18146  2.89801  2.37887  2.77519  2.98518  4.58477  3.61503
          0.00583  5.54366  6.26601  0.61958  0.77255  0.48576  0.95510
    203   3.09189  2.02171  4.77864  4.18682  3.75943  4.32528  4.18549  2.56508  4.04865  2.76854  3.77518  4.34993  4.69490  4.25142  3.89639  1.89461  1.34794  2.61128  4.62977  4.08583    254 t - - -
          2.68618  4.42225  2.77519  2.73123  3.46354  2.40513  3.72494  3.29354  2.67741  2.69355  4.24690  2.90347  2.73739  3.18146  2.89801  2.37887  2.77519  2.98518  4.58477  3.61503
          0.00583  5.54366  6.26601  0.61958  0.77255  0.48576  0.95510
    204   2.69140  4.45434  3.39533  2.20417  3.95683  3.91529  3.36617  4.44356  1.90008  3.66948  4.67059  3.23797  4.30854  1.96387  2.49481  2.60592  2.45384  2.81576  6.06560  4.66007    255 k - - E
          2.68618  4.42225  2.77519  2.73123  3.46354  2.40513  3.72494  3.29354  2.67741  2.69355  4.24690  2.90347  2.73739  3.18146  2.89801  2.37887  2.77519  2.98518  4.58477  3.61503
          0.00583  5.54366  6.26601  0.61958  0.77255  0.48576  0.95510
    205   2.27976  4.66747  4.30550  3.63254  2.08360  3.37161  3.88446  1.97827  3.38520  1.88584  3.27963  3.77648  4.68542  3.35184  3.68858  3.60564  2.94472  2.34031  4.44761  3.59336    256 l - - E
          2.68618  4.42225  2.77519  2.73123  3.46354  2.40513  3.72494  3.29354  2.67741  2.69355  4.24690  2.90347  2.73739  3.18146  2.89801  2.37887  2.77519  2.98518  4.58477  3.61503
          0.00583  5.54366  6.26601  0.61958  0.77255  0.48576  0.95510
    206   2.52060  3.53606  5.07250  3.60856  2.38610  3.48549  4.22404  2.69936  3.75443  2.15721  2.33639  4.49808  4.73520  4.09379  3.88914  2.82732  2.27232  1.92297  4.52688  3.20467    257 v - - E
          2.68618  4.42225  2.77519  2.73123  3.46354  2.40513  3.72494  3.29354  2.67741  2.69355  4.24690  2.90347  2.73739  3.18146  2.89801  2.37887  2.77519  2.98518  4.58477  3.61503
          0.37379  5.54366  1.17777  0.61958  0.77255  0.48576  0.95510
    207   2.78152  3.42718  4.18329  3.26446  3.33700  4.04143  2.72407  3.01695  3.52517  1.72549  3.05934  3.46495  4.41503  3.78563  3.17667  2.38853  2.48388  2.60107  5.15382  2.70240    258 l - - .
          2.68618  4.42225  2.77519  2.73123  3.46354  2.40513  3.72494  3.29354  2.67741  2.69355  4.24690  2.90347  2.73739  3.18146  2.89801  2.37887  2.77519  2.98518  4.58477  3.61503
          0.21795  5.17828  1.65971  0.61958  0.77255  1.39660  0.28427
    208   2.27037  3.20156  3.67574  3.35076  1.72519  4.01566  4.32873  2.01706  3.76298  2.24569  3.44661  4.05393  4.38327  3.95813  3.89393  3.07397  2.85914  2.58064  4.94548  3.30724    259 f - - .
          2.68618  4.42225  2.77519  2.73123  3.46354  2.40513  3.72494  3.29354  2.67741  2.69355  4.24690  2.90347  2.73739  3.18146  2.89801  2.37887  2.77519  2.98518  4.58477  3.61503
          0.01036  4.97070  5.69304  0.61958  0.77255  1.62300  0.21978
    209   2.56890  4.00914  3.18564  2.48220  3.79326  2.23280  3.43450  3.49133  2.10080  3.49265  4.27156  2.93084  4.05912  2.66884  3.10667  2.70783  2.08049  3.57114  5.68556  4.31529    260 t - - .
          2.68723  4.41994  2.77693  2.73152  3.46272  2.40640  3.72693  3.28814  2.67916  2.69281  4.24884  2.90253  2.73691  3.18225  2.89134  2.37969  2.77454  2.98705  4.58919  3.61645
          1.49258  0.25898  5.69304  2.62882  0.07490  1.49851  0.25291
    210   2.38614  3.43975  3.62750  2.63760  2.56732  3.40510  4.07087  2.93551  2.80962  2.55656  3.80780  2.75270  3.74364  2.67968  3.09077  2.79020  3.12215  2.34353  4.07909  4.02497    285 v - - .
          2.68633  4.42288  2.77552  2.73169  3.46416  2.40551  3.72557  3.29076  2.67740  2.69338  4.24752  2.90387  2.73665  3.18059  2.89843  2.37889  2.77526  2.98541  4.58313  3.61524
          1.39750  0.28833  5.72239  0.71180  0.67484  1.06966  0.42026
    211   2.59700  5.40993  2.97867  2.49151  4.73941  2.61674  3.48872  3.67657  1.98647  3.70855  4.45471  3.19045  3.20664  2.41943  2.84216  2.54272  2.75566  3.11556  3.23710  3.83190    289 k - - .
          2.68618  4.42225  2.77519  2.73123  3.46354  2.40513  3.72494  3.29354  2.67741  2.69355  4.24690  2.90347  2.73739  3.18146  2.89801  2.37887  2.77519  2.98518  4.58477  3.61503
          0.00873  5.14095  5.86330  0.61958  0.77255  0.37856  1.15469
    212   2.26250  4.43658  3.10689  2.43928  4.91385  3.86419  3.63725  4.39383  2.31912  3.61667  3.82119  3.10629  2.97408  2.41619  2.89849  2.07948  2.36780  2.84358  6.01520  3.99507    290 s - - E
          2.68618  4.42225  2.77519  2.73123  3.46354  2.40513  3.72494  3.29354  2.67741  2.69355  4.24690  2.90347  2.73739  3.18146  2.89801  2.37887  2.77519  2.98518  4.58477  3.61503
          0.00641  5.44920  6.17155  0.61958  0.77255  0.35219  1.21452
    213   3.13255  5.64278  2.42946  2.07567  4.98767  3.65920  3.17592  4.47352  2.14912  2.66537  4.68348  3.15704  3.46029  2.81973  2.36992  2.30725  2.66538  3.35277  4.72954  4.00958    291 e - - S
          2.68618  4.42225  2.77519  2.73123  3.46354  2.40513  3.72494  3.29354  2.67741  2.69355  4.24690  2.90347  2.73739  3.18146  2.89801  2.37887  2.77519  2.98518  4.58477  3.61503
          0.00588  5.53497  6.25732  0.61958  0.77255  0.46085  0.99627
    214   2.95885  4.42424  3.38653  1.90516  4.99182  2.89030  4.09841  3.86530  2.30551  3.95224  4.68789  2.84424  2.34677  2.46849  2.71718  2.10675  2.66053  4.03756  6.08003  4.66933    292 e - - S
          2.68618  4.42225  2.77519  2.73123  3.46354  2.40513  3.72494  3.29354  2.67741  2.69355  4.24690  2.90347  2.73739  3.18146  2.89801  2.37887  2.77519  2.98518  4.58477  3.61503
          0.00583  5.54366  6.26601  0.61958  0.77255  0.48576  0.95510
    215   2.69065  3.39113  5.16662  4.55206  2.23191  3.50712  4.71539  1.88870  4.33944  2.25098  3.36372  4.54112  3.96479  3.37172  3.33719  3.69323  3.02119  1.57626  3.94474  3.42564    293 v - - E
          2.68618  4.42225  2.77519  2.73123  3.46354  2.40513  3.72494  3.29354  2.67741  2.69355  4.24690  2.90347  2.73739  3.18146  2.89801  2.37887  2.77519  2.98518  4.58477  3.61503
          0.00583  5.54366  6.26601  0.61958  0.77255  0.48576  0.95510
    216   3.13744  5.65072  2.59649  2.14803  4.33938  3.69819  3.04237  4.48369  1.52098  3.57088  4.69109  2.73744  3.97120  2.89987  2.10650  2.84948  2.78305  4.04198  6.08269  4.67109    294 k - - E
          2.68618  4.42225  2.77519  2.73123  3.46354  2.40513  3.72494  3.29354  2.67741  2.69355  4.24690  2.90347  2.73739  3.18146  2.89801  2.37887  2.77519  2.98518  4.58477  3.61503
          0.00583  5.54366  6.26601  0.61958  0.77255  0.48576  0.95510
    217   3.43849  4.79851  5.33790  4.75728  1.53130  4.58093  4.70003  2.78625  4.54415  2.75821  3.62384  3.80718  4.93732  4.64608  4.54389  3.89658  3.66936  2.21575  3.35105  1.17522    295 y - - E
          2.68618  4.42225  2.77519  2.73123  3.46354  2.40513  3.72494  3.29354  2.67741  2.69355  4.24690  2.90347  2.73739  3.18146  2.89801  2.37887  2.77519  2.98518  4.58477  3.61503
          0.00583  5.54366  6.26601  0.61958  0.77255  0.48576  0.95510
    218   3.35235  4.75137  5.12699  4.52561  3.76795  4.50597  3.95807  2.85521  4.34234  0.58616  3.52544  4.60641  4.17712  4.50431  4.41457  3.81357  2.58195  2.74993  5.36083  4.19392    296 L - - T
          2.68618  4.42225  2.77519  2.73123  3.46354  2.40513  3.72494  3.29354  2.67741  2.69355  4.24690  2.90347  2.73739  3.18146  2.89801  2.37887  2.77519  2.98518  4.58477  3.61503
          0.00583  5.54366  6.26601  0.61958  0.77255  0.48576  0.95510
    219   3.43388  5.35274  5.14414  5.15860  5.98667  0.19085  6.06926  4.21763  5.31606  5.26918  6.06960  4.86748  4.98462  5.48260  5.40828  3.20930  4.01932  4.70491  7.34930  6.20721    297 G - - T
          2.68618  4.42225  2.77519  2.73123  3.46354  2.40513  3.72494  3.29354  2.67741  2.69355  4.24690  2.90347  2.73739  3.18146  2.89801  2.37887  2.77519  2.98518  4.58477  3.61503
          0.00583  5.54366  6.26601  0.61958  0.77255  0.48576  0.95510
    220   3.21475  4.05242  5.18147  4.56590  2.12837  4.38436  3.17430  2.18910  4.35003  1.89512  3.22478  4.54778  4.74803  3.38851  4.35709  3.52141  3.30095  1.60582  4.55043  2.35816    298 v - - E
          2.68618  4.42225  2.77519  2.73123  3.46354  2.40513  3.72494  3.29354  2.67741  2.69355  4.24690  2.90347  2.73739  3.18146  2.89801  2.37887  2.77519  2.98518  4.58477  3.61503
          0.00583  5.54366  6.26601  0.61958  0.77255  0.48576  0.95510
    221   2.96419  5.56286  3.42619  2.36687  4.87259  3.38931  3.10760  2.77569  2.53479  3.63594  4.17993  2.56449  2.93243  2.75932  2.76139  3.03841  1.81470  3.02630  4.30845  3.94105    299 t - - E
          2.68618  4.42225  2.77519  2.73123  3.46354  2.40513  3.72494  3.29354  2.67741  2.69355  4.24690  2.90347  2.73739  3.18146  2.89801  2.37887  2.77519  2.98518  4.58477  3.61503
          0.00583  5.54366  6.26601  0.61958  0.77255  0.48576  0.95510
    222   3.22428  4.12938  4.31484  4.57691  2.33727  4.39516  4.00858  1.66902  4.36121  1.34111  3.44404  4.55885  4.75791  4.49111  4.36792  3.70689  3.45644  1.77503  5.22002  3.69816    300 l - - E
          2.68618  4.42225  2.77519  2.73123  3.46354  2.40513  3.72494  3.29354  2.67741  2.69355  4.24690  2.90347  2.73739  3.18146  2.89801  2.37887  2.77519  2.98518  4.58477  3.61503
          0.00393  5.54176        *  0.61958  0.77255  0.00000        *
//
HMMER3/f [3.1b2 | February 2015]
NAME  RVT_2
ACC   PF07727.17
DESC  Reverse transcriptase (RNA-dependent DNA polymerase)
LENG  243
ALPH  amino
RF    no
MM    no
CONS  yes
CS    no
MAP   yes
DATE  Mon Oct 18 18:04:45 2021
NSEQ  3
EFFN  0.694336
CKSUM 656433911
GA    31.6 31.6;
TC    31.6 31.6;
NC    31.5 31.5;
BM    hmmbuild HMM.ann SEED.ann
SM    hmmsearch -Z 61295632 -E 1000 --cpu 4 HMM pfamseq
STATS LOCAL MSV      -10.8207  0.70319
STATS LOCAL VITERBI  -11.5765  0.70319
STATS LOCAL FORWARD   -4.9951  0.70319
HMM          A        C        D        E        F        G        H        I        K        L        M        N        P        Q        R        S        T        V        W        Y   
            m->m     m->i     m->d     i->m     i->i     d->m     d->d
  COMPO   2.57965  4.40776  2.91497  2.76605  3.20823  2.89848  3.73522  2.70386  2.60852  2.38214  3.62228  3.08505  3.43083  3.10367  3.04850  2.76732  2.92612  2.52274  4.42427  3.30296
          2.68618  4.42225  2.77519  2.73123  3.46354  2.40513  3.72494  3.29354  2.67741  2.69355  4.24690  2.90347  2.73739  3.18146  2.89801  2.37887  2.77519  2.98518  4.58477  3.61503
          0.20929  4.00768  1.76805  0.61958  0.77255  0.00000        *
      1   2.69034  4.68437  2.68762  2.56929  4.04152  3.15716  3.88963  3.74368  2.79025  3.39547  4.35151  1.23340  3.80733  3.16290  3.14299  2.75949  3.07120  3.37007  5.35229  3.99328      1 n - - -
          2.68618  4.42225  2.77519  2.73123  3.46354  2.40513  3.72494  3.29354  2.67741  2.69355  4.24690  2.90347  2.73739  3.18146  2.89801  2.37887  2.77519  2.98518  4.58477  3.61503
          0.03275  3.83114  4.55349  0.61958  0.77255  0.39913  1.11140
      2   2.80440  5.21961  2.54974  1.82239  4.54784  3.34982  3.65031  4.00273  1.91107  3.50241  4.31281  2.18901  3.84332  2.78670  2.78437  2.75053  3.04595  3.61191  5.64190  4.26151      2 e - - -
          2.68618  4.42225  2.77519  2.73123  3.46354  2.40513  3.72494  3.29354  2.67741  2.69355  4.24690  2.90347  2.73739  3.18146  2.89801  2.37887  2.77519  2.98518  4.58477  3.61503
          0.02737  4.00768  4.73003  0.61958  0.77255  0.48576  0.95510
      3   2.53094  4.25491  3.81817  3.38886  3.73668  3.40948  4.28580  2.45329  3.28888  2.57198  3.65392  3.60418  4.01354  3.62604  3.56698  2.81543  1.65547  1.70456  5.32851  4.10168      3 t - - -
          2.68618  4.42225  2.77519  2.73123  3.46354  2.40513  3.72494  3.29354  2.67741  2.69355  4.24690  2.90347  2.73739  3.18146  2.89801  2.37887  2.77519  2.98518  4.58477  3.61503
          0.02737  4.00768  4.73003  0.61958  0.77255  0.48576  0.95510
      4   3.52332  4.83057  4.45631  4.08842  1.98173  4.26772  3.46815  3.37741  3.86074  2.75393  3.95619  3.96558  4.59906  3.97680  3.95652  3.64121  3.74676  3.25946  1.55961  1.39517      4 y - - -
          2.68618  4.42225  2.77519  2.73123  3.46354  2.40513  3.72494  3.29354  2.67741  2.69355  4.24690  2.90347  2.73739  3.18146  2.89801  2.37887  2.77519  2.98518  4.58477  3.61503
          0.02737  4.00768  4.73003  0.61958  0.77255  0.48576  0.95510
      5   2.63992  4.91889  2.24215  2.36501  4.26030  3.34356  3.64257  3.68564  2.40590  3.25904  4.06847  2.89003  3.80224  2.78422  2.27563  2.64419  2.25971  3.32149  5.45885  4.10239      5 d - - -
          2.68618  4.42225  2.77519  2.73123  3.46354  2.40513  3.72494  3.29354  2.67741  2.69355  4.24690  2.90347  2.73739  3.18146  2.89801  2.37887  2.77519  2.98518  4.58477  3.61503
          0.02737  4.00768  4.73003  0.61958  0.77255  0.48576  0.95510
      6   3.11059  4.50822  4.57774  4.07249  3.26210  4.28613  4.73260  2.02126  3.90692  1.17369  3.11358  4.32428  4.60800  4.15978  4.09397  3.66274  3.37323  1.55208  5.23436  4.05187      6 l - - -
          2.68618  4.42225  2.77519  2.73123  3.46354  2.40513  3.72494  3.29354  2.67741  2.69355  4.24690  2.90347  2.73739  3.18146  2.89801  2.37887  2.77519  2.98518  4.58477  3.61503
          0.02737  4.00768  4.73003  0.61958  0.77255  0.48576  0.95510
      7   2.91572  4.42287  4.31090  3.97992  3.65194  3.86193  4.75923  2.05250  3.84976  2.31661  3.59822  4.14756  4.41615  4.20060  4.04897  3.37531  3.27477  0.87018  5.45865  4.19791      7 v - - -
          2.68618  4.42225  2.77519  2.73123  3.46354  2.40513  3.72494  3.29354  2.67741  2.69355  4.24690  2.90347  2.73739  3.18146  2.89801  2.37887  2.77519  2.98518  4.58477  3.61503
          0.02737  4.00768  4.73003  0.61958  0.77255  0.48576  0.95510
      8   2.71573  5.10766  2.03906  2.25896  4.45129  3.30328  3.66009  3.91536  1.96561  3.44657  4.24775  2.80937  3.80552  2.79893  2.95408  2.13469  2.97515  3.51828  5.61639  4.21503      8 k - - -
          2.68618  4.42225  2.77519  2.73123  3.46354  2.40513  3.72494  3.29354  2.67741  2.69355  4.24690  2.90347  2.73739  3.18146  2.89801  2.37887  2.77519  2.98518  4.58477  3.61503
          0.02737  4.00768  4.73003  0.61958  0.77255  0.48576  0.95510
      9   2.72144  4.53996  3.24729  2.87721  3.51292  3.50804  3.89187  2.92496  2.79272  1.62514  3.66350  2.24894  3.99695  3.20871  3.11299  2.88956  3.00655  2.73436  5.03286  3.66997      9 l - - -
          2.68618  4.42225  2.77519  2.73123  3.46354  2.40513  3.72494  3.29354  2.67741  2.69355  4.24690  2.90347  2.73739  3.18146  2.89801  2.37887  2.77519  2.98518  4.58477  3.61503
          0.02737  4.00768  4.73003  0.61958  0.77255  0.48576  0.95510
     10   2.93977  4.67278  3.56185  3.42167  4.40241  3.35272  4.48664  3.98429  3.49086  3.59580  4.65255  3.71395  0.61064  3.87552  3.71967  3.11187  3.39232  3.61397  5.55025  4.52546     10 P - - -
          2.68618  4.42225  2.77519  2.73123  3.46354  2.40513  3.72494  3.29354  2.67741  2.69355  4.24690  2.90347  2.73739  3.18146  2.89801  2.37887  2.77519  2.98518  4.58477  3.61503
          0.02737  4.00768  4.73003  0.61958  0.77255  0.48576  0.95510
     11   2.72083  4.85607  2.98018  2.58219  4.34446  3.37324  3.71645  3.76106  1.47962  3.33023  4.17823  3.04054  3.87740  2.87733  2.59896  2.08241  3.00233  3.39419  5.47692  4.19055     11 k - - -
          2.68618  4.42225  2.77519  2.73123  3.46354  2.40513  3.72494  3.29354  2.67741  2.69355  4.24690  2.90347  2.73739  3.18146  2.89801  2.37887  2.77519  2.98518  4.58477  3.61503
          0.02737  4.00768  4.73003  0.61958  0.77255  0.48576  0.95510
     12   2.80266  5.23069  1.80724  2.18100  4.63692  2.25390  3.75216  4.14048  2.71004  3.66363  4.48794  1.99910  3.81892  2.91225  3.26410  2.74159  3.10106  3.70874  5.83017  4.37546     12 d - - -
          2.68618  4.42225  2.77519  2.73123  3.46354  2.40513  3.72494  3.29354  2.67741  2.69355  4.24690  2.90347  2.73739  3.18146  2.89801  2.37887  2.77519  2.98518  4.58477  3.61503
          0.02737  4.00768  4.73003  0.61958  0.77255  0.48576  0.95510
     13   2.68121  4.64235  3.24327  2.67945  3.77959  3.50780  2.64948  3.23135  2.36718  2.87293  3.75594  3.12840  3.90603  2.89532  2.18497  2.78097  2.91045  2.29068  5.10634  3.80547     13 r - - -
          2.68618  4.42225  2.77519  2.73123  3.46354  2.40513  3.72494  3.29354  2.67741  2.69355  4.24690  2.90347  2.73739  3.18146  2.89801  2.37887  2.77519  2.98518  4.58477  3.61503
          0.02737  4.00768  4.73003  0.61958  0.77255  0.48576  0.95510
     14   3.06285  5.17302  3.46975  2.80597  4.63032  3.67214  3.61851  3.97820  1.24584  3.41807  4.29075  3.20630  4.04227  2.75375  1.66553  3.05771  3.22908  3.66015  5.45637  4.29108     14 k - - -
          2.68618  4.42225  2.77519  2.73123  3.46354  2.40513  3.72494  3.29354  2.67741  2.69355  4.24690  2.90347  2.73739  3.18146  2.89801  2.37887  2.77519  2.98518  4.58477  3.61503
          0.02737  4.00768  4.73003  0.61958  0.77255  0.48576  0.95510
     15   1.70516  4.27768  3.31781  3.04351  4.21326  3.04763  4.15730  3.52890  3.09382  3.26799  4.16539  3.28649  1.57285  3.42316  3.41430  2.51287  2.80126  3.09270  5.57105  4.34371     15 p - - -
          2.68618  4.42225  2.77519  2.73123  3.46354  2.40513  3.72494  3.29354  2.67741  2.69355  4.24690  2.90347  2.73739  3.18146  2.89801  2.37887  2.77519  2.98518  4.58477  3.61503
          0.02737  4.00768  4.73003  0.61958  0.77255  0.48576  0.95510
     16   3.13722  4.52084  4.52389  4.14628  3.46820  4.20939  4.85088  0.92466  3.97699  2.02862  3.38460  4.37288  4.62929  4.31251  4.15832  3.71933  3.43468  1.85861  5.38570  4.13443     16 i - - -
          2.68618  4.42225  2.77519  2.73123  3.46354  2.40513  3.72494  3.29354  2.67741  2.69355  4.24690  2.90347  2.73739  3.18146  2.89801  2.37887  2.77519  2.98518  4.58477  3.61503
          0.02737  4.00768  4.73003  0.61958  0.77255  0.48576  0.95510
     17   2.45333  4.40221  3.18027  2.97490  4.40861  1.35473  4.18315  3.88907  3.13914  3.53410  4.39040  3.27650  1.96625  3.44493  3.47923  2.60027  2.91258  3.37400  5.65118  4.46730     17 g - - -
          2.68618  4.42225  2.77519  2.73123  3.46354  2.40513  3.72494  3.29354  2.67741  2.69355  4.24690  2.90347  2.73739  3.18146  2.89801  2.37887  2.77519  2.98518  4.58477  3.61503
          0.02737  4.00768  4.73003  0.61958  0.77255  0.48576  0.95510
     18   2.57198  4.47955  3.18170  2.72554  3.74886  3.39694  3.80624  3.04203  2.67074  2.19733  3.70354  2.39828  3.87631  3.05013  3.04007  2.71491  2.19186  2.78226  5.15206  3.86636     18 t - - -
          2.68618  4.42225  2.77519  2.73123  3.46354  2.40513  3.72494  3.29354  2.67741  2.69355  4.24690  2.90347  2.73739  3.18146  2.89801  2.37887  2.77519  2.98518  4.58477  3.61503
          0.02737  4.00768  4.73003  0.61958  0.77255  0.48576  0.95510
     19   2.79122  4.93943  3.20181  2.61612  4.31034  3.51710  3.62302  3.68146  1.75122  3.22586  4.06684  3.07404  3.91466  2.76666  1.95008  2.81561  2.24820  3.35610  5.38180  4.13142     19 k - - -
          2.68618  4.42225  2.77519  2.73123  3.46354  2.40513  3.72494  3.29354  2.67741  2.69355  4.24690  2.90347  2.73739  3.18146  2.89801  2.37887  2.77519  2.98518  4.58477  3.61503
          0.02737  4.00768  4.73003  0.61958  0.77255  0.48576  0.95510
     20   3.56916  4.89418  4.30368  4.04439  2.81664  3.88646  4.07554  3.60024  3.76455  2.97105  4.22752  4.16655  4.41584  4.14517  3.86855  3.77149  3.87678  3.49429  0.65174  2.81195     20 W - - -
          2.68618  4.42225  2.77519  2.73123  3.46354  2.40513  3.72494  3.29354  2.67741  2.69355  4.24690  2.90347  2.73739  3.18146  2.89801  2.37887  2.77519  2.98518  4.58477  3.61503
          0.02737  4.00768  4.73003  0.61958  0.77255  0.48576  0.95510
     21   2.91572  4.42287  4.31090  3.97992  3.65194  3.86193  4.75923  2.05250  3.84976  2.31661  3.59822  4.14756  4.41615  4.20060  4.04897  3.37531  3.27477  0.87018  5.45865  4.19791     21 v - - -
          2.68618  4.42225  2.77519  2.73123  3.46354  2.40513  3.72494  3.29354  2.67741  2.69355  4.24690  2.90347  2.73739  3.18146  2.89801  2.37887  2.77519  2.98518  4.58477  3.61503
          0.02737  4.00768  4.73003  0.61958  0.77255  0.48576  0.95510
     22   3.35311  4.77813  4.18592  3.75865  1.55296  4.15260  2.09547  3.34530  3.64549  2.77761  3.91459  3.80439  4.48507  3.78430  3.83458  3.46798  3.57409  3.19301  3.69857  1.50811     22 y - - -
          2.68618  4.42225  2.77519  2.73123  3.46354  2.40513  3.72494  3.29354  2.67741  2.69355  4.24690  2.90347  2.73739  3.18146  2.89801  2.37887  2.77519  2.98518  4.58477  3.61503
          0.02737  4.00768  4.73003  0.61958  0.77255  0.48576  0.95510
     23   2.65790  4.68677  3.09512  2.67292  4.14638  3.36923  3.77210  3.45089  1.89534  3.12890  4.01323  3.10768  3.87950  2.95751  2.72187  2.74322  1.72886  3.13360  5.38653  4.11973     23 t - - -
          2.68618  4.42225  2.77519  2.73123  3.46354  2.40513  3.72494  3.29354  2.67741  2.69355  4.24690  2.90347  2.73739  3.18146  2.89801  2.37887  2.77519  2.98518  4.58477  3.61503
          0.02737  4.00768  4.73003  0.61958  0.77255  0.48576  0.95510
     24   2.74556  4.77149  3.18413  2.63711  3.86277  3.52822  2.55038  3.37597  1.90287  2.31480  3.85530  3.09846  3.91926  2.84788  2.58292  2.81168  2.96200  3.10402  5.15268  3.83158     24 k - - -
          2.68618  4.42225  2.77519  2.73123  3.46354  2.40513  3.72494  3.29354  2.67741  2.69355  4.24690  2.90347  2.73739  3.18146  2.89801  2.37887  2.77519  2.98518  4.58477  3.61503
          0.02737  4.00768  4.73003  0.61958  0.77255  0.48576  0.95510
     25   3.09954  5.06475  3.28426  2.88273  4.48216  3.57241  3.84021  3.92036  0.86720  3.45686  4.41277  3.30059  4.06465  3.02528  2.46558  3.13369  3.34362  3.62114  5.48259  4.31561     25 k - - -
          2.68618  4.42225  2.77519  2.73123  3.46354  2.40513  3.72494  3.29354  2.67741  2.69355  4.24690  2.90347  2.73739  3.18146  2.89801  2.37887  2.77519  2.98518  4.58477  3.61503
          0.02737  4.00768  4.73003  0.61958  0.77255  0.48576  0.95510
     26   2.64994  4.80869  2.31746  2.42811  4.04342  3.40487  3.66325  2.51717  2.05841  3.04590  3.90069  2.94694  3.83607  2.82827  2.89500  2.68730  2.88912  3.06800  5.32912  3.99590     26 k - - -
          2.68618  4.42225  2.77519  2.73123  3.46354  2.40513  3.72494  3.29354  2.67741  2.69355  4.24690  2.90347  2.73739  3.18146  2.89801  2.37887  2.77519  2.98518  4.58477  3.61503
          0.18771  4.00768  1.87750  0.61958  0.77255  0.48576  0.95510
     27   2.80221  5.21440  1.65811  2.11010  4.53528  3.15907  3.71419  4.08115  2.70388  3.62857  4.48497  1.87253  3.77445  2.89136  3.25583  2.73149  3.10551  3.66969  5.76186  4.29439     27 d - - -
          2.68618  4.42225  2.77519  2.73123  3.46354  2.40513  3.72494  3.29354  2.67741  2.69355  4.24690  2.90347  2.73739  3.18146  2.89801  2.37887  2.77519  2.98518  4.58477  3.61503
          0.03206  3.85203  4.57437  0.61958  0.77255  0.62612  0.76499
     28   1.89597  4.77028  1.78566  2.31865  4.30076  3.14265  3.78093  3.64150  2.73303  3.34187  4.21895  2.83199  3.75461  2.97101  3.22245  2.63318  2.94395  3.26893  5.59137  4.21916     28 d - - -
          2.68618  4.42225  2.77519  2.73123  3.46354  2.40513  3.72494  3.29354  2.67741  2.69355  4.24690  2.90347  2.73739  3.18146  2.89801  2.37887  2.77519  2.98518  4.58477  3.61503
          0.03206  3.85203  4.57437  0.61958  0.77255  0.62612  0.76499
     29   2.77372  4.62107  3.26378  2.81849  3.48832  3.56193  3.80213  2.90442  2.54342  1.81406  3.52908  3.24855  3.99080  2.19895  2.83581  2.91701  3.02098  2.78159  5.02847  3.70565     29 l - - -
          2.68620  4.42227  2.77522  2.73125  3.46356  2.40490  3.72497  3.29356  2.67743  2.69357  4.24692  2.90349  2.73742  3.18148  2.89803  2.37889  2.77522  2.98520  4.58479  3.61505
          0.22871  1.63925  4.57437  0.29933  1.35213  0.62612  0.76499
     30   2.66844  4.54399  3.26449  2.78396  3.79944  3.46779  3.78731  2.86713  1.87804  2.72644  3.71944  3.20057  3.92616  3.01054  2.74685  2.81722  2.93570  2.02287  5.18929  3.92440     31 k - - -
          2.68618  4.42225  2.77519  2.73123  3.46354  2.40513  3.72494  3.29354  2.67741  2.69355  4.24690  2.90347  2.73739  3.18146  2.89801  2.37887  2.77519  2.98518  4.58477  3.61503
          0.03206  3.85203  4.57437  0.61958  0.77255  0.40705  1.09546
     31   2.70885  5.00718  2.07845  1.86050  4.27938  3.32718  3.68113  3.63417  2.54479  3.28111  4.11787  2.83639  3.82025  2.83549  3.04175  2.69626  2.96341  2.44972  5.52749  4.14251     32 e - - -
          2.68618  4.42225  2.77519  2.73123  3.46354  2.40513  3.72494  3.29354  2.67741  2.69355  4.24690  2.90347  2.73739  3.18146  2.89801  2.37887  2.77519  2.98518  4.58477  3.61503
          0.02737  4.00768  4.73003  0.61958  0.77255  0.48576  0.95510
     32   2.46181  4.23319  3.65125  3.29982  3.80244  2.16993  4.23074  2.74159  3.26626  2.78067  3.78281  3.50588  3.91686  3.58561  3.54172  2.70973  2.86796  1.39800  5.30931  4.07831     33 v - - -
          2.68618  4.42225  2.77519  2.73123  3.46354  2.40513  3.72494  3.29354  2.67741  2.69355  4.24690  2.90347  2.73739  3.18146  2.89801  2.37887  2.77519  2.98518  4.58477  3.61503
          0.02737  4.00768  4.73003  0.61958  0.77255  0.48576  0.95510
     33   2.96474  5.17309  3.30521  2.67323  4.60149  3.61650  3.59012  3.96445  1.59590  3.40612  4.24758  3.11408  3.98281  2.04862  1.76887  2.94676  3.13914  3.62530  5.46532  4.25701     34 k - - -
          2.68618  4.42225  2.77519  2.73123  3.46354  2.40513  3.72494  3.29354  2.67741  2.69355  4.24690  2.90347  2.73739  3.18146  2.89801  2.37887  2.77519  2.98518  4.58477  3.61503
          0.02737  4.00768  4.73003  0.61958  0.77255  0.48576  0.95510
     34   3.24547  4.85276  3.73731  3.35304  2.23828  3.95708  2.18728  3.47168  3.18480  2.90426  4.01172  3.58459  4.34468  3.51946  3.43644  3.31356  3.47754  3.29005  3.88001  1.26078     35 y - - -
          2.68618  4.42225  2.77519  2.73123  3.46354  2.40513  3.72494  3.29354  2.67741  2.69355  4.24690  2.90347  2.73739  3.18146  2.89801  2.37887  2.77519  2.98518  4.58477  3.61503
          0.02737  4.00768  4.73003  0.61958  0.77255  0.48576  0.95510
     35   3.09954  5.06475  3.28426  2.88273  4.48216  3.57241  3.84021  3.92036  0.86720  3.45686  4.41277  3.30059  4.06465  3.02528  2.46558  3.13369  3.34362  3.62114  5.48259  4.31561     36 k - - -
          2.68618  4.42225  2.77519  2.73123  3.46354  2.40513  3.72494  3.29354  2.67741  2.69355  4.24690  2.90347  2.73739  3.18146  2.89801  2.37887  2.77519  2.98518  4.58477  3.61503
          0.02737  4.00768  4.73003  0.61958  0.77255  0.48576  0.95510
     36   1.26668  4.15700  3.46527  3.18722  4.25807  2.95041  4.24083  3.60285  3.23056  3.35556  4.20816  3.32511  3.70204  3.52534  3.52908  1.68195  2.71593  3.09516  5.62548  4.40823     37 a - - -
          2.68618  4.42225  2.77519  2.73123  3.46354  2.40513  3.72494  3.29354  2.67741  2.69355  4.24690  2.90347  2.73739  3.18146  2.89801  2.37887  2.77519  2.98518  4.58477  3.61503
          0.02737  4.00768  4.73003  0.61958  0.77255  0.48576  0.95510
     37   3.16281  4.98915  3.66774  3.15278  4.37821  3.62265  3.92963  3.93072  2.30211  3.42217  4.42032  3.50141  4.12001  3.14455  0.79034  3.24138  3.42043  3.64920  5.40727  4.27779     38 r - - -
          2.68618  4.42225  2.77519  2.73123  3.46354  2.40513  3.72494  3.29354  2.67741  2.69355  4.24690  2.90347  2.73739  3.18146  2.89801  2.37887  2.77519  2.98518  4.58477  3.61503
          0.02737  4.00768  4.73003  0.61958  0.77255  0.48576  0.95510
     38   2.79203  2.42802  4.31284  3.80328  3.27651  3.80539  4.38581  2.27450  3.61199  1.31487  3.24644  3.96836  4.26758  3.89141  3.79095  3.19741  3.09564  2.17366  5.01556  3.78766     39 l - - -
          2.68618  4.42225  2.77519  2.73123  3.46354  2.40513  3.72494  3.29354  2.67741  2.69355  4.24690  2.90347  2.73739  3.18146  2.89801  2.37887  2.77519  2.98518  4.58477  3.61503
          0.02737  4.00768  4.73003  0.61958  0.77255  0.48576  0.95510
     39   2.91572  4.42287  4.31090  3.97992  3.65194  3.86193  4.75923  2.05250  3.84976  2.31661  3.59822  4.14756  4.41615  4.20060  4.04897  3.37531  3.27477  0.87018  5.45865  4.19791     40 v - - -
          2.68618  4.42225  2.77519  2.73123  3.46354  2.40513  3.72494  3.29354  2.67741  2.69355  4.24690  2.90347  2.73739  3.18146  2.89801  2.37887  2.77519  2.98518  4.58477  3.61503
          0.02737  4.00768  4.73003  0.61958  0.77255  0.48576  0.95510
     40   1.47069  4.21740  3.85363  3.45410  3.80035  3.32917  4.34613  2.49838  3.38279  2.64104  3.71644  3.61544  3.97548  3.69412  3.65186  2.75305  2.88346  1.69501  5.39068  4.17084     41 a - - -
          2.68618  4.42225  2.77519  2.73123  3.46354  2.40513  3.72494  3.29354  2.67741  2.69355  4.24690  2.90347  2.73739  3.18146  2.89801  2.37887  2.77519  2.98518  4.58477  3.61503
          0.02737  4.00768  4.73003  0.61958  0.77255  0.48576  0.95510
     41   2.91997  5.13180  2.99039  2.56284  4.48857  3.51469  3.64366  3.90770  1.69415  3.39175  4.25276  3.03880  3.94974  1.67227  2.36806  2.90437  3.13028  3.57177  5.49162  4.22759     42 q - - -
          2.68618  4.42225  2.77519  2.73123  3.46354  2.40513  3.72494  3.29354  2.67741  2.69355  4.24690  2.90347  2.73739  3.18146  2.89801  2.37887  2.77519  2.98518  4.58477  3.61503
          0.02737  4.00768  4.73003  0.61958  0.77255  0.48576  0.95510
     42   2.84105  4.60133  3.54237  3.45983  4.59634  0.54793  4.57027  4.23037  3.65939  3.86708  4.84513  3.70691  3.99673  3.97299  3.87906  3.01711  3.33282  3.73261  5.65417  4.70337     43 G - - -
          2.68618  4.42225  2.77519  2.73123  3.46354  2.40513  3.72494  3.29354  2.67741  2.69355  4.24690  2.90347  2.73739  3.18146  2.89801  2.37887  2.77519  2.98518  4.58477  3.61503
          0.02737  4.00768  4.73003  0.61958  0.77255  0.48576  0.95510
     43   3.58222  4.83923  4.58596  4.25914  1.10118  4.35385  3.48897  3.25592  4.10815  2.59306  3.85870  4.05256  4.66683  4.09758  4.15497  3.72169  3.80650  3.18642  3.63720  1.42686     44 f - - -
          2.68618  4.42225  2.77519  2.73123  3.46354  2.40513  3.72494  3.29354  2.67741  2.69355  4.24690  2.90347  2.73739  3.18146  2.89801  2.37887  2.77519  2.98518  4.58477  3.61503
          0.02737  4.00768  4.73003  0.61958  0.77255  0.48576  0.95510
     44   2.55510  4.48941  3.27492  2.74570  3.83992  3.38100  3.77531  3.16912  2.54183  2.87445  3.75559  3.15991  3.85827  2.99806  2.20179  2.14987  2.84253  2.24637  5.18440  3.91987     45 s - - -
          2.68618  4.42225  2.77519  2.73123  3.46354  2.40513  3.72494  3.29354  2.67741  2.69355  4.24690  2.90347  2.73739  3.18146  2.89801  2.37887  2.77519  2.98518  4.58477  3.61503
          0.02737  4.00768  4.73003  0.61958  0.77255  0.48576  0.95510
     45   2.99405  4.98014  2.99822  2.75686  4.16624  3.45900  3.91574  3.81946  2.56870  3.30819  4.33399  3.21713  4.01551  1.01154  2.84947  3.03689  3.29173  3.54124  5.41509  4.11848     46 q - - -
          2.68618  4.42225  2.77519  2.73123  3.46354  2.40513  3.72494  3.29354  2.67741  2.69355  4.24690  2.90347  2.73739  3.18146  2.89801  2.37887  2.77519  2.98518  4.58477  3.61503
          0.02737  4.00768  4.73003  0.61958  0.77255  0.48576  0.95510
     46   2.71820  4.33448  3.76537  3.19433  3.45188  3.73603  4.03045  1.92369  2.97130  2.31168  3.37745  3.55095  4.11705  3.37566  2.43482  3.02688  2.96136  1.85271  5.01770  3.79572     47 v - - -
          2.68618  4.42225  2.77519  2.73123  3.46354  2.40513  3.72494  3.29354  2.67741  2.69355  4.24690  2.90347  2.73739  3.18146  2.89801  2.37887  2.77519  2.98518  4.58477  3.61503
          0.02737  4.00768  4.73003  0.61958  0.77255  0.48576  0.95510
     47   1.27845  4.24596  3.36955  3.07025  4.19124  3.03532  4.15916  3.50525  3.10804  3.24857  4.13461  3.29542  2.23308  3.42785  3.42890  2.49034  2.77473  3.06567  5.55422  4.33123     48 a - - -
          2.68618  4.42225  2.77519  2.73123  3.46354  2.40513  3.72494  3.29354  2.67741  2.69355  4.24690  2.90347  2.73739  3.18146  2.89801  2.37887  2.77519  2.98518  4.58477  3.61503
          0.02737  4.00768  4.73003  0.61958  0.77255  0.48576  0.95510
     48   2.55872  4.62954  2.73062  2.58631  4.41757  1.54603  3.97176  3.94281  2.89619  3.55614  4.40352  1.95007  3.79912  3.18869  3.30746  2.63984  2.96764  3.45978  5.67939  4.35708     49 g - - -
          2.68618  4.42225  2.77519  2.73123  3.46354  2.40513  3.72494  3.29354  2.67741  2.69355  4.24690  2.90347  2.73739  3.18146  2.89801  2.37887  2.77519  2.98518  4.58477  3.61503
          0.02737  4.00768  4.73003  0.61958  0.77255  0.48576  0.95510
     49   2.74848  4.70627  2.98415  1.68994  3.86577  3.50500  3.83542  2.21855  2.66584  2.76286  3.77903  3.12218  3.96254  3.04563  3.05926  2.85733  3.00252  2.70333  5.30582  3.99642     50 e - - -
          2.68618  4.42225  2.77519  2.73123  3.46354  2.40513  3.72494  3.29354  2.67741  2.69355  4.24690  2.90347  2.73739  3.18146  2.89801  2.37887  2.77519  2.98518  4.58477  3.61503
          0.02737  4.00768  4.73003  0.61958  0.77255  0.48576  0.95510
     50   2.86586  5.26113  1.47669  2.22401  4.33515  3.28840  2.32286  4.06042  2.67338  3.58135  4.43416  2.78898  3.85644  2.91859  3.18951  2.80039  3.14080  3.67496  5.61124  4.13082     51 d - - -
          2.68618  4.42225  2.77519  2.73123  3.46354  2.40513  3.72494  3.29354  2.67741  2.69355  4.24690  2.90347  2.73739  3.18146  2.89801  2.37887  2.77519  2.98518  4.58477  3.61503
          0.02737  4.00768  4.73003  0.61958  0.77255  0.48576  0.95510
     51   3.60758  4.86380  4.56970  4.24687  1.43969  4.35850  3.47039  3.31008  4.09813  2.64908  3.91166  4.04133  4.67277  4.09012  4.15108  3.72644  3.83154  3.23223  3.61815  1.06629     52 y - - -
          2.68618  4.42225  2.77519  2.73123  3.46354  2.40513  3.72494  3.29354  2.67741  2.69355  4.24690  2.90347  2.73739  3.18146  2.89801  2.37887  2.77519  2.98518  4.58477  3.61503
          0.02737  4.00768  4.73003  0.61958  0.77255  0.48576  0.95510
     52   2.79274  4.89637  1.58225  2.45985  3.97244  3.39217  3.81662  3.32292  2.74160  2.17514  4.00849  2.98651  3.91541  3.02745  3.20311  2.83031  3.06859  3.08401  5.39005  4.00135     53 d - - -
          2.68623  4.42230  2.77524  2.73128  3.46359  2.40518  3.72499  3.29359  2.67746  2.69360  4.24694  2.90351  2.73744  3.18151  2.89805  2.37865  2.77485  2.98523  4.58482  3.61508
          0.20929  1.71472  4.73003  0.66545  0.72164  0.48576  0.95510
     53   2.81031  5.32495  1.90884  1.77441  4.63075  3.28772  3.67313  4.11735  1.95257  3.60963  4.41229  2.74902  3.81966  2.81128  3.03052  2.73220  3.06633  3.69994  5.75875  4.31629     56 e - - -
          2.68618  4.42225  2.77519  2.73123  3.46354  2.40513  3.72494  3.29354  2.67741  2.69355  4.24690  2.90347  2.73739  3.18146  2.89801  2.37887  2.77519  2.98518  4.58477  3.61503
          0.02737  4.00768  4.73003  0.61958  0.77255  0.48576  0.95510
     54   2.62229  4.26413  3.99224  3.56379  3.69676  3.56003  4.41433  2.22331  3.45535  2.47267  3.59552  3.76159  4.13631  3.78521  3.71216  2.96822  2.14539  1.29483  5.35315  4.13011     57 v - - -
          2.68618  4.42225  2.77519  2.73123  3.46354  2.40513  3.72494  3.29354  2.67741  2.69355  4.24690  2.90347  2.73739  3.18146  2.89801  2.37887  2.77519  2.98518  4.58477  3.61503
          0.02737  4.00768  4.73003  0.61958  0.77255  0.48576  0.95510
     55   2.65782  4.35063  3.69465  3.29386  1.64667  3.50043  3.87775  2.93059  3.25136  2.57569  3.62171  3.52342  4.03764  3.52376  3.51855  2.02228  2.99237  2.72213  4.51222  2.97516     58 f - - -
          2.68618  4.42225  2.77519  2.73123  3.46354  2.40513  3.72494  3.29354  2.67741  2.69355  4.24690  2.90347  2.73739  3.18146  2.89801  2.37887  2.77519  2.98518  4.58477  3.61503
          0.02737  4.00768  4.73003  0.61958  0.77255  0.48576  0.95510
     56   1.63391  4.17300  3.42445  3.15135  4.28135  2.95157  4.22641  3.64146  3.20435  3.38201  4.23107  3.30717  3.70157  3.50262  3.51048  1.30428  2.72152  3.12386  5.64030  4.41627     59 s - - -
          2.68618  4.42225  2.77519  2.73123  3.46354  2.40513  3.72494  3.29354  2.67741  2.69355  4.24690  2.90347  2.73739  3.18146  2.89801  2.37887  2.77519  2.98518  4.58477  3.61503
          0.02737  4.00768  4.73003  0.61958  0.77255  0.48576  0.95510
     57   2.93977  4.67278  3.56185  3.42167  4.40241  3.35272  4.48664  3.98429  3.49086  3.59580  4.65255  3.71395  0.61064  3.87552  3.71967  3.11187  3.39232  3.61397  5.55025  4.52546     60 P - - -
          2.68618  4.42225  2.77519  2.73123  3.46354  2.40513  3.72494  3.29354  2.67741  2.69355  4.24690  2.90347  2.73739  3.18146  2.89801  2.37887  2.77519  2.98518  4.58477  3.61503
          0.02737  4.00768  4.73003  0.61958  0.77255  0.48576  0.95510
     58   2.91572  4.42287  4.31090  3.97992  3.65194  3.86193  4.75923  2.05250  3.84976  2.31661  3.59822  4.14756  4.41615  4.20060  4.04897  3.37531  3.27477  0.87018  5.45865  4.19791     61 v - - -
          2.68618  4.42225  2.77519  2.73123  3.46354  2.40513  3.72494  3.29354  2.67741  2.69355  4.24690  2.90347  2.73739  3.18146  2.89801  2.37887  2.77519  2.98518  4.58477  3.61503
          0.02737  4.00768  4.73003  0.61958  0.77255  0.48576  0.95510
     59   2.05904  4.31647  4.11949  3.67215  3.57274  3.79664  4.48545  1.34638  3.56507  2.27113  3.45868  3.90764  4.29074  3.88188  3.81240  3.18758  3.09027  1.91428  5.30632  4.08611     62 i - - -
          2.68618  4.42225  2.77519  2.73123  3.46354  2.40513  3.72494  3.29354  2.67741  2.69355  4.24690  2.90347  2.73739  3.18146  2.89801  2.37887  2.77519  2.98518  4.58477  3.61503
          0.02737  4.00768  4.73003  0.61958  0.77255  0.48576  0.95510
     60   2.88730  5.10176  2.95727  1.92137  4.46654  3.49137  3.65584  3.87462  2.15390  3.38209  4.23517  3.02504  3.93253  2.80005  1.56662  2.87559  3.10526  3.53532  5.49357  4.22518     63 r - - -
          2.68618  4.42225  2.77519  2.73123  3.46354  2.40513  3.72494  3.29354  2.67741  2.69355  4.24690  2.90347  2.73739  3.18146  2.89801  2.37887  2.77519  2.98518  4.58477  3.61503
          0.02737  4.00768  4.73003  0.61958  0.77255  0.48576  0.95510
     61   3.06262  4.53643  4.14929  3.66693  2.63583  4.03527  3.93249  2.61207  3.47210  1.27607  3.28766  3.87569  4.37860  3.74831  3.66978  3.37605  3.29881  2.58246  4.34539  2.04512     64 l - - -
          2.68618  4.42225  2.77519  2.73123  3.46354  2.40513  3.72494  3.29354  2.67741  2.69355  4.24690  2.90347  2.73739  3.18146  2.89801  2.37887  2.77519  2.98518  4.58477  3.61503
          0.02737  4.00768  4.73003  0.61958  0.77255  0.48576  0.95510
     62   2.81630  5.29994  1.83142  1.74868  4.62018  3.25420  3.71184  4.10964  2.64057  3.62659  4.44328  2.73399  3.81916  2.86250  3.19080  2.03692  3.09033  3.69496  5.79785  4.34059     65 e - - -
          2.68618  4.42225  2.77519  2.73123  3.46354  2.40513  3.72494  3.29354  2.67741  2.69355  4.24690  2.90347  2.73739  3.18146  2.89801  2.37887  2.77519  2.98518  4.58477  3.61503
          0.02737  4.00768  4.73003  0.61958  0.77255  0.48576  0.95510
     63   2.52122  4.29550  3.54980  3.11940  3.63861  3.37294  4.06071  2.00339  3.04534  2.63437  3.64532  3.41836  3.93914  3.39262  3.35370  1.66883  2.87214  2.49222  5.15668  3.88212     66 s - - -
          2.68618  4.42225  2.77519  2.73123  3.46354  2.40513  3.72494  3.29354  2.67741  2.69355  4.24690  2.90347  2.73739  3.18146  2.89801  2.37887  2.77519  2.98518  4.58477  3.61503
          0.02737  4.00768  4.73003  0.61958  0.77255  0.48576  0.95510
     64   3.08492  4.41020  4.76813  4.27542  3.57038  4.41403  4.99830  1.39414  4.16105  2.08071  3.38090  4.49642  4.73831  4.43243  4.36437  3.80325  3.35440  1.10503  5.52973  4.31953     67 v - - -
          2.68618  4.42225  2.77519  2.73123  3.46354  2.40513  3.72494  3.29354  2.67741  2.69355  4.24690  2.90347  2.73739  3.18146  2.89801  2.37887  2.77519  2.98518  4.58477  3.61503
          0.02737  4.00768  4.73003  0.61958  0.77255  0.48576  0.95510
     65   3.08048  5.16726  3.51270  2.83548  4.62564  3.68532  3.62255  3.97005  1.52327  3.41181  4.29020  3.22610  4.05399  2.75992  1.32577  3.07957  3.24412  3.65775  5.44936  4.29256     68 r - - -
          2.68618  4.42225  2.77519  2.73123  3.46354  2.40513  3.72494  3.29354  2.67741  2.69355  4.24690  2.90347  2.73739  3.18146  2.89801  2.37887  2.77519  2.98518  4.58477  3.61503
          0.02737  4.00768  4.73003  0.61958  0.77255  0.48576  0.95510
     66   3.30950  4.73270  4.40608  4.04831  3.19174  4.15276  4.66173  2.40504  3.81471  0.72503  3.17562  4.31061  4.56600  4.15059  3.96795  3.74201  3.59824  2.47714  5.11827  3.87221     69 l - - -
          2.68618  4.42225  2.77519  2.73123  3.46354  2.40513  3.72494  3.29354  2.67741  2.69355  4.24690  2.90347  2.73739  3.18146  2.89801  2.37887  2.77519  2.98518  4.58477  3.61503
          0.02737  4.00768  4.73003  0.61958  0.77255  0.48576  0.95510
     67   3.30950  4.73270  4.40608  4.04831  3.19174  4.15276  4.66173  2.40504  3.81471  0.72503  3.17562  4.31061  4.56600  4.15059  3.96795  3.74201  3.59824  2.47714  5.11827  3.87221     70 l - - -
          2.68618  4.42225  2.77519  2.73123  3.46354  2.40513  3.72494  3.29354  2.67741  2.69355  4.24690  2.90347  2.73739  3.18146  2.89801  2.37887  2.77519  2.98518  4.58477  3.61503
          0.02737  4.00768  4.73003  0.61958  0.77255  0.48576  0.95510
     68   2.75205  4.38852  3.86696  3.40491  3.41776  3.68691  4.23945  2.42284  3.23761  1.39730  3.34667  3.69794  4.16888  3.60356  3.49625  3.06343  2.14165  2.31436  5.12586  3.89862     71 l - - -
          2.68618  4.42225  2.77519  2.73123  3.46354  2.40513  3.72494  3.29354  2.67741  2.69355  4.24690  2.90347  2.73739  3.18146  2.89801  2.37887  2.77519  2.98518  4.58477  3.61503
          0.02737  4.00768  4.73003  0.61958  0.77255  0.48576  0.95510
     69   0.83518  4.26414  3.60396  3.40357  4.19093  3.08465  4.40907  3.33699  3.42340  3.21218  4.23066  3.51770  3.83685  3.75251  3.66339  2.61404  2.90087  2.96791  5.60455  4.42041     72 a - - -
          2.68618  4.42225  2.77519  2.73123  3.46354  2.40513  3.72494  3.29354  2.67741  2.69355  4.24690  2.90347  2.73739  3.18146  2.89801  2.37887  2.77519  2.98518  4.58477  3.61503
          0.02737  4.00768  4.73003  0.61958  0.77255  0.48576  0.95510
     70   3.17751  4.51009  4.78061  4.22517  2.17344  4.40940  4.60862  1.66284  4.09697  1.29082  2.94803  4.41996  4.63537  4.20277  4.20865  3.74678  3.40241  2.17222  4.93463  3.68441     73 l - - -
          2.68618  4.42225  2.77519  2.73123  3.46354  2.40513  3.72494  3.29354  2.67741  2.69355  4.24690  2.90347  2.73739  3.18146  2.89801  2.37887  2.77519  2.98518  4.58477  3.61503
          0.02737  4.00768  4.73003  0.61958  0.77255  0.48576  0.95510
     71   1.22819  4.15520  3.46929  3.19401  4.25588  2.95018  4.24530  3.59681  3.23692  3.35331  4.20766  3.32859  3.70282  3.53176  3.53319  1.73922  2.71654  3.09092  5.62521  4.40855     74 a - - -
          2.68618  4.42225  2.77519  2.73123  3.46354  2.40513  3.72494  3.29354  2.67741  2.69355  4.24690  2.90347  2.73739  3.18146  2.89801  2.37887  2.77519  2.98518  4.58477  3.61503
          0.02737  4.00768  4.73003  0.61958  0.77255  0.48576  0.95510
     72   1.47069  4.21740  3.85363  3.45410  3.80035  3.32917  4.34613  2.49838  3.38279  2.64104  3.71644  3.61544  3.97548  3.69412  3.65186  2.75305  2.88346  1.69501  5.39068  4.17084     75 a - - -
          2.68618  4.42225  2.77519  2.73123  3.46354  2.40513  3.72494  3.29354  2.67741  2.69355  4.24690  2.90347  2.73739  3.18146  2.89801  2.37887  2.77519  2.98518  4.58477  3.61503
          0.02737  4.00768  4.73003  0.61958  0.77255  0.48576  0.95510
     73   2.67445  4.83959  2.84250  1.98960  4.08499  3.40378  3.66464  3.44369  2.42680  3.07704  3.93605  2.94819  3.84389  2.26500  2.83978  2.70585  2.91462  2.44436  5.35151  4.02447     76 e - - -
          2.68618  4.42225  2.77519  2.73123  3.46354  2.40513  3.72494  3.29354  2.67741  2.69355  4.24690  2.90347  2.73739  3.18146  2.89801  2.37887  2.77519  2.98518  4.58477  3.61503
          0.02737  4.00768  4.73003  0.61958  0.77255  0.48576  0.95510
     74   2.73446  5.07695  2.04235  1.86490  4.23468  3.32364  3.66362  3.77776  2.53964  3.34099  4.16601  2.81325  3.81962  2.82459  3.04229  2.70424  2.98476  3.42223  5.49552  2.62905     77 e - - -
          2.68618  4.42225  2.77519  2.73123  3.46354  2.40513  3.72494  3.29354  2.67741  2.69355  4.24690  2.90347  2.73739  3.18146  2.89801  2.37887  2.77519  2.98518  4.58477  3.61503
          0.02737  4.00768  4.73003  0.61958  0.77255  0.48576  0.95510
     75   2.78515  5.17203  2.38320  1.74080  4.54648  2.30653  3.72532  4.02242  2.61412  3.55805  4.38193  2.10628  3.82419  2.88205  3.11887  2.73703  3.06776  3.61776  5.73313  4.31255     78 e - - -
          2.68618  4.42225  2.77519  2.73123  3.46354  2.40513  3.72494  3.29354  2.67741  2.69355  4.24690  2.90347  2.73739  3.18146  2.89801  2.37887  2.77519  2.98518  4.58477  3.61503
          0.02737  4.00768  4.73003  0.61958  0.77255  0.48576  0.95510
     76   2.93120  4.66142  3.69069  3.11280  3.17912  3.69259  3.74665  3.25275  2.52978  2.81085  3.80748  3.44716  4.10121  3.17213  1.97492  3.08141  3.16098  3.04416  1.76743  3.18949     79 w - - -
          2.68618  4.42225  2.77519  2.73123  3.46354  2.40513  3.72494  3.29354  2.67741  2.69355  4.24690  2.90347  2.73739  3.18146  2.89801  2.37887  2.77519  2.98518  4.58477  3.61503
          0.02737  4.00768  4.73003  0.61958  0.77255  0.48576  0.95510
     77   2.63739  4.28988  3.70942  3.17172  3.40383  3.61906  4.02897  2.50393  3.07673  2.25665  2.45872  3.51212  2.63022  3.39026  3.37976  2.92389  2.90724  1.93501  4.98352  3.76861     80 v - - -
          2.68618  4.42225  2.77519  2.73123  3.46354  2.40513  3.72494  3.29354  2.67741  2.69355  4.24690  2.90347  2.73739  3.18146  2.89801  2.37887  2.77519  2.98518  4.58477  3.61503
          0.02737  4.00768  4.73003  0.61958  0.77255  0.48576  0.95510
     78   3.08492  4.41020  4.76813  4.27542  3.57038  4.41403  4.99830  1.39414  4.16105  2.08071  3.38090  4.49642  4.73831  4.43243  4.36437  3.80325  3.35440  1.10503  5.52973  4.31953     81 v - - -
          2.68618  4.42225  2.77519  2.73123  3.46354  2.40513  3.72494  3.29354  2.67741  2.69355  4.24690  2.90347  2.73739  3.18146  2.89801  2.37887  2.77519  2.98518  4.58477  3.61503
          0.02737  4.00768  4.73003  0.61958  0.77255  0.48576  0.95510
     79   3.15254  4.94301  3.26674  3.04201  3.38647  3.56788  0.88655  3.87636  2.88169  3.35258  4.40746  3.44517  4.12874  3.41049  3.13841  3.22251  3.46123  3.60900  4.84938  3.33388     82 h - - -
          2.68618  4.42225  2.77519  2.73123  3.46354  2.40513  3.72494  3.29354  2.67741  2.69355  4.24690  2.90347  2.73739  3.18146  2.89801  2.37887  2.77519  2.98518  4.58477  3.61503
          0.02737  4.00768  4.73003  0.61958  0.77255  0.48576  0.95510
     80   2.86285  5.01172  2.88761  2.53555  3.91007  3.47177  1.86526  3.75179  2.31341  3.26805  4.15671  3.02318  3.93577  2.14985  2.62855  2.86695  3.09812  3.43743  5.21258  3.78326     83 h - - -
          2.68618  4.42225  2.77519  2.73123  3.46354  2.40513  3.72494  3.29354  2.67741  2.69355  4.24690  2.90347  2.73739  3.18146  2.89801  2.37887  2.77519  2.98518  4.58477  3.61503
          0.02737  4.00768  4.73003  0.61958  0.77255  0.48576  0.95510
     81   3.21803  4.62279  4.57909  4.03769  3.07876  4.36101  4.65714  2.22845  3.83405  1.20696  1.66836  4.32651  4.61188  4.06451  4.00522  3.71438  3.45188  2.32998  5.09960  3.96370     84 l - - -
          2.68618  4.42225  2.77519  2.73123  3.46354  2.40513  3.72494  3.29354  2.67741  2.69355  4.24690  2.90347  2.73739  3.18146  2.89801  2.37887  2.77519  2.98518  4.58477  3.61503
          0.02737  4.00768  4.73003  0.61958  0.77255  0.48576  0.95510
     82   3.13956  5.28285  0.74190  2.42848  4.67914  3.31732  4.05676  4.29909  3.16750  3.88406  4.86685  2.99097  3.97985  3.29736  3.70074  3.08787  3.48163  3.92445  5.82103  4.53196     85 d - - -
          2.68618  4.42225  2.77519  2.73123  3.46354  2.40513  3.72494  3.29354  2.67741  2.69355  4.24690  2.90347  2.73739  3.18146  2.89801  2.37887  2.77519  2.98518  4.58477  3.61503
          0.02737  4.00768  4.73003  0.61958  0.77255  0.48576  0.95510
     83   3.08492  4.41020  4.76813  4.27542  3.57038  4.41403  4.99830  1.39414  4.16105  2.08071  3.38090  4.49642  4.73831  4.43243  4.36437  3.80325  3.35440  1.10503  5.52973  4.31953     86 v - - -
          2.68618  4.42225  2.77519  2.73123  3.46354  2.40513  3.72494  3.29354  2.67741  2.69355  4.24690  2.90347  2.73739  3.18146  2.89801  2.37887  2.77519  2.98518  4.58477  3.61503
          0.02737  4.00768  4.73003  0.61958  0.77255  0.48576  0.95510
     84   2.71310  5.10023  2.04953  2.26042  4.44543  3.30184  3.66176  3.90895  2.00293  3.44229  4.24406  2.81038  3.80499  2.80129  2.95983  2.08342  2.97348  3.51257  5.61395  4.21318     87 k - - -
          2.68618  4.42225  2.77519  2.73123  3.46354  2.40513  3.72494  3.29354  2.67741  2.69355  4.24690  2.90347  2.73739  3.18146  2.89801  2.37887  2.77519  2.98518  4.58477  3.61503
          0.02737  4.00768  4.73003  0.61958  0.77255  0.48576  0.95510
     85   2.27242  4.21605  3.38012  3.07405  4.21962  2.99767  4.15383  3.57527  3.09094  3.31002  4.16667  3.27943  3.72103  3.41804  3.40819  1.34412  1.92710  3.09673  5.57625  4.33922     88 s - - -
          2.68618  4.42225  2.77519  2.73123  3.46354  2.40513  3.72494  3.29354  2.67741  2.69355  4.24690  2.90347  2.73739  3.18146  2.89801  2.37887  2.77519  2.98518  4.58477  3.61503
          0.02737  4.00768  4.73003  0.61958  0.77255  0.48576  0.95510
     86   0.83518  4.26414  3.60396  3.40357  4.19093  3.08465  4.40907  3.33699  3.42340  3.21218  4.23066  3.51770  3.83685  3.75251  3.66339  2.61404  2.90087  2.96791  5.60455  4.42041     89 a - - -
          2.68618  4.42225  2.77519  2.73123  3.46354  2.40513  3.72494  3.29354  2.67741  2.69355  4.24690  2.90347  2.73739  3.18146  2.89801  2.37887  2.77519  2.98518  4.58477  3.61503
          0.02737  4.00768  4.73003  0.61958  0.77255  0.48576  0.95510
     87   3.58865  4.84287  4.59006  4.26478  1.12439  4.35741  3.48488  3.26547  4.11353  2.60237  3.86732  4.05334  4.66973  4.09994  4.15865  3.72509  3.81251  3.19469  3.63198  1.38700     90 f - - -
          2.68618  4.42225  2.77519  2.73123  3.46354  2.40513  3.72494  3.29354  2.67741  2.69355  4.24690  2.90347  2.73739  3.18146  2.89801  2.37887  2.77519  2.98518  4.58477  3.61503
          0.02737  4.00768  4.73003  0.61958  0.77255  0.48576  0.95510
     88   3.30950  4.73270  4.40608  4.04831  3.19174  4.15276  4.66173  2.40504  3.81471  0.72503  3.17562  4.31061  4.56600  4.15059  3.96795  3.74201  3.59824  2.47714  5.11827  3.87221     91 l - - -
          2.68618  4.42225  2.77519  2.73123  3.46354  2.40513  3.72494  3.29354  2.67741  2.69355  4.24690  2.90347  2.73739  3.18146  2.89801  2.37887  2.77519  2.98518  4.58477  3.61503
          0.02737  4.00768  4.73003  0.61958  0.77255  0.48576  0.95510
     89   2.80371  5.00480  2.66936  2.42391  3.93961  3.36361  2.35823  3.82457  2.50838  3.36527  4.23542  1.71837  3.88757  2.92405  2.89749  2.79951  3.07578  3.47357  5.28300  3.81115     92 n - - -
          2.68618  4.42225  2.77519  2.73123  3.46354  2.40513  3.72494  3.29354  2.67741  2.69355  4.24690  2.90347  2.73739  3.18146  2.89801  2.37887  2.77519  2.98518  4.58477  3.61503
          0.02737  4.00768  4.73003  0.61958  0.77255  0.48576  0.95510
     90   1.56407  4.19750  3.36757  3.15469  4.35923  1.41982  4.27278  3.72386  3.27755  3.46106  4.31231  3.31781  3.71439  3.55677  3.57971  2.43979  2.75850  3.18678  5.69476  4.49558     93 g - - -
          2.68618  4.42225  2.77519  2.73123  3.46354  2.40513  3.72494  3.29354  2.67741  2.69355  4.24690  2.90347  2.73739  3.18146  2.89801  2.37887  2.77519  2.98518  4.58477  3.61503
          0.02737  4.00768  4.73003  0.61958  0.77255  0.48576  0.95510
     91   2.77429  5.20943  1.87464  1.78747  4.52294  3.27566  3.69286  3.97819  2.58793  3.52373  4.33881  2.76234  3.81434  2.84041  3.11720  2.71742  2.27789  3.58395  5.71070  4.27861     94 e - - -
          2.68618  4.42225  2.77519  2.73123  3.46354  2.40513  3.72494  3.29354  2.67741  2.69355  4.24690  2.90347  2.73739  3.18146  2.89801  2.37887  2.77519  2.98518  4.58477  3.61503
          0.02737  4.00768  4.73003  0.61958  0.77255  0.48576  0.95510
     92   3.13838  4.44789  4.81428  4.27709  3.37525  4.48245  4.91825  1.46803  4.16278  1.49428  3.17647  4.51363  4.73376  4.36446  4.33449  3.84065  3.38190  1.43744  5.36322  4.21526     95 v - - -
          2.68618  4.42225  2.77519  2.73123  3.46354  2.40513  3.72494  3.29354  2.67741  2.69355  4.24690  2.90347  2.73739  3.18146  2.89801  2.37887  2.77519  2.98518  4.58477  3.61503
          0.02737  4.00768  4.73003  0.61958  0.77255  0.48576  0.95510
     93   2.69437  4.94299  2.09415  1.93988  4.18481  3.35332  3.67801  2.56854  2.53444  3.18552  4.03460  2.86616  3.82718  2.83743  3.01972  2.69760  2.94222  3.20168  5.45761  4.08850     96 e - - -
          2.68618  4.42225  2.77519  2.73123  3.46354  2.40513  3.72494  3.29354  2.67741  2.69355  4.24690  2.90347  2.73739  3.18146  2.89801  2.37887  2.77519  2.98518  4.58477  3.61503
          0.02737  4.00768  4.73003  0.61958  0.77255  0.48576  0.95510
     94   2.78454  4.88760  2.77564  1.61762  3.67188  3.43124  3.69435  3.49620  2.58156  3.09428  4.00385  2.98697  3.90737  2.94666  2.99360  2.81143  3.03276  3.21448  5.09288  2.40694     97 e - - -
          2.68618  4.42225  2.77519  2.73123  3.46354  2.40513  3.72494  3.29354  2.67741  2.69355  4.24690  2.90347  2.73739  3.18146  2.89801  2.37887  2.77519  2.98518  4.58477  3.61503
          0.02737  4.00768  4.73003  0.61958  0.77255  0.48576  0.95510
     95   2.72041  4.92364  2.61333  1.50876  4.32728  3.30009  3.76188  3.65978  2.58664  3.32079  4.19217  2.90496  3.84585  2.93274  3.02206  2.73449  2.21503  3.31890  5.57424  4.21992     98 e - - -
          2.68623  4.42230  2.77524  2.73128  3.46359  2.40518  3.72499  3.29359  2.67710  2.69360  4.24694  2.90351  2.73744  3.18151  2.89805  2.37865  2.77524  2.98523  4.58482  3.61508
          0.20929  1.71472  4.73003  0.66545  0.72164  0.48576  0.95510
     96   3.13702  4.44621  4.81427  4.27745  3.37966  4.48228  4.91979  1.46586  4.16345  1.50611  3.18100  4.51371  4.73431  4.36631  4.33578  3.84068  3.38077  1.42707  5.36640  4.21723    101 v - - -
          2.68618  4.42225  2.77519  2.73123  3.46354  2.40513  3.72494  3.29354  2.67741  2.69355  4.24690  2.90347  2.73739  3.18146  2.89801  2.37887  2.77519  2.98518  4.58477  3.61503
          0.02737  4.00768  4.73003  0.61958  0.77255  0.48576  0.95510
     97   3.60965  4.86299  4.57732  4.25538  1.40239  4.36155  3.46999  3.30922  4.10596  2.64728  3.91003  4.04457  4.67482  4.09426  4.15595  3.72933  3.83323  3.23187  3.61664  1.09134    102 y - - -
          2.68618  4.42225  2.77519  2.73123  3.46354  2.40513  3.72494  3.29354  2.67741  2.69355  4.24690  2.90347  2.73739  3.18146  2.89801  2.37887  2.77519  2.98518  4.58477  3.61503
          0.02737  4.00768  4.73003  0.61958  0.77255  0.48576  0.95510
     98   2.97584  4.40182  4.45001  3.92922  3.35240  4.13951  4.61785  1.99870  3.78103  1.90413  2.28287  4.17552  4.49775  4.05058  3.98764  3.49791  3.24284  1.27065  5.22492  4.04315    103 v - - -
          2.68618  4.42225  2.77519  2.73123  3.46354  2.40513  3.72494  3.29354  2.67741  2.69355  4.24690  2.90347  2.73739  3.18146  2.89801  2.37887  2.77519  2.98518  4.58477  3.61503
          0.02737  4.00768  4.73003  0.61958  0.77255  0.48576  0.95510
     99   2.74923  4.69128  3.28881  2.77915  3.97099  3.52353  3.78461  3.08386  1.55939  2.89343  3.86033  3.20826  3.96793  2.98091  2.67100  2.86313  3.00437  2.16176  5.29130  4.02790    104 k - - -
          2.68618  4.42225  2.77519  2.73123  3.46354  2.40513  3.72494  3.29354  2.67741  2.69355  4.24690  2.90347  2.73739  3.18146  2.89801  2.37887  2.77519  2.98518  4.58477  3.61503
          0.02737  4.00768  4.73003  0.61958  0.77255  0.48576  0.95510
    100   2.72176  4.86492  2.83812  2.51665  4.25041  3.34495  3.75427  3.73079  2.46230  3.28565  4.16163  3.00382  2.37661  1.69668  2.82306  2.75484  3.01030  3.38077  5.46784  4.14771    105 q - - -
          2.68618  4.42225  2.77519  2.73123  3.46354  2.40513  3.72494  3.29354  2.67741  2.69355  4.24690  2.90347  2.73739  3.18146  2.89801  2.37887  2.77519  2.98518  4.58477  3.61503
          0.02737  4.00768  4.73003  0.61958  0.77255  0.48576  0.95510
    101   2.93977  4.67278  3.56185  3.42167  4.40241  3.35272  4.48664  3.98429  3.49086  3.59580  4.65255  3.71395  0.61064  3.87552  3.71967  3.11187  3.39232  3.61397  5.55025  4.52546    106 P - - -
          2.68618  4.42225  2.77519  2.73123  3.46354  2.40513  3.72494  3.29354  2.67741  2.69355  4.24690  2.90347  2.73739  3.18146  2.89801  2.37887  2.77519  2.98518  4.58477  3.61503
          0.02737  4.00768  4.73003  0.61958  0.77255  0.48576  0.95510
    102   2.50428  4.32125  3.53183  3.14867  3.79405  3.29800  4.13555  2.85652  3.08722  2.72955  3.77202  3.42585  1.72859  3.44326  3.39227  2.71998  2.89221  1.91970  5.30307  4.05067    107 p - - -
          2.68618  4.42225  2.77519  2.73123  3.46354  2.40513  3.72494  3.29354  2.67741  2.69355  4.24690  2.90347  2.73739  3.18146  2.89801  2.37887  2.77519  2.98518  4.58477  3.61503
          0.02737  4.00768  4.73003  0.61958  0.77255  0.48576  0.95510
    103   2.84105  4.60133  3.54237  3.45983  4.59634  0.54793  4.57027  4.23037  3.65939  3.86708  4.84513  3.70691  3.99673  3.97299  3.87906  3.01711  3.33282  3.73261  5.65417  4.70337    108 G - - -
          2.68618  4.42225  2.77519  2.73123  3.46354  2.40513  3.72494  3.29354  2.67741  2.69355  4.24690  2.90347  2.73739  3.18146  2.89801  2.37887  2.77519  2.98518  4.58477  3.61503
          0.02737  4.00768  4.73003  0.61958  0.77255  0.48576  0.95510
    104   2.65782  4.35063  3.69465  3.29386  1.64667  3.50043  3.87775  2.93059  3.25136  2.57569  3.62171  3.52342  4.03764  3.52376  3.51855  2.02228  2.99237  2.72213  4.51222  2.97516    109 f - - -
          2.68618  4.42225  2.77519  2.73123  3.46354  2.40513  3.72494  3.29354  2.67741  2.69355  4.24690  2.90347  2.73739  3.18146  2.89801  2.37887  2.77519  2.98518  4.58477  3.61503
          0.02737  4.00768  4.73003  0.61958  0.77255  0.48576  0.95510
    105   2.66422  4.77925  2.82216  2.02364  4.00594  3.39760  3.69018  2.53082  2.51070  3.02875  3.89229  2.28839  3.84809  2.87081  2.94078  2.71186  2.90979  3.04818  5.31438  3.98503    110 e - - -
          2.68618  4.42225  2.77519  2.73123  3.46354  2.40513  3.72494  3.29354  2.67741  2.69355  4.24690  2.90347  2.73739  3.18146  2.89801  2.37887  2.77519  2.98518  4.58477  3.61503
          0.02737  4.00768  4.73003  0.61958  0.77255  0.48576  0.95510
    106   2.69715  4.41376  3.43067  3.03744  3.55089  3.57269  4.01607  1.60161  2.97173  2.54876  3.59178  2.40490  4.05397  3.35089  3.28513  2.94151  2.98532  2.35818  5.09381  3.78533    111 i - - -
          2.68618  4.42225  2.77519  2.73123  3.46354  2.40513  3.72494  3.29354  2.67741  2.69355  4.24690  2.90347  2.73739  3.18146  2.89801  2.37887  2.77519  2.98518  4.58477  3.61503
          0.02737  4.00768  4.73003  0.61958  0.77255  0.48576  0.95510
    107   2.98107  5.55294  1.28569  1.63090  4.83738  3.22597  3.79003  4.35911  2.82802  3.86434  4.72907  2.69145  3.85882  2.96125  3.43268  2.85840  3.27445  3.93329  6.01414  4.50527    112 d - - -
          2.68618  4.42225  2.77519  2.73123  3.46354  2.40513  3.72494  3.29354  2.67741  2.69355  4.24690  2.90347  2.73739  3.18146  2.89801  2.37887  2.77519  2.98518  4.58477  3.61503
          0.20929  4.00768  1.76805  0.61958  0.77255  0.48576  0.95510
    108   2.48085  4.54677  2.64256  2.48729  4.26621  1.96952  3.85624  3.78384  2.76614  3.40788  4.26238  1.94336  3.71339  3.07475  3.17043  2.56077  2.87841  3.32807  5.53842  4.21321    113 n - - -
          2.68618  4.42225  2.77519  2.73123  3.46354  2.40513  3.72494  3.29354  2.67741  2.69355  4.24690  2.90347  2.73739  3.18146  2.89801  2.37887  2.77519  2.98518  4.58477  3.61503
          0.03275  3.83114  4.55349  0.61958  0.77255  0.64206  0.74698
    109   2.79438  5.10336  2.45877  1.76428  4.38446  3.28473  3.63808  3.84111  2.36990  3.37496  4.24081  2.79365  3.81071  2.04890  2.76208  2.75431  3.04754  3.49268  5.54483  4.17990    114 e - - -
          2.68618  4.42225  2.77519  2.73123  3.46354  2.40513  3.72494  3.29354  2.67741  2.69355  4.24690  2.90347  2.73739  3.18146  2.89801  2.37887  2.77519  2.98518  4.58477  3.61503
          0.03275  3.83114  4.55349  0.61958  0.77255  0.39913  1.11140
    110   2.64086  4.88120  2.64722  1.90708  4.31480  3.27376  3.71468  3.75359  2.54879  3.33409  4.15347  2.87926  2.59170  2.87325  3.01055  2.04522  2.93091  3.36972  5.54112  4.17868    115 e - - -
          2.68618  4.42225  2.77519  2.73123  3.46354  2.40513  3.72494  3.29354  2.67741  2.69355  4.24690  2.90347  2.73739  3.18146  2.89801  2.37887  2.77519  2.98518  4.58477  3.61503
          0.02737  4.00768  4.73003  0.61958  0.77255  0.48576  0.95510
[truncated: 371,872 more chars]
