# Supplementary material for: High Diversity of Long Terminal Repeat Retrotransposons in Compact Vertebrate Genomes: Insights from Genomes of Tetraodontiformes
Source: Animals (Basel). 2024 May 10;14(10):1425. doi: 10.3390/ani14101425 (PMC11117352; doi:10.3390/ani14101425)
Supplement: Supplementary file 1 [file animals-14-01425-s001.zip › Appendix/Appendix S2-Gag.hmm]

HMMER3/f [3.1b2 | February 2015]
NAME  1_extra_gag
LENG  524
ALPH  amino
RF    no
MM    no
CONS  yes
CS    no
MAP   yes
DATE  Sat Jul  8 22:19:12 2023
NSEQ  1
EFFN  0.378906
CKSUM 4066946770
STATS LOCAL MSV      -11.5673  0.69785
STATS LOCAL VITERBI  -12.7420  0.69785
STATS LOCAL FORWARD   -6.2484  0.69785
HMM          A        C        D        E        F        G        H        I        K        L        M        N        P        Q        R        S        T        V        W        Y   
            m->m     m->i     m->d     i->m     i->i     d->m     d->d
  COMPO   2.51666  4.28784  2.93707  2.60676  3.42092  2.76307  3.81149  2.98313  2.66927  2.51799  3.86982  3.11593  2.88249  3.09502  2.75376  2.69497  2.84845  2.76578  4.28465  3.57744
          2.68618  4.42225  2.77519  2.73123  3.46354  2.40513  3.72494  3.29354  2.67741  2.69355  4.24690  2.90347  2.73739  3.18146  2.89801  2.37887  2.77519  2.98518  4.58477  3.61503
          0.03461  3.77673  4.49907  0.61958  0.77255  0.00000        *
      1   2.89749  4.46272  3.94768  3.53638  3.17194  3.76237  4.29385  2.33825  3.30869  1.78359  1.57508  3.82494  4.22470  3.69835  3.52477  3.23543  3.20211  2.33255  4.99846  3.75025      1 m - - -
          2.68618  4.42225  2.77519  2.73123  3.46354  2.40513  3.72494  3.29354  2.67741  2.69355  4.24690  2.90347  2.73739  3.18146  2.89801  2.37887  2.77519  2.98518  4.58477  3.61503
          0.03461  3.77673  4.49907  0.61958  0.77255  0.48576  0.95510
      2   2.55408  4.33562  3.20784  3.09680  4.23451  0.89356  4.22026  3.81324  3.26463  3.47897  4.45627  3.37290  3.72367  3.59694  3.50856  2.72378  3.02800  3.36041  5.35230  4.33416      2 g - - -
          2.68618  4.42225  2.77519  2.73123  3.46354  2.40513  3.72494  3.29354  2.67741  2.69355  4.24690  2.90347  2.73739  3.18146  2.89801  2.37887  2.77519  2.98518  4.58477  3.61503
          0.03461  3.77673  4.49907  0.61958  0.77255  0.48576  0.95510
      3   2.81043  4.78761  2.84581  2.60235  3.94242  3.30568  3.75867  3.56135  2.43074  3.07300  4.10684  3.05998  3.85986  1.41525  2.71548  2.86378  3.10904  3.29803  5.23325  3.92150      3 q - - -
          2.68618  4.42225  2.77519  2.73123  3.46354  2.40513  3.72494  3.29354  2.67741  2.69355  4.24690  2.90347  2.73739  3.18146  2.89801  2.37887  2.77519  2.98518  4.58477  3.61503
          0.03461  3.77673  4.49907  0.61958  0.77255  0.48576  0.95510
      4   2.36643  4.21026  3.34789  3.09898  3.88882  3.05177  4.12297  3.00451  3.04000  2.87121  3.93049  3.32182  3.74906  3.44046  3.30154  2.56696  1.34562  2.70982  5.33534  4.10633      4 t - - -
          2.68618  4.42225  2.77519  2.73123  3.46354  2.40513  3.72494  3.29354  2.67741  2.69355  4.24690  2.90347  2.73739  3.18146  2.89801  2.37887  2.77519  2.98518  4.58477  3.61503
          0.03461  3.77673  4.49907  0.61958  0.77255  0.48576  0.95510
      5   2.73300  4.30517  3.98992  3.65306  3.48320  3.62136  4.47225  2.06588  3.51919  2.18924  3.46613  3.85734  4.18932  3.88727  3.74032  3.12123  3.09827  1.15573  5.25035  3.97461      5 v - - -
          2.68618  4.42225  2.77519  2.73123  3.46354  2.40513  3.72494  3.29354  2.67741  2.69355  4.24690  2.90347  2.73739  3.18146  2.89801  2.37887  2.77519  2.98518  4.58477  3.61503
          0.03461  3.77673  4.49907  0.61958  0.77255  0.48576  0.95510
      6   2.36643  4.21026  3.34789  3.09898  3.88882  3.05177  4.12297  3.00451  3.04000  2.87121  3.93049  3.32182  3.74906  3.44046  3.30154  2.56696  1.34562  2.70982  5.33534  4.10633      6 t - - -
          2.68618  4.42225  2.77519  2.73123  3.46354  2.40513  3.72494  3.29354  2.67741  2.69355  4.24690  2.90347  2.73739  3.18146  2.89801  2.37887  2.77519  2.98518  4.58477  3.61503
          0.03461  3.77673  4.49907  0.61958  0.77255  0.48576  0.95510
      7   2.36643  4.21026  3.34789  3.09898  3.88882  3.05177  4.12297  3.00451  3.04000  2.87121  3.93049  3.32182  3.74906  3.44046  3.30154  2.56696  1.34562  2.70982  5.33534  4.10633      7 t - - -
          2.68618  4.42225  2.77519  2.73123  3.46354  2.40513  3.72494  3.29354  2.67741  2.69355  4.24690  2.90347  2.73739  3.18146  2.89801  2.37887  2.77519  2.98518  4.58477  3.61503
          0.03461  3.77673  4.49907  0.61958  0.77255  0.48576  0.95510
      8   2.63387  4.40391  3.23126  3.05887  4.05692  3.09698  4.14202  3.58020  3.10839  3.21656  4.26443  3.37378  1.02669  3.50027  3.36243  2.79906  3.06862  3.23630  5.26731  4.17728      8 p - - -
          2.68618  4.42225  2.77519  2.73123  3.46354  2.40513  3.72494  3.29354  2.67741  2.69355  4.24690  2.90347  2.73739  3.18146  2.89801  2.37887  2.77519  2.98518  4.58477  3.61503
          0.03461  3.77673  4.49907  0.61958  0.77255  0.48576  0.95510
      9   3.05024  4.54260  4.03392  3.67645  3.10418  3.85738  4.36228  2.30688  3.44499  1.00320  3.16272  3.96078  4.31135  3.83644  3.63551  3.42143  3.35009  2.31873  4.94563  3.64590      9 l - - -
          2.68618  4.42225  2.77519  2.73123  3.46354  2.40513  3.72494  3.29354  2.67741  2.69355  4.24690  2.90347  2.73739  3.18146  2.89801  2.37887  2.77519  2.98518  4.58477  3.61503
          0.03461  3.77673  4.49907  0.61958  0.77255  0.48576  0.95510
     10   2.27294  4.19044  3.12785  2.94209  3.98201  2.92230  4.05319  3.49296  3.00917  3.22179  4.15813  3.18047  3.65381  3.36680  3.29620  1.24540  2.74641  3.04931  5.36292  4.06569     10 s - - -
          2.68618  4.42225  2.77519  2.73123  3.46354  2.40513  3.72494  3.29354  2.67741  2.69355  4.24690  2.90347  2.73739  3.18146  2.89801  2.37887  2.77519  2.98518  4.58477  3.61503
          0.03461  3.77673  4.49907  0.61958  0.77255  0.48576  0.95510
     11   3.05024  4.54260  4.03392  3.67645  3.10418  3.85738  4.36228  2.30688  3.44499  1.00320  3.16272  3.96078  4.31135  3.83644  3.63551  3.42143  3.35009  2.31873  4.94563  3.64590     11 l - - -
          2.68618  4.42225  2.77519  2.73123  3.46354  2.40513  3.72494  3.29354  2.67741  2.69355  4.24690  2.90347  2.73739  3.18146  2.89801  2.37887  2.77519  2.98518  4.58477  3.61503
          0.03461  3.77673  4.49907  0.61958  0.77255  0.48576  0.95510
     12   2.36643  4.21026  3.34789  3.09898  3.88882  3.05177  4.12297  3.00451  3.04000  2.87121  3.93049  3.32182  3.74906  3.44046  3.30154  2.56696  1.34562  2.70982  5.33534  4.10633     12 t - - -
          2.68618  4.42225  2.77519  2.73123  3.46354  2.40513  3.72494  3.29354  2.67741  2.69355  4.24690  2.90347  2.73739  3.18146  2.89801  2.37887  2.77519  2.98518  4.58477  3.61503
          0.03461  3.77673  4.49907  0.61958  0.77255  0.48576  0.95510
     13   3.05024  4.54260  4.03392  3.67645  3.10418  3.85738  4.36228  2.30688  3.44499  1.00320  3.16272  3.96078  4.31135  3.83644  3.63551  3.42143  3.35009  2.31873  4.94563  3.64590     13 l - - -
          2.68618  4.42225  2.77519  2.73123  3.46354  2.40513  3.72494  3.29354  2.67741  2.69355  4.24690  2.90347  2.73739  3.18146  2.89801  2.37887  2.77519  2.98518  4.58477  3.61503
          0.03461  3.77673  4.49907  0.61958  0.77255  0.48576  0.95510
     14   2.89119  4.99618  1.06597  2.28568  4.36159  3.14207  3.85418  3.92897  2.92145  3.55591  4.53483  2.83593  3.78851  3.09537  3.42210  2.86658  3.22882  3.57945  5.54867  4.25414     14 d - - -
          2.68618  4.42225  2.77519  2.73123  3.46354  2.40513  3.72494  3.29354  2.67741  2.69355  4.24690  2.90347  2.73739  3.18146  2.89801  2.37887  2.77519  2.98518  4.58477  3.61503
          0.03461  3.77673  4.49907  0.61958  0.77255  0.48576  0.95510
     15   2.89895  4.72874  3.04051  2.79363  3.22377  3.37182  1.36189  3.58658  2.63965  3.09158  4.12932  3.20571  3.92061  3.15945  2.90971  2.97135  3.20025  3.32383  4.68970  3.17794     15 h - - -
          2.68618  4.42225  2.77519  2.73123  3.46354  2.40513  3.72494  3.29354  2.67741  2.69355  4.24690  2.90347  2.73739  3.18146  2.89801  2.37887  2.77519  2.98518  4.58477  3.61503
          0.03461  3.77673  4.49907  0.61958  0.77255  0.48576  0.95510
     16   3.18543  4.59274  3.95035  3.63476  2.58089  3.62738  3.79195  3.20740  3.35991  2.61765  3.84542  3.80375  4.13792  3.75284  3.50431  3.38984  3.48164  3.09512  1.10308  2.58850     16 w - - -
          2.68618  4.42225  2.77519  2.73123  3.46354  2.40513  3.72494  3.29354  2.67741  2.69355  4.24690  2.90347  2.73739  3.18146  2.89801  2.37887  2.77519  2.98518  4.58477  3.61503
          0.03461  3.77673  4.49907  0.61958  0.77255  0.48576  0.95510
     17   2.36643  4.21026  3.34789  3.09898  3.88882  3.05177  4.12297  3.00451  3.04000  2.87121  3.93049  3.32182  3.74906  3.44046  3.30154  2.56696  1.34562  2.70982  5.33534  4.10633     17 t - - -
          2.68618  4.42225  2.77519  2.73123  3.46354  2.40513  3.72494  3.29354  2.67741  2.69355  4.24690  2.90347  2.73739  3.18146  2.89801  2.37887  2.77519  2.98518  4.58477  3.61503
          0.03461  3.77673  4.49907  0.61958  0.77255  0.48576  0.95510
     18   2.87512  4.95831  2.45664  1.17032  4.29341  3.21592  3.79842  3.72831  2.66718  3.36240  4.34384  2.88749  3.81691  3.01818  3.06358  2.86939  3.17972  3.42329  5.48344  4.20908     18 e - - -
          2.68618  4.42225  2.77519  2.73123  3.46354  2.40513  3.72494  3.29354  2.67741  2.69355  4.24690  2.90347  2.73739  3.18146  2.89801  2.37887  2.77519  2.98518  4.58477  3.61503
          0.03461  3.77673  4.49907  0.61958  0.77255  0.48576  0.95510
     19   2.73300  4.30517  3.98992  3.65306  3.48320  3.62136  4.47225  2.06588  3.51919  2.18924  3.46613  3.85734  4.18932  3.88727  3.74032  3.12123  3.09827  1.15573  5.25035  3.97461     19 v - - -
          2.68618  4.42225  2.77519  2.73123  3.46354  2.40513  3.72494  3.29354  2.67741  2.69355  4.24690  2.90347  2.73739  3.18146  2.89801  2.37887  2.77519  2.98518  4.58477  3.61503
          0.03461  3.77673  4.49907  0.61958  0.77255  0.48576  0.95510
     20   2.88830  4.84233  3.05768  2.70097  4.20673  3.38500  3.71358  3.63066  1.17805  3.21831  4.18778  3.12865  3.89451  2.91266  2.42429  2.93828  3.15027  3.34484  5.30319  4.10314     20 k - - -
          2.68618  4.42225  2.77519  2.73123  3.46354  2.40513  3.72494  3.29354  2.67741  2.69355  4.24690  2.90347  2.73739  3.18146  2.89801  2.37887  2.77519  2.98518  4.58477  3.61503
          0.03461  3.77673  4.49907  0.61958  0.77255  0.48576  0.95510
     21   2.27294  4.19044  3.12785  2.94209  3.98201  2.92230  4.05319  3.49296  3.00917  3.22179  4.15813  3.18047  3.65381  3.36680  3.29620  1.24540  2.74641  3.04931  5.36292  4.06569     21 s - - -
          2.68618  4.42225  2.77519  2.73123  3.46354  2.40513  3.72494  3.29354  2.67741  2.69355  4.24690  2.90347  2.73739  3.18146  2.89801  2.37887  2.77519  2.98518  4.58477  3.61503
          0.03461  3.77673  4.49907  0.61958  0.77255  0.48576  0.95510
     22   2.90215  4.74242  3.38352  2.91871  4.07273  3.40476  3.76364  3.61018  2.21186  3.14384  4.14938  3.28437  3.91457  2.99124  1.13588  2.99260  3.17636  3.33899  5.19639  4.02372     22 r - - -
          2.68618  4.42225  2.77519  2.73123  3.46354  2.40513  3.72494  3.29354  2.67741  2.69355  4.24690  2.90347  2.73739  3.18146  2.89801  2.37887  2.77519  2.98518  4.58477  3.61503
          0.03461  3.77673  4.49907  0.61958  0.77255  0.48576  0.95510
     23   1.16144  4.14942  3.36909  3.15927  3.96028  2.97579  4.19211  3.07195  3.17307  2.95748  4.00260  3.33193  3.70624  3.52388  3.42842  2.50191  2.77276  2.74326  5.39725  4.18738     23 a - - -
          2.68618  4.42225  2.77519  2.73123  3.46354  2.40513  3.72494  3.29354  2.67741  2.69355  4.24690  2.90347  2.73739  3.18146  2.89801  2.37887  2.77519  2.98518  4.58477  3.61503
          0.03461  3.77673  4.49907  0.61958  0.77255  0.48576  0.95510
     24   2.89895  4.72874  3.04051  2.79363  3.22377  3.37182  1.36189  3.58658  2.63965  3.09158  4.12932  3.20571  3.92061  3.15945  2.90971  2.97135  3.20025  3.32383  4.68970  3.17794     24 h - - -
          2.68618  4.42225  2.77519  2.73123  3.46354  2.40513  3.72494  3.29354  2.67741  2.69355  4.24690  2.90347  2.73739  3.18146  2.89801  2.37887  2.77519  2.98518  4.58477  3.61503
          0.03461  3.77673  4.49907  0.61958  0.77255  0.48576  0.95510
     25   2.64850  4.63703  2.66442  2.54171  3.98589  3.12309  3.85174  3.67836  2.74894  3.33717  4.29527  1.33997  3.77165  3.12679  3.09818  2.72096  3.02872  3.31033  5.30336  3.94300     25 n - - -
          2.68618  4.42225  2.77519  2.73123  3.46354  2.40513  3.72494  3.29354  2.67741  2.69355  4.24690  2.90347  2.73739  3.18146  2.89801  2.37887  2.77519  2.98518  4.58477  3.61503
          0.03461  3.77673  4.49907  0.61958  0.77255  0.48576  0.95510
     26   3.05024  4.54260  4.03392  3.67645  3.10418  3.85738  4.36228  2.30688  3.44499  1.00320  3.16272  3.96078  4.31135  3.83644  3.63551  3.42143  3.35009  2.31873  4.94563  3.64590     26 l - - -
          2.68618  4.42225  2.77519  2.73123  3.46354  2.40513  3.72494  3.29354  2.67741  2.69355  4.24690  2.90347  2.73739  3.18146  2.89801  2.37887  2.77519  2.98518  4.58477  3.61503
          0.03461  3.77673  4.49907  0.61958  0.77255  0.48576  0.95510
     27   2.27294  4.19044  3.12785  2.94209  3.98201  2.92230  4.05319  3.49296  3.00917  3.22179  4.15813  3.18047  3.65381  3.36680  3.29620  1.24540  2.74641  3.04931  5.36292  4.06569     27 s - - -
          2.68618  4.42225  2.77519  2.73123  3.46354  2.40513  3.72494  3.29354  2.67741  2.69355  4.24690  2.90347  2.73739  3.18146  2.89801  2.37887  2.77519  2.98518  4.58477  3.61503
          0.03461  3.77673  4.49907  0.61958  0.77255  0.48576  0.95510
     28   2.73300  4.30517  3.98992  3.65306  3.48320  3.62136  4.47225  2.06588  3.51919  2.18924  3.46613  3.85734  4.18932  3.88727  3.74032  3.12123  3.09827  1.15573  5.25035  3.97461     28 v - - -
          2.68618  4.42225  2.77519  2.73123  3.46354  2.40513  3.72494  3.29354  2.67741  2.69355  4.24690  2.90347  2.73739  3.18146  2.89801  2.37887  2.77519  2.98518  4.58477  3.61503
          0.03461  3.77673  4.49907  0.61958  0.77255  0.48576  0.95510
     29   2.81043  4.78761  2.84581  2.60235  3.94242  3.30568  3.75867  3.56135  2.43074  3.07300  4.10684  3.05998  3.85986  1.41525  2.71548  2.86378  3.10904  3.29803  5.23325  3.92150     29 q - - -
          2.68618  4.42225  2.77519  2.73123  3.46354  2.40513  3.72494  3.29354  2.67741  2.69355  4.24690  2.90347  2.73739  3.18146  2.89801  2.37887  2.77519  2.98518  4.58477  3.61503
          0.03461  3.77673  4.49907  0.61958  0.77255  0.48576  0.95510
     30   2.73300  4.30517  3.98992  3.65306  3.48320  3.62136  4.47225  2.06588  3.51919  2.18924  3.46613  3.85734  4.18932  3.88727  3.74032  3.12123  3.09827  1.15573  5.25035  3.97461     30 v - - -
          2.68618  4.42225  2.77519  2.73123  3.46354  2.40513  3.72494  3.29354  2.67741  2.69355  4.24690  2.90347  2.73739  3.18146  2.89801  2.37887  2.77519  2.98518  4.58477  3.61503
          0.03461  3.77673  4.49907  0.61958  0.77255  0.48576  0.95510
     31   2.88830  4.84233  3.05768  2.70097  4.20673  3.38500  3.71358  3.63066  1.17805  3.21831  4.18778  3.12865  3.89451  2.91266  2.42429  2.93828  3.15027  3.34484  5.30319  4.10314     31 k - - -
          2.68618  4.42225  2.77519  2.73123  3.46354  2.40513  3.72494  3.29354  2.67741  2.69355  4.24690  2.90347  2.73739  3.18146  2.89801  2.37887  2.77519  2.98518  4.58477  3.61503
          0.03461  3.77673  4.49907  0.61958  0.77255  0.48576  0.95510
     32   2.88830  4.84233  3.05768  2.70097  4.20673  3.38500  3.71358  3.63066  1.17805  3.21831  4.18778  3.12865  3.89451  2.91266  2.42429  2.93828  3.15027  3.34484  5.30319  4.10314     32 k - - -
          2.68618  4.42225  2.77519  2.73123  3.46354  2.40513  3.72494  3.29354  2.67741  2.69355  4.24690  2.90347  2.73739  3.18146  2.89801  2.37887  2.77519  2.98518  4.58477  3.61503
          0.03461  3.77673  4.49907  0.61958  0.77255  0.48576  0.95510
     33   2.55408  4.33562  3.20784  3.09680  4.23451  0.89356  4.22026  3.81324  3.26463  3.47897  4.45627  3.37290  3.72367  3.59694  3.50856  2.72378  3.02800  3.36041  5.35230  4.33416     33 g - - -
          2.68618  4.42225  2.77519  2.73123  3.46354  2.40513  3.72494  3.29354  2.67741  2.69355  4.24690  2.90347  2.73739  3.18146  2.89801  2.37887  2.77519  2.98518  4.58477  3.61503
          0.03461  3.77673  4.49907  0.61958  0.77255  0.48576  0.95510
     34   2.63387  4.40391  3.23126  3.05887  4.05692  3.09698  4.14202  3.58020  3.10839  3.21656  4.26443  3.37378  1.02669  3.50027  3.36243  2.79906  3.06862  3.23630  5.26731  4.17728     34 p - - -
          2.68618  4.42225  2.77519  2.73123  3.46354  2.40513  3.72494  3.29354  2.67741  2.69355  4.24690  2.90347  2.73739  3.18146  2.89801  2.37887  2.77519  2.98518  4.58477  3.61503
          0.03461  3.77673  4.49907  0.61958  0.77255  0.48576  0.95510
     35   3.18543  4.59274  3.95035  3.63476  2.58089  3.62738  3.79195  3.20740  3.35991  2.61765  3.84542  3.80375  4.13792  3.75284  3.50431  3.38984  3.48164  3.09512  1.10308  2.58850     35 w - - -
          2.68618  4.42225  2.77519  2.73123  3.46354  2.40513  3.72494  3.29354  2.67741  2.69355  4.24690  2.90347  2.73739  3.18146  2.89801  2.37887  2.77519  2.98518  4.58477  3.61503
          0.03461  3.77673  4.49907  0.61958  0.77255  0.48576  0.95510
     36   2.81043  4.78761  2.84581  2.60235  3.94242  3.30568  3.75867  3.56135  2.43074  3.07300  4.10684  3.05998  3.85986  1.41525  2.71548  2.86378  3.10904  3.29803  5.23325  3.92150     36 q - - -
          2.68618  4.42225  2.77519  2.73123  3.46354  2.40513  3.72494  3.29354  2.67741  2.69355  4.24690  2.90347  2.73739  3.18146  2.89801  2.37887  2.77519  2.98518  4.58477  3.61503
          0.03461  3.77673  4.49907  0.61958  0.77255  0.48576  0.95510
     37   2.36643  4.21026  3.34789  3.09898  3.88882  3.05177  4.12297  3.00451  3.04000  2.87121  3.93049  3.32182  3.74906  3.44046  3.30154  2.56696  1.34562  2.70982  5.33534  4.10633     37 t - - -
          2.68618  4.42225  2.77519  2.73123  3.46354  2.40513  3.72494  3.29354  2.67741  2.69355  4.24690  2.90347  2.73739  3.18146  2.89801  2.37887  2.77519  2.98518  4.58477  3.61503
          0.03461  3.77673  4.49907  0.61958  0.77255  0.48576  0.95510
     38   3.14044  4.57164  4.10604  3.80485  1.18286  3.84766  3.84204  2.67882  3.71483  2.07264  3.42524  3.91273  4.31052  3.91016  3.85820  3.41372  3.44263  2.66192  4.12441  2.50543     38 f - - -
          2.68618  4.42225  2.77519  2.73123  3.46354  2.40513  3.72494  3.29354  2.67741  2.69355  4.24690  2.90347  2.73739  3.18146  2.89801  2.37887  2.77519  2.98518  4.58477  3.61503
          0.03461  3.77673  4.49907  0.61958  0.77255  0.48576  0.95510
     39   2.48643  1.15770  3.97923  3.69924  3.71532  3.12702  4.36773  2.84563  3.52631  2.76425  3.88366  3.71182  3.82638  3.87674  3.66674  2.75740  2.94556  2.59612  5.14886  4.00291     39 c - - -
          2.68618  4.42225  2.77519  2.73123  3.46354  2.40513  3.72494  3.29354  2.67741  2.69355  4.24690  2.90347  2.73739  3.18146  2.89801  2.37887  2.77519  2.98518  4.58477  3.61503
          0.03461  3.77673  4.49907  0.61958  0.77255  0.48576  0.95510
     40   2.73300  4.30517  3.98992  3.65306  3.48320  3.62136  4.47225  2.06588  3.51919  2.18924  3.46613  3.85734  4.18932  3.88727  3.74032  3.12123  3.09827  1.15573  5.25035  3.97461     40 v - - -
          2.68618  4.42225  2.77519  2.73123  3.46354  2.40513  3.72494  3.29354  2.67741  2.69355  4.24690  2.90347  2.73739  3.18146  2.89801  2.37887  2.77519  2.98518  4.58477  3.61503
          0.03461  3.77673  4.49907  0.61958  0.77255  0.48576  0.95510
     41   2.27294  4.19044  3.12785  2.94209  3.98201  2.92230  4.05319  3.49296  3.00917  3.22179  4.15813  3.18047  3.65381  3.36680  3.29620  1.24540  2.74641  3.04931  5.36292  4.06569     41 s - - -
          2.68618  4.42225  2.77519  2.73123  3.46354  2.40513  3.72494  3.29354  2.67741  2.69355  4.24690  2.90347  2.73739  3.18146  2.89801  2.37887  2.77519  2.98518  4.58477  3.61503
          0.03461  3.77673  4.49907  0.61958  0.77255  0.48576  0.95510
     42   2.87512  4.95831  2.45664  1.17032  4.29341  3.21592  3.79842  3.72831  2.66718  3.36240  4.34384  2.88749  3.81691  3.01818  3.06358  2.86939  3.17972  3.42329  5.48344  4.20908     42 e - - -
          2.68618  4.42225  2.77519  2.73123  3.46354  2.40513  3.72494  3.29354  2.67741  2.69355  4.24690  2.90347  2.73739  3.18146  2.89801  2.37887  2.77519  2.98518  4.58477  3.61503
          0.03461  3.77673  4.49907  0.61958  0.77255  0.48576  0.95510
     43   3.18543  4.59274  3.95035  3.63476  2.58089  3.62738  3.79195  3.20740  3.35991  2.61765  3.84542  3.80375  4.13792  3.75284  3.50431  3.38984  3.48164  3.09512  1.10308  2.58850     43 w - - -
          2.68618  4.42225  2.77519  2.73123  3.46354  2.40513  3.72494  3.29354  2.67741  2.69355  4.24690  2.90347  2.73739  3.18146  2.89801  2.37887  2.77519  2.98518  4.58477  3.61503
          0.03461  3.77673  4.49907  0.61958  0.77255  0.48576  0.95510
     44   2.63387  4.40391  3.23126  3.05887  4.05692  3.09698  4.14202  3.58020  3.10839  3.21656  4.26443  3.37378  1.02669  3.50027  3.36243  2.79906  3.06862  3.23630  5.26731  4.17728     44 p - - -
          2.68618  4.42225  2.77519  2.73123  3.46354  2.40513  3.72494  3.29354  2.67741  2.69355  4.24690  2.90347  2.73739  3.18146  2.89801  2.37887  2.77519  2.98518  4.58477  3.61503
          0.03461  3.77673  4.49907  0.61958  0.77255  0.48576  0.95510
     45   2.36643  4.21026  3.34789  3.09898  3.88882  3.05177  4.12297  3.00451  3.04000  2.87121  3.93049  3.32182  3.74906  3.44046  3.30154  2.56696  1.34562  2.70982  5.33534  4.10633     45 t - - -
          2.68618  4.42225  2.77519  2.73123  3.46354  2.40513  3.72494  3.29354  2.67741  2.69355  4.24690  2.90347  2.73739  3.18146  2.89801  2.37887  2.77519  2.98518  4.58477  3.61503
          0.03461  3.77673  4.49907  0.61958  0.77255  0.48576  0.95510
     46   3.14044  4.57164  4.10604  3.80485  1.18286  3.84766  3.84204  2.67882  3.71483  2.07264  3.42524  3.91273  4.31052  3.91016  3.85820  3.41372  3.44263  2.66192  4.12441  2.50543     46 f - - -
          2.68618  4.42225  2.77519  2.73123  3.46354  2.40513  3.72494  3.29354  2.67741  2.69355  4.24690  2.90347  2.73739  3.18146  2.89801  2.37887  2.77519  2.98518  4.58477  3.61503
          0.03461  3.77673  4.49907  0.61958  0.77255  0.48576  0.95510
     47   2.89119  4.99618  1.06597  2.28568  4.36159  3.14207  3.85418  3.92897  2.92145  3.55591  4.53483  2.83593  3.78851  3.09537  3.42210  2.86658  3.22882  3.57945  5.54867  4.25414     47 d - - -
          2.68618  4.42225  2.77519  2.73123  3.46354  2.40513  3.72494  3.29354  2.67741  2.69355  4.24690  2.90347  2.73739  3.18146  2.89801  2.37887  2.77519  2.98518  4.58477  3.61503
          0.03461  3.77673  4.49907  0.61958  0.77255  0.48576  0.95510
     48   2.73300  4.30517  3.98992  3.65306  3.48320  3.62136  4.47225  2.06588  3.51919  2.18924  3.46613  3.85734  4.18932  3.88727  3.74032  3.12123  3.09827  1.15573  5.25035  3.97461     48 v - - -
          2.68618  4.42225  2.77519  2.73123  3.46354  2.40513  3.72494  3.29354  2.67741  2.69355  4.24690  2.90347  2.73739  3.18146  2.89801  2.37887  2.77519  2.98518  4.58477  3.61503
          0.03461  3.77673  4.49907  0.61958  0.77255  0.48576  0.95510
     49   2.55408  4.33562  3.20784  3.09680  4.23451  0.89356  4.22026  3.81324  3.26463  3.47897  4.45627  3.37290  3.72367  3.59694  3.50856  2.72378  3.02800  3.36041  5.35230  4.33416     49 g - - -
          2.68618  4.42225  2.77519  2.73123  3.46354  2.40513  3.72494  3.29354  2.67741  2.69355  4.24690  2.90347  2.73739  3.18146  2.89801  2.37887  2.77519  2.98518  4.58477  3.61503
          0.03461  3.77673  4.49907  0.61958  0.77255  0.48576  0.95510
     50   3.18543  4.59274  3.95035  3.63476  2.58089  3.62738  3.79195  3.20740  3.35991  2.61765  3.84542  3.80375  4.13792  3.75284  3.50431  3.38984  3.48164  3.09512  1.10308  2.58850     50 w - - -
          2.68618  4.42225  2.77519  2.73123  3.46354  2.40513  3.72494  3.29354  2.67741  2.69355  4.24690  2.90347  2.73739  3.18146  2.89801  2.37887  2.77519  2.98518  4.58477  3.61503
          0.03461  3.77673  4.49907  0.61958  0.77255  0.48576  0.95510
     51   2.63387  4.40391  3.23126  3.05887  4.05692  3.09698  4.14202  3.58020  3.10839  3.21656  4.26443  3.37378  1.02669  3.50027  3.36243  2.79906  3.06862  3.23630  5.26731  4.17728     51 p - - -
          2.68618  4.42225  2.77519  2.73123  3.46354  2.40513  3.72494  3.29354  2.67741  2.69355  4.24690  2.90347  2.73739  3.18146  2.89801  2.37887  2.77519  2.98518  4.58477  3.61503
          0.03461  3.77673  4.49907  0.61958  0.77255  0.48576  0.95510
     52   2.27294  4.19044  3.12785  2.94209  3.98201  2.92230  4.05319  3.49296  3.00917  3.22179  4.15813  3.18047  3.65381  3.36680  3.29620  1.24540  2.74641  3.04931  5.36292  4.06569     52 s - - -
          2.68618  4.42225  2.77519  2.73123  3.46354  2.40513  3.72494  3.29354  2.67741  2.69355  4.24690  2.90347  2.73739  3.18146  2.89801  2.37887  2.77519  2.98518  4.58477  3.61503
          0.03461  3.77673  4.49907  0.61958  0.77255  0.48576  0.95510
     53   2.87512  4.95831  2.45664  1.17032  4.29341  3.21592  3.79842  3.72831  2.66718  3.36240  4.34384  2.88749  3.81691  3.01818  3.06358  2.86939  3.17972  3.42329  5.48344  4.20908     53 e - - -
          2.68618  4.42225  2.77519  2.73123  3.46354  2.40513  3.72494  3.29354  2.67741  2.69355  4.24690  2.90347  2.73739  3.18146  2.89801  2.37887  2.77519  2.98518  4.58477  3.61503
          0.03461  3.77673  4.49907  0.61958  0.77255  0.48576  0.95510
     54   2.55408  4.33562  3.20784  3.09680  4.23451  0.89356  4.22026  3.81324  3.26463  3.47897  4.45627  3.37290  3.72367  3.59694  3.50856  2.72378  3.02800  3.36041  5.35230  4.33416     54 g - - -
          2.68618  4.42225  2.77519  2.73123  3.46354  2.40513  3.72494  3.29354  2.67741  2.69355  4.24690  2.90347  2.73739  3.18146  2.89801  2.37887  2.77519  2.98518  4.58477  3.61503
          0.03461  3.77673  4.49907  0.61958  0.77255  0.48576  0.95510
     55   2.36643  4.21026  3.34789  3.09898  3.88882  3.05177  4.12297  3.00451  3.04000  2.87121  3.93049  3.32182  3.74906  3.44046  3.30154  2.56696  1.34562  2.70982  5.33534  4.10633     55 t - - -
          2.68618  4.42225  2.77519  2.73123  3.46354  2.40513  3.72494  3.29354  2.67741  2.69355  4.24690  2.90347  2.73739  3.18146  2.89801  2.37887  2.77519  2.98518  4.58477  3.61503
          0.03461  3.77673  4.49907  0.61958  0.77255  0.48576  0.95510
     56   3.14044  4.57164  4.10604  3.80485  1.18286  3.84766  3.84204  2.67882  3.71483  2.07264  3.42524  3.91273  4.31052  3.91016  3.85820  3.41372  3.44263  2.66192  4.12441  2.50543     56 f - - -
          2.68618  4.42225  2.77519  2.73123  3.46354  2.40513  3.72494  3.29354  2.67741  2.69355  4.24690  2.90347  2.73739  3.18146  2.89801  2.37887  2.77519  2.98518  4.58477  3.61503
          0.03461  3.77673  4.49907  0.61958  0.77255  0.48576  0.95510
     57   2.64850  4.63703  2.66442  2.54171  3.98589  3.12309  3.85174  3.67836  2.74894  3.33717  4.29527  1.33997  3.77165  3.12679  3.09818  2.72096  3.02872  3.31033  5.30336  3.94300     57 n - - -
          2.68618  4.42225  2.77519  2.73123  3.46354  2.40513  3.72494  3.29354  2.67741  2.69355  4.24690  2.90347  2.73739  3.18146  2.89801  2.37887  2.77519  2.98518  4.58477  3.61503
          0.03461  3.77673  4.49907  0.61958  0.77255  0.48576  0.95510
     58   2.27294  4.19044  3.12785  2.94209  3.98201  2.92230  4.05319  3.49296  3.00917  3.22179  4.15813  3.18047  3.65381  3.36680  3.29620  1.24540  2.74641  3.04931  5.36292  4.06569     58 s - - -
          2.68618  4.42225  2.77519  2.73123  3.46354  2.40513  3.72494  3.29354  2.67741  2.69355  4.24690  2.90347  2.73739  3.18146  2.89801  2.37887  2.77519  2.98518  4.58477  3.61503
          0.03461  3.77673  4.49907  0.61958  0.77255  0.48576  0.95510
     59   2.87512  4.95831  2.45664  1.17032  4.29341  3.21592  3.79842  3.72831  2.66718  3.36240  4.34384  2.88749  3.81691  3.01818  3.06358  2.86939  3.17972  3.42329  5.48344  4.20908     59 e - - -
          2.68618  4.42225  2.77519  2.73123  3.46354  2.40513  3.72494  3.29354  2.67741  2.69355  4.24690  2.90347  2.73739  3.18146  2.89801  2.37887  2.77519  2.98518  4.58477  3.61503
          0.03461  3.77673  4.49907  0.61958  0.77255  0.48576  0.95510
     60   2.95654  4.40587  4.19331  3.80795  3.31273  3.95770  4.55578  1.20547  3.63392  1.92212  3.26677  4.06679  4.40087  3.99395  3.84160  3.44623  3.25864  1.85263  5.18147  3.90935     60 i - - -
          2.68618  4.42225  2.77519  2.73123  3.46354  2.40513  3.72494  3.29354  2.67741  2.69355  4.24690  2.90347  2.73739  3.18146  2.89801  2.37887  2.77519  2.98518  4.58477  3.61503
          0.03461  3.77673  4.49907  0.61958  0.77255  0.48576  0.95510
     61   2.95654  4.40587  4.19331  3.80795  3.31273  3.95770  4.55578  1.20547  3.63392  1.92212  3.26677  4.06679  4.40087  3.99395  3.84160  3.44623  3.25864  1.85263  5.18147  3.90935     61 i - - -
          2.68618  4.42225  2.77519  2.73123  3.46354  2.40513  3.72494  3.29354  2.67741  2.69355  4.24690  2.90347  2.73739  3.18146  2.89801  2.37887  2.77519  2.98518  4.58477  3.61503
          0.03461  3.77673  4.49907  0.61958  0.77255  0.48576  0.95510
     62   3.05024  4.54260  4.03392  3.67645  3.10418  3.85738  4.36228  2.30688  3.44499  1.00320  3.16272  3.96078  4.31135  3.83644  3.63551  3.42143  3.35009  2.31873  4.94563  3.64590     62 l - - -
          2.68618  4.42225  2.77519  2.73123  3.46354  2.40513  3.72494  3.29354  2.67741  2.69355  4.24690  2.90347  2.73739  3.18146  2.89801  2.37887  2.77519  2.98518  4.58477  3.61503
          0.03461  3.77673  4.49907  0.61958  0.77255  0.48576  0.95510
     63   1.16144  4.14942  3.36909  3.15927  3.96028  2.97579  4.19211  3.07195  3.17307  2.95748  4.00260  3.33193  3.70624  3.52388  3.42842  2.50191  2.77276  2.74326  5.39725  4.18738     63 a - - -
          2.68618  4.42225  2.77519  2.73123  3.46354  2.40513  3.72494  3.29354  2.67741  2.69355  4.24690  2.90347  2.73739  3.18146  2.89801  2.37887  2.77519  2.98518  4.58477  3.61503
          0.03461  3.77673  4.49907  0.61958  0.77255  0.48576  0.95510
     64   2.73300  4.30517  3.98992  3.65306  3.48320  3.62136  4.47225  2.06588  3.51919  2.18924  3.46613  3.85734  4.18932  3.88727  3.74032  3.12123  3.09827  1.15573  5.25035  3.97461     64 v - - -
          2.68618  4.42225  2.77519  2.73123  3.46354  2.40513  3.72494  3.29354  2.67741  2.69355  4.24690  2.90347  2.73739  3.18146  2.89801  2.37887  2.77519  2.98518  4.58477  3.61503
          0.03461  3.77673  4.49907  0.61958  0.77255  0.48576  0.95510
     65   2.88830  4.84233  3.05768  2.70097  4.20673  3.38500  3.71358  3.63066  1.17805  3.21831  4.18778  3.12865  3.89451  2.91266  2.42429  2.93828  3.15027  3.34484  5.30319  4.10314     65 k - - -
          2.68618  4.42225  2.77519  2.73123  3.46354  2.40513  3.72494  3.29354  2.67741  2.69355  4.24690  2.90347  2.73739  3.18146  2.89801  2.37887  2.77519  2.98518  4.58477  3.61503
          0.03461  3.77673  4.49907  0.61958  0.77255  0.48576  0.95510
     66   1.16144  4.14942  3.36909  3.15927  3.96028  2.97579  4.19211  3.07195  3.17307  2.95748  4.00260  3.33193  3.70624  3.52388  3.42842  2.50191  2.77276  2.74326  5.39725  4.18738     66 a - - -
          2.68618  4.42225  2.77519  2.73123  3.46354  2.40513  3.72494  3.29354  2.67741  2.69355  4.24690  2.90347  2.73739  3.18146  2.89801  2.37887  2.77519  2.98518  4.58477  3.61503
          0.03461  3.77673  4.49907  0.61958  0.77255  0.48576  0.95510
     67   2.95654  4.40587  4.19331  3.80795  3.31273  3.95770  4.55578  1.20547  3.63392  1.92212  3.26677  4.06679  4.40087  3.99395  3.84160  3.44623  3.25864  1.85263  5.18147  3.90935     67 i - - -
          2.68618  4.42225  2.77519  2.73123  3.46354  2.40513  3.72494  3.29354  2.67741  2.69355  4.24690  2.90347  2.73739  3.18146  2.89801  2.37887  2.77519  2.98518  4.58477  3.61503
          0.03461  3.77673  4.49907  0.61958  0.77255  0.48576  0.95510
     68   2.95654  4.40587  4.19331  3.80795  3.31273  3.95770  4.55578  1.20547  3.63392  1.92212  3.26677  4.06679  4.40087  3.99395  3.84160  3.44623  3.25864  1.85263  5.18147  3.90935     68 i - - -
          2.68618  4.42225  2.77519  2.73123  3.46354  2.40513  3.72494  3.29354  2.67741  2.69355  4.24690  2.90347  2.73739  3.18146  2.89801  2.37887  2.77519  2.98518  4.58477  3.61503
          0.03461  3.77673  4.49907  0.61958  0.77255  0.48576  0.95510
     69   3.14044  4.57164  4.10604  3.80485  1.18286  3.84766  3.84204  2.67882  3.71483  2.07264  3.42524  3.91273  4.31052  3.91016  3.85820  3.41372  3.44263  2.66192  4.12441  2.50543     69 f - - -
          2.68618  4.42225  2.77519  2.73123  3.46354  2.40513  3.72494  3.29354  2.67741  2.69355  4.24690  2.90347  2.73739  3.18146  2.89801  2.37887  2.77519  2.98518  4.58477  3.61503
          0.03461  3.77673  4.49907  0.61958  0.77255  0.48576  0.95510
     70   2.81043  4.78761  2.84581  2.60235  3.94242  3.30568  3.75867  3.56135  2.43074  3.07300  4.10684  3.05998  3.85986  1.41525  2.71548  2.86378  3.10904  3.29803  5.23325  3.92150     70 q - - -
          2.68618  4.42225  2.77519  2.73123  3.46354  2.40513  3.72494  3.29354  2.67741  2.69355  4.24690  2.90347  2.73739  3.18146  2.89801  2.37887  2.77519  2.98518  4.58477  3.61503
          0.03461  3.77673  4.49907  0.61958  0.77255  0.48576  0.95510
     71   2.36643  4.21026  3.34789  3.09898  3.88882  3.05177  4.12297  3.00451  3.04000  2.87121  3.93049  3.32182  3.74906  3.44046  3.30154  2.56696  1.34562  2.70982  5.33534  4.10633     71 t - - -
          2.68618  4.42225  2.77519  2.73123  3.46354  2.40513  3.72494  3.29354  2.67741  2.69355  4.24690  2.90347  2.73739  3.18146  2.89801  2.37887  2.77519  2.98518  4.58477  3.61503
          0.03461  3.77673  4.49907  0.61958  0.77255  0.48576  0.95510
     72   2.55408  4.33562  3.20784  3.09680  4.23451  0.89356  4.22026  3.81324  3.26463  3.47897  4.45627  3.37290  3.72367  3.59694  3.50856  2.72378  3.02800  3.36041  5.35230  4.33416     72 g - - -
          2.68618  4.42225  2.77519  2.73123  3.46354  2.40513  3.72494  3.29354  2.67741  2.69355  4.24690  2.90347  2.73739  3.18146  2.89801  2.37887  2.77519  2.98518  4.58477  3.61503
          0.03461  3.77673  4.49907  0.61958  0.77255  0.48576  0.95510
     73   2.63387  4.40391  3.23126  3.05887  4.05692  3.09698  4.14202  3.58020  3.10839  3.21656  4.26443  3.37378  1.02669  3.50027  3.36243  2.79906  3.06862  3.23630  5.26731  4.17728     73 p - - -
          2.68618  4.42225  2.77519  2.73123  3.46354  2.40513  3.72494  3.29354  2.67741  2.69355  4.24690  2.90347  2.73739  3.18146  2.89801  2.37887  2.77519  2.98518  4.58477  3.61503
          0.03461  3.77673  4.49907  0.61958  0.77255  0.48576  0.95510
     74   2.55408  4.33562  3.20784  3.09680  4.23451  0.89356  4.22026  3.81324  3.26463  3.47897  4.45627  3.37290  3.72367  3.59694  3.50856  2.72378  3.02800  3.36041  5.35230  4.33416     74 g - - -
          2.68618  4.42225  2.77519  2.73123  3.46354  2.40513  3.72494  3.29354  2.67741  2.69355  4.24690  2.90347  2.73739  3.18146  2.89801  2.37887  2.77519  2.98518  4.58477  3.61503
          0.03461  3.77673  4.49907  0.61958  0.77255  0.48576  0.95510
     75   2.27294  4.19044  3.12785  2.94209  3.98201  2.92230  4.05319  3.49296  3.00917  3.22179  4.15813  3.18047  3.65381  3.36680  3.29620  1.24540  2.74641  3.04931  5.36292  4.06569     75 s - - -
          2.68618  4.42225  2.77519  2.73123  3.46354  2.40513  3.72494  3.29354  2.67741  2.69355  4.24690  2.90347  2.73739  3.18146  2.89801  2.37887  2.77519  2.98518  4.58477  3.61503
          0.03461  3.77673  4.49907  0.61958  0.77255  0.48576  0.95510
     76   2.89895  4.72874  3.04051  2.79363  3.22377  3.37182  1.36189  3.58658  2.63965  3.09158  4.12932  3.20571  3.92061  3.15945  2.90971  2.97135  3.20025  3.32383  4.68970  3.17794     76 h - - -
          2.68618  4.42225  2.77519  2.73123  3.46354  2.40513  3.72494  3.29354  2.67741  2.69355  4.24690  2.90347  2.73739  3.18146  2.89801  2.37887  2.77519  2.98518  4.58477  3.61503
          0.03461  3.77673  4.49907  0.61958  0.77255  0.48576  0.95510
     77   2.63387  4.40391  3.23126  3.05887  4.05692  3.09698  4.14202  3.58020  3.10839  3.21656  4.26443  3.37378  1.02669  3.50027  3.36243  2.79906  3.06862  3.23630  5.26731  4.17728     77 p - - -
          2.68618  4.42225  2.77519  2.73123  3.46354  2.40513  3.72494  3.29354  2.67741  2.69355  4.24690  2.90347  2.73739  3.18146  2.89801  2.37887  2.77519  2.98518  4.58477  3.61503
          0.03461  3.77673  4.49907  0.61958  0.77255  0.48576  0.95510
     78   2.89119  4.99618  1.06597  2.28568  4.36159  3.14207  3.85418  3.92897  2.92145  3.55591  4.53483  2.83593  3.78851  3.09537  3.42210  2.86658  3.22882  3.57945  5.54867  4.25414     78 d - - -
          2.68618  4.42225  2.77519  2.73123  3.46354  2.40513  3.72494  3.29354  2.67741  2.69355  4.24690  2.90347  2.73739  3.18146  2.89801  2.37887  2.77519  2.98518  4.58477  3.61503
          0.03461  3.77673  4.49907  0.61958  0.77255  0.48576  0.95510
     79   2.81043  4.78761  2.84581  2.60235  3.94242  3.30568  3.75867  3.56135  2.43074  3.07300  4.10684  3.05998  3.85986  1.41525  2.71548  2.86378  3.10904  3.29803  5.23325  3.92150     79 q - - -
          2.68618  4.42225  2.77519  2.73123  3.46354  2.40513  3.72494  3.29354  2.67741  2.69355  4.24690  2.90347  2.73739  3.18146  2.89801  2.37887  2.77519  2.98518  4.58477  3.61503
          0.03461  3.77673  4.49907  0.61958  0.77255  0.48576  0.95510
     80   2.87512  4.95831  2.45664  1.17032  4.29341  3.21592  3.79842  3.72831  2.66718  3.36240  4.34384  2.88749  3.81691  3.01818  3.06358  2.86939  3.17972  3.42329  5.48344  4.20908     80 e - - -
          2.68618  4.42225  2.77519  2.73123  3.46354  2.40513  3.72494  3.29354  2.67741  2.69355  4.24690  2.90347  2.73739  3.18146  2.89801  2.37887  2.77519  2.98518  4.58477  3.61503
          0.03461  3.77673  4.49907  0.61958  0.77255  0.48576  0.95510
     81   2.63387  4.40391  3.23126  3.05887  4.05692  3.09698  4.14202  3.58020  3.10839  3.21656  4.26443  3.37378  1.02669  3.50027  3.36243  2.79906  3.06862  3.23630  5.26731  4.17728     81 p - - -
          2.68618  4.42225  2.77519  2.73123  3.46354  2.40513  3.72494  3.29354  2.67741  2.69355  4.24690  2.90347  2.73739  3.18146  2.89801  2.37887  2.77519  2.98518  4.58477  3.61503
          0.03461  3.77673  4.49907  0.61958  0.77255  0.48576  0.95510
     82   3.11415  4.64195  3.69890  3.41295  2.30689  3.72010  3.58249  3.13717  3.27320  2.61522  3.82311  3.60928  4.19757  3.60236  3.47549  3.25950  3.40117  3.00361  3.94606  1.14147     82 y - - -
          2.68618  4.42225  2.77519  2.73123  3.46354  2.40513  3.72494  3.29354  2.67741  2.69355  4.24690  2.90347  2.73739  3.18146  2.89801  2.37887  2.77519  2.98518  4.58477  3.61503
          0.03461  3.77673  4.49907  0.61958  0.77255  0.48576  0.95510
     83   2.95654  4.40587  4.19331  3.80795  3.31273  3.95770  4.55578  1.20547  3.63392  1.92212  3.26677  4.06679  4.40087  3.99395  3.84160  3.44623  3.25864  1.85263  5.18147  3.90935     83 i - - -
          2.68618  4.42225  2.77519  2.73123  3.46354  2.40513  3.72494  3.29354  2.67741  2.69355  4.24690  2.90347  2.73739  3.18146  2.89801  2.37887  2.77519  2.98518  4.58477  3.61503
          0.03461  3.77673  4.49907  0.61958  0.77255  0.48576  0.95510
     84   3.05024  4.54260  4.03392  3.67645  3.10418  3.85738  4.36228  2.30688  3.44499  1.00320  3.16272  3.96078  4.31135  3.83644  3.63551  3.42143  3.35009  2.31873  4.94563  3.64590     84 l - - -
          2.68618  4.42225  2.77519  2.73123  3.46354  2.40513  3.72494  3.29354  2.67741  2.69355  4.24690  2.90347  2.73739  3.18146  2.89801  2.37887  2.77519  2.98518  4.58477  3.61503
          0.03461  3.77673  4.49907  0.61958  0.77255  0.48576  0.95510
     85   2.36643  4.21026  3.34789  3.09898  3.88882  3.05177  4.12297  3.00451  3.04000  2.87121  3.93049  3.32182  3.74906  3.44046  3.30154  2.56696  1.34562  2.70982  5.33534  4.10633     85 t - - -
          2.68618  4.42225  2.77519  2.73123  3.46354  2.40513  3.72494  3.29354  2.67741  2.69355  4.24690  2.90347  2.73739  3.18146  2.89801  2.37887  2.77519  2.98518  4.58477  3.61503
          0.03461  3.77673  4.49907  0.61958  0.77255  0.48576  0.95510
     86   3.18543  4.59274  3.95035  3.63476  2.58089  3.62738  3.79195  3.20740  3.35991  2.61765  3.84542  3.80375  4.13792  3.75284  3.50431  3.38984  3.48164  3.09512  1.10308  2.58850     86 w - - -
          2.68618  4.42225  2.77519  2.73123  3.46354  2.40513  3.72494  3.29354  2.67741  2.69355  4.24690  2.90347  2.73739  3.18146  2.89801  2.37887  2.77519  2.98518  4.58477  3.61503
          0.03461  3.77673  4.49907  0.61958  0.77255  0.48576  0.95510
     87   2.81043  4.78761  2.84581  2.60235  3.94242  3.30568  3.75867  3.56135  2.43074  3.07300  4.10684  3.05998  3.85986  1.41525  2.71548  2.86378  3.10904  3.29803  5.23325  3.92150     87 q - - -
          2.68618  4.42225  2.77519  2.73123  3.46354  2.40513  3.72494  3.29354  2.67741  2.69355  4.24690  2.90347  2.73739  3.18146  2.89801  2.37887  2.77519  2.98518  4.58477  3.61503
          0.03461  3.77673  4.49907  0.61958  0.77255  0.48576  0.95510
     88   2.89119  4.99618  1.06597  2.28568  4.36159  3.14207  3.85418  3.92897  2.92145  3.55591  4.53483  2.83593  3.78851  3.09537  3.42210  2.86658  3.22882  3.57945  5.54867  4.25414     88 d - - -
          2.68618  4.42225  2.77519  2.73123  3.46354  2.40513  3.72494  3.29354  2.67741  2.69355  4.24690  2.90347  2.73739  3.18146  2.89801  2.37887  2.77519  2.98518  4.58477  3.61503
          0.03461  3.77673  4.49907  0.61958  0.77255  0.48576  0.95510
     89   3.05024  4.54260  4.03392  3.67645  3.10418  3.85738  4.36228  2.30688  3.44499  1.00320  3.16272  3.96078  4.31135  3.83644  3.63551  3.42143  3.35009  2.31873  4.94563  3.64590     89 l - - -
          2.68618  4.42225  2.77519  2.73123  3.46354  2.40513  3.72494  3.29354  2.67741  2.69355  4.24690  2.90347  2.73739  3.18146  2.89801  2.37887  2.77519  2.98518  4.58477  3.61503
          0.03461  3.77673  4.49907  0.61958  0.77255  0.48576  0.95510
     90   1.16144  4.14942  3.36909  3.15927  3.96028  2.97579  4.19211  3.07195  3.17307  2.95748  4.00260  3.33193  3.70624  3.52388  3.42842  2.50191  2.77276  2.74326  5.39725  4.18738     90 a - - -
          2.68618  4.42225  2.77519  2.73123  3.46354  2.40513  3.72494  3.29354  2.67741  2.69355  4.24690  2.90347  2.73739  3.18146  2.89801  2.37887  2.77519  2.98518  4.58477  3.61503
          0.03461  3.77673  4.49907  0.61958  0.77255  0.48576  0.95510
     91   2.87512  4.95831  2.45664  1.17032  4.29341  3.21592  3.79842  3.72831  2.66718  3.36240  4.34384  2.88749  3.81691  3.01818  3.06358  2.86939  3.17972  3.42329  5.48344  4.20908     91 e - - -
          2.68618  4.42225  2.77519  2.73123  3.46354  2.40513  3.72494  3.29354  2.67741  2.69355  4.24690  2.90347  2.73739  3.18146  2.89801  2.37887  2.77519  2.98518  4.58477  3.61503
          0.03461  3.77673  4.49907  0.61958  0.77255  0.48576  0.95510
     92   2.89119  4.99618  1.06597  2.28568  4.36159  3.14207  3.85418  3.92897  2.92145  3.55591  4.53483  2.83593  3.78851  3.09537  3.42210  2.86658  3.22882  3.57945  5.54867  4.25414     92 d - - -
          2.68618  4.42225  2.77519  2.73123  3.46354  2.40513  3.72494  3.29354  2.67741  2.69355  4.24690  2.90347  2.73739  3.18146  2.89801  2.37887  2.77519  2.98518  4.58477  3.61503
          0.03461  3.77673  4.49907  0.61958  0.77255  0.48576  0.95510
     93   2.63387  4.40391  3.23126  3.05887  4.05692  3.09698  4.14202  3.58020  3.10839  3.21656  4.26443  3.37378  1.02669  3.50027  3.36243  2.79906  3.06862  3.23630  5.26731  4.17728     93 p - - -
          2.68618  4.42225  2.77519  2.73123  3.46354  2.40513  3.72494  3.29354  2.67741  2.69355  4.24690  2.90347  2.73739  3.18146  2.89801  2.37887  2.77519  2.98518  4.58477  3.61503
          0.03461  3.77673  4.49907  0.61958  0.77255  0.48576  0.95510
     94   2.63387  4.40391  3.23126  3.05887  4.05692  3.09698  4.14202  3.58020  3.10839  3.21656  4.26443  3.37378  1.02669  3.50027  3.36243  2.79906  3.06862  3.23630  5.26731  4.17728     94 p - - -
          2.68618  4.42225  2.77519  2.73123  3.46354  2.40513  3.72494  3.29354  2.67741  2.69355  4.24690  2.90347  2.73739  3.18146  2.89801  2.37887  2.77519  2.98518  4.58477  3.61503
          0.03461  3.77673  4.49907  0.61958  0.77255  0.48576  0.95510
     95   2.63387  4.40391  3.23126  3.05887  4.05692  3.09698  4.14202  3.58020  3.10839  3.21656  4.26443  3.37378  1.02669  3.50027  3.36243  2.79906  3.06862  3.23630  5.26731  4.17728     95 p - - -
          2.68618  4.42225  2.77519  2.73123  3.46354  2.40513  3.72494  3.29354  2.67741  2.69355  4.24690  2.90347  2.73739  3.18146  2.89801  2.37887  2.77519  2.98518  4.58477  3.61503
          0.03461  3.77673  4.49907  0.61958  0.77255  0.48576  0.95510
     96   3.18543  4.59274  3.95035  3.63476  2.58089  3.62738  3.79195  3.20740  3.35991  2.61765  3.84542  3.80375  4.13792  3.75284  3.50431  3.38984  3.48164  3.09512  1.10308  2.58850     96 w - - -
          2.68618  4.42225  2.77519  2.73123  3.46354  2.40513  3.72494  3.29354  2.67741  2.69355  4.24690  2.90347  2.73739  3.18146  2.89801  2.37887  2.77519  2.98518  4.58477  3.61503
          0.03461  3.77673  4.49907  0.61958  0.77255  0.48576  0.95510
     97   2.73300  4.30517  3.98992  3.65306  3.48320  3.62136  4.47225  2.06588  3.51919  2.18924  3.46613  3.85734  4.18932  3.88727  3.74032  3.12123  3.09827  1.15573  5.25035  3.97461     97 v - - -
          2.68618  4.42225  2.77519  2.73123  3.46354  2.40513  3.72494  3.29354  2.67741  2.69355  4.24690  2.90347  2.73739  3.18146  2.89801  2.37887  2.77519  2.98518  4.58477  3.61503
          0.03461  3.77673  4.49907  0.61958  0.77255  0.48576  0.95510
     98   2.88830  4.84233  3.05768  2.70097  4.20673  3.38500  3.71358  3.63066  1.17805  3.21831  4.18778  3.12865  3.89451  2.91266  2.42429  2.93828  3.15027  3.34484  5.30319  4.10314     98 k - - -
          2.68618  4.42225  2.77519  2.73123  3.46354  2.40513  3.72494  3.29354  2.67741  2.69355  4.24690  2.90347  2.73739  3.18146  2.89801  2.37887  2.77519  2.98518  4.58477  3.61503
          0.03461  3.77673  4.49907  0.61958  0.77255  0.48576  0.95510
     99   2.63387  4.40391  3.23126  3.05887  4.05692  3.09698  4.14202  3.58020  3.10839  3.21656  4.26443  3.37378  1.02669  3.50027  3.36243  2.79906  3.06862  3.23630  5.26731  4.17728     99 p - - -
          2.68618  4.42225  2.77519  2.73123  3.46354  2.40513  3.72494  3.29354  2.67741  2.69355  4.24690  2.90347  2.73739  3.18146  2.89801  2.37887  2.77519  2.98518  4.58477  3.61503
          0.03461  3.77673  4.49907  0.61958  0.77255  0.48576  0.95510
    100   3.18543  4.59274  3.95035  3.63476  2.58089  3.62738  3.79195  3.20740  3.35991  2.61765  3.84542  3.80375  4.13792  3.75284  3.50431  3.38984  3.48164  3.09512  1.10308  2.58850    100 w - - -
          2.68618  4.42225  2.77519  2.73123  3.46354  2.40513  3.72494  3.29354  2.67741  2.69355  4.24690  2.90347  2.73739  3.18146  2.89801  2.37887  2.77519  2.98518  4.58477  3.61503
          0.03461  3.77673  4.49907  0.61958  0.77255  0.48576  0.95510
    101   3.05024  4.54260  4.03392  3.67645  3.10418  3.85738  4.36228  2.30688  3.44499  1.00320  3.16272  3.96078  4.31135  3.83644  3.63551  3.42143  3.35009  2.31873  4.94563  3.64590    101 l - - -
          2.68618  4.42225  2.77519  2.73123  3.46354  2.40513  3.72494  3.29354  2.67741  2.69355  4.24690  2.90347  2.73739  3.18146  2.89801  2.37887  2.77519  2.98518  4.58477  3.61503
          0.03461  3.77673  4.49907  0.61958  0.77255  0.48576  0.95510
    102   2.64850  4.63703  2.66442  2.54171  3.98589  3.12309  3.85174  3.67836  2.74894  3.33717  4.29527  1.33997  3.77165  3.12679  3.09818  2.72096  3.02872  3.31033  5.30336  3.94300    102 n - - -
          2.68618  4.42225  2.77519  2.73123  3.46354  2.40513  3.72494  3.29354  2.67741  2.69355  4.24690  2.90347  2.73739  3.18146  2.89801  2.37887  2.77519  2.98518  4.58477  3.61503
          0.03461  3.77673  4.49907  0.61958  0.77255  0.48576  0.95510
    103   2.88830  4.84233  3.05768  2.70097  4.20673  3.38500  3.71358  3.63066  1.17805  3.21831  4.18778  3.12865  3.89451  2.91266  2.42429  2.93828  3.15027  3.34484  5.30319  4.10314    103 k - - -
          2.68618  4.42225  2.77519  2.73123  3.46354  2.40513  3.72494  3.29354  2.67741  2.69355  4.24690  2.90347  2.73739  3.18146  2.89801  2.37887  2.77519  2.98518  4.58477  3.61503
          0.03461  3.77673  4.49907  0.61958  0.77255  0.48576  0.95510
    104   2.63387  4.40391  3.23126  3.05887  4.05692  3.09698  4.14202  3.58020  3.10839  3.21656  4.26443  3.37378  1.02669  3.50027  3.36243  2.79906  3.06862  3.23630  5.26731  4.17728    104 p - - -
          2.68618  4.42225  2.77519  2.73123  3.46354  2.40513  3.72494  3.29354  2.67741  2.69355  4.24690  2.90347  2.73739  3.18146  2.89801  2.37887  2.77519  2.98518  4.58477  3.61503
          0.03461  3.77673  4.49907  0.61958  0.77255  0.48576  0.95510
    105   2.90215  4.74242  3.38352  2.91871  4.07273  3.40476  3.76364  3.61018  2.21186  3.14384  4.14938  3.28437  3.91457  2.99124  1.13588  2.99260  3.17636  3.33899  5.19639  4.02372    105 r - - -
          2.68618  4.42225  2.77519  2.73123  3.46354  2.40513  3.72494  3.29354  2.67741  2.69355  4.24690  2.90347  2.73739  3.18146  2.89801  2.37887  2.77519  2.98518  4.58477  3.61503
          0.03461  3.77673  4.49907  0.61958  0.77255  0.48576  0.95510
    106   2.88830  4.84233  3.05768  2.70097  4.20673  3.38500  3.71358  3.63066  1.17805  3.21831  4.18778  3.12865  3.89451  2.91266  2.42429  2.93828  3.15027  3.34484  5.30319  4.10314    106 k - - -
          2.68618  4.42225  2.77519  2.73123  3.46354  2.40513  3.72494  3.29354  2.67741  2.69355  4.24690  2.90347  2.73739  3.18146  2.89801  2.37887  2.77519  2.98518  4.58477  3.61503
          0.03461  3.77673  4.49907  0.61958  0.77255  0.48576  0.95510
    107   2.63387  4.40391  3.23126  3.05887  4.05692  3.09698  4.14202  3.58020  3.10839  3.21656  4.26443  3.37378  1.02669  3.50027  3.36243  2.79906  3.06862  3.23630  5.26731  4.17728    107 p - - -
          2.68618  4.42225  2.77519  2.73123  3.46354  2.40513  3.72494  3.29354  2.67741  2.69355  4.24690  2.90347  2.73739  3.18146  2.89801  2.37887  2.77519  2.98518  4.58477  3.61503
          0.03461  3.77673  4.49907  0.61958  0.77255  0.48576  0.95510
    108   2.55408  4.33562  3.20784  3.09680  4.23451  0.89356  4.22026  3.81324  3.26463  3.47897  4.45627  3.37290  3.72367  3.59694  3.50856  2.72378  3.02800  3.36041  5.35230  4.33416    108 g - - -
          2.68618  4.42225  2.77519  2.73123  3.46354  2.40513  3.72494  3.29354  2.67741  2.69355  4.24690  2.90347  2.73739  3.18146  2.89801  2.37887  2.77519  2.98518  4.58477  3.61503
          0.03461  3.77673  4.49907  0.61958  0.77255  0.48576  0.95510
    109   2.63387  4.40391  3.23126  3.05887  4.05692  3.09698  4.14202  3.58020  3.10839  3.21656  4.26443  3.37378  1.02669  3.50027  3.36243  2.79906  3.06862  3.23630  5.26731  4.17728    109 p - - -
          2.68618  4.42225  2.77519  2.73123  3.46354  2.40513  3.72494  3.29354  2.67741  2.69355  4.24690  2.90347  2.73739  3.18146  2.89801  2.37887  2.77519  2.98518  4.58477  3.61503
          0.03461  3.77673  4.49907  0.61958  0.77255  0.48576  0.95510
    110   2.90215  4.74242  3.38352  2.91871  4.07273  3.40476  3.76364  3.61018  2.21186  3.14384  4.14938  3.28437  3.91457  2.99124  1.13588  2.99260  3.17636  3.33899  5.19639  4.02372    110 r - - -
          2.68618  4.42225  2.77519  2.73123  3.46354  2.40513  3.72494  3.29354  2.67741  2.69355  4.24690  2.90347  2.73739  3.18146  2.89801  2.37887  2.77519  2.98518  4.58477  3.61503
          0.03461  3.77673  4.49907  0.61958  0.77255  0.48576  0.95510
    111   2.95654  4.40587  4.19331  3.80795  3.31273  3.95770  4.55578  1.20547  3.63392  1.92212  3.26677  4.06679  4.40087  3.99395  3.84160  3.44623  3.25864  1.85263  5.18147  3.90935    111 i - - -
          2.68618  4.42225  2.77519  2.73123  3.46354  2.40513  3.72494  3.29354  2.67741  2.69355  4.24690  2.90347  2.73739  3.18146  2.89801  2.37887  2.77519  2.98518  4.58477  3.61503
          0.03461  3.77673  4.49907  0.61958  0.77255  0.48576  0.95510
    112   3.05024  4.54260  4.03392  3.67645  3.10418  3.85738  4.36228  2.30688  3.44499  1.00320  3.16272  3.96078  4.31135  3.83644  3.63551  3.42143  3.35009  2.31873  4.94563  3.64590    112 l - - -
          2.68618  4.42225  2.77519  2.73123  3.46354  2.40513  3.72494  3.29354  2.67741  2.69355  4.24690  2.90347  2.73739  3.18146  2.89801  2.37887  2.77519  2.98518  4.58477  3.61503
          0.03461  3.77673  4.49907  0.61958  0.77255  0.48576  0.95510
    113   1.16144  4.14942  3.36909  3.15927  3.96028  2.97579  4.19211  3.07195  3.17307  2.95748  4.00260  3.33193  3.70624  3.52388  3.42842  2.50191  2.77276  2.74326  5.39725  4.18738    113 a - - -
          2.68618  4.42225  2.77519  2.73123  3.46354  2.40513  3.72494  3.29354  2.67741  2.69355  4.24690  2.90347  2.73739  3.18146  2.89801  2.37887  2.77519  2.98518  4.58477  3.61503
          0.03461  3.77673  4.49907  0.61958  0.77255  0.48576  0.95510
    114   3.05024  4.54260  4.03392  3.67645  3.10418  3.85738  4.36228  2.30688  3.44499  1.00320  3.16272  3.96078  4.31135  3.83644  3.63551  3.42143  3.35009  2.31873  4.94563  3.64590    114 l - - -
          2.68618  4.42225  2.77519  2.73123  3.46354  2.40513  3.72494  3.29354  2.67741  2.69355  4.24690  2.90347  2.73739  3.18146  2.89801  2.37887  2.77519  2.98518  4.58477  3.61503
          0.03461  3.77673  4.49907  0.61958  0.77255  0.48576  0.95510
    115   2.55408  4.33562  3.20784  3.09680  4.23451  0.89356  4.22026  3.81324  3.26463  3.47897  4.45627  3.37290  3.72367  3.59694  3.50856  2.72378  3.02800  3.36041  5.35230  4.33416    115 g - - -
          2.68618  4.42225  2.77519  2.73123  3.46354  2.40513  3.72494  3.29354  2.67741  2.69355  4.24690  2.90347  2.73739  3.18146  2.89801  2.37887  2.77519  2.98518  4.58477  3.61503
          0.03461  3.77673  4.49907  0.61958  0.77255  0.48576  0.95510
    116   2.87512  4.95831  2.45664  1.17032  4.29341  3.21592  3.79842  3.72831  2.66718  3.36240  4.34384  2.88749  3.81691  3.01818  3.06358  2.86939  3.17972  3.42329  5.48344  4.20908    116 e - - -
          2.68618  4.42225  2.77519  2.73123  3.46354  2.40513  3.72494  3.29354  2.67741  2.69355  4.24690  2.90347  2.73739  3.18146  2.89801  2.37887  2.77519  2.98518  4.58477  3.61503
          0.03461  3.77673  4.49907  0.61958  0.77255  0.48576  0.95510
    117   2.88830  4.84233  3.05768  2.70097  4.20673  3.38500  3.71358  3.63066  1.17805  3.21831  4.18778  3.12865  3.89451  2.91266  2.42429  2.93828  3.15027  3.34484  5.30319  4.10314    117 k - - -
          2.68618  4.42225  2.77519  2.73123  3.46354  2.40513  3.72494  3.29354  2.67741  2.69355  4.24690  2.90347  2.73739  3.18146  2.89801  2.37887  2.77519  2.98518  4.58477  3.61503
          0.03461  3.77673  4.49907  0.61958  0.77255  0.48576  0.95510
    118   2.64850  4.63703  2.66442  2.54171  3.98589  3.12309  3.85174  3.67836  2.74894  3.33717  4.29527  1.33997  3.77165  3.12679  3.09818  2.72096  3.02872  3.31033  5.30336  3.94300    118 n - - -
          2.68618  4.42225  2.77519  2.73123  3.46354  2.40513  3.72494  3.29354  2.67741  2.69355  4.24690  2.90347  2.73739  3.18146  2.89801  2.37887  2.77519  2.98518  4.58477  3.61503
          0.03461  3.77673  4.49907  0.61958  0.77255  0.48576  0.95510
    119   2.88830  4.84233  3.05768  2.70097  4.20673  3.38500  3.71358  3.63066  1.17805  3.21831  4.18778  3.12865  3.89451  2.91266  2.42429  2.93828  3.15027  3.34484  5.30319  4.10314    119 k - - -
          2.68618  4.42225  2.77519  2.73123  3.46354  2.40513  3.72494  3.29354  2.67741  2.69355  4.24690  2.90347  2.73739  3.18146  2.89801  2.37887  2.77519  2.98518  4.58477  3.61503
          0.03461  3.77673  4.49907  0.61958  0.77255  0.48576  0.95510
    120   2.89895  4.72874  3.04051  2.79363  3.22377  3.37182  1.36189  3.58658  2.63965  3.09158  4.12932  3.20571  3.92061  3.15945  2.90971  2.97135  3.20025  3.32383  4.68970  3.17794    120 h - - -
          2.68618  4.42225  2.77519  2.73123  3.46354  2.40513  3.72494  3.29354  2.67741  2.69355  4.24690  2.90347  2.73739  3.18146  2.89801  2.37887  2.77519  2.98518  4.58477  3.61503
          0.03461  3.77673  4.49907  0.61958  0.77255  0.48576  0.95510
    121   2.27294  4.19044  3.12785  2.94209  3.98201  2.92230  4.05319  3.49296  3.00917  3.22179  4.15813  3.18047  3.65381  3.36680  3.29620  1.24540  2.74641  3.04931  5.36292  4.06569    121 s - - -
          2.68618  4.42225  2.77519  2.73123  3.46354  2.40513  3.72494  3.29354  2.67741  2.69355  4.24690  2.90347  2.73739  3.18146  2.89801  2.37887  2.77519  2.98518  4.58477  3.61503
          0.03461  3.77673  4.49907  0.61958  0.77255  0.48576  0.95510
    122   1.16144  4.14942  3.36909  3.15927  3.96028  2.97579  4.19211  3.07195  3.17307  2.95748  4.00260  3.33193  3.70624  3.52388  3.42842  2.50191  2.77276  2.74326  5.39725  4.18738    122 a - - -
          2.68618  4.42225  2.77519  2.73123  3.46354  2.40513  3.72494  3.29354  2.67741  2.69355  4.24690  2.90347  2.73739  3.18146  2.89801  2.37887  2.77519  2.98518  4.58477  3.61503
          0.03461  3.77673  4.49907  0.61958  0.77255  0.48576  0.95510
    123   2.87512  4.95831  2.45664  1.17032  4.29341  3.21592  3.79842  3.72831  2.66718  3.36240  4.34384  2.88749  3.81691  3.01818  3.06358  2.86939  3.17972  3.42329  5.48344  4.20908    123 e - - -
          2.68618  4.42225  2.77519  2.73123  3.46354  2.40513  3.72494  3.29354  2.67741  2.69355  4.24690  2.90347  2.73739  3.18146  2.89801  2.37887  2.77519  2.98518  4.58477  3.61503
          0.03461  3.77673  4.49907  0.61958  0.77255  0.48576  0.95510
    124   2.88830  4.84233  3.05768  2.70097  4.20673  3.38500  3.71358  3.63066  1.17805  3.21831  4.18778  3.12865  3.89451  2.91266  2.42429  2.93828  3.15027  3.34484  5.30319  4.10314    124 k - - -
          2.68618  4.42225  2.77519  2.73123  3.46354  2.40513  3.72494  3.29354  2.67741  2.69355  4.24690  2.90347  2.73739  3.18146  2.89801  2.37887  2.77519  2.98518  4.58477  3.61503
          0.03461  3.77673  4.49907  0.61958  0.77255  0.48576  0.95510
    125   2.73300  4.30517  3.98992  3.65306  3.48320  3.62136  4.47225  2.06588  3.51919  2.18924  3.46613  3.85734  4.18932  3.88727  3.74032  3.12123  3.09827  1.15573  5.25035  3.97461    125 v - - -
          2.68618  4.42225  2.77519  2.73123  3.46354  2.40513  3.72494  3.29354  2.67741  2.69355  4.24690  2.90347  2.73739  3.18146  2.89801  2.37887  2.77519  2.98518  4.58477  3.61503
          0.03461  3.77673  4.49907  0.61958  0.77255  0.48576  0.95510
    126   2.88830  4.84233  3.05768  2.70097  4.20673  3.38500  3.71358  3.63066  1.17805  3.21831  4.18778  3.12865  3.89451  2.91266  2.42429  2.93828  3.15027  3.34484  5.30319  4.10314    126 k - - -
          2.68618  4.42225  2.77519  2.73123  3.46354  2.40513  3.72494  3.29354  2.67741  2.69355  4.24690  2.90347  2.73739  3.18146  2.89801  2.37887  2.77519  2.98518  4.58477  3.61503
          0.03461  3.77673  4.49907  0.61958  0.77255  0.48576  0.95510
    127   2.63387  4.40391  3.23126  3.05887  4.05692  3.09698  4.14202  3.58020  3.10839  3.21656  4.26443  3.37378  1.02669  3.50027  3.36243  2.79906  3.06862  3.23630  5.26731  4.17728    127 p - - -
          2.68618  4.42225  2.77519  2.73123  3.46354  2.40513  3.72494  3.29354  2.67741  2.69355  4.24690  2.90347  2.73739  3.18146  2.89801  2.37887  2.77519  2.98518  4.58477  3.61503
          0.03461  3.77673  4.49907  0.61958  0.77255  0.48576  0.95510
    128   2.27294  4.19044  3.12785  2.94209  3.98201  2.92230  4.05319  3.49296  3.00917  3.22179  4.15813  3.18047  3.65381  3.36680  3.29620  1.24540  2.74641  3.04931  5.36292  4.06569    128 s - - -
          2.68618  4.42225  2.77519  2.73123  3.46354  2.40513  3.72494  3.29354  2.67741  2.69355  4.24690  2.90347  2.73739  3.18146  2.89801  2.37887  2.77519  2.98518  4.58477  3.61503
          0.03461  3.77673  4.49907  0.61958  0.77255  0.48576  0.95510
    129   2.63387  4.40391  3.23126  3.05887  4.05692  3.09698  4.14202  3.58020  3.10839  3.21656  4.26443  3.37378  1.02669  3.50027  3.36243  2.79906  3.06862  3.23630  5.26731  4.17728    129 p - - -
          2.68618  4.42225  2.77519  2.73123  3.46354  2.40513  3.72494  3.29354  2.67741  2.69355  4.24690  2.90347  2.73739  3.18146  2.89801  2.37887  2.77519  2.98518  4.58477  3.61503
          0.03461  3.77673  4.49907  0.61958  0.77255  0.48576  0.95510
    130   2.89895  4.72874  3.04051  2.79363  3.22377  3.37182  1.36189  3.58658  2.63965  3.09158  4.12932  3.20571  3.92061  3.15945  2.90971  2.97135  3.20025  3.32383  4.68970  3.17794    130 h - - -
          2.68618  4.42225  2.77519  2.73123  3.46354  2.40513  3.72494  3.29354  2.67741  2.69355  4.24690  2.90347  2.73739  3.18146  2.89801  2.37887  2.77519  2.98518  4.58477  3.61503
          0.03461  3.77673  4.49907  0.61958  0.77255  0.48576  0.95510
    131   2.95654  4.40587  4.19331  3.80795  3.31273  3.95770  4.55578  1.20547  3.63392  1.92212  3.26677  4.06679  4.40087  3.99395  3.84160  3.44623  3.25864  1.85263  5.18147  3.90935    131 i - - -
          2.68618  4.42225  2.77519  2.73123  3.46354  2.40513  3.72494  3.29354  2.67741  2.69355  4.24690  2.90347  2.73739  3.18146  2.89801  2.37887  2.77519  2.98518  4.58477  3.61503
          0.03461  3.77673  4.49907  0.61958  0.77255  0.48576  0.95510
    132   3.11415  4.64195  3.69890  3.41295  2.30689  3.72010  3.58249  3.13717  3.27320  2.61522  3.82311  3.60928  4.19757  3.60236  3.47549  3.25950  3.40117  3.00361  3.94606  1.14147    132 y - - -
          2.68618  4.42225  2.77519  2.73123  3.46354  2.40513  3.72494  3.29354  2.67741  2.69355  4.24690  2.90347  2.73739  3.18146  2.89801  2.37887  2.77519  2.98518  4.58477  3.61503
          0.03461  3.77673  4.49907  0.61958  0.77255  0.48576  0.95510
    133   2.63387  4.40391  3.23126  3.05887  4.05692  3.09698  4.14202  3.58020  3.10839  3.21656  4.26443  3.37378  1.02669  3.50027  3.36243  2.79906  3.06862  3.23630  5.26731  4.17728    133 p - - -
          2.68618  4.42225  2.77519  2.73123  3.46354  2.40513  3.72494  3.29354  2.67741  2.69355  4.24690  2.90347  2.73739  3.18146  2.89801  2.37887  2.77519  2.98518  4.58477  3.61503
          0.03461  3.77673  4.49907  0.61958  0.77255  0.48576  0.95510
    134   2.87512  4.95831  2.45664  1.17032  4.29341  3.21592  3.79842  3.72831  2.66718  3.36240  4.34384  2.88749  3.81691  3.01818  3.06358  2.86939  3.17972  3.42329  5.48344  4.20908    134 e - - -
          2.68618  4.42225  2.77519  2.73123  3.46354  2.40513  3.72494  3.29354  2.67741  2.69355  4.24690  2.90347  2.73739  3.18146  2.89801  2.37887  2.77519  2.98518  4.58477  3.61503
          0.03461  3.77673  4.49907  0.61958  0.77255  0.48576  0.95510
    135   2.95654  4.40587  4.19331  3.80795  3.31273  3.95770  4.55578  1.20547  3.63392  1.92212  3.26677  4.06679  4.40087  3.99395  3.84160  3.44623  3.25864  1.85263  5.18147  3.90935    135 i - - -
          2.68618  4.42225  2.77519  2.73123  3.46354  2.40513  3.72494  3.29354  2.67741  2.69355  4.24690  2.90347  2.73739  3.18146  2.89801  2.37887  2.77519  2.98518  4.58477  3.61503
          0.03461  3.77673  4.49907  0.61958  0.77255  0.48576  0.95510
    136   2.87512  4.95831  2.45664  1.17032  4.29341  3.21592  3.79842  3.72831  2.66718  3.36240  4.34384  2.88749  3.81691  3.01818  3.06358  2.86939  3.17972  3.42329  5.48344  4.20908    136 e - - -
          2.68618  4.42225  2.77519  2.73123  3.46354  2.40513  3.72494  3.29354  2.67741  2.69355  4.24690  2.90347  2.73739  3.18146  2.89801  2.37887  2.77519  2.98518  4.58477  3.61503
          0.03461  3.77673  4.49907  0.61958  0.77255  0.48576  0.95510
    137   2.87512  4.95831  2.45664  1.17032  4.29341  3.21592  3.79842  3.72831  2.66718  3.36240  4.34384  2.88749  3.81691  3.01818  3.06358  2.86939  3.17972  3.42329  5.48344  4.20908    137 e - - -
          2.68618  4.42225  2.77519  2.73123  3.46354  2.40513  3.72494  3.29354  2.67741  2.69355  4.24690  2.90347  2.73739  3.18146  2.89801  2.37887  2.77519  2.98518  4.58477  3.61503
          0.03461  3.77673  4.49907  0.61958  0.77255  0.48576  0.95510
    138   2.63387  4.40391  3.23126  3.05887  4.05692  3.09698  4.14202  3.58020  3.10839  3.21656  4.26443  3.37378  1.02669  3.50027  3.36243  2.79906  3.06862  3.23630  5.26731  4.17728    138 p - - -
          2.68618  4.42225  2.77519  2.73123  3.46354  2.40513  3.72494  3.29354  2.67741  2.69355  4.24690  2.90347  2.73739  3.18146  2.89801  2.37887  2.77519  2.98518  4.58477  3.61503
          0.03461  3.77673  4.49907  0.61958  0.77255  0.48576  0.95510
    139   2.63387  4.40391  3.23126  3.05887  4.05692  3.09698  4.14202  3.58020  3.10839  3.21656  4.26443  3.37378  1.02669  3.50027  3.36243  2.79906  3.06862  3.23630  5.26731  4.17728    139 p - - -
          2.68618  4.42225  2.77519  2.73123  3.46354  2.40513  3.72494  3.29354  2.67741  2.69355  4.24690  2.90347  2.73739  3.18146  2.89801  2.37887  2.77519  2.98518  4.58477  3.61503
          0.03461  3.77673  4.49907  0.61958  0.77255  0.48576  0.95510
    140   1.16144  4.14942  3.36909  3.15927  3.96028  2.97579  4.19211  3.07195  3.17307  2.95748  4.00260  3.33193  3.70624  3.52388  3.42842  2.50191  2.77276  2.74326  5.39725  4.18738    140 a - - -
          2.68618  4.42225  2.77519  2.73123  3.46354  2.40513  3.72494  3.29354  2.67741  2.69355  4.24690  2.90347  2.73739  3.18146  2.89801  2.37887  2.77519  2.98518  4.58477  3.61503
          0.03461  3.77673  4.49907  0.61958  0.77255  0.48576  0.95510
    141   3.18543  4.59274  3.95035  3.63476  2.58089  3.62738  3.79195  3.20740  3.35991  2.61765  3.84542  3.80375  4.13792  3.75284  3.50431  3.38984  3.48164  3.09512  1.10308  2.58850    141 w - - -
          2.68618  4.42225  2.77519  2.73123  3.46354  2.40513  3.72494  3.29354  2.67741  2.69355  4.24690  2.90347  2.73739  3.18146  2.89801  2.37887  2.77519  2.98518  4.58477  3.61503
          0.03461  3.77673  4.49907  0.61958  0.77255  0.48576  0.95510
    142   2.63387  4.40391  3.23126  3.05887  4.05692  3.09698  4.14202  3.58020  3.10839  3.21656  4.26443  3.37378  1.02669  3.50027  3.36243  2.79906  3.06862  3.23630  5.26731  4.17728    142 p - - -
          2.68618  4.42225  2.77519  2.73123  3.46354  2.40513  3.72494  3.29354  2.67741  2.69355  4.24690  2.90347  2.73739  3.18146  2.89801  2.37887  2.77519  2.98518  4.58477  3.61503
          0.03461  3.77673  4.49907  0.61958  0.77255  0.48576  0.95510
    143   2.87512  4.95831  2.45664  1.17032  4.29341  3.21592  3.79842  3.72831  2.66718  3.36240  4.34384  2.88749  3.81691  3.01818  3.06358  2.86939  3.17972  3.42329  5.48344  4.20908    143 e - - -
          2.68618  4.42225  2.77519  2.73123  3.46354  2.40513  3.72494  3.29354  2.67741  2.69355  4.24690  2.90347  2.73739  3.18146  2.89801  2.37887  2.77519  2.98518  4.58477  3.61503
          0.03461  3.77673  4.49907  0.61958  0.77255  0.48576  0.95510
    144   2.63387  4.40391  3.23126  3.05887  4.05692  3.09698  4.14202  3.58020  3.10839  3.21656  4.26443  3.37378  1.02669  3.50027  3.36243  2.79906  3.06862  3.23630  5.26731  4.17728    144 p - - -
          2.68618  4.42225  2.77519  2.73123  3.46354  2.40513  3.72494  3.29354  2.67741  2.69355  4.24690  2.90347  2.73739  3.18146  2.89801  2.37887  2.77519  2.98518  4.58477  3.61503
          0.03461  3.77673  4.49907  0.61958  0.77255  0.48576  0.95510
    145   2.81043  4.78761  2.84581  2.60235  3.94242  3.30568  3.75867  3.56135  2.43074  3.07300  4.10684  3.05998  3.85986  1.41525  2.71548  2.86378  3.10904  3.29803  5.23325  3.92150    145 q - - -
          2.68618  4.42225  2.77519  2.73123  3.46354  2.40513  3.72494  3.29354  2.67741  2.69355  4.24690  2.90347  2.73739  3.18146  2.89801  2.37887  2.77519  2.98518  4.58477  3.61503
          0.03461  3.77673  4.49907  0.61958  0.77255  0.48576  0.95510
    146   2.27294  4.19044  3.12785  2.94209  3.98201  2.92230  4.05319  3.49296  3.00917  3.22179  4.15813  3.18047  3.65381  3.36680  3.29620  1.24540  2.74641  3.04931  5.36292  4.06569    146 s - - -
          2.68618  4.42225  2.77519  2.73123  3.46354  2.40513  3.72494  3.29354  2.67741  2.69355  4.24690  2.90347  2.73739  3.18146  2.89801  2.37887  2.77519  2.98518  4.58477  3.61503
          0.03461  3.77673  4.49907  0.61958  0.77255  0.48576  0.95510
    147   2.73300  4.30517  3.98992  3.65306  3.48320  3.62136  4.47225  2.06588  3.51919  2.18924  3.46613  3.85734  4.18932  3.88727  3.74032  3.12123  3.09827  1.15573  5.25035  3.97461    147 v - - -
          2.68618  4.42225  2.77519  2.73123  3.46354  2.40513  3.72494  3.29354  2.67741  2.69355  4.24690  2.90347  2.73739  3.18146  2.89801  2.37887  2.77519  2.98518  4.58477  3.61503
          0.03461  3.77673  4.49907  0.61958  0.77255  0.48576  0.95510
    148   2.63387  4.40391  3.23126  3.05887  4.05692  3.09698  4.14202  3.58020  3.10839  3.21656  4.26443  3.37378  1.02669  3.50027  3.36243  2.79906  3.06862  3.23630  5.26731  4.17728    148 p - - -
          2.68618  4.42225  2.77519  2.73123  3.46354  2.40513  3.72494  3.29354  2.67741  2.69355  4.24690  2.90347  2.73739  3.18146  2.89801  2.37887  2.77519  2.98518  4.58477  3.61503
          0.03461  3.77673  4.49907  0.61958  0.77255  0.48576  0.95510
    149   2.63387  4.40391  3.23126  3.05887  4.05692  3.09698  4.14202  3.58020  3.10839  3.21656  4.26443  3.37378  1.02669  3.50027  3.36243  2.79906  3.06862  3.23630  5.26731  4.17728    149 p - - -
          2.68618  4.42225  2.77519  2.73123  3.46354  2.40513  3.72494  3.29354  2.67741  2.69355  4.24690  2.90347  2.73739  3.18146  2.89801  2.37887  2.77519  2.98518  4.58477  3.61503
          0.03461  3.77673  4.49907  0.61958  0.77255  0.48576  0.95510
    150   2.63387  4.40391  3.23126  3.05887  4.05692  3.09698  4.14202  3.58020  3.10839  3.21656  4.26443  3.37378  1.02669  3.50027  3.36243  2.79906  3.06862  3.23630  5.26731  4.17728    150 p - - -
          2.68618  4.42225  2.77519  2.73123  3.46354  2.40513  3.72494  3.29354  2.67741  2.69355  4.24690  2.90347  2.73739  3.18146  2.89801  2.37887  2.77519  2.98518  4.58477  3.61503
          0.03461  3.77673  4.49907  0.61958  0.77255  0.48576  0.95510
    151   2.63387  4.40391  3.23126  3.05887  4.05692  3.09698  4.14202  3.58020  3.10839  3.21656  4.26443  3.37378  1.02669  3.50027  3.36243  2.79906  3.06862  3.23630  5.26731  4.17728    151 p - - -
          2.68618  4.42225  2.77519  2.73123  3.46354  2.40513  3.72494  3.29354  2.67741  2.69355  4.24690  2.90347  2.73739  3.18146  2.89801  2.37887  2.77519  2.98518  4.58477  3.61503
          0.03461  3.77673  4.49907  0.61958  0.77255  0.48576  0.95510
    152   3.11415  4.64195  3.69890  3.41295  2.30689  3.72010  3.58249  3.13717  3.27320  2.61522  3.82311  3.60928  4.19757  3.60236  3.47549  3.25950  3.40117  3.00361  3.94606  1.14147    152 y - - -
          2.68618  4.42225  2.77519  2.73123  3.46354  2.40513  3.72494  3.29354  2.67741  2.69355  4.24690  2.90347  2.73739  3.18146  2.89801  2.37887  2.77519  2.98518  4.58477  3.61503
          0.03461  3.77673  4.49907  0.61958  0.77255  0.48576  0.95510
    153   3.05024  4.54260  4.03392  3.67645  3.10418  3.85738  4.36228  2.30688  3.44499  1.00320  3.16272  3.96078  4.31135  3.83644  3.63551  3.42143  3.35009  2.31873  4.94563  3.64590    153 l - - -
          2.68618  4.42225  2.77519  2.73123  3.46354  2.40513  3.72494  3.29354  2.67741  2.69355  4.24690  2.90347  2.73739  3.18146  2.89801  2.37887  2.77519  2.98518  4.58477  3.61503
          0.03461  3.77673  4.49907  0.61958  0.77255  0.48576  0.95510
    154   1.16144  4.14942  3.36909  3.15927  3.96028  2.97579  4.19211  3.07195  3.17307  2.95748  4.00260  3.33193  3.70624  3.52388  3.42842  2.50191  2.77276  2.74326  5.39725  4.18738    154 a - - -
          2.68618  4.42225  2.77519  2.73123  3.46354  2.40513  3.72494  3.29354  2.67741  2.69355  4.24690  2.90347  2.73739  3.18146  2.89801  2.37887  2.77519  2.98518  4.58477  3.61503
          0.03461  3.77673  4.49907  0.61958  0.77255  0.48576  0.95510
    155   2.81043  4.78761  2.84581  2.60235  3.94242  3.30568  3.75867  3.56135  2.43074  3.07300  4.10684  3.05998  3.85986  1.41525  2.71548  2.86378  3.10904  3.29803  5.23325  3.92150    155 q - - -
          2.68618  4.42225  2.77519  2.73123  3.46354  2.40513  3.72494  3.29354  2.67741  2.69355  4.24690  2.90347  2.73739  3.18146  2.89801  2.37887  2.77519  2.98518  4.58477  3.61503
          0.03461  3.77673  4.49907  0.61958  0.77255  0.48576  0.95510
    156   2.55408  4.33562  3.20784  3.09680  4.23451  0.89356  4.22026  3.81324  3.26463  3.47897  4.45627  3.37290  3.72367  3.59694  3.50856  2.72378  3.02800  3.36041  5.35230  4.33416    156 g - - -
          2.68618  4.42225  2.77519  2.73123  3.46354  2.40513  3.72494  3.29354  2.67741  2.69355  4.24690  2.90347  2.73739  3.18146  2.89801  2.37887  2.77519  2.98518  4.58477  3.61503
          0.03461  3.77673  4.49907  0.61958  0.77255  0.48576  0.95510
    157   1.16144  4.14942  3.36909  3.15927  3.96028  2.97579  4.19211  3.07195  3.17307  2.95748  4.00260  3.33193  3.70624  3.52388  3.42842  2.50191  2.77276  2.74326  5.39725  4.18738    157 a - - -
          2.68618  4.42225  2.77519  2.73123  3.46354  2.40513  3.72494  3.29354  2.67741  2.69355  4.24690  2.90347  2.73739  3.18146  2.89801  2.37887  2.77519  2.98518  4.58477  3.61503
          0.03461  3.77673  4.49907  0.61958  0.77255  0.48576  0.95510
    158   1.16144  4.14942  3.36909  3.15927  3.96028  2.97579  4.19211  3.07195  3.17307  2.95748  4.00260  3.33193  3.70624  3.52388  3.42842  2.50191  2.77276  2.74326  5.39725  4.18738    158 a - - -
          2.68618  4.42225  2.77519  2.73123  3.46354  2.40513  3.72494  3.29354  2.67741  2.69355  4.24690  2.90347  2.73739  3.18146  2.89801  2.37887  2.77519  2.98518  4.58477  3.61503
          0.03461  3.77673  4.49907  0.61958  0.77255  0.48576  0.95510
    159   2.90215  4.74242  3.38352  2.91871  4.07273  3.40476  3.76364  3.61018  2.21186  3.14384  4.14938  3.28437  3.91457  2.99124  1.13588  2.99260  3.17636  3.33899  5.19639  4.02372    159 r - - -
          2.68618  4.42225  2.77519  2.73123  3.46354  2.40513  3.72494  3.29354  2.67741  2.69355  4.24690  2.90347  2.73739  3.18146  2.89801  2.37887  2.77519  2.98518  4.58477  3.61503
          0.03461  3.77673  4.49907  0.61958  0.77255  0.48576  0.95510
    160   2.55408  4.33562  3.20784  3.09680  4.23451  0.89356  4.22026  3.81324  3.26463  3.47897  4.45627  3.37290  3.72367  3.59694  3.50856  2.72378  3.02800  3.36041  5.35230  4.33416    160 g - - -
          2.68618  4.42225  2.77519  2.73123  3.46354  2.40513  3.72494  3.29354  2.67741  2.69355  4.24690  2.90347  2.73739  3.18146  2.89801  2.37887  2.77519  2.98518  4.58477  3.61503
          0.03461  3.77673  4.49907  0.61958  0.77255  0.48576  0.95510
    161   2.63387  4.40391  3.23126  3.05887  4.05692  3.09698  4.14202  3.58020  3.10839  3.21656  4.26443  3.37378  1.02669  3.50027  3.36243  2.79906  3.06862  3.23630  5.26731  4.17728    161 p - - -
          2.68618  4.42225  2.77519  2.73123  3.46354  2.40513  3.72494  3.29354  2.67741  2.69355  4.24690  2.90347  2.73739  3.18146  2.89801  2.37887  2.77519  2.98518  4.58477  3.61503
          0.03461  3.77673  4.49907  0.61958  0.77255  0.48576  0.95510
    162   3.14044  4.57164  4.10604  3.80485  1.18286  3.84766  3.84204  2.67882  3.71483  2.07264  3.42524  3.91273  4.31052  3.91016  3.85820  3.41372  3.44263  2.66192  4.12441  2.50543    162 f - - -
          2.68618  4.42225  2.77519  2.73123  3.46354  2.40513  3.72494  3.29354  2.67741  2.69355  4.24690  2.90347  2.73739  3.18146  2.89801  2.37887  2.77519  2.98518  4.58477  3.61503
          0.03461  3.77673  4.49907  0.61958  0.77255  0.48576  0.95510
    163   1.16144  4.14942  3.36909  3.15927  3.96028  2.97579  4.19211  3.07195  3.17307  2.95748  4.00260  3.33193  3.70624  3.52388  3.42842  2.50191  2.77276  2.74326  5.39725  4.18738    163 a - - -
          2.68618  4.42225  2.77519  2.73123  3.46354  2.40513  3.72494  3.29354  2.67741  2.69355  4.24690  2.90347  2.73739  3.18146  2.89801  2.37887  2.77519  2.98518  4.58477  3.61503
          0.03461  3.77673  4.49907  0.61958  0.77255  0.48576  0.95510
    164   2.63387  4.40391  3.23126  3.05887  4.05692  3.09698  4.14202  3.58020  3.10839  3.21656  4.26443  3.37378  1.02669  3.50027  3.36243  2.79906  3.06862  3.23630  5.26731  4.17728    164 p - - -
          2.68618  4.42225  2.77519  2.73123  3.46354  2.40513  3.72494  3.29354  2.67741  2.69355  4.24690  2.90347  2.73739  3.18146  2.89801  2.37887  2.77519  2.98518  4.58477  3.61503
          0.03461  3.77673  4.49907  0.61958  0.77255  0.48576  0.95510
    165   2.63387  4.40391  3.23126  3.05887  4.05692  3.09698  4.14202  3.58020  3.10839  3.21656  4.26443  3.37378  1.02669  3.50027  3.36243  2.79906  3.06862  3.23630  5.26731  4.17728    165 p - - -
          2.68618  4.42225  2.77519  2.73123  3.46354  2.40513  3.72494  3.29354  2.67741  2.69355  4.24690  2.90347  2.73739  3.18146  2.89801  2.37887  2.77519  2.98518  4.58477  3.61503
          0.03461  3.77673  4.49907  0.61958  0.77255  0.48576  0.95510
    166   2.55408  4.33562  3.20784  3.09680  4.23451  0.89356  4.22026  3.81324  3.26463  3.47897  4.45627  3.37290  3.72367  3.59694  3.50856  2.72378  3.02800  3.36041  5.35230  4.33416    166 g - - -
          2.68618  4.42225  2.77519  2.73123  3.46354  2.40513  3.72494  3.29354  2.67741  2.69355  4.24690  2.90347  2.73739  3.18146  2.89801  2.37887  2.77519  2.98518  4.58477  3.61503
          0.03461  3.77673  4.49907  0.61958  0.77255  0.48576  0.95510
    167   1.16144  4.14942  3.36909  3.15927  3.96028  2.97579  4.19211  3.07195  3.17307  2.95748  4.00260  3.33193  3.70624  3.52388  3.42842  2.50191  2.77276  2.74326  5.39725  4.18738    167 a - - -
          2.68618  4.42225  2.77519  2.73123  3.46354  2.40513  3.72494  3.29354  2.67741  2.69355  4.24690  2.90347  2.73739  3.18146  2.89801  2.37887  2.77519  2.98518  4.58477  3.61503
          0.03461  3.77673  4.49907  0.61958  0.77255  0.48576  0.95510
    168   2.63387  4.40391  3.23126  3.05887  4.05692  3.09698  4.14202  3.58020  3.10839  3.21656  4.26443  3.37378  1.02669  3.50027  3.36243  2.79906  3.06862  3.23630  5.26731  4.17728    168 p - - -
          2.68618  4.42225  2.77519  2.73123  3.46354  2.40513  3.72494  3.29354  2.67741  2.69355  4.24690  2.90347  2.73739  3.18146  2.89801  2.37887  2.77519  2.98518  4.58477  3.61503
          0.03461  3.77673  4.49907  0.61958  0.77255  0.48576  0.95510
    169   1.16144  4.14942  3.36909  3.15927  3.96028  2.97579  4.19211  3.07195  3.17307  2.95748  4.00260  3.33193  3.70624  3.52388  3.42842  2.50191  2.77276  2.74326  5.39725  4.18738    169 a - - -
          2.68618  4.42225  2.77519  2.73123  3.46354  2.40513  3.72494  3.29354  2.67741  2.69355  4.24690  2.90347  2.73739  3.18146  2.89801  2.37887  2.77519  2.98518  4.58477  3.61503
          0.03461  3.77673  4.49907  0.61958  0.77255  0.48576  0.95510
    170   2.73300  4.30517  3.98992  3.65306  3.48320  3.62136  4.47225  2.06588  3.51919  2.18924  3.46613  3.85734  4.18932  3.88727  3.74032  3.12123  3.09827  1.15573  5.25035  3.97461    170 v - - -
          2.68618  4.42225  2.77519  2.73123  3.46354  2.40513  3.72494  3.29354  2.67741  2.69355  4.24690  2.90347  2.73739  3.18146  2.89801  2.37887  2.77519  2.98518  4.58477  3.61503
          0.03461  3.77673  4.49907  0.61958  0.77255  0.48576  0.95510
    171   2.87512  4.95831  2.45664  1.17032  4.29341  3.21592  3.79842  3.72831  2.66718  3.36240  4.34384  2.88749  3.81691  3.01818  3.06358  2.86939  3.17972  3.42329  5.48344  4.20908    171 e - - -
          2.68618  4.42225  2.77519  2.73123  3.46354  2.40513  3.72494  3.29354  2.67741  2.69355  4.24690  2.90347  2.73739  3.18146  2.89801  2.37887  2.77519  2.98518  4.58477  3.61503
          0.03461  3.77673  4.49907  0.61958  0.77255  0.48576  0.95510
    172   2.55408  4.33562  3.20784  3.09680  4.23451  0.89356  4.22026  3.81324  3.26463  3.47897  4.45627  3.37290  3.72367  3.59694  3.50856  2.72378  3.02800  3.36041  5.35230  4.33416    172 g - - -
          2.68618  4.42225  2.77519  2.73123  3.46354  2.40513  3.72494  3.29354  2.67741  2.69355  4.24690  2.90347  2.73739  3.18146  2.89801  2.37887  2.77519  2.98518  4.58477  3.61503
          0.03461  3.77673  4.49907  0.61958  0.77255  0.48576  0.95510
    173   2.63387  4.40391  3.23126  3.05887  4.05692  3.09698  4.14202  3.58020  3.10839  3.21656  4.26443  3.37378  1.02669  3.50027  3.36243  2.79906  3.06862  3.23630  5.26731  4.17728    173 p - - -
          2.68618  4.42225  2.77519  2.73123  3.46354  2.40513  3.72494  3.29354  2.67741  2.69355  4.24690  2.90347  2.73739  3.18146  2.89801  2.37887  2.77519  2.98518  4.58477  3.61503
          0.03461  3.77673  4.49907  0.61958  0.77255  0.48576  0.95510
    174   2.27294  4.19044  3.12785  2.94209  3.98201  2.92230  4.05319  3.49296  3.00917  3.22179  4.15813  3.18047  3.65381  3.36680  3.29620  1.24540  2.74641  3.04931  5.36292  4.06569    174 s - - -
          2.68618  4.42225  2.77519  2.73123  3.46354  2.40513  3.72494  3.29354  2.67741  2.69355  4.24690  2.90347  2.73739  3.18146  2.89801  2.37887  2.77519  2.98518  4.58477  3.61503
          0.03461  3.77673  4.49907  0.61958  0.77255  0.48576  0.95510
    175   1.16144  4.14942  3.36909  3.15927  3.96028  2.97579  4.19211  3.07195  3.17307  2.95748  4.00260  3.33193  3.70624  3.52388  3.42842  2.50191  2.77276  2.74326  5.39725  4.18738    175 a - - -
          2.68618  4.42225  2.77519  2.73123  3.46354  2.40513  3.72494  3.29354  2.67741  2.69355  4.24690  2.90347  2.73739  3.18146  2.89801  2.37887  2.77519  2.98518  4.58477  3.61503
          0.03461  3.77673  4.49907  0.61958  0.77255  0.48576  0.95510
    176   2.55408  4.33562  3.20784  3.09680  4.23451  0.89356  4.22026  3.81324  3.26463  3.47897  4.45627  3.37290  3.72367  3.59694  3.50856  2.72378  3.02800  3.36041  5.35230  4.33416    176 g - - -
          2.68618  4.42225  2.77519  2.73123  3.46354  2.40513  3.72494  3.29354  2.67741  2.69355  4.24690  2.90347  2.73739  3.18146  2.89801  2.37887  2.77519  2.98518  4.58477  3.61503
          0.03461  3.77673  4.49907  0.61958  0.77255  0.48576  0.95510
    177   2.36643  4.21026  3.34789  3.09898  3.88882  3.05177  4.12297  3.00451  3.04000  2.87121  3.93049  3.32182  3.74906  3.44046  3.30154  2.56696  1.34562  2.70982  5.33534  4.10633    177 t - - -
          2.68618  4.42225  2.77519  2.73123  3.46354  2.40513  3.72494  3.29354  2.67741  2.69355  4.24690  2.90347  2.73739  3.18146  2.89801  2.37887  2.77519  2.98518  4.58477  3.61503
          0.03461  3.77673  4.49907  0.61958  0.77255  0.48576  0.95510
    178   2.90215  4.74242  3.38352  2.91871  4.07273  3.40476  3.76364  3.61018  2.21186  3.14384  4.14938  3.28437  3.91457  2.99124  1.13588  2.99260  3.17636  3.33899  5.19639  4.02372    178 r - - -
          2.68618  4.42225  2.77519  2.73123  3.46354  2.40513  3.72494  3.29354  2.67741  2.69355  4.24690  2.90347  2.73739  3.18146  2.89801  2.37887  2.77519  2.98518  4.58477  3.61503
          0.03461  3.77673  4.49907  0.61958  0.77255  0.48576  0.95510
    179   2.27294  4.19044  3.12785  2.94209  3.98201  2.92230  4.05319  3.49296  3.00917  3.22179  4.15813  3.18047  3.65381  3.36680  3.29620  1.24540  2.74641  3.04931  5.36292  4.06569    179 s - - -
          2.68618  4.42225  2.77519  2.73123  3.46354  2.40513  3.72494  3.29354  2.67741  2.69355  4.24690  2.90347  2.73739  3.18146  2.89801  2.37887  2.77519  2.98518  4.58477  3.61503
          0.03461  3.77673  4.49907  0.61958  0.77255  0.48576  0.95510
    180   2.90215  4.74242  3.38352  2.91871  4.07273  3.40476  3.76364  3.61018  2.21186  3.14384  4.14938  3.28437  3.91457  2.99124  1.13588  2.99260  3.17636  3.33899  5.19639  4.02372    180 r - - -
          2.68618  4.42225  2.77519  2.73123  3.46354  2.40513  3.72494  3.29354  2.67741  2.69355  4.24690  2.90347  2.73739  3.18146  2.89801  2.37887  2.77519  2.98518  4.58477  3.61503
          0.03461  3.77673  4.49907  0.61958  0.77255  0.48576  0.95510
    181   2.90215  4.74242  3.38352  2.91871  4.07273  3.40476  3.76364  3.61018  2.21186  3.14384  4.14938  3.28437  3.91457  2.99124  1.13588  2.99260  3.17636  3.33899  5.19639  4.02372    181 r - - -
          2.68618  4.42225  2.77519  2.73123  3.46354  2.40513  3.72494  3.29354  2.67741  2.69355  4.24690  2.90347  2.73739  3.18146  2.89801  2.37887  2.77519  2.98518  4.58477  3.61503
          0.03461  3.77673  4.49907  0.61958  0.77255  0.48576  0.95510
    182   2.55408  4.33562  3.20784  3.09680  4.23451  0.89356  4.22026  3.81324  3.26463  3.47897  4.45627  3.37290  3.72367  3.59694  3.50856  2.72378  3.02800  3.36041  5.35230  4.33416    182 g - - -
          2.68618  4.42225  2.77519  2.73123  3.46354  2.40513  3.72494  3.29354  2.67741  2.69355  4.24690  2.90347  2.73739  3.18146  2.89801  2.37887  2.77519  2.98518  4.58477  3.61503
          0.03461  3.77673  4.49907  0.61958  0.77255  0.48576  0.95510
    183   1.16144  4.14942  3.36909  3.15927  3.96028  2.97579  4.19211  3.07195  3.17307  2.95748  4.00260  3.33193  3.70624  3.52388  3.42842  2.50191  2.77276  2.74326  5.39725  4.18738    183 a - - -
          2.68618  4.42225  2.77519  2.73123  3.46354  2.40513  3.72494  3.29354  2.67741  2.69355  4.24690  2.90347  2.73739  3.18146  2.89801  2.37887  2.77519  2.98518  4.58477  3.61503
          0.03461  3.77673  4.49907  0.61958  0.77255  0.48576  0.95510
    184   2.36643  4.21026  3.34789  3.09898  3.88882  3.05177  4.12297  3.00451  3.04000  2.87121  3.93049  3.32182  3.74906  3.44046  3.30154  2.56696  1.34562  2.70982  5.33534  4.10633    184 t - - -
          2.68618  4.42225  2.77519  2.73123  3.46354  2.40513  3.72494  3.29354  2.67741  2.69355  4.24690  2.90347  2.73739  3.18146  2.89801  2.37887  2.77519  2.98518  4.58477  3.61503
          0.03461  3.77673  4.49907  0.61958  0.77255  0.48576  0.95510
    185   2.63387  4.40391  3.23126  3.05887  4.05692  3.09698  4.14202  3.58020  3.10839  3.21656  4.26443  3.37378  1.02669  3.50027  3.36243  2.79906  3.06862  3.23630  5.26731  4.17728    185 p - - -
          2.68618  4.42225  2.77519  2.73123  3.46354  2.40513  3.72494  3.29354  2.67741  2.69355  4.24690  2.90347  2.73739  3.18146  2.89801  2.37887  2.77519  2.98518  4.58477  3.61503
          0.03461  3.77673  4.49907  0.61958  0.77255  0.48576  0.95510
    186   2.87512  4.95831  2.45664  1.17032  4.29341  3.21592  3.79842  3.72831  2.66718  3.36240  4.34384  2.88749  3.81691  3.01818  3.06358  2.86939  3.17972  3.42329  5.48344  4.20908    186 e - - -
          2.68618  4.42225  2.77519  2.73123  3.46354  2.40513  3.72494  3.29354  2.67741  2.69355  4.24690  2.90347  2.73739  3.18146  2.89801  2.37887  2.77519  2.98518  4.58477  3.61503
          0.03461  3.77673  4.49907  0.61958  0.77255  0.48576  0.95510
    187   2.90215  4.74242  3.38352  2.91871  4.07273  3.40476  3.76364  3.61018  2.21186  3.14384  4.14938  3.28437  3.91457  2.99124  1.13588  2.99260  3.17636  3.33899  5.19639  4.02372    187 r - - -
          2.68618  4.42225  2.77519  2.73123  3.46354  2.40513  3.72494  3.29354  2.67741  2.69355  4.24690  2.90347  2.73739  3.18146  2.89801  2.37887  2.77519  2.98518  4.58477  3.61503
          0.03461  3.77673  4.49907  0.61958  0.77255  0.48576  0.95510
    188   2.36643  4.21026  3.34789  3.09898  3.88882  3.05177  4.12297  3.00451  3.04000  2.87121  3.93049  3.32182  3.74906  3.44046  3.30154  2.56696  1.34562  2.70982  5.33534  4.10633    188 t - - -
          2.68618  4.42225  2.77519  2.73123  3.46354  2.40513  3.72494  3.29354  2.67741  2.69355  4.24690  2.90347  2.73739  3.18146  2.89801  2.37887  2.77519  2.98518  4.58477  3.61503
          0.03461  3.77673  4.49907  0.61958  0.77255  0.48576  0.95510
    189   2.89119  4.99618  1.06597  2.28568  4.36159  3.14207  3.85418  3.92897  2.92145  3.55591  4.53483  2.83593  3.78851  3.09537  3.42210  2.86658  3.22882  3.57945  5.54867  4.25414    189 d - - -
          2.68618  4.42225  2.77519  2.73123  3.46354  2.40513  3.72494  3.29354  2.67741  2.69355  4.24690  2.90347  2.73739  3.18146  2.89801  2.37887  2.77519  2.98518  4.58477  3.61503
          0.03461  3.77673  4.49907  0.61958  0.77255  0.48576  0.95510
    190   2.87512  4.95831  2.45664  1.17032  4.29341  3.21592  3.79842  3.72831  2.66718  3.36240  4.34384  2.88749  3.81691  3.01818  3.06358  2.86939  3.17972  3.42329  5.48344  4.20908    190 e - - -
          2.68618  4.42225  2.77519  2.73123  3.46354  2.40513  3.72494  3.29354  2.67741  2.69355  4.24690  2.90347  2.73739  3.18146  2.89801  2.37887  2.77519  2.98518  4.58477  3.61503
          0.03461  3.77673  4.49907  0.61958  0.77255  0.48576  0.95510
    191   2.95654  4.40587  4.19331  3.80795  3.31273  3.95770  4.55578  1.20547  3.63392  1.92212  3.26677  4.06679  4.40087  3.99395  3.84160  3.44623  3.25864  1.85263  5.18147  3.90935    191 i - - -
          2.68618  4.42225  2.77519  2.73123  3.46354  2.40513  3.72494  3.29354  2.67741  2.69355  4.24690  2.90347  2.73739  3.18146  2.89801  2.37887  2.77519  2.98518  4.58477  3.61503
          0.03461  3.77673  4.49907  0.61958  0.77255  0.48576  0.95510
    192   1.16144  4.14942  3.36909  3.15927  3.96028  2.97579  4.19211  3.07195  3.17307  2.95748  4.00260  3.33193  3.70624  3.52388  3.42842  2.50191  2.77276  2.74326  5.39725  4.18738    192 a - - -
          2.68618  4.42225  2.77519  2.73123  3.46354  2.40513  3.72494  3.29354  2.67741  2.69355  4.24690  2.90347  2.73739  3.18146  2.89801  2.37887  2.77519  2.98518  4.58477  3.61503
          0.03461  3.77673  4.49907  0.61958  0.77255  0.48576  0.95510
    193   2.36643  4.21026  3.34789  3.09898  3.88882  3.05177  4.12297  3.00451  3.04000  2.87121  3.93049  3.32182  3.74906  3.44046  3.30154  2.56696  1.34562  2.70982  5.33534  4.10633    193 t - - -
          2.68618  4.42225  2.77519  2.73123  3.46354  2.40513  3.72494  3.29354  2.67741  2.69355  4.24690  2.90347  2.73739  3.18146  2.89801  2.37887  2.77519  2.98518  4.58477  3.61503
          0.03461  3.77673  4.49907  0.61958  0.77255  0.48576  0.95510
    194   3.05024  4.54260  4.03392  3.67645  3.10418  3.85738  4.36228  2.30688  3.44499  1.00320  3.16272  3.96078  4.31135  3.83644  3.63551  3.42143  3.35009  2.31873  4.94563  3.64590    194 l - - -
          2.68618  4.42225  2.77519  2.73123  3.46354  2.40513  3.72494  3.29354  2.67741  2.69355  4.24690  2.90347  2.73739  3.18146  2.89801  2.37887  2.77519  2.98518  4.58477  3.61503
          0.03461  3.77673  4.49907  0.61958  0.77255  0.48576  0.95510
    195   2.63387  4.40391  3.23126  3.05887  4.05692  3.09698  4.14202  3.58020  3.10839  3.21656  4.26443  3.37378  1.02669  3.50027  3.36243  2.79906  3.06862  3.23630  5.26731  4.17728    195 p - - -
          2.68618  4.42225  2.77519  2.73123  3.46354  2.40513  3.72494  3.29354  2.67741  2.69355  4.24690  2.90347  2.73739  3.18146  2.89801  2.37887  2.77519  2.98518  4.58477  3.61503
          0.03461  3.77673  4.49907  0.61958  0.77255  0.48576  0.95510
    196   3.05024  4.54260  4.03392  3.67645  3.10418  3.85738  4.36228  2.30688  3.44499  1.00320  3.16272  3.96078  4.31135  3.83644  3.63551  3.42143  3.35009  2.31873  4.94563  3.64590    196 l - - -
          2.68618  4.42225  2.77519  2.73123  3.46354  2.40513  3.72494  3.29354  2.67741  2.69355  4.24690  2.90347  2.73739  3.18146  2.89801  2.37887  2.77519  2.98518  4.58477  3.61503
          0.03461  3.77673  4.49907  0.61958  0.77255  0.48576  0.95510
    197   2.90215  4.74242  3.38352  2.91871  4.07273  3.40476  3.76364  3.61018  2.21186  3.14384  4.14938  3.28437  3.91457  2.99124  1.13588  2.99260  3.17636  3.33899  5.19639  4.02372    197 r - - -
          2.68618  4.42225  2.77519  2.73123  3.46354  2.40513  3.72494  3.29354  2.67741  2.69355  4.24690  2.90347  2.73739  3.18146  2.89801  2.37887  2.77519  2.98518  4.58477  3.61503
          0.03461  3.77673  4.49907  0.61958  0.77255  0.48576  0.95510
    198   2.36643  4.21026  3.34789  3.09898  3.88882  3.05177  4.12297  3.00451  3.04000  2.87121  3.93049  3.32182  3.74906  3.44046  3.30154  2.56696  1.34562  2.70982  5.33534  4.10633    198 t - - -
          2.68618  4.42225  2.77519  2.73123  3.46354  2.40513  3.72494  3.29354  2.67741  2.69355  4.24690  2.90347  2.73739  3.18146  2.89801  2.37887  2.77519  2.98518  4.58477  3.61503
          0.03461  3.77673  4.49907  0.61958  0.77255  0.48576  0.95510
    199   3.11415  4.64195  3.69890  3.41295  2.30689  3.72010  3.58249  3.13717  3.27320  2.61522  3.82311  3.60928  4.19757  3.60236  3.47549  3.25950  3.40117  3.00361  3.94606  1.14147    199 y - - -
          2.68618  4.42225  2.77519  2.73123  3.46354  2.40513  3.72494  3.29354  2.67741  2.69355  4.24690  2.90347  2.73739  3.18146  2.89801  2.37887  2.77519  2.98518  4.58477  3.61503
          0.03461  3.77673  4.49907  0.61958  0.77255  0.48576  0.95510
    200   2.55408  4.33562  3.20784  3.09680  4.23451  0.89356  4.22026  3.81324  3.26463  3.47897  4.45627  3.37290  3.72367  3.59694  3.50856  2.72378  3.02800  3.36041  5.35230  4.33416    200 g - - -
          2.68618  4.42225  2.77519  2.73123  3.46354  2.40513  3.72494  3.29354  2.67741  2.69355  4.24690  2.90347  2.73739  3.18146  2.89801  2.37887  2.77519  2.98518  4.58477  3.61503
          0.03461  3.77673  4.49907  0.61958  0.77255  0.48576  0.95510
    201   2.63387  4.40391  3.23126  3.05887  4.05692  3.09698  4.14202  3.58020  3.10839  3.21656  4.26443  3.37378  1.02669  3.50027  3.36243  2.79906  3.06862  3.23630  5.26731  4.17728    201 p - - -
          2.68618  4.42225  2.77519  2.73123  3.46354  2.40513  3.72494  3.29354  2.67741  2.69355  4.24690  2.90347  2.73739  3.18146  2.89801  2.37887  2.77519  2.98518  4.58477  3.61503
          0.03461  3.77673  4.49907  0.61958  0.77255  0.48576  0.95510
    202   2.63387  4.40391  3.23126  3.05887  4.05692  3.09698  4.14202  3.58020  3.10839  3.21656  4.26443  3.37378  1.02669  3.50027  3.36243  2.79906  3.06862  3.23630  5.26731  4.17728    202 p - - -
          2.68618  4.42225  2.77519  2.73123  3.46354  2.40513  3.72494  3.29354  2.67741  2.69355  4.24690  2.90347  2.73739  3.18146  2.89801  2.37887  2.77519  2.98518  4.58477  3.61503
          0.03461  3.77673  4.49907  0.61958  0.77255  0.48576  0.95510
    203   2.36643  4.21026  3.34789  3.09898  3.88882  3.05177  4.12297  3.00451  3.04000  2.87121  3.93049  3.32182  3.74906  3.44046  3.30154  2.56696  1.34562  2.70982  5.33534  4.10633    203 t - - -
          2.68618  4.42225  2.77519  2.73123  3.46354  2.40513  3.72494  3.29354  2.67741  2.69355  4.24690  2.90347  2.73739  3.18146  2.89801  2.37887  2.77519  2.98518  4.58477  3.61503
          0.03461  3.77673  4.49907  0.61958  0.77255  0.48576  0.95510
    204   2.63387  4.40391  3.23126  3.05887  4.05692  3.09698  4.14202  3.58020  3.10839  3.21656  4.26443  3.37378  1.02669  3.50027  3.36243  2.79906  3.06862  3.23630  5.26731  4.17728    204 p - - -
          2.68618  4.42225  2.77519  2.73123  3.46354  2.40513  3.72494  3.29354  2.67741  2.69355  4.24690  2.90347  2.73739  3.18146  2.89801  2.37887  2.77519  2.98518  4.58477  3.61503
          0.03461  3.77673  4.49907  0.61958  0.77255  0.48576  0.95510
    205   2.55408  4.33562  3.20784  3.09680  4.23451  0.89356  4.22026  3.81324  3.26463  3.47897  4.45627  3.37290  3.72367  3.59694  3.50856  2.72378  3.02800  3.36041  5.35230  4.33416    205 g - - -
          2.68618  4.42225  2.77519  2.73123  3.46354  2.40513  3.72494  3.29354  2.67741  2.69355  4.24690  2.90347  2.73739  3.18146  2.89801  2.37887  2.77519  2.98518  4.58477  3.61503
          0.03461  3.77673  4.49907  0.61958  0.77255  0.48576  0.95510
    206   2.55408  4.33562  3.20784  3.09680  4.23451  0.89356  4.22026  3.81324  3.26463  3.47897  4.45627  3.37290  3.72367  3.59694  3.50856  2.72378  3.02800  3.36041  5.35230  4.33416    206 g - - -
          2.68618  4.42225  2.77519  2.73123  3.46354  2.40513  3.72494  3.29354  2.67741  2.69355  4.24690  2.90347  2.73739  3.18146  2.89801  2.37887  2.77519  2.98518  4.58477  3.61503
          0.03461  3.77673  4.49907  0.61958  0.77255  0.48576  0.95510
    207   2.81043  4.78761  2.84581  2.60235  3.94242  3.30568  3.75867  3.56135  2.43074  3.07300  4.10684  3.05998  3.85986  1.41525  2.71548  2.86378  3.10904  3.29803  5.23325  3.92150    207 q - - -
          2.68618  4.42225  2.77519  2.73123  3.46354  2.40513  3.72494  3.29354  2.67741  2.69355  4.24690  2.90347  2.73739  3.18146  2.89801  2.37887  2.77519  2.98518  4.58477  3.61503
          0.03461  3.77673  4.49907  0.61958  0.77255  0.48576  0.95510
    208   3.05024  4.54260  4.03392  3.67645  3.10418  3.85738  4.36228  2.30688  3.44499  1.00320  3.16272  3.96078  4.31135  3.83644  3.63551  3.42143  3.35009  2.31873  4.94563  3.64590    208 l - - -
          2.68618  4.42225  2.77519  2.73123  3.46354  2.40513  3.72494  3.29354  2.67741  2.69355  4.24690  2.90347  2.73739  3.18146  2.89801  2.37887  2.77519  2.98518  4.58477  3.61503
          0.03461  3.77673  4.49907  0.61958  0.77255  0.48576  0.95510
    209   2.81043  4.78761  2.84581  2.60235  3.94242  3.30568  3.75867  3.56135  2.43074  3.07300  4.10684  3.05998  3.85986  1.41525  2.71548  2.86378  3.10904  3.29803  5.23325  3.92150    209 q - - -
          2.68618  4.42225  2.77519  2.73123  3.46354  2.40513  3.72494  3.29354  2.67741  2.69355  4.24690  2.90347  2.73739  3.18146  2.89801  2.37887  2.77519  2.98518  4.58477  3.61503
          0.03461  3.77673  4.49907  0.61958  0.77255  0.48576  0.95510
    210   2.63387  4.40391  3.23126  3.05887  4.05692  3.09698  4.14202  3.58020  3.10839  3.21656  4.26443  3.37378  1.02669  3.50027  3.36243  2.79906  3.06862  3.23630  5.26731  4.17728    210 p - - -
          2.68618  4.42225  2.77519  2.73123  3.46354  2.40513  3.72494  3.29354  2.67741  2.69355  4.24690  2.90347  2.73739  3.18146  2.89801  2.37887  2.77519  2.98518  4.58477  3.61503
          0.03461  3.77673  4.49907  0.61958  0.77255  0.48576  0.95510
    211   3.05024  4.54260  4.03392  3.67645  3.10418  3.85738  4.36228  2.30688  3.44499  1.00320  3.16272  3.96078  4.31135  3.83644  3.63551  3.42143  3.35009  2.31873  4.94563  3.64590    211 l - - -
          2.68618  4.42225  2.77519  2.73123  3.46354  2.40513  3.72494  3.29354  2.67741  2.69355  4.24690  2.90347  2.73739  3.18146  2.89801  2.37887  2.77519  2.98518  4.58477  3.61503
          0.03461  3.77673  4.49907  0.61958  0.77255  0.48576  0.95510
    212   2.81043  4.78761  2.84581  2.60235  3.94242  3.30568  3.75867  3.56135  2.43074  3.07300  4.10684  3.05998  3.85986  1.41525  2.71548  2.86378  3.10904  3.29803  5.23325  3.92150    212 q - - -
          2.68618  4.42225  2.77519  2.73123  3.46354  2.40513  3.72494  3.29354  2.67741  2.69355  4.24690  2.90347  2.73739  3.18146  2.89801  2.37887  2.77519  2.98518  4.58477  3.61503
          0.03461  3.77673  4.49907  0.61958  0.77255  0.48576  0.95510
    213   3.11415  4.64195  3.69890  3.41295  2.30689  3.72010  3.58249  3.13717  3.27320  2.61522  3.82311  3.60928  4.19757  3.60236  3.47549  3.25950  3.40117  3.00361  3.94606  1.14147    213 y - - -
          2.68618  4.42225  2.77519  2.73123  3.46354  2.40513  3.72494  3.29354  2.67741  2.69355  4.24690  2.90347  2.73739  3.18146  2.89801  2.37887  2.77519  2.98518  4.58477  3.61503
          0.03461  3.77673  4.49907  0.61958  0.77255  0.48576  0.95510
    214   3.18543  4.59274  3.95035  3.63476  2.58089  3.62738  3.79195  3.20740  3.35991  2.61765  3.84542  3.80375  4.13792  3.75284  3.50431  3.38984  3.48164  3.09512  1.10308  2.58850    214 w - - -
          2.68618  4.42225  2.77519  2.73123  3.46354  2.40513  3.72494  3.29354  2.67741  2.69355  4.24690  2.90347  2.73739  3.18146  2.89801  2.37887  2.77519  2.98518  4.58477  3.61503
          0.03461  3.77673  4.49907  0.61958  0.77255  0.48576  0.95510
    215   2.63387  4.40391  3.23126  3.05887  4.05692  3.09698  4.14202  3.58020  3.10839  3.21656  4.26443  3.37378  1.02669  3.50027  3.36243  2.79906  3.06862  3.23630  5.26731  4.17728    215 p - - -
          2.68618  4.42225  2.77519  2.73123  3.46354  2.40513  3.72494  3.29354  2.67741  2.69355  4.24690  2.90347  2.73739  3.18146  2.89801  2.37887  2.77519  2.98518  4.58477  3.61503
          0.03461  3.77673  4.49907  0.61958  0.77255  0.48576  0.95510
    216   3.14044  4.57164  4.10604  3.80485  1.18286  3.84766  3.84204  2.67882  3.71483  2.07264  3.42524  3.91273  4.31052  3.91016  3.85820  3.41372  3.44263  2.66192  4.12441  2.50543    216 f - - -
          2.68618  4.42225  2.77519  2.73123  3.46354  2.40513  3.72494  3.29354  2.67741  2.69355  4.24690  2.90347  2.73739  3.18146  2.89801  2.37887  2.77519  2.98518  4.58477  3.61503
          0.03461  3.77673  4.49907  0.61958  0.77255  0.48576  0.95510
    217   2.27294  4.19044  3.12785  2.94209  3.98201  2.92230  4.05319  3.49296  3.00917  3.22179  4.15813  3.18047  3.65381  3.36680  3.29620  1.24540  2.74641  3.04931  5.36292  4.06569    217 s - - -
          2.68618  4.42225  2.77519  2.73123  3.46354  2.40513  3.72494  3.29354  2.67741  2.69355  4.24690  2.90347  2.73739  3.18146  2.89801  2.37887  2.77519  2.98518  4.58477  3.61503
          0.03461  3.77673  4.49907  0.61958  0.77255  0.48576  0.95510
    218   2.27294  4.19044  3.12785  2.94209  3.98201  2.92230  4.05319  3.49296  3.00917  3.22179  4.15813  3.18047  3.65381  3.36680  3.29620  1.24540  2.74641  3.04931  5.36292  4.06569    218 s - - -
          2.68618  4.42225  2.77519  2.73123  3.46354  2.40513  3.72494  3.29354  2.67741  2.69355  4.24690  2.90347  2.73739  3.18146  2.89801  2.37887  2.77519  2.98518  4.58477  3.61503
          0.03461  3.77673  4.49907  0.61958  0.77255  0.48576  0.95510
    219   1.16144  4.14942  3.36909  3.15927  3.96028  2.97579  4.19211  3.07195  3.17307  2.95748  4.00260  3.33193  3.70624  3.52388  3.42842  2.50191  2.77276  2.74326  5.39725  4.18738    219 a - - -
          2.68618  4.42225  2.77519  2.73123  3.46354  2.40513  3.72494  3.29354  2.67741  2.69355  4.24690  2.90347  2.73739  3.18146  2.89801  2.37887  2.77519  2.98518  4.58477  3.61503
          0.03461  3.77673  4.49907  0.61958  0.77255  0.48576  0.95510
    220   2.89119  4.99618  1.06597  2.28568  4.36159  3.14207  3.85418  3.92897  2.92145  3.55591  4.53483  2.83593  3.78851  3.09537  3.42210  2.86658  3.22882  3.57945  5.54867  4.25414    220 d - - -
          2.68618  4.42225  2.77519  2.73123  3.46354  2.40513  3.72494  3.29354  2.67741  2.69355  4.24690  2.90347  2.73739  3.18146  2.89801  2.37887  2.77519  2.98518  4.58477  3.61503
          0.03461  3.77673  4.49907  0.61958  0.77255  0.48576  0.95510
    221   3.05024  4.54260  4.03392  3.67645  3.10418  3.85738  4.36228  2.30688  3.44499  1.00320  3.16272  3.96078  4.31135  3.83644  3.63551  3.42143  3.35009  2.31873  4.94563  3.64590    221 l - - -
          2.68618  4.42225  2.77519  2.73123  3.46354  2.40513  3.72494  3.29354  2.67741  2.69355  4.24690  2.90347  2.73739  3.18146  2.89801  2.37887  2.77519  2.98518  4.58477  3.61503
          0.03461  3.77673  4.49907  0.61958  0.77255  0.48576  0.95510
    222   3.11415  4.64195  3.69890  3.41295  2.30689  3.72010  3.58249  3.13717  3.27320  2.61522  3.82311  3.60928  4.19757  3.60236  3.47549  3.25950  3.40117  3.00361  3.94606  1.14147    222 y - - -
          2.68618  4.42225  2.77519  2.73123  3.46354  2.40513  3.72494  3.29354  2.67741  2.69355  4.24690  2.90347  2.73739  3.18146  2.89801  2.37887  2.77519  2.98518  4.58477  3.61503
          0.03461  3.77673  4.49907  0.61958  0.77255  0.48576  0.95510
    223   2.64850  4.63703  2.66442  2.54171  3.98589  3.12309  3.85174  3.67836  2.74894  3.33717  4.29527  1.33997  3.77165  3.12679  3.09818  2.72096  3.02872  3.31033  5.30336  3.94300    223 n - - -
          2.68618  4.42225  2.77519  2.73123  3.46354  2.40513  3.72494  3.29354  2.67741  2.69355  4.24690  2.90347  2.73739  3.18146  2.89801  2.37887  2.77519  2.98518  4.58477  3.61503
          0.03461  3.77673  4.49907  0.61958  0.77255  0.48576  0.95510
    224   3.18543  4.59274  3.95035  3.63476  2.58089  3.62738  3.79195  3.20740  3.35991  2.61765  3.84542  3.80375  4.13792  3.75284  3.50431  3.38984  3.48164  3.09512  1.10308  2.58850    224 w - - -
          2.68618  4.42225  2.77519  2.73123  3.46354  2.40513  3.72494  3.29354  2.67741  2.69355  4.24690  2.90347  2.73739  3.18146  2.89801  2.37887  2.77519  2.98518  4.58477  3.61503
          0.03461  3.77673  4.49907  0.61958  0.77255  0.48576  0.95510
    225   2.88830  4.84233  3.05768  2.70097  4.20673  3.38500  3.71358  3.63066  1.17805  3.21831  4.18778  3.12865  3.89451  2.91266  2.42429  2.93828  3.15027  3.34484  5.30319  4.10314    225 k - - -
          2.68618  4.42225  2.77519  2.73123  3.46354  2.40513  3.72494  3.29354  2.67741  2.69355  4.24690  2.90347  2.73739  3.18146  2.89801  2.37887  2.77519  2.98518  4.58477  3.61503
          0.03461  3.77673  4.49907  0.61958  0.77255  0.48576  0.95510
    226   2.36643  4.21026  3.34789  3.09898  3.88882  3.05177  4.12297  3.00451  3.04000  2.87121  3.93049  3.32182  3.74906  3.44046  3.30154  2.56696  1.34562  2.70982  5.33534  4.10633    226 t - - -
          2.68618  4.42225  2.77519  2.73123  3.46354  2.40513  3.72494  3.29354  2.67741  2.69355  4.24690  2.90347  2.73739  3.18146  2.89801  2.37887  2.77519  2.98518  4.58477  3.61503
          0.03461  3.77673  4.49907  0.61958  0.77255  0.48576  0.95510
    227   2.64850  4.63703  2.66442  2.54171  3.98589  3.12309  3.85174  3.67836  2.74894  3.33717  4.29527  1.33997  3.77165  3.12679  3.09818  2.72096  3.02872  3.31033  5.30336  3.94300    227 n - - -
          2.68618  4.42225  2.77519  2.73123  3.46354  2.40513  3.72494  3.29354  2.67741  2.69355  4.24690  2.90347  2.73739  3.18146  2.89801  2.37887  2.77519  2.98518  4.58477  3.61503
          0.03461  3.77673  4.49907  0.61958  0.77255  0.48576  0.95510
    228   2.89895  4.72874  3.04051  2.79363  3.22377  3.37182  1.36189  3.58658  2.63965  3.09158  4.12932  3.20571  3.92061  3.15945  2.90971  2.97135  3.20025  3.32383  4.68970  3.17794    228 h - - -
          2.68618  4.42225  2.77519  2.73123  3.46354  2.40513  3.72494  3.29354  2.67741  2.69355  4.24690  2.90347  2.73739  3.18146  2.89801  2.37887  2.77519  2.98518  4.58477  3.61503
          0.03461  3.77673  4.49907  0.61958  0.77255  0.48576  0.95510
    229   2.63387  4.40391  3.23126  3.05887  4.05692  3.09698  4.14202  3.58020  3.10839  3.21656  4.26443  3.37378  1.02669  3.50027  3.36243  2.79906  3.06862  3.23630  5.26731  4.17728    229 p - - -
          2.68618  4.42225  2.77519  2.73123  3.46354  2.40513  3.72494  3.29354  2.67741  2.69355  4.24690  2.90347  2.73739  3.18146  2.89801  2.37887  2.77519  2.98518  4.58477  3.61503
          0.03461  3.77673  4.49907  0.61958  0.77255  0.48576  0.95510
    230   2.63387  4.40391  3.23126  3.05887  4.05692  3.09698  4.14202  3.58020  3.10839  3.21656  4.26443  3.37378  1.02669  3.50027  3.36243  2.79906  3.06862  3.23630  5.26731  4.17728    230 p - - -
          2.68618  4.42225  2.77519  2.73123  3.46354  2.40513  3.72494  3.29354  2.67741  2.69355  4.24690  2.90347  2.73739  3.18146  2.89801  2.37887  2.77519  2.98518  4.58477  3.61503
          0.03461  3.77673  4.49907  0.61958  0.77255  0.48576  0.95510
    231   3.14044  4.57164  4.10604  3.80485  1.18286  3.84766  3.84204  2.67882  3.71483  2.07264  3.42524  3.91273  4.31052  3.91016  3.85820  3.41372  3.44263  2.66192  4.12441  2.50543    231 f - - -
          2.68618  4.42225  2.77519  2.73123  3.46354  2.40513  3.72494  3.29354  2.67741  2.69355  4.24690  2.90347  2.73739  3.18146  2.89801  2.37887  2.77519  2.98518  4.58477  3.61503
          0.03461  3.77673  4.49907  0.61958  0.77255  0.48576  0.95510
    232   2.27294  4.19044  3.12785  2.94209  3.98201  2.92230  4.05319  3.49296  3.00917  3.22179  4.15813  3.18047  3.65381  3.36680  3.29620  1.24540  2.74641  3.04931  5.36292  4.06569    232 s - - -
          2.68618  4.42225  2.77519  2.73123  3.46354  2.40513  3.72494  3.29354  2.67741  2.69355  4.24690  2.90347  2.73739  3.18146  2.89801  2.37887  2.77519  2.98518  4.58477  3.61503
          0.03461  3.77673  4.49907  0.61958  0.77255  0.48576  0.95510
    233   2.87512  4.95831  2.45664  1.17032  4.29341  3.21592  3.79842  3.72831  2.66718  3.36240  4.34384  2.88749  3.81691  3.01818  3.06358  2.86939  3.17972  3.42329  5.48344  4.20908    233 e - - -
          2.68618  4.42225  2.77519  2.73123  3.46354  2.40513  3.72494  3.29354  2.67741  2.69355  4.24690  2.90347  2.73739  3.18146  2.89801  2.37887  2.77519  2.98518  4.58477  3.61503
          0.03461  3.77673  4.49907  0.61958  0.77255  0.48576  0.95510
    234   2.89119  4.99618  1.06597  2.28568  4.36159  3.14207  3.85418  3.92897  2.92145  3.55591  4.53483  2.83593  3.78851  3.09537  3.42210  2.86658  3.22882  3.57945  5.54867  4.25414    234 d - - -
          2.68618  4.42225  2.77519  2.73123  3.46354  2.40513  3.72494  3.29354  2.67741  2.69355  4.24690  2.90347  2.73739  3.18146  2.89801  2.37887  2.77519  2.98518  4.58477  3.61503
          0.03461  3.77673  4.49907  0.61958  0.77255  0.48576  0.95510
    235   2.63387  4.40391  3.23126  3.05887  4.05692  3.09698  4.14202  3.58020  3.10839  3.21656  4.26443  3.37378  1.02669  3.50027  3.36243  2.79906  3.06862  3.23630  5.26731  4.17728    235 p - - -
          2.68618  4.42225  2.77519  2.73123  3.46354  2.40513  3.72494  3.29354  2.67741  2.69355  4.24690  2.90347  2.73739  3.18146  2.89801  2.37887  2.77519  2.98518  4.58477  3.61503
          0.03461  3.77673  4.49907  0.61958  0.77255  0.48576  0.95510
    236   2.81043  4.78761  2.84581  2.60235  3.94242  3.30568  3.75867  3.56135  2.43074  3.07300  4.10684  3.05998  3.85986  1.41525  2.71548  2.86378  3.10904  3.29803  5.23325  3.92150    236 q - - -
          2.68618  4.42225  2.77519  2.73123  3.46354  2.40513  3.72494  3.29354  2.67741  2.69355  4.24690  2.90347  2.73739  3.18146  2.89801  2.37887  2.77519  2.98518  4.58477  3.61503
          0.03461  3.77673  4.49907  0.61958  0.77255  0.48576  0.95510
    237   2.90215  4.74242  3.38352  2.91871  4.07273  3.40476  3.76364  3.61018  2.21186  3.14384  4.14938  3.28437  3.91457  2.99124  1.13588  2.99260  3.17636  3.33899  5.19639  4.02372    237 r - - -
          2.68618  4.42225  2.77519  2.73123  3.46354  2.40513  3.72494  3.29354  2.67741  2.69355  4.24690  2.90347  2.73739  3.18146  2.89801  2.37887  2.77519  2.98518  4.58477  3.61503
          0.03461  3.77673  4.49907  0.61958  0.77255  0.48576  0.95510
    238   3.05024  4.54260  4.03392  3.67645  3.10418  3.85738  4.36228  2.30688  3.44499  1.00320  3.16272  3.96078  4.31135  3.83644  3.63551  3.42143  3.35009  2.31873  4.94563  3.64590    238 l - - -
          2.68618  4.42225  2.77519  2.73123  3.46354  2.40513  3.72494  3.29354  2.67741  2.69355  4.24690  2.90347  2.73739  3.18146  2.89801  2.37887  2.77519  2.98518  4.58477  3.61503
          0.03461  3.77673  4.49907  0.61958  0.77255  0.48576  0.95510
    239   2.36643  4.21026  3.34789  3.09898  3.88882  3.05177  4.12297  3.00451  3.04000  2.87121  3.93049  3.32182  3.74906  3.44046  3.30154  2.56696  1.34562  2.70982  5.33534  4.10633    239 t - - -
          2.68618  4.42225  2.77519  2.73123  3.46354  2.40513  3.72494  3.29354  2.67741  2.69355  4.24690  2.90347  2.73739  3.18146  2.89801  2.37887  2.77519  2.98518  4.58477  3.61503
          0.03461  3.77673  4.49907  0.61958  0.77255  0.48576  0.95510
    240   2.55408  4.33562  3.20784  3.09680  4.23451  0.89356  4.22026  3.81324  3.26463  3.47897  4.45627  3.37290  3.72367  3.59694  3.50856  2.72378  3.02800  3.36041  5.35230  4.33416    240 g - - -
          2.68618  4.42225  2.77519  2.73123  3.46354  2.40513  3.72494  3.29354  2.67741  2.69355  4.24690  2.90347  2.73739  3.18146  2.89801  2.37887  2.77519  2.98518  4.58477  3.61503
          0.03461  3.77673  4.49907  0.61958  0.77255  0.48576  0.95510
    241   3.05024  4.54260  4.03392  3.67645  3.10418  3.85738  4.36228  2.30688  3.44499  1.00320  3.16272  3.96078  4.31135  3.83644  3.63551  3.42143  3.35009  2.31873  4.94563  3.64590    241 l - - -
          2.68618  4.42225  2.77519  2.73123  3.46354  2.40513  3.72494  3.29354  2.67741  2.69355  4.24690  2.90347  2.73739  3.18146  2.89801  2.37887  2.77519  2.98518  4.58477  3.61503
          0.03461  3.77673  4.49907  0.61958  0.77255  0.48576  0.95510
    242   2.73300  4.30517  3.98992  3.65306  3.48320  3.62136  4.47225  2.06588  3.51919  2.18924  3.46613  3.85734  4.18932  3.88727  3.74032  3.12123  3.09827  1.15573  5.25035  3.97461    242 v - - -
          2.68618  4.42225  2.77519  2.73123  3.46354  2.40513  3.72494  3.29354  2.67741  2.69355  4.24690  2.90347  2.73739  3.18146  2.89801  2.37887  2.77519  2.98518  4.58477  3.61503
          0.03461  3.77673  4.49907  0.61958  0.77255  0.48576  0.95510
    243   2.87512  4.95831  2.45664  1.17032  4.29341  3.21592  3.79842  3.72831  2.66718  3.36240  4.34384  2.88749  3.81691  3.01818  3.06358  2.86939  3.17972  3.42329  5.48344  4.20908    243 e - - -
          2.68618  4.42225  2.77519  2.73123  3.46354  2.40513  3.72494  3.29354  2.67741  2.69355  4.24690  2.90347  2.73739  3.18146  2.89801  2.37887  2.77519  2.98518  4.58477  3.61503
          0.03461  3.77673  4.49907  0.61958  0.77255  0.48576  0.95510
    244   2.27294  4.19044  3.12785  2.94209  3.98201  2.92230  4.05319  3.49296  3.00917  3.22179  4.15813  3.18047  3.65381  3.36680  3.29620  1.24540  2.74641  3.04931  5.36292  4.06569    244 s - - -
          2.68618  4.42225  2.77519  2.73123  3.46354  2.40513  3.72494  3.29354  2.67741  2.69355  4.24690  2.90347  2.73739  3.18146  2.89801  2.37887  2.77519  2.98518  4.58477  3.61503
          0.03461  3.77673  4.49907  0.61958  0.77255  0.48576  0.95510
    245   3.05024  4.54260  4.03392  3.67645  3.10418  3.85738  4.36228  2.30688  3.44499  1.00320  3.16272  3.96078  4.31135  3.83644  3.63551  3.42143  3.35009  2.31873  4.94563  3.64590    245 l - - -
          2.68618  4.42225  2.77519  2.73123  3.46354  2.40513  3.72494  3.29354  2.67741  2.69355  4.24690  2.90347  2.73739  3.18146  2.89801  2.37887  2.77519  2.98518  4.58477  3.61503
          0.03461  3.77673  4.49907  0.61958  0.77255  0.48576  0.95510
    246   2.89749  4.46272  3.94768  3.53638  3.17194  3.76237  4.29385  2.33825  3.30869  1.78359  1.57508  3.82494  4.22470  3.69835  3.52477  3.23543  3.20211  2.33255  4.99846  3.75025    246 m - - -
          2.68618  4.42225  2.77519  2.73123  3.46354  2.40513  3.72494  3.29354  2.67741  2.69355  4.24690  2.90347  2.73739  3.18146  2.89801  2.37887  2.77519  2.98518  4.58477  3.61503
          0.03461  3.77673  4.49907  0.61958  0.77255  0.48576  0.95510
    247   3.14044  4.57164  4.10604  3.80485  1.18286  3.84766  3.84204  2.67882  3.71483  2.07264  3.42524  3.91273  4.31052  3.91016  3.85820  3.41372  3.44263  2.66192  4.12441  2.50543    247 f - - -
          2.68618  4.42225  2.77519  2.73123  3.46354  2.40513  3.72494  3.29354  2.67741  2.69355  4.24690  2.90347  2.73739  3.18146  2.89801  2.37887  2.77519  2.98518  4.58477  3.61503
          0.03461  3.77673  4.49907  0.61958  0.77255  0.48576  0.95510
    248   2.27294  4.19044  3.12785  2.94209  3.98201  2.92230  4.05319  3.49296  3.00917  3.22179  4.15813  3.18047  3.65381  3.36680  3.29620  1.24540  2.74641  3.04931  5.36292  4.06569    248 s - - -
          2.68618  4.42225  2.77519  2.73123  3.46354  2.40513  3.72494  3.29354  2.67741  2.69355  4.24690  2.90347  2.73739  3.18146  2.89801  2.37887  2.77519  2.98518  4.58477  3.61503
          0.03461  3.77673  4.49907  0.61958  0.77255  0.48576  0.95510
    249   2.89895  4.72874  3.04051  2.79363  3.22377  3.37182  1.36189  3.58658  2.63965  3.09158  4.12932  3.20571  3.92061  3.15945  2.90971  2.97135  3.20025  3.32383  4.68970  3.17794    249 h - - -
          2.68618  4.42225  2.77519  2.73123  3.46354  2.40513  3.72494  3.29354  2.67741  2.69355  4.24690  2.90347  2.73739  3.18146  2.89801  2.37887  2.77519  2.98518  4.58477  3.61503
          0.03461  3.77673  4.49907  0.61958  0.77255  0.48576  0.95510
    250   2.81043  4.78761  2.84581  2.60235  3.94242  3.30568  3.75867  3.56135  2.43074  3.07300  4.10684  3.05998  3.85986  1.41525  2.71548  2.86378  3.10904  3.29803  5.23325  3.92150    250 q - - -
          2.68618  4.42225  2.77519  2.73123  3.46354  2.40513  3.72494  3.29354  2.67741  2.69355  4.24690  2.90347  2.73739  3.18146  2.89801  2.37887  2.77519  2.98518  4.58477  3.61503
          0.03461  3.77673  4.49907  0.61958  0.77255  0.48576  0.95510
    251   2.63387  4.40391  3.23126  3.05887  4.05692  3.09698  4.14202  3.58020  3.10839  3.21656  4.26443  3.37378  1.02669  3.50027  3.36243  2.79906  3.06862  3.23630  5.26731  4.17728    251 p - - -
          2.68618  4.42225  2.77519  2.73123  3.46354  2.40513  3.72494  3.29354  2.67741  2.69355  4.24690  2.90347  2.73739  3.18146  2.89801  2.37887  2.77519  2.98518  4.58477  3.61503
          0.03461  3.77673  4.49907  0.61958  0.77255  0.48576  0.95510
    252   2.36643  4.21026  3.34789  3.09898  3.88882  3.05177  4.12297  3.00451  3.04000  2.87121  3.93049  3.32182  3.74906  3.44046  3.30154  2.56696  1.34562  2.70982  5.33534  4.10633    252 t - - -
          2.68618  4.42225  2.77519  2.73123  3.46354  2.40513  3.72494  3.29354  2.67741  2.69355  4.24690  2.90347  2.73739  3.18146  2.89801  2.37887  2.77519  2.98518  4.58477  3.61503
          0.03461  3.77673  4.49907  0.61958  0.77255  0.48576  0.95510
    253   3.18543  4.59274  3.95035  3.63476  2.58089  3.62738  3.79195  3.20740  3.35991  2.61765  3.84542  3.80375  4.13792  3.75284  3.50431  3.38984  3.48164  3.09512  1.10308  2.58850    253 w - - -
          2.68618  4.42225  2.77519  2.73123  3.46354  2.40513  3.72494  3.29354  2.67741  2.69355  4.24690  2.90347  2.73739  3.18146  2.89801  2.37887  2.77519  2.98518  4.58477  3.61503
          0.03461  3.77673  4.49907  0.61958  0.77255  0.48576  0.95510
    254   2.89119  4.99618  1.06597  2.28568  4.36159  3.14207  3.85418  3.92897  2.92145  3.55591  4.53483  2.83593  3.78851  3.09537  3.42210  2.86658  3.22882  3.57945  5.54867  4.25414    254 d - - -
          2.68618  4.42225  2.77519  2.73123  3.46354  2.40513  3.72494  3.29354  2.67741  2.69355  4.24690  2.90347  2.73739  3.18146  2.89801  2.37887  2.77519  2.98518  4.58477  3.61503
          0.03461  3.77673  4.49907  0.61958  0.77255  0.48576  0.95510
    255   2.89119  4.99618  1.06597  2.28568  4.36159  3.14207  3.85418  3.92897  2.92145  3.55591  4.53483  2.83593  3.78851  3.09537  3.42210  2.86658  3.22882  3.57945  5.54867  4.25414    255 d - - -
          2.68618  4.42225  2.77519  2.73123  3.46354  2.40513  3.72494  3.29354  2.67741  2.69355  4.24690  2.90347  2.73739  3.18146  2.89801  2.37887  2.77519  2.98518  4.58477  3.61503
          0.03461  3.77673  4.49907  0.61958  0.77255  0.48576  0.95510
    256   2.48643  1.15770  3.97923  3.69924  3.71532  3.12702  4.36773  2.84563  3.52631  2.76425  3.88366  3.71182  3.82638  3.87674  3.66674  2.75740  2.94556  2.59612  5.14886  4.00291    256 c - - -
          2.68618  4.42225  2.77519  2.73123  3.46354  2.40513  3.72494  3.29354  2.67741  2.69355  4.24690  2.90347  2.73739  3.18146  2.89801  2.37887  2.77519  2.98518  4.58477  3.61503
          0.03461  3.77673  4.49907  0.61958  0.77255  0.48576  0.95510
    257   2.81043  4.78761  2.84581  2.60235  3.94242  3.30568  3.75867  3.56135  2.43074  3.07300  4.10684  3.05998  3.85986  1.41525  2.71548  2.86378  3.10904  3.29803  5.23325  3.92150    257 q - - -
          2.68618  4.42225  2.77519  2.73123  3.46354  2.40513  3.72494  3.29354  2.67741  2.69355  4.24690  2.90347  2.73739  3.18146  2.89801  2.37887  2.77519  2.98518  4.58477  3.61503
          0.03461  3.77673  4.49907  0.61958  0.77255  0.48576  0.95510
    258   2.81043  4.78761  2.84581  2.60235  3.94242  3.30568  3.75867  3.56135  2.43074  3.07300  4.10684  3.05998  3.85986  1.41525  2.71548  2.86378  3.10904  3.29803  5.23325  3.92150    258 q - - -
          2.68618  4.42225  2.77519  2.73123  3.46354  2.40513  3.72494  3.29354  2.67741  2.69355  4.24690  2.90347  2.73739  3.18146  2.89801  2.37887  2.77519  2.98518  4.58477  3.61503
          0.03461  3.77673  4.49907  0.61958  0.77255  0.48576  0.95510
    259   3.05024  4.54260  4.03392  3.67645  3.10418  3.85738  4.36228  2.30688  3.44499  1.00320  3.16272  3.96078  4.31135  3.83644  3.63551  3.42143  3.35009  2.31873  4.94563  3.64590    259 l - - -
          2.68618  4.42225  2.77519  2.73123  3.46354  2.40513  3.72494  3.29354  2.67741  2.69355  4.24690  2.90347  2.73739  3.18146  2.89801  2.37887  2.77519  2.98518  4.58477  3.61503
          0.03461  3.77673  4.49907  0.61958  0.77255  0.48576  0.95510
    260   3.05024  4.54260  4.03392  3.67645  3.10418  3.85738  4.36228  2.30688  3.44499  1.00320  3.16272  3.96078  4.31135  3.83644  3.63551  3.42143  3.35009  2.31873  4.94563  3.64590    260 l - - -
          2.68618  4.42225  2.77519  2.73123  3.46354  2.40513  3.72494  3.29354  2.67741  2.69355  4.24690  2.90347  2.73739  3.18146  2.89801  2.37887  2.77519  2.98518  4.58477  3.61503
          0.03461  3.77673  4.49907  0.61958  0.77255  0.48576  0.95510
    261   2.81043  4.78761  2.84581  2.60235  3.94242  3.30568  3.75867  3.56135  2.43074  3.07300  4.10684  3.05998  3.85986  1.41525  2.71548  2.86378  3.10904  3.29803  5.23325  3.92150    261 q - - -
          2.68618  4.42225  2.77519  2.73123  3.46354  2.40513  3.72494  3.29354  2.67741  2.69355  4.24690  2.90347  2.73739  3.18146  2.89801  2.37887  2.77519  2.98518  4.58477  3.61503
          0.03461  3.77673  4.49907  0.61958  0.77255  0.48576  0.95510
    262   2.36643  4.21026  3.34789  3.09898  3.88882  3.05177  4.12297  3.00451  3.04000  2.87121  3.93049  3.32182  3.74906  3.44046  3.30154  2.56696  1.34562  2.70982  5.33534  4.10633    262 t - - -
          2.68618  4.42225  2.77519  2.73123  3.46354  2.40513  3.72494  3.29354  2.67741  2.69355  4.24690  2.90347  2.73739  3.18146  2.89801  2.37887  2.77519  2.98518  4.58477  3.61503
          0.03461  3.77673  4.49907  0.61958  0.77255  0.48576  0.95510
    263   3.05024  4.54260  4.03392  3.67645  3.10418  3.85738  4.36228  2.30688  3.44499  1.00320  3.16272  3.96078  4.31135  3.83644  3.63551  3.42143  3.35009  2.31873  4.94563  3.64590    263 l - - -
          2.68618  4.42225  2.77519  2.73123  3.46354  2.40513  3.72494  3.29354  2.67741  2.69355  4.24690  2.90347  2.73739  3.18146  2.89801  2.37887  2.77519  2.98518  4.58477  3.61503
          0.03461  3.77673  4.49907  0.61958  0.77255  0.48576  0.95510
    264   3.14044  4.57164  4.10604  3.80485  1.18286  3.84766  3.84204  2.67882  3.71483  2.07264  3.42524  3.91273  4.31052  3.91016  3.85820  3.41372  3.44263  2.66192  4.12441  2.50543    264 f - - -
          2.68618  4.42225  2.77519  2.73123  3.46354  2.40513  3.72494  3.29354  2.67741  2.69355  4.24690  2.90347  2.73739  3.18146  2.89801  2.37887  2.77519  2.98518  4.58477  3.61503
          0.03461  3.77673  4.49907  0.61958  0.77255  0.48576  0.95510
    265   2.36643  4.21026  3.34789  3.09898  3.88882  3.05177  4.12297  3.00451  3.04000  2.87121  3.93049  3.32182  3.74906  3.44046  3.30154  2.56696  1.34562  2.70982  5.33534  4.10633    265 t - - -
          2.68618  4.42225  2.77519  2.73123  3.46354  2.40513  3.72494  3.29354  2.67741  2.69355  4.24690  2.90347  2.73739  3.18146  2.89801  2.37887  2.77519  2.98518  4.58477  3.61503
          0.03461  3.77673  4.49907  0.61958  0.77255  0.48576  0.95510
    266   2.36643  4.21026  3.34789  3.09898  3.88882  3.05177  4.12297  3.00451  3.04000  2.87121  3.93049  3.32182  3.74906  3.44046  3.30154  2.56696  1.34562  2.70982  5.33534  4.10633    266 t - - -
          2.68618  4.42225  2.77519  2.73123  3.46354  2.40513  3.72494  3.29354  2.67741  2.69355  4.24690  2.90347  2.73739  3.18146  2.89801  2.37887  2.77519  2.98518  4.58477  3.61503
          0.03461  3.77673  4.49907  0.61958  0.77255  0.48576  0.95510
    267   2.87512  4.95831  2.45664  1.17032  4.29341  3.21592  3.79842  3.72831  2.66718  3.36240  4.34384  2.88749  3.81691  3.01818  3.06358  2.86939  3.17972  3.42329  5.48344  4.20908    267 e - - -
          2.68618  4.42225  2.77519  2.73123  3.46354  2.40513  3.72494  3.29354  2.67741  2.69355  4.24690  2.90347  2.73739  3.18146  2.89801  2.37887  2.77519  2.98518  4.58477  3.61503
          0.03461  3.77673  4.49907  0.61958  0.77255  0.48576  0.95510
    268   2.87512  4.95831  2.45664  1.17032  4.29341  3.21592  3.79842  3.72831  2.66718  3.36240  4.34384  2.88749  3.81691  3.01818  3.06358  2.86939  3.17972  3.42329  5.48344  4.20908    268 e - - -
          2.68618  4.42225  2.77519  2.73123  3.46354  2.40513  3.72494  3.29354  2.67741  2.69355  4.24690  2.90347  2.73739  3.18146  2.89801  2.37887  2.77519  2.98518  4.58477  3.61503
          0.03461  3.77673  4.49907  0.61958  0.77255  0.48576  0.95510
    269   2.90215  4.74242  3.38352  2.91871  4.07273  3.40476  3.76364  3.61018  2.21186  3.14384  4.14938  3.28437  3.91457  2.99124  1.13588  2.99260  3.17636  3.33899  5.19639  4.02372    269 r - - -
          2.68618  4.42225  2.77519  2.73123  3.46354  2.40513  3.72494  3.29354  2.67741  2.69355  4.24690  2.90347  2.73739  3.18146  2.89801  2.37887  2.77519  2.98518  4.58477  3.61503
          0.03461  3.77673  4.49907  0.61958  0.77255  0.48576  0.95510
    270   2.87512  4.95831  2.45664  1.17032  4.29341  3.21592  3.79842  3.72831  2.66718  3.36240  4.34384  2.88749  3.81691  3.01818  3.06358  2.86939  3.17972  3.42329  5.48344  4.20908    270 e - - -
          2.68618  4.42225  2.77519  2.73123  3.46354  2.40513  3.72494  3.29354  2.67741  2.69355  4.24690  2.90347  2.73739  3.18146  2.89801  2.37887  2.77519  2.98518  4.58477  3.61503
          0.03461  3.77673  4.49907  0.61958  0.77255  0.48576  0.95510
    271   2.90215  4.74242  3.38352  2.91871  4.07273  3.40476  3.76364  3.61018  2.21186  3.14384  4.14938  3.28437  3.91457  2.99124  1.13588  2.99260  3.17636  3.33899  5.19639  4.02372    271 r - - -
          2.68618  4.42225  2.77519  2.73123  3.46354  2.40513  3.72494  3.29354  2.67741  2.69355  4.24690  2.90347  2.73739  3.18146  2.89801  2.37887  2.77519  2.98518  4.58477  3.61503
          0.03461  3.77673  4.49907  0.61958  0.77255  0.48576  0.95510
    272   2.95654  4.40587  4.19331  3.80795  3.31273  3.95770  4.55578  1.20547  3.63392  1.92212  3.26677  4.06679  4.40087  3.99395  3.84160  3.44623  3.25864  1.85263  5.18147  3.90935    272 i - - -
          2.68618  4.42225  2.77519  2.73123  3.46354  2.40513  3.72494  3.29354  2.67741  2.69355  4.24690  2.90347  2.73739  3.18146  2.89801  2.37887  2.77519  2.98518  4.58477  3.61503
          0.03461  3.77673  4.49907  0.61958  0.77255  0.48576  0.95510
    273   3.05024  4.54260  4.03392  3.67645  3.10418  3.85738  4.36228  2.30688  3.44499  1.00320  3.16272  3.96078  4.31135  3.83644  3.63551  3.42143  3.35009  2.31873  4.94563  3.64590    273 l - - -
          2.68618  4.42225  2.77519  2.73123  3.46354  2.40513  3.72494  3.29354  2.67741  2.69355  4.24690  2.90347  2.73739  3.18146  2.89801  2.37887  2.77519  2.98518  4.58477  3.61503
          0.03461  3.77673  4.49907  0.61958  0.77255  0.48576  0.95510
    274   3.05024  4.54260  4.03392  3.67645  3.10418  3.85738  4.36228  2.30688  3.44499  1.00320  3.16272  3.96078  4.31135  3.83644  3.63551  3.42143  3.35009  2.31873  4.94563  3.64590    274 l - - -
          2.68618  4.42225  2.77519  2.73123  3.46354  2.40513  3.72494  3.29354  2.67741  2.69355  4.24690  2.90347  2.73739  3.18146  2.89801  2.37887  2.77519  2.98518  4.58477  3.61503
          0.03461  3.77673  4.49907  0.61958  0.77255  0.48576  0.95510
    275   2.87512  4.95831  2.45664  1.17032  4.29341  3.21592  3.79842  3.72831  2.66718  3.36240  4.34384  2.88749  3.81691  3.01818  3.06358  2.86939  3.17972  3.42329  5.48344  4.20908    275 e - - -
          2.68618  4.42225  2.77519  2.73123  3.46354  2.40513  3.72494  3.29354  2.67741  2.69355  4.24690  2.90347  2.73739  3.18146  2.89801  2.37887  2.77519  2.98518  4.58477  3.61503
          0.03461  3.77673  4.49907  0.61958  0.77255  0.48576  0.95510
    276   1.16144  4.14942  3.36909  3.15927  3.96028  2.97579  4.19211  3.07195  3.17307  2.95748  4.00260  3.33193  3.70624  3.52388  3.42842  2.50191  2.77276  2.74326  5.39725  4.18738    276 a - - -
          2.68618  4.42225  2.77519  2.73123  3.46354  2.40513  3.72494  3.29354  2.67741  2.69355  4.24690  2.90347  2.73739  3.18146  2.89801  2.37887  2.77519  2.98518  4.58477  3.61503
          0.03461  3.77673  4.49907  0.61958  0.77255  0.48576  0.95510
    277   2.90215  4.74242  3.38352  2.91871  4.07273  3.40476  3.76364  3.61018  2.21186  3.14384  4.14938  3.28437  3.91457  2.99124  1.13588  2.99260  3.17636  3.33899  5.19639  4.02372    277 r - - -
          2.68618  4.42225  2.77519  2.73123  3.46354  2.40513  3.72494  3.29354  2.67741  2.69355  4.24690  2.90347  2.73739  3.18146  2.89801  2.37887  2.77519  2.98518  4.58477  3.61503
          0.03461  3.77673  4.49907  0.61958  0.77255  0.48576  0.95510
    278   2.88830  4.84233  3.05768  2.70097  4.20673  3.38500  3.71358  3.63066  1.17805  3.21831  4.18778  3.12865  3.89451  2.91266  2.42429  2.93828  3.15027  3.34484  5.30319  4.10314    278 k - - -
          2.68618  4.42225  2.77519  2.73123  3.46354  2.40513  3.72494  3.29354  2.67741  2.69355  4.24690  2.90347  2.73739  3.18146  2.89801  2.37887  2.77519  2.98518  4.58477  3.61503
          0.03461  3.77673  4.49907  0.61958  0.77255  0.48576  0.95510
    279   2.64850  4.63703  2.66442  2.54171  3.98589  3.12309  3.85174  3.67836  2.74894  3.33717  4.29527  1.33997  3.77165  3.12679  3.09818  2.72096  3.02872  3.31033  5.30336  3.94300    279 n - - -
          2.68618  4.42225  2.77519  2.73123  3.46354  2.40513  3.72494  3.29354  2.67741  2.69355  4.24690  2.90347  2.73739  3.18146  2.89801  2.37887  2.77519  2.98518  4.58477  3.61503
          0.03461  3.77673  4.49907  0.61958  0.77255  0.48576  0.95510
    280   2.73300  4.30517  3.98992  3.65306  3.48320  3.62136  4.47225  2.06588  3.51919  2.18924  3.46613  3.85734  4.18932  3.88727  3.74032  3.12123  3.09827  1.15573  5.25035  3.97461    280 v - - -
          2.68618  4.42225  2.77519  2.73123  3.46354  2.40513  3.72494  3.29354  2.67741  2.69355  4.24690  2.90347  2.73739  3.18146  2.89801  2.37887  2.77519  2.98518  4.58477  3.61503
          0.03461  3.77673  4.49907  0.61958  0.77255  0.48576  0.95510
    281   2.63387  4.40391  3.23126  3.05887  4.05692  3.09698  4.14202  3.58020  3.10839  3.21656  4.26443  3.37378  1.02669  3.50027  3.36243  2.79906  3.06862  3.23630  5.26731  4.17728    281 p - - -
          2.68618  4.42225  2.77519  2.73123  3.46354  2.40513  3.72494  3.29354  2.67741  2.69355  4.24690  2.90347  2.73739  3.18146  2.89801  2.37887  2.77519  2.98518  4.58477  3.61503
          0.03461  3.77673  4.49907  0.61958  0.77255  0.48576  0.95510
    282   2.55408  4.33562  3.20784  3.09680  4.23451  0.89356  4.22026  3.81324  3.26463  3.47897  4.45627  3.37290  3.72367  3.59694  3.50856  2.72378  3.02800  3.36041  5.35230  4.33416    282 g - - -
          2.68618  4.42225  2.77519  2.73123  3.46354  2.40513  3.72494  3.29354  2.67741  2.69355  4.24690  2.90347  2.73739  3.18146  2.89801  2.37887  2.77519  2.98518  4.58477  3.61503
          0.03461  3.77673  4.49907  0.61958  0.77255  0.48576  0.95510
    283   1.16144  4.14942  3.36909  3.15927  3.96028  2.97579  4.19211  3.07195  3.17307  2.95748  4.00260  3.33193  3.70624  3.52388  3.42842  2.50191  2.77276  2.74326  5.39725  4.18738    283 a - - -
          2.68618  4.42225  2.77519  2.73123  3.46354  2.40513  3.72494  3.29354  2.67741  2.69355  4.24690  2.90347  2.73739  3.18146  2.89801  2.37887  2.77519  2.98518  4.58477  3.61503
          0.03461  3.77673  4.49907  0.61958  0.77255  0.48576  0.95510
    284   2.89119  4.99618  1.06597  2.28568  4.36159  3.14207  3.85418  3.92897  2.92145  3.55591  4.53483  2.83593  3.78851  3.09537  3.42210  2.86658  3.22882  3.57945  5.54867  4.25414    284 d - - -
          2.68618  4.42225  2.77519  2.73123  3.46354  2.40513  3.72494  3.29354  2.67741  2.69355  4.24690  2.90347  2.73739  3.18146  2.89801  2.37887  2.77519  2.98518  4.58477  3.61503
          0.03461  3.77673  4.49907  0.61958  0.77255  0.48576  0.95510
    285   2.55408  4.33562  3.20784  3.09680  4.23451  0.89356  4.22026  3.81324  3.26463  3.47897  4.45627  3.37290  3.72367  3.59694  3.50856  2.72378  3.02800  3.36041  5.35230  4.33416    285 g - - -
          2.68618  4.42225  2.77519  2.73123  3.46354  2.40513  3.72494  3.29354  2.67741  2.69355  4.24690  2.90347  2.73739  3.18146  2.89801  2.37887  2.77519  2.98518  4.58477  3.61503
          0.03461  3.77673  4.49907  0.61958  0.77255  0.48576  0.95510
    286   2.90215  4.74242  3.38352  2.91871  4.07273  3.40476  3.76364  3.61018  2.21186  3.14384  4.14938  3.28437  3.91457  2.99124  1.13588  2.99260  3.17636  3.33899  5.19639  4.02372    286 r - - -
          2.68618  4.42225  2.77519  2.73123  3.46354  2.40513  3.72494  3.29354  2.67741  2.69355  4.24690  2.90347  2.73739  3.18146  2.89801  2.37887  2.77519  2.98518  4.58477  3.61503
          0.03461  3.77673  4.49907  0.61958  0.77255  0.48576  0.95510
    287   2.63387  4.40391  3.23126  3.05887  4.05692  3.09698  4.14202  3.58020  3.10839  3.21656  4.26443  3.37378  1.02669  3.50027  3.36243  2.79906  3.06862  3.23630  5.26731  4.17728    287 p - - -
          2.68618  4.42225  2.77519  2.73123  3.46354  2.40513  3.72494  3.29354  2.67741  2.69355  4.24690  2.90347  2.73739  3.18146  2.89801  2.37887  2.77519  2.98518  4.58477  3.61503
          0.03461  3.77673  4.49907  0.61958  0.77255  0.48576  0.95510
    288   2.36643  4.21026  3.34789  3.09898  3.88882  3.05177  4.12297  3.00451  3.04000  2.87121  3.93049  3.32182  3.74906  3.44046  3.30154  2.56696  1.34562  2.70982  5.33534  4.10633    288 t - - -
          2.68618  4.42225  2.77519  2.73123  3.46354  2.40513  3.72494  3.29354  2.67741  2.69355  4.24690  2.90347  2.73739  3.18146  2.89801  2.37887  2.77519  2.98518  4.58477  3.61503
          0.03461  3.77673  4.49907  0.61958  0.77255  0.48576  0.95510
    289   2.90215  4.74242  3.38352  2.91871  4.07273  3.40476  3.76364  3.61018  2.21186  3.14384  4.14938  3.28437  3.91457  2.99124  1.13588  2.99260  3.17636  3.33899  5.19639  4.02372    289 r - - -
          2.68618  4.42225  2.77519  2.73123  3.46354  2.40513  3.72494  3.29354  2.67741  2.69355  4.24690  2.90347  2.73739  3.18146  2.89801  2.37887  2.77519  2.98518  4.58477  3.61503
          0.03461  3.77673  4.49907  0.61958  0.77255  0.48576  0.95510
    290   3.05024  4.54260  4.03392  3.67645  3.10418  3.85738  4.36228  2.30688  3.44499  1.00320  3.16272  3.96078  4.31135  3.83644  3.63551  3.42143  3.35009  2.31873  4.94563  3.64590    290 l - - -
          2.68618  4.42225  2.77519  2.73123  3.46354  2.40513  3.72494  3.29354  2.67741  2.69355  4.24690  2.90347  2.73739  3.18146  2.89801  2.37887  2.77519  2.98518  4.58477  3.61503
          0.03461  3.77673  4.49907  0.61958  0.77255  0.48576  0.95510
    291   2.81043  4.78761  2.84581  2.60235  3.94242  3.30568  3.75867  3.56135  2.43074  3.07300  4.10684  3.05998  3.85986  1.41525  2.71548  2.86378  3.10904  3.29803  5.23325  3.92150    291 q - - -
          2.68618  4.42225  2.77519  2.73123  3.46354  2.40513  3.72494  3.29354  2.67741  2.69355  4.24690  2.90347  2.73739  3.18146  2.89801  2.37887  2.77519  2.98518  4.58477  3.61503
          0.03461  3.77673  4.49907  0.61958  0.77255  0.48576  0.95510
    292   2.64850  4.63703  2.66442  2.54171  3.98589  3.12309  3.85174  3.67836  2.74894  3.33717  4.29527  1.33997  3.77165  3.12679  3.09818  2.72096  3.02872  3.31033  5.30336  3.94300    292 n - - -
          2.68618  4.42225  2.77519  2.73123  3.46354  2.40513  3.72494  3.29354  2.67741  2.69355  4.24690  2.90347  2.73739  3.18146  2.89801  2.37887  2.77519  2.98518  4.58477  3.61503
          0.03461  3.77673  4.49907  0.61958  0.77255  0.48576  0.95510
    293   2.87512  4.95831  2.45664  1.17032  4.29341  3.21592  3.79842  3.72831  2.66718  3.36240  4.34384  2.88749  3.81691  3.01818  3.06358  2.86939  3.17972  3.42329  5.48344  4.20908    293 e - - -
          2.68618  4.42225  2.77519  2.73123  3.46354  2.40513  3.72494  3.29354  2.67741  2.69355  4.24690  2.90347  2.73739  3.18146  2.89801  2.37887  2.77519  2.98518  4.58477  3.61503
          0.03461  3.77673  4.49907  0.61958  0.77255  0.48576  0.95510
    294   2.95654  4.40587  4.19331  3.80795  3.31273  3.95770  4.55578  1.20547  3.63392  1.92212  3.26677  4.06679  4.40087  3.99395  3.84160  3.44623  3.25864  1.85263  5.18147  3.90935    294 i - - -
          2.68618  4.42225  2.77519  2.73123  3.46354  2.40513  3.72494  3.29354  2.67741  2.69355  4.24690  2.90347  2.73739  3.18146  2.89801  2.37887  2.77519  2.98518  4.58477  3.61503
          0.03461  3.77673  4.49907  0.61958  0.77255  0.48576  0.95510
    295   2.89119  4.99618  1.06597  2.28568  4.36159  3.14207  3.85418  3.92897  2.92145  3.55591  4.53483  2.83593  3.78851  3.09537  3.42210  2.86658  3.22882  3.57945  5.54867  4.25414    295 d - - -
          2.68618  4.42225  2.77519  2.73123  3.46354  2.40513  3.72494  3.29354  2.67741  2.69355  4.24690  2.90347  2.73739  3.18146  2.89801  2.37887  2.77519  2.98518  4.58477  3.61503
          0.03461  3.77673  4.49907  0.61958  0.77255  0.48576  0.95510
    296   2.89749  4.46272  3.94768  3.53638  3.17194  3.76237  4.29385  2.33825  3.30869  1.78359  1.57508  3.82494  4.22470  3.69835  3.52477  3.23543  3.20211  2.33255  4.99846  3.75025    296 m - - -
          2.68618  4.42225  2.77519  2.73123  3.46354  2.40513  3.72494  3.29354  2.67741  2.69355  4.24690  2.90347  2.73739  3.18146  2.89801  2.37887  2.77519  2.98518  4.58477  3.61503
          0.03461  3.77673  4.49907  0.61958  0.77255  0.48576  0.95510
    297   2.55408  4.33562  3.20784  3.09680  4.23451  0.89356  4.22026  3.81324  3.26463  3.47897  4.45627  3.37290  3.72367  3.59694  3.50856  2.72378  3.02800  3.36041  5.35230  4.33416    297 g - - -
          2.68618  4.42225  2.77519  2.73123  3.46354  2.40513  3.72494  3.29354  2.67741  2.69355  4.24690  2.90347  2.73739  3.18146  2.89801  2.37887  2.77519  2.98518  4.58477  3.61503
          0.03461  3.77673  4.49907  0.61958  0.77255  0.48576  0.95510
    298   3.14044  4.57164  4.10604  3.80485  1.18286  3.84766  3.84204  2.67882  3.71483  2.07264  3.42524  3.91273  4.31052  3.91016  3.85820  3.41372  3.44263  2.66192  4.12441  2.50543    298 f - - -
          2.68618  4.42225  2.77519  2.73123  3.46354  2.40513  3.72494  3.29354  2.67741  2.69355  4.24690  2.90347  2.73739  3.18146  2.89801  2.37887  2.77519  2.98518  4.58477  3.61503
          0.03461  3.77673  4.49907  0.61958  0.77255  0.48576  0.95510
    299   2.63387  4.40391  3.23126  3.05887  4.05692  3.09698  4.14202  3.58020  3.10839  3.21656  4.26443  3.37378  1.02669  3.50027  3.36243  2.79906  3.06862  3.23630  5.26731  4.17728    299 p - - -
          2.68618  4.42225  2.77519  2.73123  3.46354  2.40513  3.72494  3.29354  2.67741  2.69355  4.24690  2.90347  2.73739  3.18146  2.89801  2.37887  2.77519  2.98518  4.58477  3.61503
          0.03461  3.77673  4.49907  0.61958  0.77255  0.48576  0.95510
    300   3.05024  4.54260  4.03392  3.67645  3.10418  3.85738  4.36228  2.30688  3.44499  1.00320  3.16272  3.96078  4.31135  3.83644  3.63551  3.42143  3.35009  2.31873  4.94563  3.64590    300 l - - -
          2.68618  4.42225  2.77519  2.73123  3.46354  2.40513  3.72494  3.29354  2.67741  2.69355  4.24690  2.90347  2.73739  3.18146  2.89801  2.37887  2.77519  2.98518  4.58477  3.61503
          0.03461  3.77673  4.49907  0.61958  0.77255  0.48576  0.95510
    301   2.36643  4.21026  3.34789  3.09898  3.88882  3.05177  4.12297  3.00451  3.04000  2.87121  3.93049  3.32182  3.74906  3.44046  3.30154  2.56696  1.34562  2.70982  5.33534  4.10633    301 t - - -
          2.68618  4.42225  2.77519  2.73123  3.46354  2.40513  3.72494  3.29354  2.67741  2.69355  4.24690  2.90347  2.73739  3.18146  2.89801  2.37887  2.77519  2.98518  4.58477  3.61503
          0.03461  3.77673  4.49907  0.61958  0.77255  0.48576  0.95510
    302   2.90215  4.74242  3.38352  2.91871  4.07273  3.40476  3.76364  3.61018  2.21186  3.14384  4.14938  3.28437  3.91457  2.99124  1.13588  2.99260  3.17636  3.33899  5.19639  4.02372    302 r - - -
          2.68618  4.42225  2.77519  2.73123  3.46354  2.40513  3.72494  3.29354  2.67741  2.69355  4.24690  2.90347  2.73739  3.18146  2.89801  2.37887  2.77519  2.98518  4.58477  3.61503
          0.03461  3.77673  4.49907  0.61958  0.77255  0.48576  0.95510
    303   2.63387  4.40391  3.23126  3.05887  4.05692  3.09698  4.14202  3.58020  3.10839  3.21656  4.26443  3.37378  1.02669  3.50027  3.36243  2.79906  3.06862  3.23630  5.26731  4.17728    303 p - - -
          2.68618  4.42225  2.77519  2.73123  3.46354  2.40513  3.72494  3.29354  2.67741  2.69355  4.24690  2.90347  2.73739  3.18146  2.89801  2.37887  2.77519  2.98518  4.58477  3.61503
          0.03461  3.77673  4.49907  0.61958  0.77255  0.48576  0.95510
    304   2.55408  4.33562  3.20784  3.09680  4.23451  0.89356  4.22026  3.81324  3.26463  3.47897  4.45627  3.37290  3.72367  3.59694  3.50856  2.72378  3.02800  3.36041  5.35230  4.33416    304 g - - -
          2.68618  4.42225  2.77519  2.73123  3.46354  2.40513  3.72494  3.29354  2.67741  2.69355  4.24690  2.90347  2.73739  3.18146  2.89801  2.37887  2.77519  2.98518  4.58477  3.61503
          0.03461  3.77673  4.49907  0.61958  0.77255  0.48576  0.95510
    305   3.18543  4.59274  3.95035  3.63476  2.58089  3.62738  3.79195  3.20740  3.35991  2.61765  3.84542  3.80375  4.13792  3.75284  3.50431  3.38984  3.48164  3.09512  1.10308  2.58850    305 w - - -
          2.68618  4.42225  2.77519  2.73123  3.46354  2.40513  3.72494  3.29354  2.67741  2.69355  4.24690  2.90347  2.73739  3.18146  2.89801  2.37887  2.77519  2.98518  4.58477  3.61503
          0.03461  3.77673  4.49907  0.61958  0.77255  0.48576  0.95510
    306   2.89119  4.99618  1.06597  2.28568  4.36159  3.14207  3.85418  3.92897  2.92145  3.55591  4.53483  2.83593  3.78851  3.09537  3.42210  2.86658  3.22882  3.57945  5.54867  4.25414    306 d - - -
          2.68618  4.42225  2.77519  2.73123  3.46354  2.40513  3.72494  3.29354  2.67741  2.69355  4.24690  2.90347  2.73739  3.18146  2.89801  2.37887  2.77519  2.98518  4.58477  3.61503
          0.03461  3.77673  4.49907  0.61958  0.77255  0.48576  0.95510
    307   3.11415  4.64195  3.69890  3.41295  2.30689  3.72010  3.58249  3.13717  3.27320  2.61522  3.82311  3.60928  4.19757  3.60236  3.47549  3.25950  3.40117  3.00361  3.94606  1.14147    307 y - - -
          2.68618  4.42225  2.77519  2.73123  3.46354  2.40513  3.72494  3.29354  2.67741  2.69355  4.24690  2.90347  2.73739  3.18146  2.89801  2.37887  2.77519  2.98518  4.58477  3.61503
          0.03461  3.77673  4.49907  0.61958  0.77255  0.48576  0.95510
    308   2.64850  4.63703  2.66442  2.54171  3.98589  3.12309  3.85174  3.67836  2.74894  3.33717  4.29527  1.33997  3.77165  3.12679  3.09818  2.72096  3.02872  3.31033  5.30336  3.94300    308 n - - -
          2.68618  4.42225  2.77519  2.73123  3.46354  2.40513  3.72494  3.29354  2.67741  2.69355  4.24690  2.90347  2.73739  3.18146  2.89801  2.37887  2.77519  2.98518  4.58477  3.61503
          0.03461  3.77673  4.49907  0.61958  0.77255  0.48576  0.95510
    309   2.36643  4.21026  3.34789  3.09898  3.88882  3.05177  4.12297  3.00451  3.04000  2.87121  3.93049  3.32182  3.74906  3.44046  3.30154  2.56696  1.34562  2.70982  5.33534  4.10633    309 t - - -
          2.68618  4.42225  2.77519  2.73123  3.46354  2.40513  3.72494  3.29354  2.67741  2.69355  4.24690  2.90347  2.73739  3.18146  2.89801  2.37887  2.77519  2.98518  4.58477  3.61503
          0.03461  3.77673  4.49907  0.61958  0.77255  0.48576  0.95510
    310   1.16144  4.14942  3.36909  3.15927  3.96028  2.97579  4.19211  3.07195  3.17307  2.95748  4.00260  3.33193  3.70624  3.52388  3.42842  2.50191  2.77276  2.74326  5.39725  4.18738    310 a - - -
          2.68618  4.42225  2.77519  2.73123  3.46354  2.40513  3.72494  3.29354  2.67741  2.69355  4.24690  2.90347  2.73739  3.18146  2.89801  2.37887  2.77519  2.98518  4.58477  3.61503
          0.03461  3.77673  4.49907  0.61958  0.77255  0.48576  0.95510
    311   2.87512  4.95831  2.45664  1.17032  4.29341  3.21592  3.79842  3.72831  2.66718  3.36240  4.34384  2.88749  3.81691  3.01818  3.06358  2.86939  3.17972  3.42329  5.48344  4.20908    311 e - - -
          2.68618  4.42225  2.77519  2.73123  3.46354  2.40513  3.72494  3.29354  2.67741  2.69355  4.24690  2.90347  2.73739  3.18146  2.89801  2.37887  2.77519  2.98518  4.58477  3.61503
          0.03461  3.77673  4.49907  0.61958  0.77255  0.48576  0.95510
    312   2.55408  4.33562  3.20784  3.09680  4.23451  0.89356  4.22026  3.81324  3.26463  3.47897  4.45627  3.37290  3.72367  3.59694  3.50856  2.72378  3.02800  3.36041  5.35230  4.33416    312 g - - -
          2.68618  4.42225  2.77519  2.73123  3.46354  2.40513  3.72494  3.29354  2.67741  2.69355  4.24690  2.90347  2.73739  3.18146  2.89801  2.37887  2.77519  2.98518  4.58477  3.61503
          0.03461  3.77673  4.49907  0.61958  0.77255  0.48576  0.95510
    313   2.90215  4.74242  3.38352  2.91871  4.07273  3.40476  3.76364  3.61018  2.21186  3.14384  4.14938  3.28437  3.91457  2.99124  1.13588  2.99260  3.17636  3.33899  5.19639  4.02372    313 r - - -
          2.68618  4.42225  2.77519  2.73123  3.46354  2.40513  3.72494  3.29354  2.67741  2.69355  4.24690  2.90347  2.73739  3.18146  2.89801  2.37887  2.77519  2.98518  4.58477  3.61503
          0.03461  3.77673  4.49907  0.61958  0.77255  0.48576  0.95510
    314   2.87512  4.95831  2.45664  1.17032  4.29341  3.21592  3.79842  3.72831  2.66718  3.36240  4.34384  2.88749  3.81691  3.01818  3.06358  2.86939  3.17972  3.42329  5.48344  4.20908    314 e - - -
          2.68618  4.42225  2.77519  2.73123  3.46354  2.40513  3.72494  3.29354  2.67741  2.69355  4.24690  2.90347  2.73739  3.18146  2.89801  2.37887  2.77519  2.98518  4.58477  3.61503
          0.03461  3.77673  4.49907  0.61958  0.77255  0.48576  0.95510
    315   2.27294  4.19044  3.12785  2.94209  3.98201  2.92230  4.05319  3.49296  3.00917  3.22179  4.15813  3.18047  3.65381  3.36680  3.29620  1.24540  2.74641  3.04931  5.36292  4.06569    315 s - - -
          2.68618  4.42225  2.77519  2.73123  3.46354  2.40513  3.72494  3.29354  2.67741  2.69355  4.24690  2.90347  2.73739  3.18146  2.89801  2.37887  2.77519  2.98518  4.58477  3.61503
          0.03461  3.77673  4.49907  0.61958  0.77255  0.48576  0.95510
    316   3.05024  4.54260  4.03392  3.67645  3.10418  3.85738  4.36228  2.30688  3.44499  1.00320  3.16272  3.96078  4.31135  3.83644  3.63551  3.42143  3.35009  2.31873  4.94563  3.64590    316 l - - -
          2.68618  4.42225  2.77519  2.73123  3.46354  2.40513  3.72494  3.29354  2.67741  2.69355  4.24690  2.90347  2.73739  3.18146  2.89801  2.37887  2.77519  2.98518  4.58477  3.61503
          0.03461  3.77673  4.49907  0.61958  0.77255  0.48576  0.95510
    317   2.88830  4.84233  3.05768  2.70097  4.20673  3.38500  3.71358  3.63066  1.17805  3.21831  4.18778  3.12865  3.89451  2.91266  2.42429  2.93828  3.15027  3.34484  5.30319  4.10314    317 k - - -
          2.68618  4.42225  2.77519  2.73123  3.46354  2.40513  3.72494  3.29354  2.67741  2.69355  4.24690  2.90347  2.73739  3.18146  2.89801  2.37887  2.77519  2.98518  4.58477  3.61503
          0.03461  3.77673  4.49907  0.61958  0.77255  0.48576  0.95510
    318   2.95654  4.40587  4.19331  3.80795  3.31273  3.95770  4.55578  1.20547  3.63392  1.92212  3.26677  4.06679  4.40087  3.99395  3.84160  3.44623  3.25864  1.85263  5.18147  3.90935    318 i - - -
          2.68618  4.42225  2.77519  2.73123  3.46354  2.40513  3.72494  3.29354  2.67741  2.69355  4.24690  2.90347  2.73739  3.18146  2.89801  2.37887  2.77519  2.98518  4.58477  3.61503
          0.03461  3.77673  4.49907  0.61958  0.77255  0.48576  0.95510
    319   3.11415  4.64195  3.69890  3.41295  2.30689  3.72010  3.58249  3.13717  3.27320  2.61522  3.82311  3.60928  4.19757  3.60236  3.47549  3.25950  3.40117  3.00361  3.94606  1.14147    319 y - - -
          2.68618  4.42225  2.77519  2.73123  3.46354  2.40513  3.72494  3.29354  2.67741  2.69355  4.24690  2.90347  2.73739  3.18146  2.89801  2.37887  2.77519  2.98518  4.58477  3.61503
          0.03461  3.77673  4.49907  0.61958  0.77255  0.48576  0.95510
    320   2.90215  4.74242  3.38352  2.91871  4.07273  3.40476  3.76364  3.61018  2.21186  3.14384  4.14938  3.28437  3.91457  2.99124  1.13588  2.99260  3.17636  3.33899  5.19639  4.02372    320 r - - -
          2.68618  4.42225  2.77519  2.73123  3.46354  2.40513  3.72494  3.29354  2.67741  2.69355  4.24690  2.90347  2.73739  3.18146  2.89801  2.37887  2.77519  2.98518  4.58477  3.61503
          0.03461  3.77673  4.49907  0.61958  0.77255  0.48576  0.95510
    321   2.81043  4.78761  2.84581  2.60235  3.94242  3.30568  3.75867  3.56135  2.43074  3.07300  4.10684  3.05998  3.85986  1.41525  2.71548  2.86378  3.10904  3.29803  5.23325  3.92150    321 q - - -
          2.68618  4.42225  2.77519  2.73123  3.46354  2.40513  3.72494  3.29354  2.67741  2.69355  4.24690  2.90347  2.73739  3.18146  2.89801  2.37887  2.77519  2.98518  4.58477  3.61503
          0.03461  3.77673  4.49907  0.61958  0.77255  0.48576  0.95510
    322   1.16144  4.14942  3.36909  3.15927  3.96028  2.97579  4.19211  3.07195  3.17307  2.95748  4.00260  3.33193  3.70624  3.52388  3.42842  2.50191  2.77276  2.74326  5.39725  4.18738    322 a - - -
          2.68618  4.42225  2.77519  2.73123  3.46354  2.40513  3.72494  3.29354  2.67741  2.69355  4.24690  2.90347  2.73739  3.18146  2.89801  2.37887  2.77519  2.98518  4.58477  3.61503
          0.03461  3.77673  4.49907  0.61958  0.77255  0.48576  0.95510
    323   3.05024  4.54260  4.03392  3.67645  3.10418  3.85738  4.36228  2.30688  3.44499  1.00320  3.16272  3.96078  4.31135  3.83644  3.63551  3.42143  3.35009  2.31873  4.94563  3.64590    323 l - - -
          2.68618  4.42225  2.77519  2.73123  3.46354  2.40513  3.72494  3.29354  2.67741  2.69355  4.24690  2.90347  2.73739  3.18146  2.89801  2.37887  2.77519  2.98518  4.58477  3.61503
          0.03461  3.77673  4.49907  0.61958  0.77255  0.48576  0.95510
    324   2.73300  4.30517  3.98992  3.65306  3.48320  3.62136  4.47225  2.06588  3.51919  2.18924  3.46613  3.85734  4.18932  3.88727  3.74032  3.12123  3.09827  1.15573  5.25035  3.97461    324 v - - -
          2.68618  4.42225  2.77519  2.73123  3.46354  2.40513  3.72494  3.29354  2.67741  2.69355  4.24690  2.90347  2.73739  3.18146  2.89801  2.37887  2.77519  2.98518  4.58477  3.61503
          0.03461  3.77673  4.49907  0.61958  0.77255  0.48576  0.95510
    325   1.16144  4.14942  3.36909  3.15927  3.96028  2.97579  4.19211  3.07195  3.17307  2.95748  4.00260  3.33193  3.70624  3.52388  3.42842  2.50191  2.77276  2.74326  5.39725  4.18738    325 a - - -
          2.68618  4.42225  2.77519  2.73123  3.46354  2.40513  3.72494  3.29354  2.67741  2.69355  4.24690  2.90347  2.73739  3.18146  2.89801  2.37887  2.77519  2.98518  4.58477  3.61503
          0.03461  3.77673  4.49907  0.61958  0.77255  0.48576  0.95510
    326   2.55408  4.33562  3.20784  3.09680  4.23451  0.89356  4.22026  3.81324  3.26463  3.47897  4.45627  3.37290  3.72367  3.59694  3.50856  2.72378  3.02800  3.36041  5.35230  4.33416    326 g - - -
          2.68618  4.42225  2.77519  2.73123  3.46354  2.40513  3.72494  3.29354  2.67741  2.69355  4.24690  2.90347  2.73739  3.18146  2.89801  2.37887  2.77519  2.98518  4.58477  3.61503
          0.03461  3.77673  4.49907  0.61958  0.77255  0.48576  0.95510
    327   3.05024  4.54260  4.03392  3.67645  3.10418  3.85738  4.36228  2.30688  3.44499  1.00320  3.16272  3.96078  4.31135  3.83644  3.63551  3.42143  3.35009  2.31873  4.94563  3.64590    327 l - - -
          2.68618  4.42225  2.77519  2.73123  3.46354  2.40513  3.72494  3.29354  2.67741  2.69355  4.24690  2.90347  2.73739  3.18146  2.89801  2.37887  2.77519  2.98518  4.58477  3.61503
          0.03461  3.77673  4.49907  0.61958  0.77255  0.48576  0.95510
    328   2.90215  4.74242  3.38352  2.91871  4.07273  3.40476  3.76364  3.61018  2.21186  3.14384  4.14938  3.28437  3.91457  2.99124  1.13588  2.99260  3.17636  3.33899  5.19639  4.02372    328 r - - -
          2.68618  4.42225  2.77519  2.73123  3.46354  2.40513  3.72494  3.29354  2.67741  2.69355  4.24690  2.90347  2.73739  3.18146  2.89801  2.37887  2.77519  2.98518  4.58477  3.61503
          0.03461  3.77673  4.49907  0.61958  0.77255  0.48576  0.95510
    329   2.55408  4.33562  3.20784  3.09680  4.23451  0.89356  4.22026  3.81324  3.26463  3.47897  4.45627  3.37290  3.72367  3.59694  3.50856  2.72378  3.02800  3.36041  5.35230  4.33416    329 g - - -
          2.68618  4.42225  2.77519  2.73123  3.46354  2.40513  3.72494  3.29354  2.67741  2.69355  4.24690  2.90347  2.73739  3.18146  2.89801  2.37887  2.77519  2.98518  4.58477  3.61503
          0.03461  3.77673  4.49907  0.61958  0.77255  0.48576  0.95510
    330   1.16144  4.14942  3.36909  3.15927  3.96028  2.97579  4.19211  3.07195  3.17307  2.95748  4.00260  3.33193  3.70624  3.52388  3.42842  2.50191  2.77276  2.74326  5.39725  4.18738    330 a - - -
          2.68618  4.42225  2.77519  2.73123  3.46354  2.40513  3.72494  3.29354  2.67741  2.69355  4.24690  2.90347  2.73739  3.18146  2.89801  2.37887  2.77519  2.98518  4.58477  3.61503
          0.03461  3.77673  4.49907  0.61958  0.77255  0.48576  0.95510
    331   2.27294  4.19044  3.12785  2.94209  3.98201  2.92230  4.05319  3.49296  3.00917  3.22179  4.15813  3.18047  3.65381  3.36680  3.29620  1.24540  2.74641  3.04931  5.36292  4.06569    331 s - - -
          2.68618  4.42225  2.77519  2.73123  3.46354  2.40513  3.72494  3.29354  2.67741  2.69355  4.24690  2.90347  2.73739  3.18146  2.89801  2.37887  2.77519  2.98518  4.58477  3.61503
          0.03461  3.77673  4.49907  0.61958  0.77255  0.48576  0.95510
    332   2.90215  4.74242  3.38352  2.91871  4.07273  3.40476  3.76364  3.61018  2.21186  3.14384  4.14938  3.28437  3.91457  2.99124  1.13588  2.99260  3.17636  3.33899  5.19639  4.02372    332 r - - -
          2.68618  4.42225  2.77519  2.73123  3.46354  2.40513  3.72494  3.29354  2.67741  2.69355  4.24690  2.90347  2.73739  3.18146  2.89801  2.37887  2.77519  2.98518  4.58477  3.61503
          0.03461  3.77673  4.49907  0.61958  0.77255  0.48576  0.95510
    333   2.90215  4.74242  3.38352  2.91871  4.07273  3.40476  3.76364  3.61018  2.21186  3.14384  4.14938  3.28437  3.91457  2.99124  1.13588  2.99260  3.17636  3.33899  5.19639  4.02372    333 r - - -
          2.68618  4.42225  2.77519  2.73123  3.46354  2.40513  3.72494  3.29354  2.67741  2.69355  4.24690  2.90347  2.73739  3.18146  2.89801  2.37887  2.77519  2.98518  4.58477  3.61503
          0.03461  3.77673  4.49907  0.61958  0.77255  0.48576  0.95510
    334   2.63387  4.40391  3.23126  3.05887  4.05692  3.09698  4.14202  3.58020  3.10839  3.21656  4.26443  3.37378  1.02669  3.50027  3.36243  2.79906  3.06862  3.23630  5.26731  4.17728    334 p - - -
          2.68618  4.42225  2.77519  2.73123  3.46354  2.40513  3.72494  3.29354  2.67741  2.69355  4.24690  2.90347  2.73739  3.18146  2.89801  2.37887  2.77519  2.98518  4.58477  3.61503
          0.03461  3.77673  4.49907  0.61958  0.77255  0.48576  0.95510
    335   2.36643  4.21026  3.34789  3.09898  3.88882  3.05177  4.12297  3.00451  3.04000  2.87121  3.93049  3.32182  3.74906  3.44046  3.30154  2.56696  1.34562  2.70982  5.33534  4.10633    335 t - - -
          2.68618  4.42225  2.77519  2.73123  3.46354  2.40513  3.72494  3.29354  2.67741  2.69355  4.24690  2.90347  2.73739  3.18146  2.89801  2.37887  2.77519  2.98518  4.58477  3.61503
          0.03461  3.77673  4.49907  0.61958  0.77255  0.48576  0.95510
    336   2.64850  4.63703  2.66442  2.54171  3.98589  3.12309  3.85174  3.67836  2.74894  3.33717  4.29527  1.33997  3.77165  3.12679  3.09818  2.72096  3.02872  3.31033  5.30336  3.94300    336 n - - -
          2.68618  4.42225  2.77519  2.73123  3.46354  2.40513  3.72494  3.29354  2.67741  2.69355  4.24690  2.90347  2.73739  3.18146  2.89801  2.37887  2.77519  2.98518  4.58477  3.61503
          0.03461  3.77673  4.49907  0.61958  0.77255  0.48576  0.95510
    337   3.05024  4.54260  4.03392  3.67645  3.10418  3.85738  4.36228  2.30688  3.44499  1.00320  3.16272  3.96078  4.31135  3.83644  3.63551  3.42143  3.35009  2.31873  4.94563  3.64590    337 l - - -
          2.68618  4.42225  2.77519  2.73123  3.46354  2.40513  3.72494  3.29354  2.67741  2.69355  4.24690  2.90347  2.73739  3.18146  2.89801  2.37887  2.77519  2.98518  4.58477  3.61503
          0.03461  3.77673  4.49907  0.61958  0.77255  0.48576  0.95510
    338   1.16144  4.14942  3.36909  3.15927  3.96028  2.97579  4.19211  3.07195  3.17307  2.95748  4.00260  3.33193  3.70624  3.52388  3.42842  2.50191  2.77276  2.74326  5.39725  4.18738    338 a - - -
          2.68618  4.42225  2.77519  2.73123  3.46354  2.40513  3.72494  3.29354  2.67741  2.69355  4.24690  2.90347  2.73739  3.18146  2.89801  2.37887  2.77519  2.98518  4.58477  3.61503
          0.03461  3.77673  4.49907  0.61958  0.77255  0.48576  0.95510
    339   2.88830  4.84233  3.05768  2.70097  4.20673  3.38500  3.71358  3.63066  1.17805  3.21831  4.18778  3.12865  3.89451  2.91266  2.42429  2.93828  3.15027  3.34484  5.30319  4.10314    339 k - - -
          2.68618  4.42225  2.77519  2.73123  3.46354  2.40513  3.72494  3.29354  2.67741  2.69355  4.24690  2.90347  2.73739  3.18146  2.89801  2.37887  2.77519  2.98518  4.58477  3.61503
          0.03461  3.77673  4.49907  0.61958  0.77255  0.48576  0.95510
    340   2.73300  4.30517  3.98992  3.65306  3.48320  3.62136  4.47225  2.06588  3.51919  2.18924  3.46613  3.85734  4.18932  3.88727  3.74032  3.12123  3.09827  1.15573  5.25035  3.97461    340 v - - -
          2.68618  4.42225  2.77519  2.73123  3.46354  2.40513  3.72494  3.29354  2.67741  2.69355  4.24690  2.90347  2.73739  3.18146  2.89801  2.37887  2.77519  2.98518  4.58477  3.61503
          0.03461  3.77673  4.49907  0.61958  0.77255  0.48576  0.95510
    341   2.90215  4.74242  3.38352  2.91871  4.07273  3.40476  3.76364  3.61018  2.21186  3.14384  4.14938  3.28437  3.91457  2.99124  1.13588  2.99260  3.17636  3.33899  5.19639  4.02372    341 r - - -
          2.68618  4.42225  2.77519  2.73123  3.46354  2.40513  3.72494  3.29354  2.67741  2.69355  4.24690  2.90347  2.73739  3.18146  2.89801  2.37887  2.77519  2.98518  4.58477  3.61503
          0.03461  3.77673  4.49907  0.61958  0.77255  0.48576  0.95510
    342   2.87512  4.95831  2.45664  1.17032  4.29341  3.21592  3.79842  3.72831  2.66718  3.36240  4.34384  2.88749  3.81691  3.01818  3.06358  2.86939  3.17972  3.42329  5.48344  4.20908    342 e - - -
          2.68618  4.42225  2.77519  2.73123  3.46354  2.40513  3.72494  3.29354  2.67741  2.69355  4.24690  2.90347  2.73739  3.18146  2.89801  2.37887  2.77519  2.98518  4.58477  3.61503
          0.03461  3.77673  4.49907  0.61958  0.77255  0.48576  0.95510
    343   2.73300  4.30517  3.98992  3.65306  3.48320  3.62136  4.47225  2.06588  3.51919  2.18924  3.46613  3.85734  4.18932  3.88727  3.74032  3.12123  3.09827  1.15573  5.25035  3.97461    343 v - - -
          2.68618  4.42225  2.77519  2.73123  3.46354  2.40513  3.72494  3.29354  2.67741  2.69355  4.24690  2.90347  2.73739  3.18146  2.89801  2.37887  2.77519  2.98518  4.58477  3.61503
          0.03461  3.77673  4.49907  0.61958  0.77255  0.48576  0.95510
    344   2.89749  4.46272  3.94768  3.53638  3.17194  3.76237  4.29385  2.33825  3.30869  1.78359  1.57508  3.82494  4.22470  3.69835  3.52477  3.23543  3.20211  2.33255  4.99846  3.75025    344 m - - -
          2.68618  4.42225  2.77519  2.73123  3.46354  2.40513  3.72494  3.29354  2.67741  2.69355  4.24690  2.90347  2.73739  3.18146  2.89801  2.37887  2.77519  2.98518  4.58477  3.61503
          0.03461  3.77673  4.49907  0.61958  0.77255  0.48576  0.95510
    345   2.81043  4.78761  2.84581  2.60235  3.94242  3.30568  3.75867  3.56135  2.43074  3.07300  4.10684  3.05998  3.85986  1.41525  2.71548  2.86378  3.10904  3.29803  5.23325  3.92150    345 q - - -
          2.68618  4.42225  2.77519  2.73123  3.46354  2.40513  3.72494  3.29354  2.67741  2.69355  4.24690  2.90347  2.73739  3.18146  2.89801  2.37887  2.77519  2.98518  4.58477  3.61503
          0.03461  3.77673  4.49907  0.61958  0.77255  0.48576  0.95510
    346   2.55408  4.33562  3.20784  3.09680  4.23451  0.89356  4.22026  3.81324  3.26463  3.47897  4.45627  3.37290  3.72367  3.59694  3.50856  2.72378  3.02800  3.36041  5.35230  4.33416    346 g - - -
          2.68618  4.42225  2.77519  2.73123  3.46354  2.40513  3.72494  3.29354  2.67741  2.69355  4.24690  2.90347  2.73739  3.18146  2.89801  2.37887  2.77519  2.98518  4.58477  3.61503
          0.03461  3.77673  4.49907  0.61958  0.77255  0.48576  0.95510
    347   2.63387  4.40391  3.23126  3.05887  4.05692  3.09698  4.14202  3.58020  3.10839  3.21656  4.26443  3.37378  1.02669  3.50027  3.36243  2.79906  3.06862  3.23630  5.26731  4.17728    347 p - - -
          2.68618  4.42225  2.77519  2.73123  3.46354  2.40513  3.72494  3.29354  2.67741  2.69355  4.24690  2.90347  2.73739  3.18146  2.89801  2.37887  2.77519  2.98518  4.58477  3.61503
          0.03461  3.77673  4.49907  0.61958  0.77255  0.48576  0.95510
    348   2.64850  4.63703  2.66442  2.54171  3.98589  3.12309  3.85174  3.67836  2.74894  3.33717  4.29527  1.33997  3.77165  3.12679  3.09818  2.72096  3.02872  3.31033  5.30336  3.94300    348 n - - -
          2.68618  4.42225  2.77519  2.73123  3.46354  2.40513  3.72494  3.29354  2.67741  2.69355  4.24690  2.90347  2.73739  3.18146  2.89801  2.37887  2.77519  2.98518  4.58477  3.61503
          0.03461  3.77673  4.49907  0.61958  0.77255  0.48576  0.95510
    349   2.87512  4.95831  2.45664  1.17032  4.29341  3.21592  3.79842  3.72831  2.66718  3.36240  4.34384  2.88749  3.81691  3.01818  3.06358  2.86939  3.17972  3.42329  5.48344  4.20908    349 e - - -
          2.68618  4.42225  2.77519  2.73123  3.46354  2.40513  3.72494  3.29354  2.67741  2.69355  4.24690  2.90347  2.73739  3.18146  2.89801  2.37887  2.77519  2.98518  4.58477  3.61503
          0.03461  3.77673  4.49907  0.61958  0.77255  0.48576  0.95510
    350   2.63387  4.40391  3.23126  3.05887  4.05692  3.09698  4.14202  3.58020  3.10839  3.21656  4.26443  3.37378  1.02669  3.50027  3.36243  2.79906  3.06862  3.23630  5.26731  4.17728    350 p - - -
          2.68618  4.42225  2.77519  2.73123  3.46354  2.40513  3.72494  3.29354  2.67741  2.69355  4.24690  2.90347  2.73739  3.18146  2.89801  2.37887  2.77519  2.98518  4.58477  3.61503
          0.03461  3.77673  4.49907  0.61958  0.77255  0.48576  0.95510
    351   2.63387  4.40391  3.23126  3.05887  4.05692  3.09698  4.14202  3.58020  3.10839  3.21656  4.26443  3.37378  1.02669  3.50027  3.36243  2.79906  3.06862  3.23630  5.26731  4.17728    351 p - - -
          2.68618  4.42225  2.77519  2.73123  3.46354  2.40513  3.72494  3.29354  2.67741  2.69355  4.24690  2.90347  2.73739  3.18146  2.89801  2.37887  2.77519  2.98518  4.58477  3.61503
          0.03461  3.77673  4.49907  0.61958  0.77255  0.48576  0.95510
    352   2.27294  4.19044  3.12785  2.94209  3.98201  2.92230  4.05319  3.49296  3.00917  3.22179  4.15813  3.18047  3.65381  3.36680  3.29620  1.24540  2.74641  3.04931  5.36292  4.06569    352 s - - -
          2.68618  4.42225  2.77519  2.73123  3.46354  2.40513  3.72494  3.29354  2.67741  2.69355  4.24690  2.90347  2.73739  3.18146  2.89801  2.37887  2.77519  2.98518  4.58477  3.61503
          0.03461  3.77673  4.49907  0.61958  0.77255  0.48576  0.95510
    353   2.73300  4.30517  3.98992  3.65306  3.48320  3.62136  4.47225  2.06588  3.51919  2.18924  3.46613  3.85734  4.18932  3.88727  3.74032  3.12123  3.09827  1.15573  5.25035  3.97461    353 v - - -
          2.68618  4.42225  2.77519  2.73123  3.46354  2.40513  3.72494  3.29354  2.67741  2.69355  4.24690  2.90347  2.73739  3.18146  2.89801  2.37887  2.77519  2.98518  4.58477  3.61503
          0.03461  3.77673  4.49907  0.61958  0.77255  0.48576  0.95510
    354   3.14044  4.57164  4.10604  3.80485  1.18286  3.84766  3.84204  2.67882  3.71483  2.07264  3.42524  3.91273  4.31052  3.91016  3.85820  3.41372  3.44263  2.66192  4.12441  2.50543    354 f - - -
          2.68618  4.42225  2.77519  2.73123  3.46354  2.40513  3.72494  3.29354  2.67741  2.69355  4.24690  2.90347  2.73739  3.18146  2.89801  2.37887  2.77519  2.98518  4.58477  3.61503
          0.03461  3.77673  4.49907  0.61958  0.77255  0.48576  0.95510
    355   3.05024  4.54260  4.03392  3.67645  3.10418  3.85738  4.36228  2.30688  3.44499  1.00320  3.16272  3.96078  4.31135  3.83644  3.63551  3.42143  3.35009  2.31873  4.94563  3.64590    355 l - - -
          2.68618  4.42225  2.77519  2.73123  3.46354  2.40513  3.72494  3.29354  2.67741  2.69355  4.24690  2.90347  2.73739  3.18146  2.89801  2.37887  2.77519  2.98518  4.58477  3.61503
          0.03461  3.77673  4.49907  0.61958  0.77255  0.48576  0.95510
    356   2.87512  4.95831  2.45664  1.17032  4.29341  3.21592  3.79842  3.72831  2.66718  3.36240  4.34384  2.88749  3.81691  3.01818  3.06358  2.86939  3.17972  3.42329  5.48344  4.20908    356 e - - -
          2.68618  4.42225  2.77519  2.73123  3.46354  2.40513  3.72494  3.29354  2.67741  2.69355  4.24690  2.90347  2.73739  3.18146  2.89801  2.37887  2.77519  2.98518  4.58477  3.61503
          0.03461  3.77673  4.49907  0.61958  0.77255  0.48576  0.95510
    357   2.90215  4.74242  3.38352  2.91871  4.07273  3.40476  3.76364  3.61018  2.21186  3.14384  4.14938  3.28437  3.91457  2.99124  1.13588  2.99260  3.17636  3.33899  5.19639  4.02372    357 r - - -
          2.68618  4.42225  2.77519  2.73123  3.46354  2.40513  3.72494  3.29354  2.67741  2.69355  4.24690  2.90347  2.73739  3.18146  2.89801  2.37887  2.77519  2.98518  4.58477  3.61503
          0.03461  3.77673  4.49907  0.61958  0.77255  0.48576  0.95510
    358   3.05024  4.54260  4.03392  3.67645  3.10418  3.85738  4.36228  2.30688  3.44499  1.00320  3.16272  3.96078  4.31135  3.83644  3.63551  3.42143  3.35009  2.31873  4.94563  3.64590    358 l - - -
          2.68618  4.42225  2.77519  2.73123  3.46354  2.40513  3.72494  3.29354  2.67741  2.69355  4.24690  2.90347  2.73739  3.18146  2.89801  2.37887  2.77519  2.98518  4.58477  3.61503
          0.03461  3.77673  4.49907  0.61958  0.77255  0.48576  0.95510
    359   3.05024  4.54260  4.03392  3.67645  3.10418  3.85738  4.36228  2.30688  3.44499  1.00320  3.16272  3.96078  4.31135  3.83644  3.63551  3.42143  3.35009  2.31873  4.94563  3.64590    359 l - - -
          2.68618  4.42225  2.77519  2.73123  3.46354  2.40513  3.72494  3.29354  2.67741  2.69355  4.24690  2.90347  2.73739  3.18146  2.89801  2.37887  2.77519  2.98518  4.58477  3.61503
          0.03461  3.77673  4.49907  0.61958  0.77255  0.48576  0.95510
    360   2.87512  4.95831  2.45664  1.17032  4.29341  3.21592  3.79842  3.72831  2.66718  3.36240  4.34384  2.88749  3.81691  3.01818  3.06358  2.86939  3.17972  3.42329  5.48344  4.20908    360 e - - -
          2.68618  4.42225  2.77519  2.73123  3.46354  2.40513  3.72494  3.29354  2.67741  2.69355  4.24690  2.90347  2.73739  3.18146  2.89801  2.37887  2.77519  2.98518  4.58477  3.61503
          0.03461  3.77673  4.49907  0.61958  0.77255  0.48576  0.95510
    361   1.16144  4.14942  3.36909  3.15927  3.96028  2.97579  4.19211  3.07195  3.17307  2.95748  4.00260  3.33193  3.70624  3.52388  3.42842  2.50191  2.77276  2.74326  5.39725  4.18738    361 a - - -
          2.68618  4.42225  2.77519  2.73123  3.46354  2.40513  3.72494  3.29354  2.67741  2.69355  4.24690  2.90347  2.73739  3.18146  2.89801  2.37887  2.77519  2.98518  4.58477  3.61503
          0.03461  3.77673  4.49907  0.61958  0.77255  0.48576  0.95510
    362   3.14044  4.57164  4.10604  3.80485  1.18286  3.84766  3.84204  2.67882  3.71483  2.07264  3.42524  3.91273  4.31052  3.91016  3.85820  3.41372  3.44263  2.66192  4.12441  2.50543    362 f - - -
          2.68618  4.42225  2.77519  2.73123  3.46354  2.40513  3.72494  3.29354  2.67741  2.69355  4.24690  2.90347  2.73739  3.18146  2.89801  2.37887  2.77519  2.98518  4.58477  3.61503
          0.03461  3.77673  4.49907  0.61958  0.77255  0.48576  0.95510
    363   2.90215  4.74242  3.38352  2.91871  4.07273  3.40476  3.76364  3.61018  2.21186  3.14384  4.14938  3.28437  3.91457  2.99124  1.13588  2.99260  3.17636  3.33899  5.19639  4.02372    363 r - - -
          2.68618  4.42225  2.77519  2.73123  3.46354  2.40513  3.72494  3.29354  2.67741  2.69355  4.24690  2.90347  2.73739  3.18146  2.89801  2.37887  2.77519  2.98518  4.58477  3.61503
          0.03461  3.77673  4.49907  0.61958  0.77255  0.48576  0.95510
    364   2.90215  4.74242  3.38352  2.91871  4.07273  3.40476  3.76364  3.61018  2.21186  3.14384  4.14938  3.28437  3.91457  2.99124  1.13588  2.99260  3.17636  3.33899  5.19639  4.02372    364 r - - -
          2.68618  4.42225  2.77519  2.73123  3.46354  2.40513  3.72494  3.29354  2.67741  2.69355  4.24690  2.90347  2.73739  3.18146  2.89801  2.37887  2.77519  2.98518  4.58477  3.61503
          0.03461  3.77673  4.49907  0.61958  0.77255  0.48576  0.95510
    365   3.11415  4.64195  3.69890  3.41295  2.30689  3.72010  3.58249  3.13717  3.27320  2.61522  3.82311  3.60928  4.19757  3.60236  3.47549  3.25950  3.40117  3.00361  3.94606  1.14147    365 y - - -
          2.68618  4.42225  2.77519  2.73123  3.46354  2.40513  3.72494  3.29354  2.67741  2.69355  4.24690  2.90347  2.73739  3.18146  2.89801  2.37887  2.77519  2.98518  4.58477  3.61503
          0.03461  3.77673  4.49907  0.61958  0.77255  0.48576  0.95510
    366   2.36643  4.21026  3.34789  3.09898  3.88882  3.05177  4.12297  3.00451  3.04000  2.87121  3.93049  3.32182  3.74906  3.44046  3.30154  2.56696  1.34562  2.70982  5.33534  4.10633    366 t - - -
          2.68618  4.42225  2.77519  2.73123  3.46354  2.40513  3.72494  3.29354  2.67741  2.69355  4.24690  2.90347  2.73739  3.18146  2.89801  2.37887  2.77519  2.98518  4.58477  3.61503
          0.03461  3.77673  4.49907  0.61958  0.77255  0.48576  0.95510
    367   2.63387  4.40391  3.23126  3.05887  4.05692  3.09698  4.14202  3.58020  3.10839  3.21656  4.26443  3.37378  1.02669  3.50027  3.36243  2.79906  3.06862  3.23630  5.26731  4.17728    367 p - - -
          2.68618  4.42225  2.77519  2.73123  3.46354  2.40513  3.72494  3.29354  2.67741  2.69355  4.24690  2.90347  2.73739  3.18146  2.89801  2.37887  2.77519  2.98518  4.58477  3.61503
          0.03461  3.77673  4.49907  0.61958  0.77255  0.48576  0.95510
    368   3.14044  4.57164  4.10604  3.80485  1.18286  3.84766  3.84204  2.67882  3.71483  2.07264  3.42524  3.91273  4.31052  3.91016  3.85820  3.41372  3.44263  2.66192  4.12441  2.50543    368 f - - -
          2.68618  4.42225  2.77519  2.73123  3.46354  2.40513  3.72494  3.29354  2.67741  2.69355  4.24690  2.90347  2.73739  3.18146  2.89801  2.37887  2.77519  2.98518  4.58477  3.61503
          0.03461  3.77673  4.49907  0.61958  0.77255  0.48576  0.95510
    369   2.89119  4.99618  1.06597  2.28568  4.36159  3.14207  3.85418  3.92897  2.92145  3.55591  4.53483  2.83593  3.78851  3.09537  3.42210  2.86658  3.22882  3.57945  5.54867  4.25414    369 d - - -
          2.68618  4.42225  2.77519  2.73123  3.46354  2.40513  3.72494  3.29354  2.67741  2.69355  4.24690  2.90347  2.73739  3.18146  2.89801  2.37887  2.77519  2.98518  4.58477  3.61503
          0.03461  3.77673  4.49907  0.61958  0.77255  0.48576  0.95510
    370   2.63387  4.40391  3.23126  3.05887  4.05692  3.09698  4.14202  3.58020  3.10839  3.21656  4.26443  3.37378  1.02669  3.50027  3.36243  2.79906  3.06862  3.23630  5.26731  4.17728    370 p - - -
          2.68618  4.42225  2.77519  2.73123  3.46354  2.40513  3.72494  3.29354  2.67741  2.69355  4.24690  2.90347  2.73739  3.18146  2.89801  2.37887  2.77519  2.98518  4.58477  3.61503
          0.03461  3.77673  4.49907  0.61958  0.77255  0.48576  0.95510
    371   2.36643  4.21026  3.34789  3.09898  3.88882  3.05177  4.12297  3.00451  3.04000  2.87121  3.93049  3.32182  3.74906  3.44046  3.30154  2.56696  1.34562  2.70982  5.33534  4.10633    371 t - - -
          2.68618  4.42225  2.77519  2.73123  3.46354  2.40513  3.72494  3.29354  2.67741  2.69355  4.24690  2.90347  2.73739  3.18146  2.89801  2.37887  2.77519  2.98518  4.58477  3.61503
          0.03461  3.77673  4.49907  0.61958  0.77255  0.48576  0.95510
    372   2.27294  4.19044  3.12785  2.94209  3.98201  2.92230  4.05319  3.49296  3.00917  3.22179  4.15813  3.18047  3.65381  3.36680  3.29620  1.24540  2.74641  3.04931  5.36292  4.06569    372 s - - -
          2.68618  4.42225  2.77519  2.73123  3.46354  2.40513  3.72494  3.29354  2.67741  2.69355  4.24690  2.90347  2.73739  3.18146  2.89801  2.37887  2.77519  2.98518  4.58477  3.61503
          0.03461  3.77673  4.49907  0.61958  0.77255  0.48576  0.95510
    373   2.87512  4.95831  2.45664  1.17032  4.29341  3.21592  3.79842  3.72831  2.66718  3.36240  4.34384  2.88749  3.81691  3.01818  3.06358  2.86939  3.17972  3.42329  5.48344  4.20908    373 e - - -
          2.68618  4.42225  2.77519  2.73123  3.46354  2.40513  3.72494  3.29354  2.67741  2.69355  4.24690  2.90347  2.73739  3.18146  2.89801  2.37887  2.77519  2.98518  4.58477  3.61503
          0.03461  3.77673  4.49907  0.61958  0.77255  0.48576  0.95510
    374   1.16144  4.14942  3.36909  3.15927  3.96028  2.97579  4.19211  3.07195  3.17307  2.95748  4.00260  3.33193  3.70624  3.52388  3.42842  2.50191  2.77276  2.74326  5.39725  4.18738    374 a - - -
          2.68618  4.42225  2.77519  2.73123  3.46354  2.40513  3.72494  3.29354  2.67741  2.69355  4.24690  2.90347  2.73739  3.18146  2.89801  2.37887  2.77519  2.98518  4.58477  3.61503
          0.03461  3.77673  4.49907  0.61958  0.77255  0.48576  0.95510
    375   2.81043  4.78761  2.84581  2.60235  3.94242  3.30568  3.75867  3.56135  2.43074  3.07300  4.10684  3.05998  3.85986  1.41525  2.71548  2.86378  3.10904  3.29803  5.23325  3.92150    375 q - - -
          2.68618  4.42225  2.77519  2.73123  3.46354  2.40513  3.72494  3.29354  2.67741  2.69355  4.24690  2.90347  2.73739  3.18146  2.89801  2.37887  2.77519  2.98518  4.58477  3.61503
          0.03461  3.77673  4.49907  0.61958  0.77255  0.48576  0.95510
    376   2.88830  4.84233  3.05768  2.70097  4.20673  3.38500  3.71358  3.63066  1.17805  3.21831  4.18778  3.12865  3.89451  2.91266  2.42429  2.93828  3.15027  3.34484  5.30319  4.10314    376 k - - -
          2.68618  4.42225  2.77519  2.73123  3.46354  2.40513  3.72494  3.29354  2.67741  2.69355  4.24690  2.90347  2.73739  3.18146  2.89801  2.37887  2.77519  2.98518  4.58477  3.61503
          0.03461  3.77673  4.49907  0.61958  0.77255  0.48576  0.95510
    377   1.16144  4.14942  3.36909  3.15927  3.96028  2.97579  4.19211  3.07195  3.17307  2.95748  4.00260  3.33193  3.70624  3.52388  3.42842  2.50191  2.77276  2.74326  5.39725  4.18738    377 a - - -
          2.68618  4.42225  2.77519  2.73123  3.46354  2.40513  3.72494  3.29354  2.67741  2.69355  4.24690  2.90347  2.73739  3.18146  2.89801  2.37887  2.77519  2.98518  4.58477  3.61503
          0.03461  3.77673  4.49907  0.61958  0.77255  0.48576  0.95510
    378   2.27294  4.19044  3.12785  2.94209  3.98201  2.92230  4.05319  3.49296  3.00917  3.22179  4.15813  3.18047  3.65381  3.36680  3.29620  1.24540  2.74641  3.04931  5.36292  4.06569    378 s - - -
          2.68618  4.42225  2.77519  2.73123  3.46354  2.40513  3.72494  3.29354  2.67741  2.69355  4.24690  2.90347  2.73739  3.18146  2.89801  2.37887  2.77519  2.98518  4.58477  3.61503
          0.03461  3.77673  4.49907  0.61958  0.77255  0.48576  0.95510
    379   2.73300  4.30517  3.98992  3.65306  3.48320  3.62136  4.47225  2.06588  3.51919  2.18924  3.46613  3.85734  4.18932  3.88727  3.74032  3.12123  3.09827  1.15573  5.25035  3.97461    379 v - - -
          2.68618  4.42225  2.77519  2.73123  3.46354  2.40513  3.72494  3.29354  2.67741  2.69355  4.24690  2.90347  2.73739  3.18146  2.89801  2.37887  2.77519  2.98518  4.58477  3.61503
          0.03461  3.77673  4.49907  0.61958  0.77255  0.48576  0.95510
    380   1.16144  4.14942  3.36909  3.15927  3.96028  2.97579  4.19211  3.07195  3.17307  2.95748  4.00260  3.33193  3.70624  3.52388  3.42842  2.50191  2.77276  2.74326  5.39725  4.18738    380 a - - -
          2.68618  4.42225  2.77519  2.73123  3.46354  2.40513  3.72494  3.29354  2.67741  2.69355  4.24690  2.90347  2.73739  3.18146  2.89801  2.37887  2.77519  2.98518  4.58477  3.61503
          0.03461  3.77673  4.49907  0.61958  0.77255  0.48576  0.95510
    381   3.05024  4.54260  4.03392  3.67645  3.10418  3.85738  4.36228  2.30688  3.44499  1.00320  3.16272  3.96078  4.31135  3.83644  3.63551  3.42143  3.35009  2.31873  4.94563  3.64590    381 l - - -
          2.68618  4.42225  2.77519  2.73123  3.46354  2.40513  3.72494  3.29354  2.67741  2.69355  4.24690  2.90347  2.73739  3.18146  2.89801  2.37887  2.77519  2.98518  4.58477  3.61503
          0.03461  3.77673  4.49907  0.61958  0.77255  0.48576  0.95510
    382   1.16144  4.14942  3.36909  3.15927  3.96028  2.97579  4.19211  3.07195  3.17307  2.95748  4.00260  3.33193  3.70624  3.52388  3.42842  2.50191  2.77276  2.74326  5.39725  4.18738    382 a - - -
          2.68618  4.42225  2.77519  2.73123  3.46354  2.40513  3.72494  3.29354  2.67741  2.69355  4.24690  2.90347  2.73739  3.18146  2.89801  2.37887  2.77519  2.98518  4.58477  3.61503
          0.03461  3.77673  4.49907  0.61958  0.77255  0.48576  0.95510
    383   3.14044  4.57164  4.10604  3.80485  1.18286  3.84766  3.84204  2.67882  3.71483  2.07264  3.42524  3.91273  4.31052  3.91016  3.85820  3.41372  3.44263  2.66192  4.12441  2.50543    383 f - - -
          2.68618  4.42225  2.77519  2.73123  3.46354  2.40513  3.72494  3.29354  2.67741  2.69355  4.24690  2.90347  2.73739  3.18146  2.89801  2.37887  2.77519  2.98518  4.58477  3.61503
          0.03461  3.77673  4.49907  0.61958  0.77255  0.48576  0.95510
    384   2.95654  4.40587  4.19331  3.80795  3.31273  3.95770  4.55578  1.20547  3.63392  1.92212  3.26677  4.06679  4.40087  3.99395  3.84160  3.44623  3.25864  1.85263  5.18147  3.90935    384 i - - -
          2.68618  4.42225  2.77519  2.73123  3.46354  2.40513  3.72494  3.29354  2.67741  2.69355  4.24690  2.90347  2.73739  3.18146  2.89801  2.37887  2.77519  2.98518  4.58477  3.61503
          0.03461  3.77673  4.49907  0.61958  0.77255  0.48576  0.95510
    385   2.55408  4.33562  3.20784  3.09680  4.23451  0.89356  4.22026  3.81324  3.26463  3.47897  4.45627  3.37290  3.72367  3.59694  3.50856  2.72378  3.02800  3.36041  5.35230  4.33416    385 g - - -
          2.68618  4.42225  2.77519  2.73123  3.46354  2.40513  3.72494  3.29354  2.67741  2.69355  4.24690  2.90347  2.73739  3.18146  2.89801  2.37887  2.77519  2.98518  4.58477  3.61503
          0.03461  3.77673  4.49907  0.61958  0.77255  0.48576  0.95510
    386   2.81043  4.78761  2.84581  2.60235  3.94242  3.30568  3.75867  3.56135  2.43074  3.07300  4.10684  3.05998  3.85986  1.41525  2.71548  2.86378  3.10904  3.29803  5.23325  3.92150    386 q - - -
          2.68618  4.42225  2.77519  2.73123  3.46354  2.40513  3.72494  3.29354  2.67741  2.69355  4.24690  2.90347  2.73739  3.18146  2.89801  2.37887  2.77519  2.98518  4.58477  3.61503
          0.03461  3.77673  4.49907  0.61958  0.77255  0.48576  0.95510
    387   2.27294  4.19044  3.12785  2.94209  3.98201  2.92230  4.05319  3.49296  3.00917  3.22179  4.15813  3.18047  3.65381  3.36680  3.29620  1.24540  2.74641  3.04931  5.36292  4.06569    387 s - - -
          2.68618  4.42225  2.77519  2.73123  3.46354  2.40513  3.72494  3.29354  2.67741  2.69355  4.24690  2.90347  2.73739  3.18146  2.89801  2.37887  2.77519  2.98518  4.58477  3.61503
          0.03461  3.77673  4.49907  0.61958  0.77255  0.48576  0.95510
    388   1.16144  4.14942  3.36909  3.15927  3.96028  2.97579  4.19211  3.07195  3.17307  2.95748  4.00260  3.33193  3.70624  3.52388  3.42842  2.50191  2.77276  2.74326  5.39725  4.18738    388 a - - -
          2.68618  4.42225  2.77519  2.73123  3.46354  2.40513  3.72494  3.29354  2.67741  2.69355  4.24690  2.90347  2.73739  3.18146  2.89801  2.37887  2.77519  2.98518  4.58477  3.61503
          0.03461  3.77673  4.49907  0.61958  0.77255  0.48576  0.95510
    389   3.05024  4.54260  4.03392  3.67645  3.10418  3.85738  4.36228  2.30688  3.44499  1.00320  3.16272  3.96078  4.31135  3.83644  3.63551  3.42143  3.35009  2.31873  4.94563  3.64590    389 l - - -
          2.68618  4.42225  2.77519  2.73123  3.46354  2.40513  3.72494  3.29354  2.67741  2.69355  4.24690  2.90347  2.73739  3.18146  2.89801  2.37887  2.77519  2.98518  4.58477  3.61503
          0.03461  3.77673  4.49907  0.61958  0.77255  0.48576  0.95510
    390   2.89119  4.99618  1.06597  2.28568  4.36159  3.14207  3.85418  3.92897  2.92145  3.55591  4.53483  2.83593  3.78851  3.09537  3.42210  2.86658  3.22882  3.57945  5.54867  4.25414    390 d - - -
          2.68618  4.42225  2.77519  2.73123  3.46354  2.40513  3.72494  3.29354  2.67741  2.69355  4.24690  2.90347  2.73739  3.18146  2.89801  2.37887  2.77519  2.98518  4.58477  3.61503
          0.03461  3.77673  4.49907  0.61958  0.77255  0.48576  0.95510
    391   2.95654  4.40587  4.19331  3.80795  3.31273  3.95770  4.55578  1.20547  3.63392  1.92212  3.26677  4.06679  4.40087  3.99395  3.84160  3.44623  3.25864  1.85263  5.18147  3.90935    391 i - - -
          2.68618  4.42225  2.77519  2.73123  3.46354  2.40513  3.72494  3.29354  2.67741  2.69355  4.24690  2.90347  2.73739  3.18146  2.89801  2.37887  2.77519  2.98518  4.58477  3.61503
          0.03461  3.77673  4.49907  0.61958  0.77255  0.48576  0.95510
    392   2.90215  4.74242  3.38352  2.91871  4.07273  3.40476  3.76364  3.61018  2.21186  3.14384  4.14938  3.28437  3.91457  2.99124  1.13588  2.99260  3.17636  3.33899  5.19639  4.02372    392 r - - -
          2.68618  4.42225  2.77519  2.73123  3.46354  2.40513  3.72494  3.29354  2.67741  2.69355  4.24690  2.90347  2.73739  3.18146  2.89801  2.37887  2.77519  2.98518  4.58477  3.61503
          0.03461  3.77673  4.49907  0.61958  0.77255  0.48576  0.95510
    393   2.88830  4.84233  3.05768  2.70097  4.20673  3.38500  3.71358  3.63066  1.17805  3.21831  4.18778  3.12865  3.89451  2.91266  2.42429  2.93828  3.15027  3.34484  5.30319  4.10314    393 k - - -
          2.68618  4.42225  2.77519  2.73123  3.46354  2.40513  3.72494  3.29354  2.67741  2.69355  4.24690  2.90347  2.73739  3.18146  2.89801  2.37887  2.77519  2.98518  4.58477  3.61503
          0.03461  3.77673  4.49907  0.61958  0.77255  0.48576  0.95510
    394   2.88830  4.84233  3.05768  2.70097  4.20673  3.38500  3.71358  3.63066  1.17805  3.21831  4.18778  3.12865  3.89451  2.91266  2.42429  2.93828  3.15027  3.34484  5.30319  4.10314    394 k - - -
          2.68618  4.42225  2.77519  2.73123  3.46354  2.40513  3.72494  3.29354  2.67741  2.69355  4.24690  2.90347  2.73739  3.18146  2.89801  2.37887  2.77519  2.98518  4.58477  3.61503
          0.03461  3.77673  4.49907  0.61958  0.77255  0.48576  0.95510
    395   3.05024  4.54260  4.03392  3.67645  3.10418  3.85738  4.36228  2.30688  3.44499  1.00320  3.16272  3.96078  4.31135  3.83644  3.63551  3.42143  3.35009  2.31873  4.94563  3.64590    395 l - - -
          2.68618  4.42225  2.77519  2.73123  3.46354  2.40513  3.72494  3.29354  2.67741  2.69355  4.24690  2.90347  2.73739  3.18146  2.89801  2.37887  2.77519  2.98518  4.58477  3.61503
          0.03461  3.77673  4.49907  0.61958  0.77255  0.48576  0.95510
    396   2.81043  4.78761  2.84581  2.60235  3.94242  3.30568  3.75867  3.56135  2.43074  3.07300  4.10684  3.05998  3.85986  1.41525  2.71548  2.86378  3.10904  3.29803  5.23325  3.92150    396 q - - -
          2.68618  4.42225  2.77519  2.73123  3.46354  2.40513  3.72494  3.29354  2.67741  2.69355  4.24690  2.90347  2.73739  3.18146  2.89801  2.37887  2.77519  2.98518  4.58477  3.61503
          0.03461  3.77673  4.49907  0.61958  0.77255  0.48576  0.95510
    397   2.90215  4.74242  3.38352  2.91871  4.07273  3.40476  3.76364  3.61018  2.21186  3.14384  4.14938  3.28437  3.91457  2.99124  1.13588  2.99260  3.17636  3.33899  5.19639  4.02372    397 r - - -
          2.68618  4.42225  2.77519  2.73123  3.46354  2.40513  3.72494  3.29354  2.67741  2.69355  4.24690  2.90347  2.73739  3.18146  2.89801  2.37887  2.77519  2.98518  4.58477  3.61503
          0.03461  3.77673  4.49907  0.61958  0.77255  0.48576  0.95510
    398   3.05024  4.54260  4.03392  3.67645  3.10418  3.85738  4.36228  2.30688  3.44499  1.00320  3.16272  3.96078  4.31135  3.83644  3.63551  3.42143  3.35009  2.31873  4.94563  3.64590    398 l - - -
          2.68618  4.42225  2.77519  2.73123  3.46354  2.40513  3.72494  3.29354  2.67741  2.69355  4.24690  2.90347  2.73739  3.18146  2.89801  2.37887  2.77519  2.98518  4.58477  3.61503
          0.03461  3.77673  4.49907  0.61958  0.77255  0.48576  0.95510
    399   2.87512  4.95831  2.45664  1.17032  4.29341  3.21592  3.79842  3.72831  2.66718  3.36240  4.34384  2.88749  3.81691  3.01818  3.06358  2.86939  3.17972  3.42329  5.48344  4.20908    399 e - - -
          2.68618  4.42225  2.77519  2.73123  3.46354  2.40513  3.72494  3.29354  2.67741  2.69355  4.24690  2.90347  2.73739  3.18146  2.89801  2.37887  2.77519  2.98518  4.58477  3.61503
          0.03461  3.77673  4.49907  0.61958  0.77255  0.48576  0.95510
    400   2.55408  4.33562  3.20784  3.09680  4.23451  0.89356  4.22026  3.81324  3.26463  3.47897  4.45627  3.37290  3.72367  3.59694  3.50856  2.72378  3.02800  3.36041  5.35230  4.33416    400 g - - -
          2.68618  4.42225  2.77519  2.73123  3.46354  2.40513  3.72494  3.29354  2.67741  2.69355  4.24690  2.90347  2.73739  3.18146  2.89801  2.37887  2.77519  2.98518  4.58477  3.61503
          0.03461  3.77673  4.49907  0.61958  0.77255  0.48576  0.95510
    401   3.05024  4.54260  4.03392  3.67645  3.10418  3.85738  4.36228  2.30688  3.44499  1.00320  3.16272  3.96078  4.31135  3.83644  3.63551  3.42143  3.35009  2.31873  4.94563  3.64590    401 l - - -
          2.68618  4.42225  2.77519  2.73123  3.46354  2.40513  3.72494  3.29354  2.67741  2.69355  4.24690  2.90347  2.73739  3.18146  2.89801  2.37887  2.77519  2.98518  4.58477  3.61503
          0.03461  3.77673  4.49907  0.61958  0.77255  0.48576  0.95510
    402   2.81043  4.78761  2.84581  2.60235  3.94242  3.30568  3.75867  3.56135  2.43074  3.07300  4.10684  3.05998  3.85986  1.41525  2.71548  2.86378  3.10904  3.29803  5.23325  3.92150    402 q - - -
          2.68618  4.42225  2.77519  2.73123  3.46354  2.40513  3.72494  3.29354  2.67741  2.69355  4.24690  2.90347  2.73739  3.18146  2.89801  2.37887  2.77519  2.98518  4.58477  3.61503
          0.03461  3.77673  4.49907  0.61958  0.77255  0.48576  0.95510
    403   2.87512  4.95831  2.45664  1.17032  4.29341  3.21592  3.79842  3.72831  2.66718  3.36240  4.34384  2.88749  3.81691  3.01818  3.06358  2.86939  3.17972  3.42329  5.48344  4.20908    403 e - - -
          2.68618  4.42225  2.77519  2.73123  3.46354  2.40513  3.72494  3.29354  2.67741  2.69355  4.24690  2.90347  2.73739  3.18146  2.89801  2.37887  2.77519  2.98518  4.58477  3.61503
          0.03461  3.77673  4.49907  0.61958  0.77255  0.48576  0.95510
    404   1.16144  4.14942  3.36909  3.15927  3.96028  2.97579  4.19211  3.07195  3.17307  2.95748  4.00260  3.33193  3.70624  3.52388  3.42842  2.50191  2.77276  2.74326  5.39725  4.18738    404 a - - -
          2.68618  4.42225  2.77519  2.73123  3.46354  2.40513  3.72494  3.29354  2.67741  2.69355  4.24690  2.90347  2.73739  3.18146  2.89801  2.37887  2.77519  2.98518  4.58477  3.61503
          0.03461  3.77673  4.49907  0.61958  0.77255  0.48576  0.95510
    405   2.87512  4.95831  2.45664  1.17032  4.29341  3.21592  3.79842  3.72831  2.66718  3.36240  4.34384  2.88749  3.81691  3.01818  3.06358  2.86939  3.17972  3.42329  5.48344  4.20908    405 e - - -
          2.68618  4.42225  2.77519  2.73123  3.46354  2.40513  3.72494  3.29354  2.67741  2.69355  4.24690  2.90347  2.73739  3.18146  2.89801  2.37887  2.77519  2.98518  4.58477  3.61503
          0.03461  3.77673  4.49907  0.61958  0.77255  0.48576  0.95510
    406   3.05024  4.54260  4.03392  3.67645  3.10418  3.85738  4.36228  2.30688  3.44499  1.00320  3.16272  3.96078  4.31135  3.83644  3.63551  3.42143  3.35009  2.31873  4.94563  3.64590    406 l - - -
          2.68618  4.42225  2.77519  2.73123  3.46354  2.40513  3.72494  3.29354  2.67741  2.69355  4.24690  2.90347  2.73739  3.18146  2.89801  2.37887  2.77519  2.98518  4.58477  3.61503
          0.03461  3.77673  4.49907  0.61958  0.77255  0.48576  0.95510
    407   2.90215  4.74242  3.38352  2.91871  4.07273  3.40476  3.76364  3.61018  2.21186  3.14384  4.14938  3.28437  3.91457  2.99124  1.13588  2.99260  3.17636  3.33899  5.19639  4.02372    407 r - - -
          2.68618  4.42225  2.77519  2.73123  3.46354  2.40513  3.72494  3.29354  2.67741  2.69355  4.24690  2.90347  2.73739  3.18146  2.89801  2.37887  2.77519  2.98518  4.58477  3.61503
          0.03461  3.77673  4.49907  0.61958  0.77255  0.48576  0.95510
    408   2.89119  4.99618  1.06597  2.28568  4.36159  3.14207  3.85418  3.92897  2.92145  3.55591  4.53483  2.83593  3.78851  3.09537  3.42210  2.86658  3.22882  3.57945  5.54867  4.25414    408 d - - -
          2.68618  4.42225  2.77519  2.73123  3.46354  2.40513  3.72494  3.29354  2.67741  2.69355  4.24690  2.90347  2.73739  3.18146  2.89801  2.37887  2.77519  2.98518  4.58477  3.61503
          0.03461  3.77673  4.49907  0.61958  0.77255  0.48576  0.95510
    409   3.05024  4.54260  4.03392  3.67645  3.10418  3.85738  4.36228  2.30688  3.44499  1.00320  3.16272  3.96078  4.31135  3.83644  3.63551  3.42143  3.35009  2.31873  4.94563  3.64590    409 l - - -
          2.68618  4.42225  2.77519  2.73123  3.46354  2.40513  3.72494  3.29354  2.67741  2.69355  4.24690  2.90347  2.73739  3.18146  2.89801  2.37887  2.77519  2.98518  4.58477  3.61503
          0.03461  3.77673  4.49907  0.61958  0.77255  0.48576  0.95510
    410   2.73300  4.30517  3.98992  3.65306  3.48320  3.62136  4.47225  2.06588  3.51919  2.18924  3.46613  3.85734  4.18932  3.88727  3.74032  3.12123  3.09827  1.15573  5.25035  3.97461    410 v - - -
          2.68618  4.42225  2.77519  2.73123  3.46354  2.40513  3.72494  3.29354  2.67741  2.69355  4.24690  2.90347  2.73739  3.18146  2.89801  2.37887  2.77519  2.98518  4.58477  3.61503
          0.03461  3.77673  4.49907  0.61958  0.77255  0.48576  0.95510
    411   2.88830  4.84233  3.05768  2.70097  4.20673  3.38500  3.71358  3.63066  1.17805  3.21831  4.18778  3.12865  3.89451  2.91266  2.42429  2.93828  3.15027  3.34484  5.30319  4.10314    411 k - - -
          2.68618  4.42225  2.77519  2.73123  3.46354  2.40513  3.72494  3.29354  2.67741  2.69355  4.24690  2.90347  2.73739  3.18146  2.89801  2.37887  2.77519  2.98518  4.58477  3.61503
          0.03461  3.77673  4.49907  0.61958  0.77255  0.48576  0.95510
    412   2.87512  4.95831  2.45664  1.17032  4.29341  3.21592  3.79842  3.72831  2.66718  3.36240  4.34384  2.88749  3.81691  3.01818  3.06358  2.86939  3.17972  3.42329  5.48344  4.20908    412 e - - -
          2.68618  4.42225  2.77519  2.73123  3.46354  2.40513  3.72494  3.29354  2.67741  2.69355  4.24690  2.90347  2.73739  3.18146  2.89801  2.37887  2.77519  2.98518  4.58477  3.61503
          0.03461  3.77673  4.49907  0.61958  0.77255  0.48576  0.95510
    413   1.16144  4.14942  3.36909  3.15927  3.96028  2.97579  4.19211  3.07195  3.17307  2.95748  4.00260  3.33193  3.70624  3.52388  3.42842  2.50191  2.77276  2.74326  5.39725  4.18738    413 a - - -
          2.68618  4.42225  2.77519  2.73123  3.46354  2.40513  3.72494  3.29354  2.67741  2.69355  4.24690  2.90347  2.73739  3.18146  2.89801  2.37887  2.77519  2.98518  4.58477  3.61503
          0.03461  3.77673  4.49907  0.61958  0.77255  0.48576  0.95510
    414   2.87512  4.95831  2.45664  1.17032  4.29341  3.21592  3.79842  3.72831  2.66718  3.36240  4.34384  2.88749  3.81691  3.01818  3.06358  2.86939  3.17972  3.42329  5.48344  4.20908    414 e - - -
          2.68618  4.42225  2.77519  2.73123  3.46354  2.40513  3.72494  3.29354  2.67741  2.69355  4.24690  2.90347  2.73739  3.18146  2.89801  2.37887  2.77519  2.98518  4.58477  3.61503
          0.03461  3.77673  4.49907  0.61958  0.77255  0.48576  0.95510
    415   2.88830  4.84233  3.05768  2.70097  4.20673  3.38500  3.71358  3.63066  1.17805  3.21831  4.18778  3.12865  3.89451  2.91266  2.42429  2.93828  3.15027  3.34484  5.30319  4.10314    415 k - - -
          2.68618  4.42225  2.77519  2.73123  3.46354  2.40513  3.72494  3.29354  2.67741  2.69355  4.24690  2.90347  2.73739  3.18146  2.89801  2.37887  2.77519  2.98518  4.58477  3.61503
          0.03461  3.77673  4.49907  0.61958  0.77255  0.48576  0.95510
    416   2.73300  4.30517  3.98992  3.65306  3.48320  3.62136  4.47225  2.06588  3.51919  2.18924  3.46613  3.85734  4.18932  3.88727  3.74032  3.12123  3.09827  1.15573  5.25035  3.97461    416 v - - -
          2.68618  4.42225  2.77519  2.73123  3.46354  2.40513  3.72494  3.29354  2.67741  2.69355  4.24690  2.90347  2.73739  3.18146  2.89801  2.37887  2.77519  2.98518  4.58477  3.61503
          0.03461  3.77673  4.49907  0.61958  0.77255  0.48576  0.95510
    417   3.11415  4.64195  3.69890  3.41295  2.30689  3.72010  3.58249  3.13717  3.27320  2.61522  3.82311  3.60928  4.19757  3.60236  3.47549  3.25950  3.40117  3.00361  3.94606  1.14147    417 y - - -
          2.68618  4.42225  2.77519  2.73123  3.46354  2.40513  3.72494  3.29354  2.67741  2.69355  4.24690  2.90347  2.73739  3.18146  2.89801  2.37887  2.77519  2.98518  4.58477  3.61503
          0.03461  3.77673  4.49907  0.61958  0.77255  0.48576  0.95510
    418   3.11415  4.64195  3.69890  3.41295  2.30689  3.72010  3.58249  3.13717  3.27320  2.61522  3.82311  3.60928  4.19757  3.60236  3.47549  3.25950  3.40117  3.00361  3.94606  1.14147    418 y - - -
          2.68618  4.42225  2.77519  2.73123  3.46354  2.40513  3.72494  3.29354  2.67741  2.69355  4.24690  2.90347  2.73739  3.18146  2.89801  2.37887  2.77519  2.98518  4.58477  3.61503
          0.03461  3.77673  4.49907  0.61958  0.77255  0.48576  0.95510
    419   2.88830  4.84233  3.05768  2.70097  4.20673  3.38500  3.71358  3.63066  1.17805  3.21831  4.18778  3.12865  3.89451  2.91266  2.42429  2.93828  3.15027  3.34484  5.30319  4.10314    419 k - - -
          2.68618  4.42225  2.77519  2.73123  3.46354  2.40513  3.72494  3.29354  2.67741  2.69355  4.24690  2.90347  2.73739  3.18146  2.89801  2.37887  2.77519  2.98518  4.58477  3.61503
          0.03461  3.77673  4.49907  0.61958  0.77255  0.48576  0.95510
    420   2.90215  4.74242  3.38352  2.91871  4.07273  3.40476  3.76364  3.61018  2.21186  3.14384  4.14938  3.28437  3.91457  2.99124  1.13588  2.99260  3.17636  3.33899  5.19639  4.02372    420 r - - -
          2.68618  4.42225  2.77519  2.73123  3.46354  2.40513  3.72494  3.29354  2.67741  2.69355  4.24690  2.90347  2.73739  3.18146  2.89801  2.37887  2.77519  2.98518  4.58477  3.61503
          0.03461  3.77673  4.49907  0.61958  0.77255  0.48576  0.95510
    421   2.87512  4.95831  2.45664  1.17032  4.29341  3.21592  3.79842  3.72831  2.66718  3.36240  4.34384  2.88749  3.81691  3.01818  3.06358  2.86939  3.17972  3.42329  5.48344  4.20908    421 e - - -
          2.68618  4.42225  2.77519  2.73123  3.46354  2.40513  3.72494  3.29354  2.67741  2.69355  4.24690  2.90347  2.73739  3.18146  2.89801  2.37887  2.77519  2.98518  4.58477  3.61503
          0.03461  3.77673  4.49907  0.61958  0.77255  0.48576  0.95510
    422   2.36643  4.21026  3.34789  3.09898  3.88882  3.05177  4.12297  3.00451  3.04000  2.87121  3.93049  3.32182  3.74906  3.44046  3.30154  2.56696  1.34562  2.70982  5.33534  4.10633    422 t - - -
          2.68618  4.42225  2.77519  2.73123  3.46354  2.40513  3.72494  3.29354  2.67741  2.69355  4.24690  2.90347  2.73739  3.18146  2.89801  2.37887  2.77519  2.98518  4.58477  3.61503
          0.03461  3.77673  4.49907  0.61958  0.77255  0.48576  0.95510
    423   2.87512  4.95831  2.45664  1.17032  4.29341  3.21592  3.79842  3.72831  2.66718  3.36240  4.34384  2.88749  3.81691  3.01818  3.06358  2.86939  3.17972  3.42329  5.48344  4.20908    423 e - - -
          2.68618  4.42225  2.77519  2.73123  3.46354  2.40513  3.72494  3.29354  2.67741  2.69355  4.24690  2.90347  2.73739  3.18146  2.89801  2.37887  2.77519  2.98518  4.58477  3.61503
          0.03461  3.77673  4.49907  0.61958  0.77255  0.48576  0.95510
    424   2.87512  4.95831  2.45664  1.17032  4.29341  3.21592  3.79842  3.72831  2.66718  3.36240  4.34384  2.88749  3.81691  3.01818  3.06358  2.86939  3.17972  3.42329  5.48344  4.20908    424 e - - -
          2.68618  4.42225  2.77519  2.73123  3.46354  2.40513  3.72494  3.29354  2.67741  2.69355  4.24690  2.90347  2.73739  3.18146  2.89801  2.37887  2.77519  2.98518  4.58477  3.61503
          0.03461  3.77673  4.49907  0.61958  0.77255  0.48576  0.95510
    425   2.87512  4.95831  2.45664  1.17032  4.29341  3.21592  3.79842  3.72831  2.66718  3.36240  4.34384  2.88749  3.81691  3.01818  3.06358  2.86939  3.17972  3.42329  5.48344  4.20908    425 e - - -
          2.68618  4.42225  2.77519  2.73123  3.46354  2.40513  3.72494  3.29354  2.67741  2.69355  4.24690  2.90347  2.73739  3.18146  2.89801  2.37887  2.77519  2.98518  4.58477  3.61503
          0.03461  3.77673  4.49907  0.61958  0.77255  0.48576  0.95510
    426   2.90215  4.74242  3.38352  2.91871  4.07273  3.40476  3.76364  3.61018  2.21186  3.14384  4.14938  3.28437  3.91457  2.99124  1.13588  2.99260  3.17636  3.33899  5.19639  4.02372    426 r - - -
          2.68618  4.42225  2.77519  2.73123  3.46354  2.40513  3.72494  3.29354  2.67741  2.69355  4.24690  2.90347  2.73739  3.18146  2.89801  2.37887  2.77519  2.98518  4.58477  3.61503
          0.03461  3.77673  4.49907  0.61958  0.77255  0.48576  0.95510
    427   2.87512  4.95831  2.45664  1.17032  4.29341  3.21592  3.79842  3.72831  2.66718  3.36240  4.34384  2.88749  3.81691  3.01818  3.06358  2.86939  3.17972  3.42329  5.48344  4.20908    427 e - - -
          2.68618  4.42225  2.77519  2.73123  3.46354  2.40513  3.72494  3.29354  2.67741  2.69355  4.24690  2.90347  2.73739  3.18146  2.89801  2.37887  2.77519  2.98518  4.58477  3.61503
          0.03461  3.77673  4.49907  0.61958  0.77255  0.48576  0.95510
    428   2.81043  4.78761  2.84581  2.60235  3.94242  3.30568  3.75867  3.56135  2.43074  3.07300  4.10684  3.05998  3.85986  1.41525  2.71548  2.86378  3.10904  3.29803  5.23325  3.92150    428 q - - -
          2.68618  4.42225  2.77519  2.73123  3.46354  2.40513  3.72494  3.29354  2.67741  2.69355  4.24690  2.90347  2.73739  3.18146  2.89801  2.37887  2.77519  2.98518  4.58477  3.61503
          0.03461  3.77673  4.49907  0.61958  0.77255  0.48576  0.95510
    429   2.90215  4.74242  3.38352  2.91871  4.07273  3.40476  3.76364  3.61018  2.21186  3.14384  4.14938  3.28437  3.91457  2.99124  1.13588  2.99260  3.17636  3.33899  5.19639  4.02372    429 r - - -
          2.68618  4.42225  2.77519  2.73123  3.46354  2.40513  3.72494  3.29354  2.67741  2.69355  4.24690  2.90347  2.73739  3.18146  2.89801  2.37887  2.77519  2.98518  4.58477  3.61503
          0.03461  3.77673  4.49907  0.61958  0.77255  0.48576  0.95510
    430   2.88830  4.84233  3.05768  2.70097  4.20673  3.38500  3.71358  3.63066  1.17805  3.21831  4.18778  3.12865  3.89451  2.91266  2.42429  2.93828  3.15027  3.34484  5.30319  4.10314    430 k - - -
          2.68618  4.42225  2.77519  2.73123  3.46354  2.40513  3.72494  3.29354  2.67741  2.69355  4.24690  2.90347  2.73739  3.18146  2.89801  2.37887  2.77519  2.98518  4.58477  3.61503
          0.03461  3.77673  4.49907  0.61958  0.77255  0.48576  0.95510
    431   2.87512  4.95831  2.45664  1.17032  4.29341  3.21592  3.79842  3.72831  2.66718  3.36240  4.34384  2.88749  3.81691  3.01818  3.06358  2.86939  3.17972  3.42329  5.48344  4.20908    431 e - - -
          2.68618  4.42225  2.77519  2.73123  3.46354  2.40513  3.72494  3.29354  2.67741  2.69355  4.24690  2.90347  2.73739  3.18146  2.89801  2.37887  2.77519  2.98518  4.58477  3.61503
          0.03461  3.77673  4.49907  0.61958  0.77255  0.48576  0.95510
    432   2.90215  4.74242  3.38352  2.91871  4.07273  3.40476  3.76364  3.61018  2.21186  3.14384  4.14938  3.28437  3.91457  2.99124  1.13588  2.99260  3.17636  3.33899  5.19639  4.02372    432 r - - -
          2.68618  4.42225  2.77519  2.73123  3.46354  2.40513  3.72494  3.29354  2.67741  2.69355  4.24690  2.90347  2.73739  3.18146  2.89801  2.37887  2.77519  2.98518  4.58477  3.61503
          0.03461  3.77673  4.49907  0.61958  0.77255  0.48576  0.95510
    433   2.87512  4.95831  2.45664  1.17032  4.29341  3.21592  3.79842  3.72831  2.66718  3.36240  4.34384  2.88749  3.81691  3.01818  3.06358  2.86939  3.17972  3.42329  5.48344  4.20908    433 e - - -
          2.68618  4.42225  2.77519  2.73123  3.46354  2.40513  3.72494  3.29354  2.67741  2.69355  4.24690  2.90347  2.73739  3.18146  2.89801  2.37887  2.77519  2.98518  4.58477  3.61503
          0.03461  3.77673  4.49907  0.61958  0.77255  0.48576  0.95510
    434   2.90215  4.74242  3.38352  2.91871  4.07273  3.40476  3.76364  3.61018  2.21186  3.14384  4.14938  3.28437  3.91457  2.99124  1.13588  2.99260  3.17636  3.33899  5.19639  4.02372    434 r - - -
          2.68618  4.42225  2.77519  2.73123  3.46354  2.40513  3.72494  3.29354  2.67741  2.69355  4.24690  2.90347  2.73739  3.18146  2.89801  2.37887  2.77519  2.98518  4.58477  3.61503
          0.03461  3.77673  4.49907  0.61958  0.77255  0.48576  0.95510
    435   2.87512  4.95831  2.45664  1.17032  4.29341  3.21592  3.79842  3.72831  2.66718  3.36240  4.34384  2.88749  3.81691  3.01818  3.06358  2.86939  3.17972  3.42329  5.48344  4.20908    435 e - - -
          2.68618  4.42225  2.77519  2.73123  3.46354  2.40513  3.72494  3.29354  2.67741  2.69355  4.24690  2.90347  2.73739  3.18146  2.89801  2.37887  2.77519  2.98518  4.58477  3.61503
          0.03461  3.77673  4.49907  0.61958  0.77255  0.48576  0.95510
    436   2.87512  4.95831  2.45664  1.17032  4.29341  3.21592  3.79842  3.72831  2.66718  3.36240  4.34384  2.88749  3.81691  3.01818  3.06358  2.86939  3.17972  3.42329  5.48344  4.20908    436 e - - -
          2.68618  4.42225  2.77519  2.73123  3.46354  2.40513  3.72494  3.29354  2.67741  2.69355  4.24690  2.90347  2.73739  3.18146  2.89801  2.37887  2.77519  2.98518  4.58477  3.61503
          0.03461  3.77673  4.49907  0.61958  0.77255  0.48576  0.95510
    437   2.90215  4.74242  3.38352  2.91871  4.07273  3.40476  3.76364  3.61018  2.21186  3.14384  4.14938  3.28437  3.91457  2.99124  1.13588  2.99260  3.17636  3.33899  5.19639  4.02372    437 r - - -
          2.68618  4.42225  2.77519  2.73123  3.46354  2.40513  3.72494  3.29354  2.67741  2.69355  4.24690  2.90347  2.73739  3.18146  2.89801  2.37887  2.77519  2.98518  4.58477  3.61503
          0.03461  3.77673  4.49907  0.61958  0.77255  0.48576  0.95510
    438   2.87512  4.95831  2.45664  1.17032  4.29341  3.21592  3.79842  3.72831  2.66718  3.36240  4.34384  2.88749  3.81691  3.01818  3.06358  2.86939  3.17972  3.42329  5.48344  4.20908    438 e - - -
          2.68618  4.42225  2.77519  2.73123  3.46354  2.40513  3.72494  3.29354  2.67741  2.69355  4.24690  2.90347  2.73739  3.18146  2.89801  2.37887  2.77519  2.98518  4.58477  3.61503
          0.03461  3.77673  4.49907  0.61958  0.77255  0.48576  0.95510
    439   2.87512  4.95831  2.45664  1.17032  4.29341  3.21592  3.79842  3.72831  2.66718  3.36240  4.34384  2.88749  3.81691  3.01818  3.06358  2.86939  3.17972  3.42329  5.48344  4.20908    439 e - - -
          2.68618  4.42225  2.77519  2.73123  3.46354  2.40513  3.72494  3.29354  2.67741  2.69355  4.24690  2.90347  2.73739  3.18146  2.89801  2.37887  2.77519  2.98518  4.58477  3.61503
          0.03461  3.77673  4.49907  0.61958  0.77255  0.48576  0.95510
    440   2.90215  4.74242  3.38352  2.91871  4.07273  3.40476  3.76364  3.61018  2.21186  3.14384  4.14938  3.28437  3.91457  2.99124  1.13588  2.99260  3.17636  3.33899  5.19639  4.02372    440 r - - -
          2.68618  4.42225  2.77519  2.73123  3.46354  2.40513  3.72494  3.29354  2.67741  2.69355  4.24690  2.90347  2.73739  3.18146  2.89801  2.37887  2.77519  2.98518  4.58477  3.61503
          0.03461  3.77673  4.49907  0.61958  0.77255  0.48576  0.95510
    441   2.90215  4.74242  3.38352  2.91871  4.07273  3.40476  3.76364  3.61018  2.21186  3.14384  4.14938  3.28437  3.91457  2.99124  1.13588  2.99260  3.17636  3.33899  5.19639  4.02372    441 r - - -
          2.68618  4.42225  2.77519  2.73123  3.46354  2.40513  3.72494  3.29354  2.67741  2.69355  4.24690  2.90347  2.73739  3.18146  2.89801  2.37887  2.77519  2.98518  4.58477  3.61503
          0.03461  3.77673  4.49907  0.61958  0.77255  0.48576  0.95510
    442   2.64850  4.63703  2.66442  2.54171  3.98589  3.12309  3.85174  3.67836  2.74894  3.33717  4.29527  1.33997  3.77165  3.12679  3.09818  2.72096  3.02872  3.31033  5.30336  3.94300    442 n - - -
          2.68618  4.42225  2.77519  2.73123  3.46354  2.40513  3.72494  3.29354  2.67741  2.69355  4.24690  2.90347  2.73739  3.18146  2.89801  2.37887  2.77519  2.98518  4.58477  3.61503
          0.03461  3.77673  4.49907  0.61958  0.77255  0.48576  0.95510
    443   2.88830  4.84233  3.05768  2.70097  4.20673  3.38500  3.71358  3.63066  1.17805  3.21831  4.18778  3.12865  3.89451  2.91266  2.42429  2.93828  3.15027  3.34484  5.30319  4.10314    443 k - - -
          2.68618  4.42225  2.77519  2.73123  3.46354  2.40513  3.72494  3.29354  2.67741  2.69355  4.24690  2.90347  2.73739  3.18146  2.89801  2.37887  2.77519  2.98518  4.58477  3.61503
          0.03461  3.77673  4.49907  0.61958  0.77255  0.48576  0.95510
    444   2.90215  4.74242  3.38352  2.91871  4.07273  3.40476  3.76364  3.61018  2.21186  3.14384  4.14938  3.28437  3.91457  2.99124  1.13588  2.99260  3.17636  3.33899  5.19639  4.02372    444 r - - -
          2.68618  4.42225  2.77519  2.73123  3.46354  2.40513  3.72494  3.29354  2.67741  2.69355  4.24690  2.90347  2.73739  3.18146  2.89801  2.37887  2.77519  2.98518  4.58477  3.61503
          0.03461  3.77673  4.49907  0.61958  0.77255  0.48576  0.95510
    445   2.81043  4.78761  2.84581  2.60235  3.94242  3.30568  3.75867  3.56135  2.43074  3.07300  4.10684  3.05998  3.85986  1.41525  2.71548  2.86378  3.10904  3.29803  5.23325  3.92150    445 q - - -
          2.68618  4.42225  2.77519  2.73123  3.46354  2.40513  3.72494  3.29354  2.67741  2.69355  4.24690  2.90347  2.73739  3.18146  2.89801  2.37887  2.77519  2.98518  4.58477  3.61503
          0.03461  3.77673  4.49907  0.61958  0.77255  0.48576  0.95510
    446   2.87512  4.95831  2.45664  1.17032  4.29341  3.21592  3.79842  3.72831  2.66718  3.36240  4.34384  2.88749  3.81691  3.01818  3.06358  2.86939  3.17972  3.42329  5.48344  4.20908    446 e - - -
          2.68618  4.42225  2.77519  2.73123  3.46354  2.40513  3.72494  3.29354  2.67741  2.69355  4.24690  2.90347  2.73739  3.18146  2.89801  2.37887  2.77519  2.98518  4.58477  3.61503
          0.03461  3.77673  4.49907  0.61958  0.77255  0.48576  0.95510
    447   2.88830  4.84233  3.05768  2.70097  4.20673  3.38500  3.71358  3.63066  1.17805  3.21831  4.18778  3.12865  3.89451  2.91266  2.42429  2.93828  3.15027  3.34484  5.30319  4.10314    447 k - - -
          2.68618  4.42225  2.77519  2.73123  3.46354  2.40513  3.72494  3.29354  2.67741  2.69355  4.24690  2.90347  2.73739  3.18146  2.89801  2.37887  2.77519  2.98518  4.58477  3.61503
          0.03461  3.77673  4.49907  0.61958  0.77255  0.48576  0.95510
    448   2.64850  4.63703  2.66442  2.54171  3.98589  3.12309  3.85174  3.67836  2.74894  3.33717  4.29527  1.33997  3.77165  3.12679  3.09818  2.72096  3.02872  3.31033  5.30336  3.94300    448 n - - -
          2.68618  4.42225  2.77519  2.73123  3.46354  2.40513  3.72494  3.29354  2.67741  2.69355  4.24690  2.90347  2.73739  3.18146  2.89801  2.37887  2.77519  2.98518  4.58477  3.61503
          0.03461  3.77673  4.49907  0.61958  0.77255  0.48576  0.95510
    449   3.05024  4.54260  4.03392  3.67645  3.10418  3.85738  4.36228  2.30688  3.44499  1.00320  3.16272  3.96078  4.31135  3.83644  3.63551  3.42143  3.35009  2.31873  4.94563  3.64590    449 l - - -
          2.68618  4.42225  2.77519  2.73123  3.46354  2.40513  3.72494  3.29354  2.67741  2.69355  4.24690  2.90347  2.73739  3.18146  2.89801  2.37887  2.77519  2.98518  4.58477  3.61503
          0.03461  3.77673  4.49907  0.61958  0.77255  0.48576  0.95510
    450   2.36643  4.21026  3.34789  3.09898  3.88882  3.05177  4.12297  3.00451  3.04000  2.87121  3.93049  3.32182  3.74906  3.44046  3.30154  2.56696  1.34562  2.70982  5.33534  4.10633    450 t - - -
          2.68618  4.42225  2.77519  2.73123  3.46354  2.40513  3.72494  3.29354  2.67741  2.69355  4.24690  2.90347  2.73739  3.18146  2.89801  2.37887  2.77519  2.98518  4.58477  3.61503
          0.03461  3.77673  4.49907  0.61958  0.77255  0.48576  0.95510
    451   2.88830  4.84233  3.05768  2.70097  4.20673  3.38500  3.71358  3.63066  1.17805  3.21831  4.18778  3.12865  3.89451  2.91266  2.42429  2.93828  3.15027  3.34484  5.30319  4.10314    451 k - - -
          2.68618  4.42225  2.77519  2.73123  3.46354  2.40513  3.72494  3.29354  2.67741  2.69355  4.24690  2.90347  2.73739  3.18146  2.89801  2.37887  2.77519  2.98518  4.58477  3.61503
          0.03461  3.77673  4.49907  0.61958  0.77255  0.48576  0.95510
    452   2.95654  4.40587  4.19331  3.80795  3.31273  3.95770  4.55578  1.20547  3.63392  1.92212  3.26677  4.06679  4.40087  3.99395  3.84160  3.44623  3.25864  1.85263  5.18147  3.90935    452 i - - -
          2.68618  4.42225  2.77519  2.73123  3.46354  2.40513  3.72494  3.29354  2.67741  2.69355  4.24690  2.90347  2.73739  3.18146  2.89801  2.37887  2.77519  2.98518  4.58477  3.61503
          0.03461  3.77673  4.49907  0.61958  0.77255  0.48576  0.95510
    453   3.05024  4.54260  4.03392  3.67645  3.10418  3.85738  4.36228  2.30688  3.44499  1.00320  3.16272  3.96078  4.31135  3.83644  3.63551  3.42143  3.35009  2.31873  4.94563  3.64590    453 l - - -
          2.68618  4.42225  2.77519  2.73123  3.46354  2.40513  3.72494  3.29354  2.67741  2.69355  4.24690  2.90347  2.73739  3.18146  2.89801  2.37887  2.77519  2.98518  4.58477  3.61503
          0.03461  3.77673  4.49907  0.61958  0.77255  0.48576  0.95510
    454   1.16144  4.14942  3.36909  3.15927  3.96028  2.97579  4.19211  3.07195  3.17307  2.95748  4.00260  3.33193  3.70624  3.52388  3.42842  2.50191  2.77276  2.74326  5.39725  4.18738    454 a - - -
          2.68618  4.42225  2.77519  2.73123  3.46354  2.40513  3.72494  3.29354  2.67741  2.69355  4.24690  2.90347  2.73739  3.18146  2.89801  2.37887  2.77519  2.98518  4.58477  3.61503
          0.03461  3.77673  4.49907  0.61958  0.77255  0.48576  0.95510
    455   1.16144  4.14942  3.36909  3.15927  3.96028  2.97579  4.19211  3.07195  3.17307  2.95748  4.00260  3.33193  3.70624  3.52388  3.42842  2.50191  2.77276  2.74326  5.39725  4.18738    455 a - - -
          2.68618  4.42225  2.77519  2.73123  3.46354  2.40513  3.72494  3.29354  2.67741  2.69355  4.24690  2.90347  2.73739  3.18146  2.89801  2.37887  2.77519  2.98518  4.58477  3.61503
          0.03461  3.77673  4.49907  0.61958  0.77255  0.48576  0.95510
    456   2.73300  4.30517  3.98992  3.65306  3.48320  3.62136  4.47225  2.06588  3.51919  2.18924  3.46613  3.85734  4.18932  3.88727  3.74032  3.12123  3.09827  1.15573  5.25035  3.97461    456 v - - -
          2.68618  4.42225  2.77519  2.73123  3.46354  2.40513  3.72494  3.29354  2.67741  2.69355  4.24690  2.90347  2.73739  3.18146  2.89801  2.37887  2.77519  2.98518  4.58477  3.61503
          0.03461  3.77673  4.49907  0.61958  0.77255  0.48576  0.95510
    457   2.73300  4.30517  3.98992  3.65306  3.48320  3.62136  4.47225  2.06588  3.51919  2.18924  3.46613  3.85734  4.18932  3.88727  3.74032  3.12123  3.09827  1.15573  5.25035  3.97461    457 v - - -
          2.68618  4.42225  2.77519  2.73123  3.46354  2.40513  3.72494  3.29354  2.67741  2.69355  4.24690  2.90347  2.73739  3.18146  2.89801  2.37887  2.77519  2.98518  4.58477  3.61503
          0.03461  3.77673  4.49907  0.61958  0.77255  0.48576  0.95510
    458   2.87512  4.95831  2.45664  1.17032  4.29341  3.21592  3.79842  3.72831  2.66718  3.36240  4.34384  2.88749  3.81691  3.01818  3.06358  2.86939  3.17972  3.42329  5.48344  4.20908    458 e - - -
          2.68618  4.42225  2.77519  2.73123  3.46354  2.40513  3.72494  3.29354  2.67741  2.69355  4.24690  2.90347  2.73739  3.18146  2.89801  2.37887  2.77519  2.98518  4.58477  3.61503
          0.03461  3.77673  4.49907  0.61958  0.77255  0.48576  0.95510
    459   2.55408  4.33562  3.20784  3.09680  4.23451  0.89356  4.22026  3.81324  3.26463  3.47897  4.45627  3.37290  3.72367  3.59694  3.50856  2.72378  3.02800  3.36041  5.35230  4.33416    459 g - - -
          2.68618  4.42225  2.77519  2.73123  3.46354  2.40513  3.72494  3.29354  2.67741  2.69355  4.24690  2.90347  2.73739  3.18146  2.89801  2.37887  2.77519  2.98518  4.58477  3.61503
          0.03461  3.77673  4.49907  0.61958  0.77255  0.48576  0.95510
    460   2.88830  4.84233  3.05768  2.70097  4.20673  3.38500  3.71358  3.63066  1.17805  3.21831  4.18778  3.12865  3.89451  2.91266  2.42429  2.93828  3.15027  3.34484  5.30319  4.10314    460 k - - -
          2.68618  4.42225  2.77519  2.73123  3.46354  2.40513  3.72494  3.29354  2.67741  2.69355  4.24690  2.90347  2.73739  3.18146  2.89801  2.37887  2.77519  2.98518  4.58477  3.61503
          0.03461  3.77673  4.49907  0.61958  0.77255  0.48576  0.95510
    461   2.27294  4.19044  3.12785  2.94209  3.98201  2.92230  4.05319  3.49296  3.00917  3.22179  4.15813  3.18047  3.65381  3.36680  3.29620  1.24540  2.74641  3.04931  5.36292  4.06569    461 s - - -
          2.68618  4.42225  2.77519  2.73123  3.46354  2.40513  3.72494  3.29354  2.67741  2.69355  4.24690  2.90347  2.73739  3.18146  2.89801  2.37887  2.77519  2.98518  4.58477  3.61503
          0.03461  3.77673  4.49907  0.61958  0.77255  0.48576  0.95510
    462   2.64850  4.63703  2.66442  2.54171  3.98589  3.12309  3.85174  3.67836  2.74894  3.33717  4.29527  1.33997  3.77165  3.12679  3.09818  2.72096  3.02872  3.31033  5.30336  3.94300    462 n - - -
          2.68618  4.42225  2.77519  2.73123  3.46354  2.40513  3.72494  3.29354  2.67741  2.69355  4.24690  2.90347  2.73739  3.18146  2.89801  2.37887  2.77519  2.98518  4.58477  3.61503
          0.03461  3.77673  4.49907  0.61958  0.77255  0.48576  0.95510
    463   2.36643  4.21026  3.34789  3.09898  3.88882  3.05177  4.12297  3.00451  3.04000  2.87121  3.93049  3.32182  3.74906  3.44046  3.30154  2.56696  1.34562  2.70982  5.33534  4.10633    463 t - - -
          2.68618  4.42225  2.77519  2.73123  3.46354  2.40513  3.72494  3.29354  2.67741  2.69355  4.24690  2.90347  2.73739  3.18146  2.89801  2.37887  2.77519  2.98518  4.58477  3.61503
          0.03461  3.77673  4.49907  0.61958  0.77255  0.48576  0.95510
    464   2.87512  4.95831  2.45664  1.17032  4.29341  3.21592  3.79842  3.72831  2.66718  3.36240  4.34384  2.88749  3.81691  3.01818  3.06358  2.86939  3.17972  3.42329  5.48344  4.20908    464 e - - -
          2.68618  4.42225  2.77519  2.73123  3.46354  2.40513  3.72494  3.29354  2.67741  2.69355  4.24690  2.90347  2.73739  3.18146  2.89801  2.37887  2.77519  2.98518  4.58477  3.61503
          0.03461  3.77673  4.49907  0.61958  0.77255  0.48576  0.95510
    465   2.90215  4.74242  3.38352  2.91871  4.07273  3.40476  3.76364  3.61018  2.21186  3.14384  4.14938  3.28437  3.91457  2.99124  1.13588  2.99260  3.17636  3.33899  5.19639  4.02372    465 r - - -
          2.68618  4.42225  2.77519  2.73123  3.46354  2.40513  3.72494  3.29354  2.67741  2.69355  4.24690  2.90347  2.73739  3.18146  2.89801  2.37887  2.77519  2.98518  4.58477  3.61503
          0.03461  3.77673  4.49907  0.61958  0.77255  0.48576  0.95510
    466   2.87512  4.95831  2.45664  1.17032  4.29341  3.21592  3.79842  3.72831  2.66718  3.36240  4.34384  2.88749  3.81691  3.01818  3.06358  2.86939  3.17972  3.42329  5.48344  4.20908    466 e - - -
          2.68618  4.42225  2.77519  2.73123  3.46354  2.40513  3.72494  3.29354  2.67741  2.69355  4.24690  2.90347  2.73739  3.18146  2.89801  2.37887  2.77519  2.98518  4.58477  3.61503
          0.03461  3.77673  4.49907  0.61958  0.77255  0.48576  0.95510
    467   2.90215  4.74242  3.38352  2.91871  4.07273  3.40476  3.76364  3.61018  2.21186  3.14384  4.14938  3.28437  3.91457  2.99124  1.13588  2.99260  3.17636  3.33899  5.19639  4.02372    467 r - - -
          2.68618  4.42225  2.77519  2.73123  3.46354  2.40513  3.72494  3.29354  2.67741  2.69355  4.24690  2.90347  2.73739  3.18146  2.89801  2.37887  2.77519  2.98518  4.58477  3.61503
          0.03461  3.77673  4.49907  0.61958  0.77255  0.48576  0.95510
    468   2.89119  4.99618  1.06597  2.28568  4.36159  3.14207  3.85418  3.92897  2.92145  3.55591  4.53483  2.83593  3.78851  3.09537  3.42210  2.86658  3.22882  3.57945  5.54867  4.25414    468 d - - -
          2.68618  4.42225  2.77519  2.73123  3.46354  2.40513  3.72494  3.29354  2.67741  2.69355  4.24690  2.90347  2.73739  3.18146  2.89801  2.37887  2.77519  2.98518  4.58477  3.61503
          0.03461  3.77673  4.49907  0.61958  0.77255  0.48576  0.95510
    469   3.14044  4.57164  4.10604  3.80485  1.18286  3.84766  3.84204  2.67882  3.71483  2.07264  3.42524  3.91273  4.31052  3.91016  3.85820  3.41372  3.44263  2.66192  4.12441  2.50543    469 f - - -
          2.68618  4.42225  2.77519  2.73123  3.46354  2.40513  3.72494  3.29354  2.67741  2.69355  4.24690  2.90347  2.73739  3.18146  2.89801  2.37887  2.77519  2.98518  4.58477  3.61503
          0.03461  3.77673  4.49907  0.61958  0.77255  0.48576  0.95510
    470   2.90215  4.74242  3.38352  2.91871  4.07273  3.40476  3.76364  3.61018  2.21186  3.14384  4.14938  3.28437  3.91457  2.99124  1.13588  2.99260  3.17636  3.33899  5.19639  4.02372    470 r - - -
          2.68618  4.42225  2.77519  2.73123  3.46354  2.40513  3.72494  3.29354  2.67741  2.69355  4.24690  2.90347  2.73739  3.18146  2.89801  2.37887  2.77519  2.98518  4.58477  3.61503
          0.03461  3.77673  4.49907  0.61958  0.77255  0.48576  0.95510
    471   2.88830  4.84233  3.05768  2.70097  4.20673  3.38500  3.71358  3.63066  1.17805  3.21831  4.18778  3.12865  3.89451  2.91266  2.42429  2.93828  3.15027  3.34484  5.30319  4.10314    471 k - - -
          2.68618  4.42225  2.77519  2.73123  3.46354  2.40513  3.72494  3.29354  2.67741  2.69355  4.24690  2.90347  2.73739  3.18146  2.89801  2.37887  2.77519  2.98518  4.58477  3.61503
          0.03461  3.77673  4.49907  0.61958  0.77255  0.48576  0.95510
    472   2.95654  4.40587  4.19331  3.80795  3.31273  3.95770  4.55578  1.20547  3.63392  1.92212  3.26677  4.06679  4.40087  3.99395  3.84160  3.44623  3.25864  1.85263  5.18147  3.90935    472 i - - -
          2.68618  4.42225  2.77519  2.73123  3.46354  2.40513  3.72494  3.29354  2.67741  2.69355  4.24690  2.90347  2.73739  3.18146  2.89801  2.37887  2.77519  2.98518  4.58477  3.61503
          0.03461  3.77673  4.49907  0.61958  0.77255  0.48576  0.95510
    473   2.90215  4.74242  3.38352  2.91871  4.07273  3.40476  3.76364  3.61018  2.21186  3.14384  4.14938  3.28437  3.91457  2.99124  1.13588  2.99260  3.17636  3.33899  5.19639  4.02372    473 r - - -
          2.68618  4.42225  2.77519  2.73123  3.46354  2.40513  3.72494  3.29354  2.67741  2.69355  4.24690  2.90347  2.73739  3.18146  2.89801  2.37887  2.77519  2.98518  4.58477  3.61503
          0.03461  3.77673  4.49907  0.61958  0.77255  0.48576  0.95510
    474   2.27294  4.19044  3.12785  2.94209  3.98201  2.92230  4.05319  3.49296  3.00917  3.22179  4.15813  3.18047  3.65381  3.36680  3.29620  1.24540  2.74641  3.04931  5.36292  4.06569    474 s - - -
          2.68618  4.42225  2.77519  2.73123  3.46354  2.40513  3.72494  3.29354  2.67741  2.69355  4.24690  2.90347  2.73739  3.18146  2.89801  2.37887  2.77519  2.98518  4.58477  3.61503
          0.03461  3.77673  4.49907  0.61958  0.77255  0.48576  0.95510
    475   2.55408  4.33562  3.20784  3.09680  4.23451  0.89356  4.22026  3.81324  3.26463  3.47897  4.45627  3.37290  3.72367  3.59694  3.50856  2.72378  3.02800  3.36041  5.35230  4.33416    475 g - - -
          2.68618  4.42225  2.77519  2.73123  3.46354  2.40513  3.72494  3.29354  2.67741  2.69355  4.24690  2.90347  2.73739  3.18146  2.89801  2.37887  2.77519  2.98518  4.58477  3.61503
          0.03461  3.77673  4.49907  0.61958  0.77255  0.48576  0.95510
    476   2.63387  4.40391  3.23126  3.05887  4.05692  3.09698  4.14202  3.58020  3.10839  3.21656  4.26443  3.37378  1.02669  3.50027  3.36243  2.79906  3.06862  3.23630  5.26731  4.17728    476 p - - -
          2.68618  4.42225  2.77519  2.73123  3.46354  2.40513  3.72494  3.29354  2.67741  2.69355  4.24690  2.90347  2.73739  3.18146  2.89801  2.37887  2.77519  2.98518  4.58477  3.61503
          0.03461  3.77673  4.49907  0.61958  0.77255  0.48576  0.95510
    477   2.90215  4.74242  3.38352  2.91871  4.07273  3.40476  3.76364  3.61018  2.21186  3.14384  4.14938  3.28437  3.91457  2.99124  1.13588  2.99260  3.17636  3.33899  5.19639  4.02372    477 r - - -
          2.68618  4.42225  2.77519  2.73123  3.46354  2.40513  3.72494  3.29354  2.67741  2.69355  4.24690  2.90347  2.73739  3.18146  2.89801  2.37887  2.77519  2.98518  4.58477  3.61503
          0.03461  3.77673  4.49907  0.61958  0.77255  0.48576  0.95510
    478   2.81043  4.78761  2.84581  2.60235  3.94242  3.30568  3.75867  3.56135  2.43074  3.07300  4.10684  3.05998  3.85986  1.41525  2.71548  2.86378  3.10904  3.29803  5.23325  3.92150    478 q - - -
          2.68618  4.42225  2.77519  2.73123  3.46354  2.40513  3.72494  3.29354  2.67741  2.69355  4.24690  2.90347  2.73739  3.18146  2.89801  2.37887  2.77519  2.98518  4.58477  3.61503
          0.03461  3.77673  4.49907  0.61958  0.77255  0.48576  0.95510
    479   2.27294  4.19044  3.12785  2.94209  3.98201  2.92230  4.05319  3.49296  3.00917  3.22179  4.15813  3.18047  3.65381  3.36680  3.29620  1.24540  2.74641  3.04931  5.36292  4.06569    479 s - - -
          2.68618  4.42225  2.77519  2.73123  3.46354  2.40513  3.72494  3.29354  2.67741  2.69355  4.24690  2.90347  2.73739  3.18146  2.89801  2.37887  2.77519  2.98518  4.58477  3.61503
          0.03461  3.77673  4.49907  0.61958  0.77255  0.48576  0.95510
    480   2.55408  4.33562  3.20784  3.09680  4.23451  0.89356  4.22026  3.81324  3.26463  3.47897  4.45627  3.37290  3.72367  3.59694  3.50856  2.72378  3.02800  3.36041  5.35230  4.33416    480 g - - -
          2.68618  4.42225  2.77519  2.73123  3.46354  2.40513  3.72494  3.29354  2.67741  2.69355  4.24690  2.90347  2.73739  3.18146  2.89801  2.37887  2.77519  2.98518  4.58477  3.61503
          0.03461  3.77673  4.49907  0.61958  0.77255  0.48576  0.95510
    481   2.64850  4.63703  2.66442  2.54171  3.98589  3.12309  3.85174  3.67836  2.74894  3.33717  4.29527  1.33997  3.77165  3.12679  3.09818  2.72096  3.02872  3.31033  5.30336  3.94300    481 n - - -
          2.68618  4.42225  2.77519  2.73123  3.46354  2.40513  3.72494  3.29354  2.67741  2.69355  4.24690  2.90347  2.73739  3.18146  2.89801  2.37887  2.77519  2.98518  4.58477  3.61503
          0.03461  3.77673  4.49907  0.61958  0.77255  0.48576  0.95510
    482   3.05024  4.54260  4.03392  3.67645  3.10418  3.85738  4.36228  2.30688  3.44499  1.00320  3.16272  3.96078  4.31135  3.83644  3.63551  3.42143  3.35009  2.31873  4.94563  3.64590    482 l - - -
          2.68618  4.42225  2.77519  2.73123  3.46354  2.40513  3.72494  3.29354  2.67741  2.69355  4.24690  2.90347  2.73739  3.18146  2.89801  2.37887  2.77519  2.98518  4.58477  3.61503
          0.03461  3.77673  4.49907  0.61958  0.77255  0.48576  0.95510
    483   2.55408  4.33562  3.20784  3.09680  4.23451  0.89356  4.22026  3.81324  3.26463  3.47897  4.45627  3.37290  3.72367  3.59694  3.50856  2.72378  3.02800  3.36041  5.35230  4.33416    483 g - - -
          2.68618  4.42225  2.77519  2.73123  3.46354  2.40513  3.72494  3.29354  2.67741  2.69355  4.24690  2.90347  2.73739  3.18146  2.89801  2.37887  2.77519  2.98518  4.58477  3.61503
          0.03461  3.77673  4.49907  0.61958  0.77255  0.48576  0.95510
    484   2.64850  4.63703  2.66442  2.54171  3.98589  3.12309  3.85174  3.67836  2.74894  3.33717  4.29527  1.33997  3.77165  3.12679  3.09818  2.72096  3.02872  3.31033  5.30336  3.94300    484 n - - -
          2.68618  4.42225  2.77519  2.73123  3.46354  2.40513  3.72494  3.29354  2.67741  2.69355  4.24690  2.90347  2.73739  3.18146  2.89801  2.37887  2.77519  2.98518  4.58477  3.61503
          0.03461  3.77673  4.49907  0.61958  0.77255  0.48576  0.95510
    485   2.90215  4.74242  3.38352  2.91871  4.07273  3.40476  3.76364  3.61018  2.21186  3.14384  4.14938  3.28437  3.91457  2.99124  1.13588  2.99260  3.17636  3.33899  5.19639  4.02372    485 r - - -
          2.68618  4.42225  2.77519  2.73123  3.46354  2.40513  3.72494  3.29354  2.67741  2.69355  4.24690  2.90347  2.73739  3.18146  2.89801  2.37887  2.77519  2.98518  4.58477  3.61503
          0.03461  3.77673  4.49907  0.61958  0.77255  0.48576  0.95510
    486   2.36643  4.21026  3.34789  3.09898  3.88882  3.05177  4.12297  3.00451  3.04000  2.87121  3.93049  3.32182  3.74906  3.44046  3.30154  2.56696  1.34562  2.70982  5.33534  4.10633    486 t - - -
          2.68618  4.42225  2.77519  2.73123  3.46354  2.40513  3.72494  3.29354  2.67741  2.69355  4.24690  2.90347  2.73739  3.18146  2.89801  2.37887  2.77519  2.98518  4.58477  3.61503
          0.03461  3.77673  4.49907  0.61958  0.77255  0.48576  0.95510
    487   2.63387  4.40391  3.23126  3.05887  4.05692  3.09698  4.14202  3.58020  3.10839  3.21656  4.26443  3.37378  1.02669  3.50027  3.36243  2.79906  3.06862  3.23630  5.26731  4.17728    487 p - - -
          2.68618  4.42225  2.77519  2.73123  3.46354  2.40513  3.72494  3.29354  2.67741  2.69355  4.24690  2.90347  2.73739  3.18146  2.89801  2.37887  2.77519  2.98518  4.58477  3.61503
          0.03461  3.77673  4.49907  0.61958  0.77255  0.48576  0.95510
    488   3.05024  4.54260  4.03392  3.67645  3.10418  3.85738  4.36228  2.30688  3.44499  1.00320  3.16272  3.96078  4.31135  3.83644  3.63551  3.42143  3.35009  2.31873  4.94563  3.64590    488 l - - -
          2.68618  4.42225  2.77519  2.73123  3.46354  2.40513  3.72494  3.29354  2.67741  2.69355  4.24690  2.90347  2.73739  3.18146  2.89801  2.37887  2.77519  2.98518  4.58477  3.61503
          0.03461  3.77673  4.49907  0.61958  0.77255  0.48576  0.95510
    489   2.89119  4.99618  1.06597  2.28568  4.36159  3.14207  3.85418  3.92897  2.92145  3.55591  4.53483  2.83593  3.78851  3.09537  3.42210  2.86658  3.22882  3.57945  5.54867  4.25414    489 d - - -
          2.68618  4.42225  2.77519  2.73123  3.46354  2.40513  3.72494  3.29354  2.67741  2.69355  4.24690  2.90347  2.73739  3.18146  2.89801  2.37887  2.77519  2.98518  4.58477  3.61503
          0.03461  3.77673  4.49907  0.61958  0.77255  0.48576  0.95510
    490   2.88830  4.84233  3.05768  2.70097  4.20673  3.38500  3.71358  3.63066  1.17805  3.21831  4.18778  3.12865  3.89451  2.91266  2.42429  2.93828  3.15027  3.34484  5.30319  4.10314    490 k - - -
          2.68618  4.42225  2.77519  2.73123  3.46354  2.40513  3.72494  3.29354  2.67741  2.69355  4.24690  2.90347  2.73739  3.18146  2.89801  2.37887  2.77519  2.98518  4.58477  3.61503
          0.03461  3.77673  4.49907  0.61958  0.77255  0.48576  0.95510
    491   2.89119  4.99618  1.06597  2.28568  4.36159  3.14207  3.85418  3.92897  2.92145  3.55591  4.53483  2.83593  3.78851  3.09537  3.42210  2.86658  3.22882  3.57945  5.54867  4.25414    491 d - - -
          2.68618  4.42225  2.77519  2.73123  3.46354  2.40513  3.72494  3.29354  2.67741  2.69355  4.24690  2.90347  2.73739  3.18146  2.89801  2.37887  2.77519  2.98518  4.58477  3.61503
          0.03461  3.77673  4.49907  0.61958  0.77255  0.48576  0.95510
    492   2.81043  4.78761  2.84581  2.60235  3.94242  3.30568  3.75867  3.56135  2.43074  3.07300  4.10684  3.05998  3.85986  1.41525  2.71548  2.86378  3.10904  3.29803  5.23325  3.92150    492 q - - -
          2.68618  4.42225  2.77519  2.73123  3.46354  2.40513  3.72494  3.29354  2.67741  2.69355  4.24690  2.90347  2.73739  3.18146  2.89801  2.37887  2.77519  2.98518  4.58477  3.61503
          0.03461  3.77673  4.49907  0.61958  0.77255  0.48576  0.95510
    493   2.48643  1.15770  3.97923  3.69924  3.71532  3.12702  4.36773  2.84563  3.52631  2.76425  3.88366  3.71182  3.82638  3.87674  3.66674  2.75740  2.94556  2.59612  5.14886  4.00291    493 c - - -
          2.68618  4.42225  2.77519  2.73123  3.46354  2.40513  3.72494  3.29354  2.67741  2.69355  4.24690  2.90347  2.73739  3.18146  2.89801  2.37887  2.77519  2.98518  4.58477  3.61503
          0.03461  3.77673  4.49907  0.61958  0.77255  0.48576  0.95510
    494   1.16144  4.14942  3.36909  3.15927  3.96028  2.97579  4.19211  3.07195  3.17307  2.95748  4.00260  3.33193  3.70624  3.52388  3.42842  2.50191  2.77276  2.74326  5.39725  4.18738    494 a - - -
          2.68618  4.42225  2.77519  2.73123  3.46354  2.40513  3.72494  3.29354  2.67741  2.69355  4.24690  2.90347  2.73739  3.18146  2.89801  2.37887  2.77519  2.98518  4.58477  3.61503
          0.03461  3.77673  4.49907  0.61958  0.77255  0.48576  0.95510
    495   3.11415  4.64195  3.69890  3.41295  2.30689  3.72010  3.58249  3.13717  3.27320  2.61522  3.82311  3.60928  4.19757  3.60236  3.47549  3.25950  3.40117  3.00361  3.94606  1.14147    495 y - - -
          2.68618  4.42225  2.77519  2.73123  3.46354  2.40513  3.72494  3.29354  2.67741  2.69355  4.24690  2.90347  2.73739  3.18146  2.89801  2.37887  2.77519  2.98518  4.58477  3.61503
          0.03461  3.77673  4.49907  0.61958  0.77255  0.48576  0.95510
    496   2.48643  1.15770  3.97923  3.69924  3.71532  3.12702  4.36773  2.84563  3.52631  2.76425  3.88366  3.71182  3.82638  3.87674  3.66674  2.75740  2.94556  2.59612  5.14886  4.00291    496 c - - -
          2.68618  4.42225  2.77519  2.73123  3.46354  2.40513  3.72494  3.29354  2.67741  2.69355  4.24690  2.90347  2.73739  3.18146  2.89801  2.37887  2.77519  2.98518  4.58477  3.61503
          0.03461  3.77673  4.49907  0.61958  0.77255  0.48576  0.95510
    497   2.88830  4.84233  3.05768  2.70097  4.20673  3.38500  3.71358  3.63066  1.17805  3.21831  4.18778  3.12865  3.89451  2.91266  2.42429  2.93828  3.15027  3.34484  5.30319  4.10314    497 k - - -
          2.68618  4.42225  2.77519  2.73123  3.46354  2.40513  3.72494  3.29354  2.67741  2.69355  4.24690  2.90347  2.73739  3.18146  2.89801  2.37887  2.77519  2.98518  4.58477  3.61503
          0.03461  3.77673  4.49907  0.61958  0.77255  0.48576  0.95510
    498   2.87512  4.95831  2.45664  1.17032  4.29341  3.21592  3.79842  3.72831  2.66718  3.36240  4.34384  2.88749  3.81691  3.01818  3.06358  2.86939  3.17972  3.42329  5.48344  4.20908    498 e - - -
          2.68618  4.42225  2.77519  2.73123  3.46354  2.40513  3.72494  3.29354  2.67741  2.69355  4.24690  2.90347  2.73739  3.18146  2.89801  2.37887  2.77519  2.98518  4.58477  3.61503
          0.03461  3.77673  4.49907  0.61958  0.77255  0.48576  0.95510
    499   2.90215  4.74242  3.38352  2.91871  4.07273  3.40476  3.76364  3.61018  2.21186  3.14384  4.14938  3.28437  3.91457  2.99124  1.13588  2.99260  3.17636  3.33899  5.19639  4.02372    499 r - - -
          2.68618  4.42225  2.77519  2.73123  3.46354  2.40513  3.72494  3.29354  2.67741  2.69355  4.24690  2.90347  2.73739  3.18146  2.89801  2.37887  2.77519  2.98518  4.58477  3.61503
          0.03461  3.77673  4.49907  0.61958  0.77255  0.48576  0.95510
    500   2.55408  4.33562  3.20784  3.09680  4.23451  0.89356  4.22026  3.81324  3.26463  3.47897  4.45627  3.37290  3.72367  3.59694  3.50856  2.72378  3.02800  3.36041  5.35230  4.33416    500 g - - -
          2.68618  4.42225  2.77519  2.73123  3.46354  2.40513  3.72494  3.29354  2.67741  2.69355  4.24690  2.90347  2.73739  3.18146  2.89801  2.37887  2.77519  2.98518  4.58477  3.61503
          0.03461  3.77673  4.49907  0.61958  0.77255  0.48576  0.95510
    501   2.89895  4.72874  3.04051  2.79363  3.22377  3.37182  1.36189  3.58658  2.63965  3.09158  4.12932  3.20571  3.92061  3.15945  2.90971  2.97135  3.20025  3.32383  4.68970  3.17794    501 h - - -
          2.68618  4.42225  2.77519  2.73123  3.46354  2.40513  3.72494  3.29354  2.67741  2.69355  4.24690  2.90347  2.73739  3.18146  2.89801  2.37887  2.77519  2.98518  4.58477  3.61503
          0.03461  3.77673  4.49907  0.61958  0.77255  0.48576  0.95510
    502   3.18543  4.59274  3.95035  3.63476  2.58089  3.62738  3.79195  3.20740  3.35991  2.61765  3.84542  3.80375  4.13792  3.75284  3.50431  3.38984  3.48164  3.09512  1.10308  2.58850    502 w - - -
          2.68618  4.42225  2.77519  2.73123  3.46354  2.40513  3.72494  3.29354  2.67741  2.69355  4.24690  2.90347  2.73739  3.18146  2.89801  2.37887  2.77519  2.98518  4.58477  3.61503
          0.03461  3.77673  4.49907  0.61958  0.77255  0.48576  0.95510
    503   1.16144  4.14942  3.36909  3.15927  3.96028  2.97579  4.19211  3.07195  3.17307  2.95748  4.00260  3.33193  3.70624  3.52388  3.42842  2.50191  2.77276  2.74326  5.39725  4.18738    503 a - - -
          2.68618  4.42225  2.77519  2.73123  3.46354  2.40513  3.72494  3.29354  2.67741  2.69355  4.24690  2.90347  2.73739  3.18146  2.89801  2.37887  2.77519  2.98518  4.58477  3.61503
          0.03461  3.77673  4.49907  0.61958  0.77255  0.48576  0.95510
    504   2.90215  4.74242  3.38352  2.91871  4.07273  3.40476  3.76364  3.61018  2.21186  3.14384  4.14938  3.28437  3.91457  2.99124  1.13588  2.99260  3.17636  3.33899  5.19639  4.02372    504 r - - -
          2.68618  4.42225  2.77519  2.73123  3.46354  2.40513  3.72494  3.29354  2.67741  2.69355  4.24690  2.90347  2.73739  3.18146  2.89801  2.37887  2.77519  2.98518  4.58477  3.61503
          0.03461  3.77673  4.49907  0.61958  0.77255  0.48576  0.95510
    505   2.64850  4.63703  2.66442  2.54171  3.98589  3.12309  3.85174  3.67836  2.74894  3.33717  4.29527  1.33997  3.77165  3.12679  3.09818  2.72096  3.02872  3.31033  5.30336  3.94300    505 n - - -
          2.68618  4.42225  2.77519  2.73123  3.46354  2.40513  3.72494  3.29354  2.67741  2.69355  4.24690  2.90347  2.73739  3.18146  2.89801  2.37887  2.77519  2.98518  4.58477  3.61503
          0.03461  3.77673  4.49907  0.61958  0.77255  0.48576  0.95510
    506   2.48643  1.15770  3.97923  3.69924  3.71532  3.12702  4.36773  2.84563  3.52631  2.76425  3.88366  3.71182  3.82638  3.87674  3.66674  2.75740  2.94556  2.59612  5.14886  4.00291    506 c - - -
          2.68618  4.42225  2.77519  2.73123  3.46354  2.40513  3.72494  3.29354  2.67741  2.69355  4.24690  2.90347  2.73739  3.18146  2.89801  2.37887  2.77519  2.98518  4.58477  3.61503
          0.03461  3.77673  4.49907  0.61958  0.77255  0.48576  0.95510
    507   2.63387  4.40391  3.23126  3.05887  4.05692  3.09698  4.14202  3.58020  3.10839  3.21656  4.26443  3.37378  1.02669  3.50027  3.36243  2.79906  3.06862  3.23630  5.26731  4.17728    507 p - - -
          2.68618  4.42225  2.77519  2.73123  3.46354  2.40513  3.72494  3.29354  2.67741  2.69355  4.24690  2.90347  2.73739  3.18146  2.89801  2.37887  2.77519  2.98518  4.58477  3.61503
          0.03461  3.77673  4.49907  0.61958  0.77255  0.48576  0.95510
    508   2.88830  4.84233  3.05768  2.70097  4.20673  3.38500  3.71358  3.63066  1.17805  3.21831  4.18778  3.12865  3.89451  2.91266  2.42429  2.93828  3.15027  3.34484  5.30319  4.10314    508 k - - -
          2.68618  4.42225  2.77519  2.73123  3.46354  2.40513  3.72494  3.29354  2.67741  2.69355  4.24690  2.90347  2.73739  3.18146  2.89801  2.37887  2.77519  2.98518  4.58477  3.61503
          0.03461  3.77673  4.49907  0.61958  0.77255  0.48576  0.95510
    509   2.88830  4.84233  3.05768  2.70097  4.20673  3.38500  3.71358  3.63066  1.17805  3.21831  4.18778  3.12865  3.89451  2.91266  2.42429  2.93828  3.15027  3.34484  5.30319  4.10314    509 k - - -
          2.68618  4.42225  2.77519  2.73123  3.46354  2.40513  3.72494  3.29354  2.67741  2.69355  4.24690  2.90347  2.73739  3.18146  2.89801  2.37887  2.77519  2.98518  4.58477  3.61503
          0.03461  3.77673  4.49907  0.61958  0.77255  0.48576  0.95510
    510   2.55408  4.33562  3.20784  3.09680  4.23451  0.89356  4.22026  3.81324  3.26463  3.47897  4.45627  3.37290  3.72367  3.59694  3.50856  2.72378  3.02800  3.36041  5.35230  4.33416    510 g - - -
          2.68618  4.42225  2.77519  2.73123  3.46354  2.40513  3.72494  3.29354  2.67741  2.69355  4.24690  2.90347  2.73739  3.18146  2.89801  2.37887  2.77519  2.98518  4.58477  3.61503
          0.03461  3.77673  4.49907  0.61958  0.77255  0.48576  0.95510
    511   2.64850  4.63703  2.66442  2.54171  3.98589  3.12309  3.85174  3.67836  2.74894  3.33717  4.29527  1.33997  3.77165  3.12679  3.09818  2.72096  3.02872  3.31033  5.30336  3.94300    511 n - - -
          2.68618  4.42225  2.77519  2.73123  3.46354  2.40513  3.72494  3.29354  2.67741  2.69355  4.24690  2.90347  2.73739  3.18146  2.89801  2.37887  2.77519  2.98518  4.58477  3.61503
          0.03461  3.77673  4.49907  0.61958  0.77255  0.48576  0.95510
    512   2.88830  4.84233  3.05768  2.70097  4.20673  3.38500  3.71358  3.63066  1.17805  3.21831  4.18778  3.12865  3.89451  2.91266  2.42429  2.93828  3.15027  3.34484  5.30319  4.10314    512 k - - -
          2.68618  4.42225  2.77519  2.73123  3.46354  2.40513  3.72494  3.29354  2.67741  2.69355  4.24690  2.90347  2.73739  3.18146  2.89801  2.37887  2.77519  2.98518  4.58477  3.61503
          0.03461  3.77673  4.49907  0.61958  0.77255  0.48576  0.95510
    513   2.55408  4.33562  3.20784  3.09680  4.23451  0.89356  4.22026  3.81324  3.26463  3.47897  4.45627  3.37290  3.72367  3.59694  3.50856  2.72378  3.02800  3.36041  5.35230  4.33416    513 g - - -
          2.68618  4.42225  2.77519  2.73123  3.46354  2.40513  3.72494  3.29354  2.67741  2.69355  4.24690  2.90347  2.73739  3.18146  2.89801  2.37887  2.77519  2.98518  4.58477  3.61503
          0.03461  3.77673  4.49907  0.61958  0.77255  0.48576  0.95510
    514   2.63387  4.40391  3.23126  3.05887  4.05692  3.09698  4.14202  3.58020  3.10839  3.21656  4.26443  3.37378  1.02669  3.50027  3.36243  2.79906  3.06862  3.23630  5.26731  4.17728    514 p - - -
          2.68618  4.42225  2.77519  2.73123  3.46354  2.40513  3.72494  3.29354  2.67741  2.69355  4.24690  2.90347  2.73739  3.18146  2.89801  2.37887  2.77519  2.98518  4.58477  3.61503
          0.03461  3.77673  4.49907  0.61958  0.77255  0.48576  0.95510
    515   2.90215  4.74242  3.38352  2.91871  4.07273  3.40476  3.76364  3.61018  2.21186  3.14384  4.14938  3.28437  3.91457  2.99124  1.13588  2.99260  3.17636  3.33899  5.19639  4.02372    515 r - - -
          2.68618  4.42225  2.77519  2.73123  3.46354  2.40513  3.72494  3.29354  2.67741  2.69355  4.24690  2.90347  2.73739  3.18146  2.89801  2.37887  2.77519  2.98518  4.58477  3.61503
          0.03461  3.77673  4.49907  0.61958  0.77255  0.48576  0.95510
    516   2.95654  4.40587  4.19331  3.80795  3.31273  3.95770  4.55578  1.20547  3.63392  1.92212  3.26677  4.06679  4.40087  3.99395  3.84160  3.44623  3.25864  1.85263  5.18147  3.90935    516 i - - -
          2.68618  4.42225  2.77519  2.73123  3.46354  2.40513  3.72494  3.29354  2.67741  2.69355  4.24690  2.90347  2.73739  3.18146  2.89801  2.37887  2.77519  2.98518  4.58477  3.61503
          0.03461  3.77673  4.49907  0.61958  0.77255  0.48576  0.95510
    517   3.05024  4.54260  4.03392  3.67645  3.10418  3.85738  4.36228  2.30688  3.44499  1.00320  3.16272  3.96078  4.31135  3.83644  3.63551  3.42143  3.35009  2.31873  4.94563  3.64590    517 l - - -
          2.68618  4.42225  2.77519  2.73123  3.46354  2.40513  3.72494  3.29354  2.67741  2.69355  4.24690  2.90347  2.73739  3.18146  2.89801  2.37887  2.77519  2.98518  4.58477  3.61503
          0.03461  3.77673  4.49907  0.61958  0.77255  0.48576  0.95510
    518   1.16144  4.14942  3.36909  3.15927  3.96028  2.97579  4.19211  3.07195  3.17307  2.95748  4.00260  3.33193  3.70624  3.52388  3.42842  2.50191  2.77276  2.74326  5.39725  4.18738    518 a - - -
          2.68618  4.42225  2.77519  2.73123  3.46354  2.40513  3.72494  3.29354  2.67741  2.69355  4.24690  2.90347  2.73739  3.18146  2.89801  2.37887  2.77519  2.98518  4.58477  3.61503
          0.03461  3.77673  4.49907  0.61958  0.77255  0.48576  0.95510
    519   3.05024  4.54260  4.03392  3.67645  3.10418  3.85738  4.36228  2.30688  3.44499  1.00320  3.16272  3.96078  4.31135  3.83644  3.63551  3.42143  3.35009  2.31873  4.94563  3.64590    519 l - - -
          2.68618  4.42225  2.77519  2.73123  3.46354  2.40513  3.72494  3.29354  2.67741  2.69355  4.24690  2.90347  2.73739  3.18146  2.89801  2.37887  2.77519  2.98518  4.58477  3.61503
          0.03461  3.77673  4.49907  0.61958  0.77255  0.48576  0.95510
    520   2.87512  4.95831  2.45664  1.17032  4.29341  3.21592  3.79842  3.72831  2.66718  3.36240  4.34384  2.88749  3.81691  3.01818  3.06358  2.86939  3.17972  3.42329  5.48344  4.20908    520 e - - -
          2.68618  4.42225  2.77519  2.73123  3.46354  2.40513  3.72494  3.29354  2.67741  2.69355  4.24690  2.90347  2.73739  3.18146  2.89801  2.37887  2.77519  2.98518  4.58477  3.61503
          0.03461  3.77673  4.49907  0.61958  0.77255  0.48576  0.95510
    521   2.87512  4.95831  2.45664  1.17032  4.29341  3.21592  3.79842  3.72831  2.66718  3.36240  4.34384  2.88749  3.81691  3.01818  3.06358  2.86939  3.17972  3.42329  5.48344  4.20908    521 e - - -
          2.68618  4.42225  2.77519  2.73123  3.46354  2.40513  3.72494  3.29354  2.67741  2.69355  4.24690  2.90347  2.73739  3.18146  2.89801  2.37887  2.77519  2.98518  4.58477  3.61503
          0.03461  3.77673  4.49907  0.61958  0.77255  0.48576  0.95510
    522   2.89119  4.99618  1.06597  2.28568  4.36159  3.14207  3.85418  3.92897  2.92145  3.55591  4.53483  2.83593  3.78851  3.09537  3.42210  2.86658  3.22882  3.57945  5.54867  4.25414    522 d - - -
          2.68618  4.42225  2.77519  2.73123  3.46354  2.40513  3.72494  3.29354  2.67741  2.69355  4.24690  2.90347  2.73739  3.18146  2.89801  2.37887  2.77519  2.98518  4.58477  3.61503
          0.03461  3.77673  4.49907  0.61958  0.77255  0.48576  0.95510
    523   2.88830  4.84233  3.05768  2.70097  4.20673  3.38500  3.71358  3.63066  1.17805  3.21831  4.18778  3.12865  3.89451  2.91266  2.42429  2.93828  3.15027  3.34484  5.30319  4.10314    523 k - - -
          2.68618  4.42225  2.77519  2.73123  3.46354  2.40513  3.72494  3.29354  2.67741  2.69355  4.24690  2.90347  2.73739  3.18146  2.89801  2.37887  2.77519  2.98518  4.58477  3.61503
          0.03461  3.77673  4.49907  0.61958  0.77255  0.48576  0.95510
    524   2.89119  4.99618  1.06597  2.28568  4.36159  3.14207  3.85418  3.92897  2.92145  3.55591  4.53483  2.83593  3.78851  3.09537  3.42210  2.86658  3.22882  3.57945  5.54867  4.25414    524 d - - -
          2.68618  4.42225  2.77519  2.73123  3.46354  2.40513  3.72494  3.29354  2.67741  2.69355  4.24690  2.90347  2.73739  3.18146  2.89801  2.37887  2.77519  2.98518  4.58477  3.61503
          0.02343  3.76555        *  0.61958  0.77255  0.00000        *
//
