# Supplementary material for: High Diversity of Long Terminal Repeat Retrotransposons in Compact Vertebrate Genomes: Insights from Genomes of Tetraodontiformes
Source: Animals (Basel). 2024 May 10;14(10):1425. doi: 10.3390/ani14101425 (PMC11117352; doi:10.3390/ani14101425)
Supplement: Supplementary file 1 [file animals-14-01425-s001.zip › Appendix/Appendix S3-Pol.hmm]

HMMER3/f [3.1b2 | February 2015]
NAME  pol_align
LENG  973
ALPH  amino
RF    no
MM    no
CONS  yes
CS    no
MAP   yes
DATE  Sat Jul  8 21:54:06 2023
NSEQ  26
EFFN  3.316650
CKSUM 3411397582
STATS LOCAL MSV      -12.8281  0.69566
STATS LOCAL VITERBI  -13.8742  0.69566
STATS LOCAL FORWARD   -6.6426  0.69566
HMM          A        C        D        E        F        G        H        I        K        L        M        N        P        Q        R        S        T        V        W        Y   
            m->m     m->i     m->d     i->m     i->i     d->m     d->d
  COMPO   2.58722  4.33450  2.96641  2.67654  3.40617  2.89288  3.58741  2.91391  2.61726  2.47704  3.78214  3.06502  3.03806  2.95838  2.91824  2.62932  2.76777  2.74930  4.37041  3.53950
          2.68552  4.41336  2.77655  2.73192  3.46408  2.40547  3.72395  3.29493  2.67629  2.69315  4.24741  2.90555  2.73640  3.18177  2.89623  2.37809  2.77619  2.98727  4.58019  3.61616
          1.41193  0.95316  0.99208  2.50453  0.08525  0.00000        *
      1   2.12495  4.94594  3.11162  2.57342  4.28765  3.51062  3.78208  3.71620  2.56202  3.29856  4.09759  3.08543  2.98568  2.35574  2.89121  2.49759  1.90930  3.35758  5.51750  4.17457     39 t - - -
          2.68618  4.42225  2.77519  2.73123  3.46354  2.40513  3.72494  3.29354  2.67741  2.69355  4.24690  2.90347  2.73739  3.18146  2.89801  2.37887  2.77519  2.98518  4.58477  3.61503
          0.01585  4.54811  5.27046  0.61958  0.77255  1.20015  0.35832
      2   2.93761  5.35078  3.19519  1.85696  4.74613  3.65510  2.74333  4.17922  1.60827  3.62260  4.39990  3.12715  4.03776  2.71366  2.06257  2.90035  3.14557  3.77328  5.70522  4.38441     40 k - - -
          2.68618  4.42225  2.77519  2.73123  3.46354  2.40513  3.72494  3.29354  2.67741  2.69355  4.24690  2.90347  2.73739  3.18146  2.89801  2.37887  2.77519  2.98518  4.58477  3.61503
          0.01585  4.54811  5.27046  0.61958  0.77255  1.05727  0.42679
      3   2.33140  5.06739  2.56455  2.51116  4.37624  2.95569  3.75554  3.81891  2.53112  3.37531  3.40578  2.17835  3.93531  2.88116  3.01057  2.74171  2.05308  3.44614  5.57240  4.20441     41 t - - -
          2.68618  4.42225  2.77519  2.73123  3.46354  2.40513  3.72494  3.29354  2.67741  2.69355  4.24690  2.90347  2.73739  3.18146  2.89801  2.37887  2.77519  2.98518  4.58477  3.61503
          0.01505  4.59943  5.32178  0.61958  0.77255  0.98979  0.46467
      4   2.76850  5.10489  2.52465  2.52433  4.40986  2.56178  3.77689  3.85479  2.55404  3.40809  2.62346  2.12135  3.95788  2.90204  3.03535  2.46292  2.55048  3.48075  5.60316  4.23237     42 n - - -
          2.68618  4.42225  2.77519  2.73123  3.46354  2.40513  3.72494  3.29354  2.67741  2.69355  4.24690  2.90347  2.73739  3.18146  2.89801  2.37887  2.77519  2.98518  4.58477  3.61503
          0.01423  4.65549  5.37783  0.61958  0.77255  1.09527  0.40714
      5   2.75134  4.82178  2.79890  2.68114  3.09149  3.61331  3.00209  3.42386  2.66354  2.30258  3.06264  2.79769  4.00097  3.00868  2.09458  2.82514  2.98255  3.13476  5.34499  4.03767     43 r - - -
          2.68618  4.42225  2.77519  2.73123  3.46354  2.40513  3.72494  3.29354  2.67741  2.69355  4.24690  2.90347  2.73739  3.18146  2.89801  2.37887  2.77519  2.98518  4.58477  3.61503
          0.01423  4.65549  5.37783  0.61958  0.77255  0.97110  0.47589
      6   3.08379  4.64455  4.33487  3.81438  3.65793  4.10810  4.57043  1.94860  3.67165  2.37006  2.99479  4.09549  1.12868  3.97961  3.91849  3.44634  3.36094  2.52644  5.36182  4.16277     44 p - - -
          2.68674  4.41781  2.77513  2.73175  3.46475  2.40569  3.72615  3.29352  2.67680  2.69420  4.24811  2.90467  2.73754  3.18010  2.89758  2.37789  2.77460  2.98549  4.58026  3.61543
          0.46408  1.00281  5.41774  2.29843  0.10582  1.05005  0.43066
      7   2.87882  4.32387  4.41411  3.82758  3.34215  3.99881  4.28555  2.62911  3.06352  1.37625  3.37285  4.00382  4.35779  3.88690  3.79966  3.29707  3.11069  1.65520  4.90765  2.66509     73 l - - -
          2.68618  4.42225  2.77519  2.73123  3.46354  2.40513  3.72494  3.29354  2.67741  2.69355  4.24690  2.90347  2.73739  3.18146  2.89801  2.37887  2.77519  2.98518  4.58477  3.61503
          0.06083  4.69539  2.99811  0.61958  0.77255  1.05005  0.43066
      8   2.96763  5.07762  3.07996  2.02097  4.32435  3.65605  4.00846  3.69980  2.82130  2.45975  4.22165  3.25297  1.32905  3.19337  3.23654  3.01436  3.23017  3.41254  5.64007  4.31492     74 p - - -
          2.68618  4.42225  2.77519  2.73123  3.46354  2.40513  3.72494  3.29354  2.67741  2.69355  4.24690  2.90347  2.73739  3.18146  2.89801  2.37887  2.77519  2.98518  4.58477  3.61503
          0.01432  4.64888  5.37123  0.61958  0.77255  1.10240  0.40358
      9   2.42123  5.26307  2.99319  1.87491  4.60450  3.53146  3.72163  4.08460  2.29745  3.56411  4.30682  2.45957  3.92948  2.24503  2.52287  2.34527  2.99946  3.65220  5.69504  4.29060     75 e - - -
          2.68495  4.42041  2.77704  2.73138  3.46467  2.40368  3.72330  3.29478  2.67791  2.69400  4.24715  2.90490  2.73749  3.17954  2.89592  2.37974  2.77479  2.98580  4.58438  3.61607
          0.75074  0.64754  5.37123  2.43369  0.09180  0.95741  0.48432
     10   2.76471  4.69903  2.64222  2.81561  3.87953  2.29030  3.89819  3.25308  2.79553  2.50663  3.22212  3.28937  2.95988  3.12590  3.21488  2.88911  2.63234  2.21734  5.25600  3.97955    104 v - - -
          2.68618  4.42225  2.77519  2.73123  3.46354  2.40513  3.72494  3.29354  2.67741  2.69355  4.24690  2.90347  2.73739  3.18146  2.89801  2.37887  2.77519  2.98518  4.58477  3.61503
          0.11836  4.69611  2.27797  0.61958  0.77255  1.04919  0.43112
     11   3.57132  4.84931  5.40026  4.89309  3.58614  4.91432  5.40953  2.20006  4.74086  0.96975  3.37847  5.06359  5.14716  4.87180  4.83009  4.31911  3.82252  1.19449  5.67464  4.56115    105 l - - -
          2.68618  4.42225  2.77519  2.73123  3.46354  2.40513  3.72494  3.29354  2.67741  2.69355  4.24690  2.90347  2.73739  3.18146  2.89801  2.37887  2.77519  2.98518  4.58477  3.61503
          0.01515  4.59291  5.31525  0.61958  0.77255  1.15908  0.37655
     12   2.70272  4.71064  3.42872  3.03571  4.42626  3.44522  4.18677  3.82796  2.83785  3.47769  4.31156  3.41143  1.88066  3.39544  3.40887  2.59373  1.25367  3.41765  5.73072  4.46176    106 t - - -
          2.68618  4.42225  2.77519  2.73123  3.46354  2.40513  3.72494  3.29354  2.67741  2.69355  4.24690  2.90347  2.73739  3.18146  2.89801  2.37887  2.77519  2.98518  4.58477  3.61503
          0.01515  4.59291  5.31525  0.61958  0.77255  1.15908  0.37655
     13   2.46171  4.27565  4.16777  2.81522  3.39901  3.89057  4.19842  1.77897  3.48698  2.44589  3.39234  3.83763  4.25862  3.72718  3.69811  3.17660  3.02117  1.62470  4.92343  2.85331    107 v - - -
          2.68615  4.41967  2.77718  2.73190  3.46548  2.40605  3.72463  3.29240  2.67686  2.69213  4.24806  2.90493  2.73397  3.18182  2.89694  2.38003  2.77563  2.98398  4.58125  3.61636
          0.90365  0.52764  5.31525  2.77154  0.06461  0.87266  0.54101
     14   3.02853  5.60099  2.03753  1.63286  4.92337  2.74848  3.92072  4.43097  2.21951  3.89671  4.66629  1.84497  4.07427  3.04267  3.30329  2.95135  3.28005  3.98291  6.02944  4.57036    161 e - - -
          2.68618  4.42225  2.77519  2.73123  3.46354  2.40513  3.72494  3.29354  2.67741  2.69355  4.24690  2.90347  2.73739  3.18146  2.89801  2.37887  2.77519  2.98518  4.58477  3.61503
          0.15104  4.69611  2.03213  0.61958  0.77255  1.04919  0.43112
     15   2.76507  5.21531  2.47338  2.43505  4.54122  2.11029  3.15517  4.01240  2.49636  3.51863  4.27808  2.98266  3.92088  2.32283  2.98953  2.31193  2.54286  3.59934  5.67365  4.27241    162 g - - -
          2.68618  4.42225  2.77519  2.73123  3.46354  2.40513  3.72494  3.29354  2.67741  2.69355  4.24690  2.90347  2.73739  3.18146  2.89801  2.37887  2.77519  2.98518  4.58477  3.61503
          0.01565  4.56072  5.28307  0.61958  0.77255  1.18894  0.36319
     16   2.72196  4.71289  3.27891  2.71752  3.90309  3.60400  2.96982  2.65379  2.68318  2.94964  3.80200  3.20266  3.99111  2.90687  2.61979  2.32378  1.99121  2.74477  5.25412  3.96713    163 t - - -
          2.68618  4.42225  2.77519  2.73123  3.46354  2.40513  3.72494  3.29354  2.67741  2.69355  4.24690  2.90347  2.73739  3.18146  2.89801  2.37887  2.77519  2.98518  4.58477  3.61503
          0.01565  4.56072  5.28307  0.61958  0.77255  1.18894  0.36319
     17   2.84432  5.11337  3.18392  2.61848  4.39254  3.61844  3.76430  3.83246  1.89012  3.37707  4.18280  3.12770  2.16953  2.02638  2.78679  2.84960  3.06506  3.48467  3.33592  4.21725    164 k - - -
          2.68618  4.42225  2.77519  2.73123  3.46354  2.40513  3.72494  3.29354  2.67741  2.69355  4.24690  2.90347  2.73739  3.18146  2.89801  2.37887  2.77519  2.98518  4.58477  3.61503
          0.01565  4.56072  5.28307  0.61958  0.77255  1.18894  0.36319
     18   2.76323  4.28389  4.06232  3.48393  3.40049  3.84373  4.14141  2.12328  2.70804  1.72577  3.38843  3.75761  4.21418  3.63401  3.60587  2.42675  2.99695  1.93220  4.91598  3.71584    165 l - - -
          2.68618  4.42225  2.77519  2.73123  3.46354  2.40513  3.72494  3.29354  2.67741  2.69355  4.24690  2.90347  2.73739  3.18146  2.89801  2.37887  2.77519  2.98518  4.58477  3.61503
          0.01565  4.56072  5.28307  0.61958  0.77255  0.83248  0.57087
     19   2.76657  5.24329  3.01999  1.96180  4.57488  3.54208  2.84564  4.05087  2.09523  3.05390  4.28811  2.48468  3.33601  2.83321  2.95939  2.36160  2.57671  3.62680  5.68363  4.28167    166 e - - -
          2.68618  4.42225  2.77519  2.73123  3.46354  2.40513  3.72494  3.29354  2.67741  2.69355  4.24690  2.90347  2.73739  3.18146  2.89801  2.37887  2.77519  2.98518  4.58477  3.61503
          0.01366  4.69611  5.41846  0.61958  0.77255  1.04919  0.43112
     20   2.18614  4.50512  3.61301  3.04636  3.02021  3.24438  3.98744  3.00606  2.31514  2.36696  3.10095  2.66728  4.11677  3.30871  3.36402  2.97893  2.99708  2.09114  5.08499  3.84707    167 v - - -
          2.68618  4.42225  2.77519  2.73123  3.46354  2.40513  3.72494  3.29354  2.67741  2.69355  4.24690  2.90347  2.73739  3.18146  2.89801  2.37887  2.77519  2.98518  4.58477  3.61503
          0.01366  4.69611  5.41846  0.61958  0.77255  1.04919  0.43112
     21   3.03957  4.46625  4.56000  3.98662  3.16592  4.14765  3.21359  2.27647  3.80573  0.94302  3.38353  4.13630  4.48774  4.01273  3.94017  3.45094  3.26795  2.64309  4.80747  2.96992    168 l - - -
          2.68618  4.42225  2.77519  2.73123  3.46354  2.40513  3.72494  3.29354  2.67741  2.69355  4.24690  2.90347  2.73739  3.18146  2.89801  2.37887  2.77519  2.98518  4.58477  3.61503
          0.01366  4.69611  5.41846  0.61958  0.77255  1.04919  0.43112
     22   2.82837  4.25618  4.46364  3.86814  3.33235  3.96539  4.27814  2.10333  2.52520  1.77421  3.33553  4.00904  4.32587  3.90657  3.82757  3.26375  3.06027  1.67339  3.04481  3.69393    169 v - - -
          2.68618  4.42225  2.77519  2.73123  3.46354  2.40513  3.72494  3.29354  2.67741  2.69355  4.24690  2.90347  2.73739  3.18146  2.89801  2.37887  2.77519  2.98518  4.58477  3.61503
          0.01366  4.69611  5.41846  0.61958  0.77255  1.04919  0.43112
     23   2.37177  5.50984  0.85120  2.63437  5.21019  2.16102  4.27644  4.71867  3.32290  4.25166  5.08766  3.18228  4.22275  3.45426  3.90475  3.13757  3.53562  4.20726  6.41461  4.95281    170 d - - -
          2.68618  4.42225  2.77519  2.73123  3.46354  2.40513  3.72494  3.29354  2.67741  2.69355  4.24690  2.90347  2.73739  3.18146  2.89801  2.37887  2.77519  2.98518  4.58477  3.61503
          0.01366  4.69611  5.41846  0.61958  0.77255  1.04919  0.43112
     24   2.76961  4.62909  2.66075  2.90548  2.63259  3.68773  3.94500  2.63651  2.88500  2.86237  3.73868  3.35765  4.08234  3.20547  3.28528  2.10126  1.91583  2.91572  5.20420  3.94036    171 t - - -
          2.68618  4.42225  2.77519  2.73123  3.46354  2.40513  3.72494  3.29354  2.67741  2.69355  4.24690  2.90347  2.73739  3.18146  2.89801  2.37887  2.77519  2.98518  4.58477  3.61503
          0.01366  4.69611  5.41846  0.61958  0.77255  1.04919  0.43112
     25   2.89929  5.14444  2.33615  2.60205  4.42997  1.42815  3.91698  3.86146  2.75367  3.45008  2.62885  3.13492  4.06163  2.74458  3.23011  2.91003  3.15276  3.51812  5.68226  4.32306    172 g - - -
          2.68618  4.42225  2.77519  2.73123  3.46354  2.40513  3.72494  3.29354  2.67741  2.69355  4.24690  2.90347  2.73739  3.18146  2.89801  2.37887  2.77519  2.98518  4.58477  3.61503
          0.01366  4.69611  5.41846  0.61958  0.77255  1.04919  0.43112
     26   0.72034  5.07384  3.13834  2.12905  4.80885  3.58569  4.37123  4.14692  3.28503  3.84397  4.72166  3.43658  4.23891  3.58009  3.70207  3.08660  3.39479  3.73835  6.09116  4.78280    173 a - - -
          2.68618  4.42225  2.77519  2.73123  3.46354  2.40513  3.72494  3.29354  2.67741  2.69355  4.24690  2.90347  2.73739  3.18146  2.89801  2.37887  2.77519  2.98518  4.58477  3.61503
          0.06155  4.69611  2.98449  0.61958  0.77255  1.04919  0.43112
     27   3.01803  5.57025  1.35185  1.91039  4.89141  3.55527  3.90660  4.39111  1.97722  3.86448  4.64074  3.01239  4.06141  3.03134  3.27024  2.94321  2.72950  3.95188  6.00149  4.55051    174 d - - -
          2.68618  4.42225  2.77519  2.73123  3.46354  2.40513  3.72494  3.29354  2.67741  2.69355  4.24690  2.90347  2.73739  3.18146  2.89801  2.37887  2.77519  2.98518  4.58477  3.61503
          0.01432  4.64888  5.37123  0.61958  0.77255  0.95741  0.48432
     28   2.77010  3.73211  3.19195  2.27834  4.16456  3.60732  2.41528  2.33490  2.30845  3.18810  4.00838  3.14746  3.99644  2.54320  3.06369  2.81424  2.56874  3.26169  5.44197  4.11679    175 e - - -
          2.68674  4.42157  2.77563  2.73132  3.46385  2.40526  3.72475  3.29289  2.67844  2.69202  4.24522  2.90470  2.73821  3.18157  2.89738  2.37880  2.77476  2.98333  4.58641  3.61583
          1.34419  0.41582  2.53259  2.05729  0.13674  0.90631  0.51753
     29   2.84340  4.86470  3.33397  2.84392  4.14825  3.64682  3.96550  3.52653  2.74574  2.55508  4.03715  3.31101  1.41460  2.42103  3.12711  2.93488  2.70892  3.24025  5.47544  4.18773    192 p - - -
          2.68618  4.42225  2.77519  2.73123  3.46354  2.40513  3.72494  3.29354  2.67741  2.69355  4.24690  2.90347  2.73739  3.18146  2.89801  2.37887  2.77519  2.98518  4.58477  3.61503
          0.06349  4.66606  2.95443  0.61958  0.77255  1.02674  0.44344
     30   2.78058  4.28101  4.14659  3.56305  3.36929  3.87075  4.16418  2.38653  2.16634  1.93951  3.00035  3.81066  4.23735  3.69019  3.65921  3.15210  3.01229  1.94744  4.89152  2.52923    193 l - - -
          2.68618  4.42225  2.77519  2.73123  3.46354  2.40513  3.72494  3.29354  2.67741  2.69355  4.24690  2.90347  2.73739  3.18146  2.89801  2.37887  2.77519  2.98518  4.58477  3.61503
          0.06468  4.63591  2.93863  0.61958  0.77255  1.11610  0.39683
     31   2.19141  5.10461  2.53030  2.47655  4.39943  2.47985  3.71979  3.84999  2.27261  3.38930  4.16239  3.01429  3.91692  2.83703  2.71553  2.72086  2.43321  3.46869  5.57189  3.16264    194 a - - -
          2.68618  4.42225  2.77519  2.73123  3.46354  2.40513  3.72494  3.29354  2.67741  2.69355  4.24690  2.90347  2.73739  3.18146  2.89801  2.37887  2.77519  2.98518  4.58477  3.61503
          0.01525  4.58648  5.30883  0.61958  0.77255  0.93907  0.49593
     32   3.55168  5.69523  4.07449  3.24425  5.27841  4.12708  3.92910  4.55872  1.39225  3.89381  4.76062  3.61044  4.44756  1.99407  1.11810  3.51384  3.67001  4.22905  5.85523  4.74753    195 r - - -
          2.68654  4.42295  2.77582  2.73134  3.46424  2.40513  3.72564  3.29381  2.67672  2.69345  4.24723  2.90325  2.73770  3.18072  2.89828  2.37757  2.77564  2.98554  4.58547  3.61489
          1.07253  0.59362  2.24874  1.42209  0.27603  0.93776  0.49676
     33   2.12376  4.36758  3.79173  3.22301  2.48481  3.75166  4.03852  2.42455  2.73909  2.57858  3.48483  3.57425  4.13619  3.43929  3.46042  2.88554  1.86314  2.62611  4.97282  3.75508    202 t - - -
          2.68618  4.42225  2.77519  2.73123  3.46354  2.40513  3.72494  3.29354  2.67741  2.69355  4.24690  2.90347  2.73739  3.18146  2.89801  2.37887  2.77519  2.98518  4.58477  3.61503
          0.01487  4.61193  5.33427  0.61958  0.77255  0.99765  0.46005
     34   2.75675  4.18243  4.43133  3.83418  3.27741  2.95826  4.20813  1.60235  3.67747  2.37008  2.87750  3.95312  4.25798  3.86222  3.78698  3.18928  2.41665  2.26935  4.19217  2.51566    203 i - - -
          2.68618  4.42225  2.77519  2.73123  3.46354  2.40513  3.72494  3.29354  2.67741  2.69355  4.24690  2.90347  2.73739  3.18146  2.89801  2.37887  2.77519  2.98518  4.58477  3.61503
          0.01416  4.66014  5.38249  0.61958  0.77255  1.09019  0.40970
     35   2.82725  4.41856  2.41079  3.35553  3.55375  3.19356  4.16344  1.82853  3.29825  1.81088  3.52056  3.70125  4.24636  3.57430  3.59685  3.14112  3.06277  2.15269  5.06389  3.84841    204 l - - -
          2.68618  4.42225  2.77519  2.73123  3.46354  2.40513  3.72494  3.29354  2.67741  2.69355  4.24690  2.90347  2.73739  3.18146  2.89801  2.37887  2.77519  2.98518  4.58477  3.61503
          0.01416  4.66014  5.38249  0.61958  0.77255  0.94575  0.49166
     36   2.67348  5.08004  2.41431  2.46777  4.35231  2.41066  2.89835  3.02481  2.54241  3.35370  3.27840  3.07677  3.96447  2.52248  3.01881  2.77019  2.57375  3.19584  5.55903  4.19687    205 g - - -
          2.68618  4.42225  2.77519  2.73123  3.46354  2.40513  3.72494  3.29354  2.67741  2.69355  4.24690  2.90347  2.73739  3.18146  2.89801  2.37887  2.77519  2.98518  4.58477  3.61503
          0.01351  4.70667  5.42902  0.61958  0.77255  1.03654  0.43801
     37   2.38991  4.82553  3.69426  3.37192  4.86016  0.77628  4.47203  4.28993  3.19935  3.90820  4.73651  3.65659  4.20554  3.68459  2.40345  2.97140  3.27245  3.76814  6.08185  4.85983    206 g - - -
          2.68618  4.42225  2.77519  2.73123  3.46354  2.40513  3.72494  3.29354  2.67741  2.69355  4.24690  2.90347  2.73739  3.18146  2.89801  2.37887  2.77519  2.98518  4.58477  3.61503
          0.01351  4.70667  5.42902  0.61958  0.77255  1.03654  0.43801
     38   1.54574  4.52070  3.64585  2.70408  3.69646  3.73472  4.03433  2.33003  3.04730  2.75938  3.65422  3.49344  4.13645  3.35338  3.40734  2.46925  2.73730  2.37933  5.13910  3.90149    207 a - - -
          2.68618  4.42225  2.77519  2.73123  3.46354  2.40513  3.72494  3.29354  2.67741  2.69355  4.24690  2.90347  2.73739  3.18146  2.89801  2.37887  2.77519  2.98518  4.58477  3.61503
          0.01351  4.70667  5.42902  0.61958  0.77255  1.03654  0.43801
     39   2.77776  5.06915  3.11756  2.56544  4.33951  2.33939  2.68449  3.77223  2.33423  2.72320  4.13516  3.09404  3.97725  2.68375  3.01635  2.42426  2.21051  3.42006  5.55245  4.19769    208 t - - -
          2.68618  4.42225  2.77519  2.73123  3.46354  2.40513  3.72494  3.29354  2.67741  2.69355  4.24690  2.90347  2.73739  3.18146  2.89801  2.37887  2.77519  2.98518  4.58477  3.61503
          0.01351  4.70667  5.42902  0.61958  0.77255  1.03654  0.43801
     40   2.81635  5.14668  3.04788  2.37531  4.43774  1.70854  2.64380  3.88052  2.57682  3.43495  4.22288  3.08705  3.99468  2.61290  3.04796  2.41932  3.05254  3.04456  5.63048  4.26322    209 g - - -
          2.68618  4.42225  2.77519  2.73123  3.46354  2.40513  3.72494  3.29354  2.67741  2.69355  4.24690  2.90347  2.73739  3.18146  2.89801  2.37887  2.77519  2.98518  4.58477  3.61503
          0.01351  4.70667  5.42902  0.61958  0.77255  1.03654  0.43801
     41   2.76627  4.91407  3.20056  2.64339  3.43365  3.19043  3.81902  2.90928  2.63467  3.16832  3.99150  2.30633  2.75021  2.38686  3.09145  2.22267  2.99836  2.88621  5.42924  4.10621    210 s - - -
          2.68618  4.42225  2.77519  2.73123  3.46354  2.40513  3.72494  3.29354  2.67741  2.69355  4.24690  2.90347  2.73739  3.18146  2.89801  2.37887  2.77519  2.98518  4.58477  3.61503
          0.01351  4.70667  5.42902  0.61958  0.77255  0.91328  0.51284
     42   2.78161  4.70623  3.04260  2.83830  3.03268  3.68668  3.91391  2.18700  2.50406  2.93445  3.30622  2.88804  2.52061  2.80316  3.10862  2.90932  3.01314  2.56499  5.25826  3.98385    211 i - - -
          2.68618  4.42225  2.77519  2.73123  3.46354  2.40513  3.72494  3.29354  2.67741  2.69355  4.24690  2.90347  2.73739  3.18146  2.89801  2.37887  2.77519  2.98518  4.58477  3.61503
          0.01301  4.74433  5.46668  0.61958  0.77255  0.98889  0.46520
     43   2.78166  5.05350  2.61573  2.06759  4.31260  3.59620  3.79644  2.99652  2.38860  3.10870  4.11824  3.10943  3.98777  2.59044  3.04988  2.79674  2.54349  2.10410  5.54173  4.18977    212 e - - -
          2.68618  4.42225  2.77519  2.73123  3.46354  2.40513  3.72494  3.29354  2.67741  2.69355  4.24690  2.90347  2.73739  3.18146  2.89801  2.37887  2.77519  2.98518  4.58477  3.61503
          0.01301  4.74433  5.46668  0.61958  0.77255  0.98889  0.46520
     44   2.78768  4.56232  3.58602  3.02327  3.69963  2.97440  2.72434  3.07830  2.98219  2.53107  3.66739  3.44878  4.12653  3.29561  3.35444  2.53405  2.56298  2.58335  5.13122  1.89265    213 y - - -
          2.68618  4.42225  2.77519  2.73123  3.46354  2.40513  3.72494  3.29354  2.67741  2.69355  4.24690  2.90347  2.73739  3.18146  2.89801  2.37887  2.77519  2.98518  4.58477  3.61503
          0.01301  4.74433  5.46668  0.61958  0.77255  0.98889  0.46520
     45   2.24704  5.12893  3.09994  2.04619  3.27790  3.58164  3.31536  3.85733  2.35409  3.40728  4.18643  3.07841  2.79903  2.89680  2.36592  2.77763  3.01216  3.48638  5.59927  3.07592    214 e - - -
          2.68618  4.42225  2.77519  2.73123  3.46354  2.40513  3.72494  3.29354  2.67741  2.69355  4.24690  2.90347  2.73739  3.18146  2.89801  2.37887  2.77519  2.98518  4.58477  3.61503
          0.01301  4.74433  5.46668  0.61958  0.77255  0.98889  0.46520
     46   2.79606  4.83707  3.31130  2.74721  4.03802  3.66316  3.87074  3.43063  2.36984  2.62251  3.92019  3.24089  4.04908  2.75697  2.13872  2.48509  2.53318  2.70550  2.75699  4.06877    215 r - - -
          2.68618  4.42225  2.77519  2.73123  3.46354  2.40513  3.72494  3.29354  2.67741  2.69355  4.24690  2.90347  2.73739  3.18146  2.89801  2.37887  2.77519  2.98518  4.58477  3.61503
          0.08719  4.74433  2.59303  0.61958  0.77255  0.98889  0.46520
     47   2.75740  4.23530  4.21554  3.62846  3.33814  3.85895  4.16091  2.26819  3.07697  2.12649  3.34994  3.27538  4.22849  3.72966  3.68972  3.14452  1.95226  1.99657  3.28009  3.10559    216 t - - -
          2.68618  4.42225  2.77519  2.73123  3.46354  2.40513  3.72494  3.29354  2.67741  2.69355  4.24690  2.90347  2.73739  3.18146  2.89801  2.37887  2.77519  2.98518  4.58477  3.61503
          0.01401  4.67115  5.39350  0.61958  0.77255  0.85446  0.55428
     48   2.43187  5.16140  2.78710  2.25730  3.52044  3.18447  3.76780  3.90973  2.52626  3.09424  4.21649  2.77136  3.03780  2.88329  3.00918  2.24140  2.14935  3.52562  5.62600  4.24715    217 t - - -
          2.68618  4.42225  2.77519  2.73123  3.46354  2.40513  3.72494  3.29354  2.67741  2.69355  4.24690  2.90347  2.73739  3.18146  2.89801  2.37887  2.77519  2.98518  4.58477  3.61503
          0.01301  4.74433  5.46668  0.61958  0.77255  0.98889  0.46520
     49   2.88062  5.26729  3.18777  2.61046  4.60089  3.65012  3.79425  4.04363  1.74418  2.78909  4.32043  3.13463  2.35025  2.30302  2.33146  2.86114  2.76751  3.65381  5.68789  4.33646    218 k - - -
          2.68626  4.42233  2.77509  2.73131  3.46362  2.40490  3.72503  3.29330  2.67726  2.69363  4.24698  2.90355  2.73748  3.18155  2.89809  2.37895  2.77528  2.98495  4.58485  3.61511
          0.10542  2.34516  5.46668  0.95222  0.48757  0.98889  0.46520
     50   2.78779  5.01186  3.17240  2.41343  4.26043  3.61104  3.81181  3.18555  2.59641  3.27442  4.08233  2.42669  3.44097  2.95641  1.90219  2.81516  2.54136  2.44465  5.50905  4.17004    222 r - - -
          2.68618  4.42225  2.77519  2.73123  3.46354  2.40513  3.72494  3.29354  2.67741  2.69355  4.24690  2.90347  2.73739  3.18146  2.89801  2.37887  2.77519  2.98518  4.58477  3.61503
          0.01301  4.74433  5.46668  0.61958  0.77255  0.98889  0.46520
     51   2.65100  4.64726  3.48224  2.91710  3.80866  3.71530  3.07595  2.83313  2.57214  1.73077  3.74285  3.37059  3.39242  3.20464  2.93816  2.94597  2.16867  2.93500  5.20807  3.94867    223 l - - -
          2.68618  4.42225  2.77519  2.73123  3.46354  2.40513  3.72494  3.29354  2.67741  2.69355  4.24690  2.90347  2.73739  3.18146  2.89801  2.37887  2.77519  2.98518  4.58477  3.61503
          0.01301  4.74433  5.46668  0.61958  0.77255  0.98889  0.46520
     52   2.87190  4.29565  4.50689  3.91710  3.39664  4.01844  3.08585  1.50454  3.76715  1.92210  3.39243  4.06252  4.37940  3.96711  3.89700  3.31871  2.31806  1.94807  4.94762  3.76159    224 i - - -
          2.68618  4.42225  2.77519  2.73123  3.46354  2.40513  3.72494  3.29354  2.67741  2.69355  4.24690  2.90347  2.73739  3.18146  2.89801  2.37887  2.77519  2.98518  4.58477  3.61503
          0.01301  4.74433  5.46668  0.61958  0.77255  0.98889  0.46520
     53   2.55483  5.26675  2.66907  2.14590  4.60151  2.91712  3.74536  4.08030  2.11555  2.86580  3.62568  2.78464  3.95023  2.01074  2.97508  2.74734  3.01184  3.65188  5.70538  4.30061    225 q - - -
          2.68618  4.42225  2.77519  2.73123  3.46354  2.40513  3.72494  3.29354  2.67741  2.69355  4.24690  2.90347  2.73739  3.18146  2.89801  2.37887  2.77519  2.98518  4.58477  3.61503
          0.01301  4.74433  5.46668  0.61958  0.77255  0.98889  0.46520
     54   2.50519  4.54493  3.59836  3.03245  3.68860  2.95636  3.99341  2.44230  2.54892  2.44401  3.64623  3.45538  3.47974  3.30184  3.36277  2.49557  2.19142  2.56492  5.12158  3.04222    226 t - - -
          2.68618  4.42225  2.77519  2.73123  3.46354  2.40513  3.72494  3.29354  2.67741  2.69355  4.24690  2.90347  2.73739  3.18146  2.89801  2.37887  2.77519  2.98518  4.58477  3.61503
          0.01301  4.74433  5.46668  0.61958  0.77255  0.98889  0.46520
     55   2.80860  3.84375  2.88802  2.17616  4.58379  1.89887  3.76728  4.05037  2.00612  3.55081  4.30640  3.05663  3.97539  2.87321  2.33645  2.78122  3.03909  3.63836  5.69805  4.30783    227 g - - -
          2.68618  4.42225  2.77519  2.73123  3.46354  2.40513  3.72494  3.29354  2.67741  2.69355  4.24690  2.90347  2.73739  3.18146  2.89801  2.37887  2.77519  2.98518  4.58477  3.61503
          0.01301  4.74433  5.46668  0.61958  0.77255  0.98889  0.46520
     56   2.58504  5.08033  2.67052  2.56748  4.34710  2.66943  2.61699  3.24676  2.46264  3.35164  4.14317  2.59591  3.98362  2.81531  3.04293  2.79148  3.01458  2.18706  5.56321  4.20497    228 v - - -
          2.68618  4.42225  2.77519  2.73123  3.46354  2.40513  3.72494  3.29354  2.67741  2.69355  4.24690  2.90347  2.73739  3.18146  2.89801  2.37887  2.77519  2.98518  4.58477  3.61503
          0.01301  4.74433  5.46668  0.61958  0.77255  0.90292  0.51984
     57   2.78982  5.07966  3.13938  2.58182  4.34462  3.02297  2.96742  2.91186  2.18078  3.34970  4.14254  2.93807  3.99286  2.54934  2.61689  2.40762  3.02089  2.84156  5.56311  2.83889    229 k - - -
          2.68618  4.42225  2.77519  2.73123  3.46354  2.40513  3.72494  3.29354  2.67741  2.69355  4.24690  2.90347  2.73739  3.18146  2.89801  2.37887  2.77519  2.98518  4.58477  3.61503
          0.09599  4.76931  2.48840  0.61958  0.77255  0.77734  0.61549
     58   2.53024  5.05656  3.16492  2.60328  4.31690  3.19564  2.36598  2.92307  2.09419  3.32159  2.98719  3.12699  4.00089  2.72630  2.32485  2.81439  3.02670  3.40110  5.54031  4.19598    230 k - - -
          2.68618  4.42225  2.77519  2.73123  3.46354  2.40513  3.72494  3.29354  2.67741  2.69355  4.24690  2.90347  2.73739  3.18146  2.89801  2.37887  2.77519  2.98518  4.58477  3.61503
          0.01302  4.74346  5.46580  0.61958  0.77255  0.99005  0.46451
     59   2.24866  4.81726  3.29761  2.35272  4.01653  3.11317  3.87173  2.45601  2.72532  3.05913  3.90344  3.23459  4.04067  2.38086  3.16471  2.57959  2.58846  2.43125  5.35340  4.05533    231 a - - -
          2.68618  4.42225  2.77519  2.73123  3.46354  2.40513  3.72494  3.29354  2.67741  2.69355  4.24690  2.90347  2.73739  3.18146  2.89801  2.37887  2.77519  2.98518  4.58477  3.61503
          0.14353  4.74346  2.07948  0.61958  0.77255  0.99005  0.46451
     60   2.73351  4.84618  3.20406  2.64791  4.08431  3.20658  3.80948  2.84285  2.05620  3.11610  3.94531  3.15156  3.24830  2.98025  3.07933  2.36973  1.95280  2.97637  5.38550  4.07135    232 t - - -
          2.68618  4.42225  2.77519  2.73123  3.46354  2.40513  3.72494  3.29354  2.67741  2.69355  4.24690  2.90347  2.73739  3.18146  2.89801  2.37887  2.77519  2.98518  4.58477  3.61503
          0.01482  4.61475  5.33710  0.61958  0.77255  1.13771  0.38647
     61   2.74019  4.73928  3.28881  2.72710  3.92214  2.63738  2.59422  3.31705  2.69696  2.71735  3.82549  3.21449  4.00702  2.92254  2.62139  2.83858  2.18998  3.04365  3.69948  3.25127    233 t - - -
          2.68618  4.42225  2.77519  2.73123  3.46354  2.40513  3.72494  3.29354  2.67741  2.69355  4.24690  2.90347  2.73739  3.18146  2.89801  2.37887  2.77519  2.98518  4.58477  3.61503
          0.01482  4.61475  5.33710  0.61958  0.77255  1.13771  0.38647
     62   2.74199  5.22529  2.73916  2.24341  4.55987  3.17942  3.70562  4.03783  2.25202  3.52603  4.27036  2.98566  2.98716  2.80641  2.23607  2.20294  2.37243  3.61063  5.66472  4.26072    234 s - - -
          2.68618  4.42225  2.77519  2.73123  3.46354  2.40513  3.72494  3.29354  2.67741  2.69355  4.24690  2.90347  2.73739  3.18146  2.89801  2.37887  2.77519  2.98518  4.58477  3.61503
          0.01482  4.61475  5.33710  0.61958  0.77255  1.00650  0.45491
     63   2.80303  4.21707  4.50910  3.91235  1.67888  3.94262  4.23849  2.25585  3.74714  2.32432  2.65898  4.01307  4.30333  3.92091  2.90387  3.24363  3.03454  2.23731  4.79092  2.67979    235 f - - -
          2.68618  4.42225  2.77519  2.73123  3.46354  2.40513  3.72494  3.29354  2.67741  2.69355  4.24690  2.90347  2.73739  3.18146  2.89801  2.37887  2.77519  2.98518  4.58477  3.61503
          0.01418  4.65874  5.38108  0.61958  0.77255  1.09173  0.40893
     64   2.60826  4.28657  4.69055  4.09619  2.98156  4.07957  4.42030  1.91955  3.92877  1.26706  3.32619  4.18044  4.42936  4.09106  4.00676  2.92808  3.13471  2.00959  4.94991  3.77610    236 l - - -
          2.68618  4.42225  2.77519  2.73123  3.46354  2.40513  3.72494  3.29354  2.67741  2.69355  4.24690  2.90347  2.73739  3.18146  2.89801  2.37887  2.77519  2.98518  4.58477  3.61503
          0.01418  4.65874  5.38108  0.61958  0.77255  1.09173  0.40893
     65   2.63701  4.29264  4.19913  3.61746  3.41878  3.60408  4.21133  2.40280  3.49298  2.07569  3.41287  3.85485  4.27062  3.74143  2.85354  3.18561  2.81917  1.30789  4.93715  3.74100    237 v - - -
          2.68618  4.42225  2.77519  2.73123  3.46354  2.40513  3.72494  3.29354  2.67741  2.69355  4.24690  2.90347  2.73739  3.18146  2.89801  2.37887  2.77519  2.98518  4.58477  3.61503
          0.14861  4.65874  2.05092  0.61958  0.77255  0.96847  0.47749
     66   2.57712  4.29149  3.98074  3.40242  3.40215  3.30166  4.08446  1.87573  3.26434  1.56269  3.39537  3.69125  4.17443  3.23381  3.03111  3.07788  2.97680  2.53123  4.89790  3.69660    238 l - - -
          2.68618  4.42225  2.77519  2.73123  3.46354  2.40513  3.72494  3.29354  2.67741  2.69355  4.24690  2.90347  2.73739  3.18146  2.89801  2.37887  2.77519  2.98518  4.58477  3.61503
          0.01549  4.57127  5.29361  0.61958  0.77255  0.62795  0.76290
     67   1.64957  4.77287  3.39458  2.84267  2.89370  3.15432  2.97134  3.39184  2.82669  3.05485  3.90745  3.31597  2.55564  3.15998  3.25289  2.59622  2.77217  3.11279  5.36141  4.07709    239 a - - -
          2.68668  4.42085  2.77533  2.73139  3.46404  2.40513  3.72545  3.29321  2.67758  2.69304  4.24740  2.90314  2.73790  3.18142  2.89768  2.37826  2.77522  2.98524  4.58527  3.61554
          0.51653  1.48822  1.72799  1.80209  0.18027  0.46277  0.99301
     68   2.24873  5.25642  2.73256  1.72599  4.57921  3.57362  3.76897  4.04998  2.51544  3.55225  4.30429  3.04994  2.99219  2.49888  2.76705  2.77145  3.03131  2.60149  5.70284  4.30484    260 e - - -
          2.68618  4.42225  2.77519  2.73123  3.46354  2.40513  3.72494  3.29354  2.67741  2.69355  4.24690  2.90347  2.73739  3.18146  2.89801  2.37887  2.77519  2.98518  4.58477  3.61503
          0.01262  4.77484  5.49719  0.61958  0.77255  0.94713  0.49078
     69   2.79356  2.94037  3.39713  1.85365  3.90996  3.24354  3.91968  3.07644  2.81335  2.70862  2.65275  3.31158  3.04821  3.14527  2.92908  2.91512  2.69582  3.02983  5.28361  4.00607    261 e - - -
          2.68618  4.42225  2.77519  2.73123  3.46354  2.40513  3.72494  3.29354  2.67741  2.69355  4.24690  2.90347  2.73739  3.18146  2.89801  2.37887  2.77519  2.98518  4.58477  3.61503
          0.04381  4.77484  3.36892  0.61958  0.77255  0.44878  1.01723
     70   2.88984  5.30777  2.26744  2.28731  4.62125  3.64142  3.86618  4.08326  2.63435  2.98043  4.37153  3.12790  1.85000  2.98046  3.12502  2.39831  2.32317  3.68403  5.77319  4.38096    262 p - - -
          2.68618  4.42225  2.77519  2.73123  3.46354  2.40513  3.72494  3.29354  2.67741  2.69355  4.24690  2.90347  2.73739  3.18146  2.89801  2.37887  2.77519  2.98518  4.58477  3.61503
          0.01100  4.91130  5.63365  0.61958  0.77255  0.60931  0.78466
     71   1.99369  4.63936  3.66308  2.35592  3.78579  3.82342  4.06986  2.27247  3.05995  2.85465  3.26489  3.52563  4.20471  2.82491  3.43428  2.63460  2.79689  2.01454  5.21548  3.97100    263 a - - -
          2.68618  4.42225  2.77519  2.73123  3.46354  2.40513  3.72494  3.29354  2.67741  2.69355  4.24690  2.90347  2.73739  3.18146  2.89801  2.37887  2.77519  2.98518  4.58477  3.61503
          0.01071  4.93742  5.65976  0.61958  0.77255  0.65871  0.72881
     72   3.90813  5.84217  3.67187  2.85074  5.67497  4.19506  5.14046  5.28931  4.10144  4.83591  5.80964  4.13989  0.28479  4.41656  4.44720  3.96562  4.33039  4.82446  6.71718  5.61132    264 P - - -
          2.68618  4.42225  2.77519  2.73123  3.46354  2.40513  3.72494  3.29354  2.67741  2.69355  4.24690  2.90347  2.73739  3.18146  2.89801  2.37887  2.77519  2.98518  4.58477  3.61503
          0.04200  4.93742  3.38280  0.61958  0.77255  0.65871  0.72881
     73   2.86070  4.66175  3.62300  3.05475  3.81284  3.80569  3.38318  3.18084  2.35316  1.78653  3.76035  3.49025  4.18652  2.91714  3.01163  2.49496  3.09135  2.11691  3.27582  3.98134    265 l - - -
          2.68618  4.42225  2.77519  2.73123  3.46354  2.40513  3.72494  3.29354  2.67741  2.69355  4.24690  2.90347  2.73739  3.18146  2.89801  2.37887  2.77519  2.98518  4.58477  3.61503
          0.14645  4.90648  2.04925  0.61958  0.77255  0.72439  0.66285
     74   2.79199  5.00078  3.18756  2.33300  4.24166  3.62109  3.82343  3.23540  2.61873  2.49262  4.07082  2.83601  4.01090  2.35847  2.31763  2.60650  2.59817  2.51283  5.50114  4.16462    266 r - - -
          2.68771  4.42021  2.77496  2.73001  3.46483  2.40648  3.72610  3.28902  2.67767  2.69153  4.24864  2.90389  2.73700  3.17932  2.89960  2.38046  2.77489  2.98423  4.58390  3.61566
          1.14049  0.58171  2.10869  2.19908  0.11755  0.60535  0.78940
     75   1.94858  4.78065  5.03422  4.49321  3.56467  4.55267  5.01178  2.23959  4.34265  0.80251  3.40041  4.66617  4.88284  4.51006  4.46787  3.90821  3.64180  2.49998  5.47055  4.35563    295 l - - -
          2.68618  4.42225  2.77519  2.73123  3.46354  2.40513  3.72494  3.29354  2.67741  2.69355  4.24690  2.90347  2.73739  3.18146  2.89801  2.37887  2.77519  2.98518  4.58477  3.61503
          0.10405  4.76815  2.40431  0.61958  0.77255  0.95656  0.48486
     76   2.71491  4.67850  3.58198  3.27288  4.54349  0.96374  4.42764  3.94382  3.38244  3.62960  4.46765  2.63067  4.12226  3.67427  3.75159  2.59897  3.14607  2.33834  5.89044  4.63721    296 g - - -
          2.68618  4.42225  2.77519  2.73123  3.46354  2.40513  3.72494  3.29354  2.67741  2.69355  4.24690  2.90347  2.73739  3.18146  2.89801  2.37887  2.77519  2.98518  4.58477  3.61503
          0.01391  4.67800  5.40035  0.61958  0.77255  1.07023  0.41996
     77   3.15078  3.08751  3.66250  3.00076  4.66086  3.87272  3.91447  4.02730  2.06329  3.54758  4.39282  2.92984  4.25150  3.05680  0.99725  3.17746  3.35154  3.70617  5.67397  4.45567    297 r - - -
          2.68618  4.42225  2.77519  2.73123  3.46354  2.40513  3.72494  3.29354  2.67741  2.69355  4.24690  2.90347  2.73739  3.18146  2.89801  2.37887  2.77519  2.98518  4.58477  3.61503
          0.01391  4.67800  5.40035  0.61958  0.77255  1.07023  0.41996
     78   3.02416  5.48289  1.10597  2.50332  4.89147  3.55360  3.98724  4.38445  2.86937  3.88701  4.67605  2.63921  2.77056  3.12405  3.40493  2.62400  2.72855  3.94297  6.04518  4.60360    298 d - - -
          2.68618  4.42225  2.77519  2.73123  3.46354  2.40513  3.72494  3.29354  2.67741  2.69355  4.24690  2.90347  2.73739  3.18146  2.89801  2.37887  2.77519  2.98518  4.58477  3.61503
          0.01391  4.67800  5.40035  0.61958  0.77255  1.07023  0.41996
     79   2.46417  4.18492  4.47349  3.87473  2.19643  3.90504  4.22192  2.11206  3.71201  1.80476  3.29830  3.01551  4.27099  3.89024  3.80985  3.20470  2.66766  2.42961  3.12387  3.61124    299 l - - -
          2.68618  4.42225  2.77519  2.73123  3.46354  2.40513  3.72494  3.29354  2.67741  2.69355  4.24690  2.90347  2.73739  3.18146  2.89801  2.37887  2.77519  2.98518  4.58477  3.61503
          0.01391  4.67800  5.40035  0.61958  0.77255  1.07023  0.41996
     80   4.00301  5.20405  5.89128  5.31175  3.37959  5.40615  5.68655  1.92067  5.17534  0.57754  2.37924  5.54603  5.39472  5.03018  5.12559  4.80499  4.20191  2.74907  5.64654  4.71602    300 L - - -
          2.68618  4.42225  2.77519  2.73123  3.46354  2.40513  3.72494  3.29354  2.67741  2.69355  4.24690  2.90347  2.73739  3.18146  2.89801  2.37887  2.77519  2.98518  4.58477  3.61503
          0.01391  4.67800  5.40035  0.61958  0.77255  1.07023  0.41996
     81   2.41233  5.23495  3.01350  2.16518  4.56674  3.53565  3.72681  4.04235  2.46683  3.53485  4.28113  2.47996  3.27004  2.46393  2.56192  2.35190  2.21752  3.61887  5.67702  4.27535    301 e - - -
          2.68618  4.42225  2.77519  2.73123  3.46354  2.40513  3.72494  3.29354  2.67741  2.69355  4.24690  2.90347  2.73739  3.18146  2.89801  2.37887  2.77519  2.98518  4.58477  3.61503
          0.01391  4.67800  5.40035  0.61958  0.77255  1.07023  0.41996
     82   2.79367  5.30390  2.16181  2.02783  4.64767  2.86798  3.74200  4.13280  1.86637  3.60642  4.34747  3.00637  3.94595  2.58829  2.49234  2.75247  2.91187  3.69436  5.73358  4.32242    302 k - - -
          2.68618  4.42225  2.77519  2.73123  3.46354  2.40513  3.72494  3.29354  2.67741  2.69355  4.24690  2.90347  2.73739  3.18146  2.89801  2.37887  2.77519  2.98518  4.58477  3.61503
          0.01391  4.67800  5.40035  0.61958  0.77255  1.07023  0.41996
     83   2.75870  4.63253  3.16142  2.70575  3.79551  3.67956  2.95457  2.82555  2.61142  1.99796  2.36644  3.32680  4.06333  3.16428  3.24132  2.38677  2.99019  2.92117  5.19211  3.92821    303 l - - -
          2.68618  4.42225  2.77519  2.73123  3.46354  2.40513  3.72494  3.29354  2.67741  2.69355  4.24690  2.90347  2.73739  3.18146  2.89801  2.37887  2.77519  2.98518  4.58477  3.61503
          0.01391  4.67800  5.40035  0.61958  0.77255  1.07023  0.41996
     84   2.78670  5.17049  2.53221  2.50967  3.03921  1.80354  3.76354  3.92037  2.27595  3.45414  4.22775  3.04892  3.96173  2.58360  2.70104  2.77236  3.01881  3.53626  5.63099  4.25196    304 g - - -
          2.68618  4.42225  2.77519  2.73123  3.46354  2.40513  3.72494  3.29354  2.67741  2.69355  4.24690  2.90347  2.73739  3.18146  2.89801  2.37887  2.77519  2.98518  4.58477  3.61503
          0.01391  4.67800  5.40035  0.61958  0.77255  1.07023  0.41996
     85   1.92734  3.74012  3.17958  2.22313  4.15458  3.59518  3.80254  2.91430  2.23802  3.17945  3.99888  3.13643  3.01200  2.96034  2.95220  2.80098  2.55648  3.25138  5.43425  4.10728    305 a - - -
          2.68618  4.42225  2.77519  2.73123  3.46354  2.40513  3.72494  3.29354  2.67741  2.69355  4.24690  2.90347  2.73739  3.18146  2.89801  2.37887  2.77519  2.98518  4.58477  3.61503
          0.01391  4.67800  5.40035  0.61958  0.77255  1.07023  0.41996
     86   2.75855  5.25102  2.48003  2.30757  4.58818  2.91488  2.92578  3.40533  2.19597  3.55279  4.29404  3.00222  3.08161  2.11782  2.95168  2.72397  2.71599  3.63746  5.68814  4.28163    306 q - - -
          2.68618  4.42225  2.77519  2.73123  3.46354  2.40513  3.72494  3.29354  2.67741  2.69355  4.24690  2.90347  2.73739  3.18146  2.89801  2.37887  2.77519  2.98518  4.58477  3.61503
          0.11308  4.67800  2.32666  0.61958  0.77255  1.07023  0.41996
     87   3.07720  4.41996  4.95897  4.36699  3.33144  4.30330  4.63731  1.62997  4.18883  1.44737  3.25601  4.43037  4.61114  4.30862  4.23071  3.62782  3.30800  1.62509  3.02864  3.90674    307 l - - -
          2.68618  4.42225  2.77519  2.73123  3.46354  2.40513  3.72494  3.29354  2.67741  2.69355  4.24690  2.90347  2.73739  3.18146  2.89801  2.37887  2.77519  2.98518  4.58477  3.61503
          0.01535  4.58027  5.30262  0.61958  0.77255  0.54579  0.86604
     88   2.81304  5.10518  3.16087  2.44064  4.01994  3.62487  3.82276  2.53568  2.59902  3.37568  4.16796  2.47721  3.47239  2.41108  2.42129  2.13077  3.04426  2.87302  5.58870  4.23215    308 s - - -
          2.68581  4.42119  2.77725  2.73029  3.46520  2.40860  3.72507  3.29324  2.67897  2.68914  4.24952  2.90476  2.73546  3.17876  2.89766  2.37931  2.77541  2.98513  4.57804  3.61390
          1.32119  0.31565  5.55601  3.09697  0.04624  0.58466  0.81485
     89   2.85071  4.71927  2.50127  2.80173  2.35950  3.77405  4.00771  2.93874  2.33541  1.98707  3.81390  3.42407  3.53799  3.26241  3.34206  2.76120  3.08232  2.54277  5.28011  4.01708    371 l - - -
          2.68618  4.42225  2.77519  2.73123  3.46354  2.40513  3.72494  3.29354  2.67741  2.69355  4.24690  2.90347  2.73739  3.18146  2.89801  2.37887  2.77519  2.98518  4.58477  3.61503
          0.24597  4.91130  1.55737  0.61958  0.77255  0.60931  0.78466
     90   3.04588  5.23898  2.92748  2.22784  4.90803  3.57354  4.24381  4.37332  3.14272  3.94965  4.78530  3.28669  0.92173  3.42559  3.59930  2.36579  3.40354  3.92277  6.13447  4.76781    372 p - - -
          2.68619  4.42226  2.77498  2.73124  3.46355  2.40514  3.72496  3.29355  2.67742  2.69356  4.24691  2.90348  2.73741  3.18148  2.89802  2.37888  2.77521  2.98520  4.58478  3.61504
          0.42043  2.91161  1.24185  0.37180  1.16955  0.47752  0.96843
     91   2.54570  5.04958  3.08232  2.23541  4.31956  3.55196  3.74944  3.17421  2.52253  2.76755  3.78880  2.11838  3.00085  2.35171  2.99727  2.75004  2.85607  3.39895  5.53019  4.17026    374 n - - -
          2.68618  4.42225  2.77519  2.73123  3.46354  2.40513  3.72494  3.29354  2.67741  2.69355  4.24690  2.90347  2.73739  3.18146  2.89801  2.37887  2.77519  2.98518  4.58477  3.61503
          0.01446  4.63962  5.36196  0.61958  0.77255  1.11223  0.39873
     92   2.41684  4.41542  3.71490  2.81643  3.54614  3.74916  4.01144  2.41273  3.08567  2.05389  3.52208  3.52461  4.12701  3.37998  2.47630  2.76506  2.63781  2.09276  5.00656  3.78186    375 l - - -
          2.68618  4.42225  2.77519  2.73123  3.46354  2.40513  3.72494  3.29354  2.67741  2.69355  4.24690  2.90347  2.73739  3.18146  2.89801  2.37887  2.77519  2.98518  4.58477  3.61503
          0.01446  4.63962  5.36196  0.61958  0.77255  1.11223  0.39873
     93   3.70681  5.21074  2.66121  3.93677  2.51459  4.45656  3.88215  3.80596  3.92128  3.24741  4.36573  4.09253  4.82226  4.08659  4.16118  3.79775  3.93509  3.63720  1.18986  1.40982    376 w - - -
          2.68618  4.42225  2.77519  2.73123  3.46354  2.40513  3.72494  3.29354  2.67741  2.69355  4.24690  2.90347  2.73739  3.18146  2.89801  2.37887  2.77519  2.98518  4.58477  3.61503
          0.01446  4.63962  5.36196  0.61958  0.77255  0.61388  0.77924
     94   1.96071  5.28790  3.07864  2.26190  4.62036  3.59267  3.30571  3.44901  2.09570  3.25369  4.33258  2.59448  3.98529  2.44623  2.38276  2.78406  3.04537  3.67190  5.72651  4.32749    377 a - - -
          2.68576  4.42367  2.77556  2.73095  3.46268  2.40501  3.72266  3.29458  2.67701  2.69278  4.24475  2.90371  2.73820  3.18148  2.89815  2.37958  2.77535  2.98509  4.58346  3.61645
          0.90101  0.73499  2.16866  2.09328  0.13157  0.58702  0.81189
     95   2.80427  5.30831  2.52075  2.23262  4.65107  3.57509  3.76368  4.13483  1.90467  3.15944  4.35006  3.04340  3.37898  2.32310  2.75726  2.01370  3.03543  3.69781  5.74157  4.33273    394 k - - -
          2.68618  4.42225  2.77519  2.73123  3.46354  2.40513  3.72494  3.29354  2.67741  2.69355  4.24690  2.90347  2.73739  3.18146  2.89801  2.37887  2.77519  2.98518  4.58477  3.61503
          0.13518  4.79928  2.13529  0.61958  0.77255  0.91139  0.51410
     96   3.60891  4.80928  5.66619  5.18077  3.98571  5.19762  5.84562  0.85045  5.10826  1.92512  3.72682  5.34473  5.38963  5.29712  5.23871  4.62045  3.86114  1.32580  6.10875  4.94433    395 i - - -
          2.68618  4.42225  2.77519  2.73123  3.46354  2.40513  3.72494  3.29354  2.67741  2.69355  4.24690  2.90347  2.73739  3.18146  2.89801  2.37887  2.77519  2.98518  4.58477  3.61503
          0.01391  4.67800  5.40035  0.61958  0.77255  1.07023  0.41996
     97   2.90307  5.26000  3.15893  2.38351  4.60010  3.64678  3.80389  4.03455  2.12610  3.54277  4.32839  3.13992  1.61899  2.92189  2.31807  2.88613  2.57684  3.65336  5.68712  4.34690    396 p - - -
          2.68618  4.42225  2.77519  2.73123  3.46354  2.40513  3.72494  3.29354  2.67741  2.69355  4.24690  2.90347  2.73739  3.18146  2.89801  2.37887  2.77519  2.98518  4.58477  3.61503
          0.01391  4.67800  5.40035  0.61958  0.77255  1.07023  0.41996
     98   2.79578  5.14389  2.44340  2.21464  3.21086  3.55953  3.78884  3.87875  2.57167  3.43070  4.21460  3.05962  1.89201  2.91464  3.05646  2.41952  2.72352  3.50677  5.62535  4.25037    397 p - - -
          2.68618  4.42225  2.77519  2.73123  3.46354  2.40513  3.72494  3.29354  2.67741  2.69355  4.24690  2.90347  2.73739  3.18146  2.89801  2.37887  2.77519  2.98518  4.58477  3.61503
          0.01391  4.67800  5.40035  0.61958  0.77255  1.07023  0.41996
     99   2.78035  4.89180  3.24100  2.67738  4.11174  3.62618  2.15191  3.05338  2.61785  3.13827  3.97021  3.18115  4.01344  2.20405  2.58578  2.83943  2.57387  2.52832  5.40412  4.09405    398 h - - -
          2.68669  4.42063  2.77530  2.73175  3.46405  2.40531  3.72422  3.29084  2.67792  2.69406  4.24741  2.90180  2.73751  3.18198  2.89744  2.37906  2.77571  2.98570  4.58277  3.61459
          0.22258  1.63457  5.40035  2.03808  0.13958  0.71377  0.67294
    100   2.81550  4.87542  3.31495  2.75266  4.08179  3.67761  3.88635  2.71773  2.23609  3.11774  3.95835  2.85630  2.75625  3.07105  2.34840  2.89228  2.74843  2.04001  5.40206  4.10140    412 v - - -
          2.68618  4.42225  2.77519  2.73123  3.46354  2.40513  3.72494  3.29354  2.67741  2.69355  4.24690  2.90347  2.73739  3.18146  2.89801  2.37887  2.77519  2.98518  4.58477  3.61503
          0.01231  4.79928  5.52162  0.61958  0.77255  0.91139  0.51410
    101   3.70915  4.89930  5.79546  5.31839  4.08709  5.32770  6.00738  0.77721  5.25502  1.94657  3.81823  5.48317  5.50778  5.44320  5.38594  4.76035  3.96218  1.37248  6.24087  5.07734    413 i - - -
          2.68618  4.42225  2.77519  2.73123  3.46354  2.40513  3.72494  3.29354  2.67741  2.69355  4.24690  2.90347  2.73739  3.18146  2.89801  2.37887  2.77519  2.98518  4.58477  3.61503
          0.01231  4.79928  5.52162  0.61958  0.77255  0.91139  0.51410
    102   2.39591  5.31796  2.57139  1.76871  4.66157  3.57752  3.76846  4.14581  1.92309  3.62155  4.35998  3.04530  3.97463  2.55164  2.59779  2.77375  2.61574  3.70802  5.75006  4.34071    414 e - - -
          2.68618  4.42225  2.77519  2.73123  3.46354  2.40513  3.72494  3.29354  2.67741  2.69355  4.24690  2.90347  2.73739  3.18146  2.89801  2.37887  2.77519  2.98518  4.58477  3.61503
          0.01231  4.79928  5.52162  0.61958  0.77255  0.91139  0.51410
    103   2.93051  4.37876  4.45665  3.86670  3.42417  4.05643  4.36401  1.93368  2.70870  1.32647  2.72003  4.05785  4.41094  3.93781  3.87559  3.35077  2.50373  2.50883  5.00185  3.82430    415 l - - -
          2.68618  4.42225  2.77519  2.73123  3.46354  2.40513  3.72494  3.29354  2.67741  2.69355  4.24690  2.90347  2.73739  3.18146  2.89801  2.37887  2.77519  2.98518  4.58477  3.61503
          0.01231  4.79928  5.52162  0.61958  0.77255  0.91139  0.51410
    104   2.84365  5.30842  2.50615  2.53275  4.64167  2.25601  3.79290  4.11243  1.59929  2.86107  4.35633  3.07616  4.00250  2.50304  2.86774  2.81141  3.07394  3.69363  5.74310  4.34896    416 k - - -
          2.68618  4.42225  2.77519  2.73123  3.46354  2.40513  3.72494  3.29354  2.67741  2.69355  4.24690  2.90347  2.73739  3.18146  2.89801  2.37887  2.77519  2.98518  4.58477  3.61503
          0.17718  4.79928  1.86991  0.61958  0.77255  0.91139  0.51410
    105   2.35530  5.25477  2.68876  1.96590  4.59254  3.52080  3.71838  4.07392  2.45932  3.55663  4.29929  2.99046  2.70153  2.34947  2.31811  2.54465  2.99171  3.64188  5.69120  4.28325    417 e - - -
          2.68618  4.42225  2.77519  2.73123  3.46354  2.40513  3.72494  3.29354  2.67741  2.69355  4.24690  2.90347  2.73739  3.18146  2.89801  2.37887  2.77519  2.98518  4.58477  3.61503
          0.01450  4.63659  5.35894  0.61958  0.77255  0.42862  1.05385
    106   3.10245  5.51576  1.61498  2.67065  5.01845  1.48013  4.13110  4.51249  3.00458  4.01613  4.79767  2.77782  4.21062  3.26677  3.53227  2.29279  2.62800  4.04966  6.17043  4.73973    418 g - - -
          2.68618  4.42225  2.77519  2.73123  3.46354  2.40513  3.72494  3.29354  2.67741  2.69355  4.24690  2.90347  2.73739  3.18146  2.89801  2.37887  2.77519  2.98518  4.58477  3.61503
          0.01105  4.90648  5.62882  0.61958  0.77255  0.60113  0.79449
    107   1.96042  3.48214  2.71308  2.26035  4.15606  3.71455  3.92685  3.55615  2.76130  3.19210  3.41606  3.02472  4.10269  3.10434  3.20995  2.71033  2.35554  2.48149  5.47079  3.41457    419 a - - -
          2.68618  4.42225  2.77519  2.73123  3.46354  2.40513  3.72494  3.29354  2.67741  2.69355  4.24690  2.90347  2.73739  3.18146  2.89801  2.37887  2.77519  2.98518  4.58477  3.61503
          0.01071  4.93742  5.65976  0.61958  0.77255  0.65871  0.72881
    108   2.69004  5.34094  2.82973  2.07988  4.67763  3.24955  3.81525  4.15768  1.81519  3.64263  3.33044  3.09802  2.79768  2.91435  2.64184  2.46051  2.76376  3.29398  5.77867  4.37289    420 k - - -
          2.68618  4.42225  2.77519  2.73123  3.46354  2.40513  3.72494  3.29354  2.67741  2.69355  4.24690  2.90347  2.73739  3.18146  2.89801  2.37887  2.77519  2.98518  4.58477  3.61503
          0.01071  4.93742  5.65976  0.61958  0.77255  0.65871  0.72881
    109   2.90152  4.51787  3.98561  3.42805  3.61221  2.37879  4.20965  2.31409  3.35129  2.48165  3.63761  3.76218  1.50043  3.63570  3.64281  3.18891  3.14273  2.77468  5.10092  2.93479    421 p - - -
          2.68618  4.42225  2.77519  2.73123  3.46354  2.40513  3.72494  3.29354  2.67741  2.69355  4.24690  2.90347  2.73739  3.18146  2.89801  2.37887  2.77519  2.98518  4.58477  3.61503
          0.11668  4.93742  2.27344  0.61958  0.77255  0.65871  0.72881
    110   2.83617  4.52526  3.77221  3.20246  3.66615  3.82531  4.08814  2.27947  2.87568  2.73583  3.63569  3.58992  1.98975  3.43926  2.96873  3.07884  2.31861  2.00851  5.11959  3.89225    422 p - - -
          2.68618  4.42225  2.77519  2.73123  3.46354  2.40513  3.72494  3.29354  2.67741  2.69355  4.24690  2.90347  2.73739  3.18146  2.89801  2.37887  2.77519  2.98518  4.58477  3.61503
          0.01190  4.83264  5.55499  0.61958  0.77255  0.85890  0.55100
    111   2.63256  5.02144  3.21181  2.65382  3.60106  3.64418  3.08618  3.68009  1.76820  3.28114  4.09233  3.17385  3.01984  2.99602  3.10641  2.27159  2.57382  3.35505  3.06442  4.18609    423 k - - -
          2.68618  4.42225  2.77519  2.73123  3.46354  2.40513  3.72494  3.29354  2.67741  2.69355  4.24690  2.90347  2.73739  3.18146  2.89801  2.37887  2.77519  2.98518  4.58477  3.61503
          0.01190  4.83264  5.55499  0.61958  0.77255  0.85890  0.55100
    112   2.83101  4.49420  3.80566  3.23602  3.18783  2.93117  4.09662  1.88547  2.53962  2.69755  3.60036  3.61302  4.21210  2.36670  3.49437  3.08840  3.06291  1.92225  5.08636  3.86239    424 i - - -
          2.68618  4.42225  2.77519  2.73123  3.46354  2.40513  3.72494  3.29354  2.67741  2.69355  4.24690  2.90347  2.73739  3.18146  2.89801  2.37887  2.77519  2.98518  4.58477  3.61503
          0.01190  4.83264  5.55499  0.61958  0.77255  0.85890  0.55100
    113   2.49083  5.33694  2.75482  2.36428  4.68343  3.60381  3.78675  4.16359  1.95498  3.63814  4.37952  3.07229  2.90542  2.41656  1.81859  2.80170  3.06878  3.72884  5.76413  4.36176    425 r - - -
          2.68618  4.42225  2.77519  2.73123  3.46354  2.40513  3.72494  3.29354  2.67741  2.69355  4.24690  2.90347  2.73739  3.18146  2.89801  2.37887  2.77519  2.98518  4.58477  3.61503
          0.04674  4.83264  3.27802  0.61958  0.77255  0.85890  0.55100
    114   2.99078  4.69171  3.85246  3.28916  3.54736  3.95745  4.13763  2.39996  3.15852  2.21215  3.66630  3.68279  4.32474  1.26353  3.48113  3.21647  3.21935  2.88560  5.09566  2.88043    426 q - - -
          2.68618  4.42225  2.77519  2.73123  3.46354  2.40513  3.72494  3.29354  2.67741  2.69355  4.24690  2.90347  2.73739  3.18146  2.89801  2.37887  2.77519  2.98518  4.58477  3.61503
          0.01232  4.79822  5.52057  0.61958  0.77255  0.91298  0.51304
    115   4.93729  5.81054  5.71931  5.69495  1.86715  5.36520  3.94642  4.50478  5.45974  3.62710  5.01107  4.87139  5.60861  5.05939  5.22339  4.77541  5.12159  4.45802  1.33994  0.80937    427 y - - -
          2.68618  4.42225  2.77519  2.73123  3.46354  2.40513  3.72494  3.29354  2.67741  2.69355  4.24690  2.90347  2.73739  3.18146  2.89801  2.37887  2.77519  2.98518  4.58477  3.61503
          0.01232  4.79822  5.52057  0.61958  0.77255  0.91298  0.51304
    116   3.04929  5.13477  3.24656  2.85559  3.84299  3.77783  3.29049  3.81192  2.88707  3.39823  4.27213  2.58609  1.18421  3.25545  3.29903  3.09120  3.29667  3.51226  5.28598  2.66799    428 p - - -
          2.68618  4.42225  2.77519  2.73123  3.46354  2.40513  3.72494  3.29354  2.67741  2.69355  4.24690  2.90347  2.73739  3.18146  2.89801  2.37887  2.77519  2.98518  4.58477  3.61503
          0.01232  4.79822  5.52057  0.61958  0.77255  0.91298  0.51304
    117   2.87398  4.36701  4.26279  3.67746  3.44009  3.96619  4.26188  2.27936  2.81229  1.21339  2.86181  3.91623  4.33103  3.79030  3.73925  2.53522  3.10578  2.56925  4.97712  3.78803    440 l - - -
          2.68618  4.42225  2.77519  2.73123  3.46354  2.40513  3.72494  3.29354  2.67741  2.69355  4.24690  2.90347  2.73739  3.18146  2.89801  2.37887  2.77519  2.98518  4.58477  3.61503
          0.01232  4.79822  5.52057  0.61958  0.77255  0.91298  0.51304
    118   2.79906  4.96429  3.29858  2.79604  4.44615  3.57996  4.00099  3.87377  2.80935  3.17334  4.27556  2.20058  3.28787  3.15505  3.26120  1.91204  1.53180  3.49085  5.69726  4.36874    441 t - - -
          2.68618  4.42225  2.77519  2.73123  3.46354  2.40513  3.72494  3.29354  2.67741  2.69355  4.24690  2.90347  2.73739  3.18146  2.89801  2.37887  2.77519  2.98518  4.58477  3.61503
          0.01232  4.79822  5.52057  0.61958  0.77255  0.46865  0.98308
    119   2.64855  5.35353  2.57733  2.37963  4.69417  2.70955  3.81515  3.17109  1.89854  3.65686  4.39552  2.93689  2.49250  2.43917  2.95415  2.68586  3.08424  3.74182  5.78870  4.38020    442 k - - -
          2.68618  4.42225  2.77519  2.73123  3.46354  2.40513  3.72494  3.29354  2.67741  2.69355  4.24690  2.90347  2.73739  3.18146  2.89801  2.37887  2.77519  2.98518  4.58477  3.61503
          0.01071  4.93742  5.65976  0.61958  0.77255  0.65871  0.72881
    120   3.08840  5.64410  1.72356  1.39925  4.97415  3.68549  3.99494  4.47523  2.04357  3.94164  4.70201  3.14227  2.98399  2.78370  3.32550  3.02120  3.33392  4.02919  6.07107  4.62667    443 e - - -
          2.68618  4.42225  2.77519  2.73123  3.46354  2.40513  3.72494  3.29354  2.67741  2.69355  4.24690  2.90347  2.73739  3.18146  2.89801  2.37887  2.77519  2.98518  4.58477  3.61503
          0.01071  4.93742  5.65976  0.61958  0.77255  0.65871  0.72881
    121   2.07480  5.34790  3.14513  2.27441  4.68513  3.65358  2.92569  4.15633  1.62632  3.64400  3.30240  3.12685  4.04505  2.35911  2.78329  2.84833  3.10828  3.73482  5.77988  4.38721    444 k - - -
          2.68618  4.42225  2.77519  2.73123  3.46354  2.40513  3.72494  3.29354  2.67741  2.69355  4.24690  2.90347  2.73739  3.18146  2.89801  2.37887  2.77519  2.98518  4.58477  3.61503
          0.01071  4.93742  5.65976  0.61958  0.77255  0.65871  0.72881
    122   3.01796  5.20600  3.44267  2.84516  4.48148  3.81558  3.94186  3.27517  1.66212  1.90431  4.27435  3.33990  4.19275  2.52436  2.02113  3.04439  2.86716  3.55995  5.65602  4.35966    445 k - - -
          2.68618  4.42225  2.77519  2.73123  3.46354  2.40513  3.72494  3.29354  2.67741  2.69355  4.24690  2.90347  2.73739  3.18146  2.89801  2.37887  2.77519  2.98518  4.58477  3.61503
          0.01071  4.93742  5.65976  0.61958  0.77255  0.65871  0.72881
    123   2.30155  5.36734  2.83572  1.58339  4.70978  3.62860  3.82065  4.19429  2.38637  3.67126  4.40944  3.09662  3.05645  2.71210  2.54258  2.22846  3.09304  3.75672  5.80102  4.39082    446 e - - -
          2.68618  4.42225  2.77519  2.73123  3.46354  2.40513  3.72494  3.29354  2.67741  2.69355  4.24690  2.90347  2.73739  3.18146  2.89801  2.37887  2.77519  2.98518  4.58477  3.61503
          0.01071  4.93742  5.65976  0.61958  0.77255  0.65871  0.72881
    124   2.06836  5.25442  2.86674  2.31733  4.55529  1.75166  2.92422  4.00696  2.64185  3.54695  4.32197  3.15126  4.06154  2.99148  3.12663  2.60035  3.11660  2.90106  5.73062  4.35130    447 g - - -
          2.68618  4.42225  2.77519  2.73123  3.46354  2.40513  3.72494  3.29354  2.67741  2.69355  4.24690  2.90347  2.73739  3.18146  2.89801  2.37887  2.77519  2.98518  4.58477  3.61503
          0.01071  4.93742  5.65976  0.61958  0.77255  0.65871  0.72881
    125   2.36033  4.66878  5.33549  4.76668  3.76035  4.68401  5.09806  1.21651  4.60926  1.70060  2.70961  4.82947  4.98312  4.75283  4.66302  4.02668  3.60531  1.63835  5.52662  4.36488    448 i - - -
          2.68618  4.42225  2.77519  2.73123  3.46354  2.40513  3.72494  3.29354  2.67741  2.69355  4.24690  2.90347  2.73739  3.18146  2.89801  2.37887  2.77519  2.98518  4.58477  3.61503
          0.01071  4.93742  5.65976  0.61958  0.77255  0.65871  0.72881
    126   2.86542  5.36459  3.11796  2.21984  4.70992  3.63746  3.81908  4.19111  2.07663  3.66688  4.40638  2.38966  4.03012  2.18059  2.08067  2.30690  2.81703  3.75564  4.88144  4.39018    449 k - - -
          2.68618  4.42225  2.77519  2.73123  3.46354  2.40513  3.72494  3.29354  2.67741  2.69355  4.24690  2.90347  2.73739  3.18146  2.89801  2.37887  2.77519  2.98518  4.58477  3.61503
          0.01071  4.93742  5.65976  0.61958  0.77255  0.65871  0.72881
    127   2.86912  5.37449  2.67288  1.76273  4.71495  2.69669  3.82768  3.11106  2.29441  3.67775  4.41727  2.45593  2.63084  2.65751  3.06359  2.83089  3.10131  3.76283  5.80897  4.39780    450 e - - -
          2.68618  4.42225  2.77519  2.73123  3.46354  2.40513  3.72494  3.29354  2.67741  2.69355  4.24690  2.90347  2.73739  3.18146  2.89801  2.37887  2.77519  2.98518  4.58477  3.61503
          0.01071  4.93742  5.65976  0.61958  0.77255  0.65871  0.72881
    128   2.26637  4.31373  4.49708  3.90239  3.41147  4.00304  2.83253  1.81457  3.75560  2.01974  2.67236  4.04478  4.37029  3.05096  3.88327  3.29785  3.10828  2.19587  4.92899  2.89660    451 i - - -
          2.68618  4.42225  2.77519  2.73123  3.46354  2.40513  3.72494  3.29354  2.67741  2.69355  4.24690  2.90347  2.73739  3.18146  2.89801  2.37887  2.77519  2.98518  4.58477  3.61503
          0.01071  4.93742  5.65976  0.61958  0.77255  0.65871  0.72881
    129   3.68418  3.46409  5.80043  5.32566  4.31689  5.28419  5.99663  1.01030  5.26067  2.61669  4.06839  5.45156  5.52168  5.51038  5.40765  4.70609  3.94312  0.91039  6.34842  5.11970    452 v - - -
          2.68618  4.42225  2.77519  2.73123  3.46354  2.40513  3.72494  3.29354  2.67741  2.69355  4.24690  2.90347  2.73739  3.18146  2.89801  2.37887  2.77519  2.98518  4.58477  3.61503
          0.01071  4.93742  5.65976  0.61958  0.77255  0.65871  0.72881
    130   2.86665  5.31948  2.21721  2.57179  4.64153  3.63930  3.83612  4.11133  2.58285  2.67016  4.36864  2.86552  4.03747  1.71974  2.91342  2.45413  2.44094  3.69820  5.76708  4.37017    453 q - - -
          2.68618  4.42225  2.77519  2.73123  3.46354  2.40513  3.72494  3.29354  2.67741  2.69355  4.24690  2.90347  2.73739  3.18146  2.89801  2.37887  2.77519  2.98518  4.58477  3.61503
          0.01071  4.93742  5.65976  0.61958  0.77255  0.65871  0.72881
    131   2.92358  5.43241  2.23089  1.90620  4.78088  3.65935  3.85875  4.26386  2.04700  3.73289  4.47668  3.12506  4.06766  2.76193  1.73244  2.63092  3.15481  3.82581  5.85509  4.44857    454 r - - -
          2.68618  4.42225  2.77519  2.73123  3.46354  2.40513  3.72494  3.29354  2.67741  2.69355  4.24690  2.90347  2.73739  3.18146  2.89801  2.37887  2.77519  2.98518  4.58477  3.61503
          0.01071  4.93742  5.65976  0.61958  0.77255  0.65871  0.72881
    132   2.67164  4.38345  4.38903  3.80298  2.49511  4.01729  4.32090  2.79886  3.67576  1.14991  3.01905  4.00542  4.38376  2.94830  3.84961  2.67576  3.14499  2.62338  4.98707  3.79669    455 l - - -
          2.68618  4.42225  2.77519  2.73123  3.46354  2.40513  3.72494  3.29354  2.67741  2.69355  4.24690  2.90347  2.73739  3.18146  2.89801  2.37887  2.77519  2.98518  4.58477  3.61503
          0.01071  4.93742  5.65976  0.61958  0.77255  0.65871  0.72881
    133   3.00673  4.68084  3.92894  2.31099  3.75752  3.98897  4.22073  2.19868  3.16614  1.25836  3.69583  3.74113  4.35828  3.55673  2.51022  3.25576  3.23403  2.86764  5.25686  4.04372    456 l - - -
          2.68618  4.42225  2.77519  2.73123  3.46354  2.40513  3.72494  3.29354  2.67741  2.69355  4.24690  2.90347  2.73739  3.18146  2.89801  2.37887  2.77519  2.98518  4.58477  3.61503
          0.01071  4.93742  5.65976  0.61958  0.77255  0.65871  0.72881
    134   2.47377  5.35774  2.35396  2.14434  4.69953  3.62611  3.81546  4.18347  1.85252  3.66161  4.39951  2.81559  4.02091  2.60461  3.04491  2.48690  2.45661  3.05121  5.79224  4.38277    457 k - - -
          2.68618  4.42225  2.77519  2.73123  3.46354  2.40513  3.72494  3.29354  2.67741  2.69355  4.24690  2.90347  2.73739  3.18146  2.89801  2.37887  2.77519  2.98518  4.58477  3.61503
          0.01071  4.93742  5.65976  0.61958  0.77255  0.65871  0.72881
    135   2.33861  5.34791  2.84273  1.97593  4.68358  2.70553  3.82176  4.16343  2.29224  2.68181  4.39160  3.10062  4.02592  2.07783  3.05356  2.45081  3.08983  3.73360  5.78600  4.37989    458 e - - -
          2.68618  4.42225  2.77519  2.73123  3.46354  2.40513  3.72494  3.29354  2.67741  2.69355  4.24690  2.90347  2.73739  3.18146  2.89801  2.37887  2.77519  2.98518  4.58477  3.61503
          0.01071  4.93742  5.65976  0.61958  0.77255  0.65871  0.72881
    136   4.40023  5.95673  5.24616  5.29260  6.21694  0.08267  6.21529  6.18062  5.58370  5.62707  6.68660  5.41509  5.34934  5.83085  5.60226  4.61490  4.94155  5.52450  6.93684  6.38656    459 G - - -
          2.68618  4.42225  2.77519  2.73123  3.46354  2.40513  3.72494  3.29354  2.67741  2.69355  4.24690  2.90347  2.73739  3.18146  2.89801  2.37887  2.77519  2.98518  4.58477  3.61503
          0.01071  4.93742  5.65976  0.61958  0.77255  0.65871  0.72881
    137   2.87370  3.27908  3.86681  3.29412  3.65757  3.88025  2.81534  1.78171  2.22185  2.73575  3.63628  3.66552  4.25722  3.51909  3.12523  3.13493  2.40599  2.29970  5.11941  3.89767    460 i - - -
          2.68618  4.42225  2.77519  2.73123  3.46354  2.40513  3.72494  3.29354  2.67741  2.69355  4.24690  2.90347  2.73739  3.18146  2.89801  2.37887  2.77519  2.98518  4.58477  3.61503
          0.11668  4.93742  2.27344  0.61958  0.77255  0.65871  0.72881
    138   3.82003  5.01717  5.86160  5.35149  3.85009  5.36617  5.90548  0.90146  5.25990  1.25646  3.58795  5.52399  5.49677  5.32511  5.32114  4.78506  4.05950  1.83953  6.03742  4.96689    461 i - - -
          2.68629  4.42236  2.77531  2.73100  3.46365  2.40500  3.72506  3.29365  2.67752  2.69366  4.24701  2.90358  2.73751  3.18158  2.89748  2.37859  2.77531  2.98530  4.58488  3.61515
          0.19657  1.74532  5.55499  0.67810  0.70842  0.85890  0.55100
    139   2.21064  4.98936  3.23641  2.22817  4.22063  3.65460  3.85853  2.36568  2.26865  3.24389  4.06255  3.19297  4.04376  2.80859  2.61510  2.86001  2.59757  2.55115  5.49655  4.16903    464 a - - -
          2.68618  4.42225  2.77519  2.73123  3.46354  2.40513  3.72494  3.29354  2.67741  2.69355  4.24690  2.90347  2.73739  3.18146  2.89801  2.37887  2.77519  2.98518  4.58477  3.61503
          0.01190  4.83264  5.55499  0.61958  0.77255  0.85890  0.55100
    140   2.71597  5.30540  3.08793  2.34567  4.63666  3.15192  3.80808  4.10378  2.34574  3.60104  4.35685  3.09494  1.65506  2.68885  2.47457  2.46241  3.08535  3.69013  5.74537  4.35518    465 p - - -
          2.68618  4.42225  2.77519  2.73123  3.46354  2.40513  3.72494  3.29354  2.67741  2.69355  4.24690  2.90347  2.73739  3.18146  2.89801  2.37887  2.77519  2.98518  4.58477  3.61503
          0.01190  4.83264  5.55499  0.61958  0.77255  0.85890  0.55100
    141   2.81329  3.16922  2.70817  2.62330  4.32552  3.63156  3.83343  3.75214  2.45253  3.33688  4.13720  3.14934  2.85724  2.67496  3.08931  1.66980  3.04498  2.91931  5.56233  3.57925    466 s - - -
          2.68618  4.42225  2.77519  2.73123  3.46354  2.40513  3.72494  3.29354  2.67741  2.69355  4.24690  2.90347  2.73739  3.18146  2.89801  2.37887  2.77519  2.98518  4.58477  3.61503
          0.01190  4.83264  5.55499  0.61958  0.77255  0.85890  0.55100
    142   2.82311  5.32776  3.06344  1.95270  4.67283  3.59215  2.77921  4.15619  2.23911  3.63110  4.36940  2.24347  3.98694  2.39698  2.66002  2.27549  2.84524  3.71861  5.75841  4.35104    467 e - - -
          2.68618  4.42225  2.77519  2.73123  3.46354  2.40513  3.72494  3.29354  2.67741  2.69355  4.24690  2.90347  2.73739  3.18146  2.89801  2.37887  2.77519  2.98518  4.58477  3.61503
          0.01190  4.83264  5.55499  0.61958  0.77255  0.85890  0.55100
    143   2.85751  4.92070  3.40312  2.95683  4.33647  3.09756  4.12692  3.83827  2.98206  3.46272  4.29485  2.40394  4.15100  3.32524  3.40465  1.02290  3.17512  3.47532  3.27857  4.32755    468 s - - -
          2.68618  4.42225  2.77519  2.73123  3.46354  2.40513  3.72494  3.29354  2.67741  2.69355  4.24690  2.90347  2.73739  3.18146  2.89801  2.37887  2.77519  2.98518  4.58477  3.61503
          0.01190  4.83264  5.55499  0.61958  0.77255  0.85890  0.55100
    144   2.96915  5.17881  3.14219  2.80065  4.69116  3.64090  4.10117  4.13339  2.89691  3.70602  4.51679  2.46364  1.21859  2.83180  3.33382  3.00019  2.13609  3.73153  5.90419  4.55929    469 p - - -
          2.68618  4.42225  2.77519  2.73123  3.46354  2.40513  3.72494  3.29354  2.67741  2.69355  4.24690  2.90347  2.73739  3.18146  2.89801  2.37887  2.77519  2.98518  4.58477  3.61503
          0.01190  4.83264  5.55499  0.61958  0.77255  0.79210  0.60311
    145   2.85389  2.79940  4.56533  3.96820  3.31492  3.38341  3.13195  2.70907  3.80239  2.12780  2.54653  4.06347  4.35647  3.97771  3.89622  3.29114  3.08588  2.52081  2.24121  2.17801    470 l - - -
          2.68618  4.42225  2.77519  2.73123  3.46354  2.40513  3.72494  3.29354  2.67741  2.69355  4.24690  2.90347  2.73739  3.18146  2.89801  2.37887  2.77519  2.98518  4.58477  3.61503
          0.01169  4.85030  5.57265  0.61958  0.77255  0.82920  0.57341
    146   2.21658  4.89188  3.56166  3.22473  4.90841  3.52950  4.45986  4.35848  3.34442  3.96681  4.75665  0.91185  4.19933  3.64567  3.76151  2.20187  2.49050  3.81169  6.16184  4.87215    471 n - - -
          2.68618  4.42225  2.77519  2.73123  3.46354  2.40513  3.72494  3.29354  2.67741  2.69355  4.24690  2.90347  2.73739  3.18146  2.89801  2.37887  2.77519  2.98518  4.58477  3.61503
          0.01169  4.85030  5.57265  0.61958  0.77255  0.82920  0.57341
    147   2.33956  4.97869  3.37680  2.85627  4.50212  3.60316  4.04312  3.93051  2.83251  3.52351  4.32442  2.94015  4.09869  3.19579  2.64991  1.90319  1.37227  3.53690  5.74261  4.42040    472 t - - -
          2.68618  4.42225  2.77519  2.73123  3.46354  2.40513  3.72494  3.29354  2.67741  2.69355  4.24690  2.90347  2.73739  3.18146  2.89801  2.37887  2.77519  2.98518  4.58477  3.61503
          0.01169  4.85030  5.57265  0.61958  0.77255  0.82920  0.57341
    148   2.81365  4.75725  4.12050  3.95926  5.19382  2.40022  5.05051  4.64905  4.10070  4.32358  5.12537  4.00376  0.61619  4.34829  4.36307  3.00028  2.41882  3.95517  6.50473  5.34667    473 P - - -
          2.68618  4.42225  2.77519  2.73123  3.46354  2.40513  3.72494  3.29354  2.67741  2.69355  4.24690  2.90347  2.73739  3.18146  2.89801  2.37887  2.77519  2.98518  4.58477  3.61503
          0.01169  4.85030  5.57265  0.61958  0.77255  0.82920  0.57341
    149   3.15187  4.49170  5.09383  4.49980  2.63239  4.37561  4.69995  1.25582  4.31075  1.82995  3.41884  4.52164  4.69722  4.42550  4.33207  3.69994  3.38386  1.72013  5.12764  2.89959    474 i - - -
          2.68618  4.42225  2.77519  2.73123  3.46354  2.40513  3.72494  3.29354  2.67741  2.69355  4.24690  2.90347  2.73739  3.18146  2.89801  2.37887  2.77519  2.98518  4.58477  3.61503
          0.01169  4.85030  5.57265  0.61958  0.77255  0.82920  0.57341
    150   3.03085  4.42175  4.75283  4.17590  1.32591  4.15690  4.29484  2.81963  4.00077  1.96920  2.58327  4.21553  4.51053  4.14064  4.06749  2.72508  3.26146  2.66185  4.72457  2.44779    475 f - - -
          2.68618  4.42225  2.77519  2.73123  3.46354  2.40513  3.72494  3.29354  2.67741  2.69355  4.24690  2.90347  2.73739  3.18146  2.89801  2.37887  2.77519  2.98518  4.58477  3.61503
          0.01169  4.85030  5.57265  0.61958  0.77255  0.47274  0.97628
    151   2.62145  3.23066  4.40026  3.81318  2.76730  3.99291  4.31169  2.79000  3.68610  2.16613  3.47421  3.07270  1.72203  3.89910  3.85181  3.28442  3.12186  1.90415  4.97436  3.78394    476 p - - -
          2.68618  4.42225  2.77519  2.73123  3.46354  2.40513  3.72494  3.29354  2.67741  2.69355  4.24690  2.90347  2.73739  3.18146  2.89801  2.37887  2.77519  2.98518  4.58477  3.61503
          0.01054  4.95334  5.67568  0.61958  0.77255  0.62231  0.76939
    152   3.01218  4.44544  4.57554  3.99214  3.58479  3.08361  4.49041  1.51130  2.62547  2.17062  3.56801  4.17368  4.52179  4.07410  4.00297  3.46057  3.24760  1.45588  5.13701  3.94564    477 v - - -
          2.68618  4.42225  2.77519  2.73123  3.46354  2.40513  3.72494  3.29354  2.67741  2.69355  4.24690  2.90347  2.73739  3.18146  2.89801  2.37887  2.77519  2.98518  4.58477  3.61503
          0.01054  4.95334  5.67568  0.61958  0.77255  0.62231  0.76939
    153   2.50265  5.39756  3.20140  2.63924  4.75253  2.68628  3.86172  4.21728  1.39195  3.69390  4.44754  3.17434  2.89926  2.39113  2.51157  2.90561  3.16391  3.79614  5.81674  4.43846    478 k - - -
          2.68618  4.42225  2.77519  2.73123  3.46354  2.40513  3.72494  3.29354  2.67741  2.69355  4.24690  2.90347  2.73739  3.18146  2.89801  2.37887  2.77519  2.98518  4.58477  3.61503
          0.01054  4.95334  5.67568  0.61958  0.77255  0.62231  0.76939
    154   3.18394  5.38147  3.48698  3.08564  5.11265  2.81110  4.24013  4.54685  0.73794  4.03732  4.84545  3.53553  4.35753  3.38014  3.10186  2.25586  3.49397  4.08658  6.13180  4.85158    479 k - - -
          2.68618  4.42225  2.77519  2.73123  3.46354  2.40513  3.72494  3.29354  2.67741  2.69355  4.24690  2.90347  2.73739  3.18146  2.89801  2.37887  2.77519  2.98518  4.58477  3.61503
          0.01054  4.95334  5.67568  0.61958  0.77255  0.62231  0.76939
    155   2.18528  5.41807  3.23277  2.31243  4.77583  3.72765  3.88013  4.23307  1.79466  3.70888  4.46930  3.20346  2.17979  2.98476  1.96159  2.94296  3.19794  3.81851  5.82870  4.46205    480 k - - -
          2.68632  4.42239  2.77491  2.73137  3.46368  2.40427  3.72508  3.29368  2.67721  2.69369  4.24703  2.90360  2.73753  3.18160  2.89814  2.37900  2.77533  2.98532  4.58491  3.61517
          0.57836  1.02183  2.53520  0.08266  2.53410  0.62231  0.76939
    156   2.87488  5.36916  1.91662  2.53653  4.70742  3.61561  3.83082  4.18939  2.40688  3.67357  4.41990  2.31304  4.02776  2.93396  2.77680  1.86753  2.44108  3.75788  5.81009  4.39962    482 s - - -
          2.68618  4.42225  2.77519  2.73123  3.46354  2.40513  3.72494  3.29354  2.67741  2.69355  4.24690  2.90347  2.73739  3.18146  2.89801  2.37887  2.77519  2.98518  4.58477  3.61503
          0.01141  4.87449  5.59684  0.61958  0.77255  0.49970  0.93321
    157   3.11813  5.66131  2.14252  2.05170  4.99565  1.50521  4.03237  4.49637  2.86715  3.97120  4.73773  2.36434  4.18795  3.15228  3.39697  2.34131  2.92539  4.05287  6.10877  4.66085    483 g - - -
          2.68618  4.42225  2.77519  2.73123  3.46354  2.40513  3.72494  3.29354  2.67741  2.69355  4.24690  2.90347  2.73739  3.18146  2.89801  2.37887  2.77519  2.98518  4.58477  3.61503
          0.01054  4.95334  5.67568  0.61958  0.77255  0.62231  0.76939
    158   2.90005  5.41197  2.44937  2.00843  4.75658  2.91900  3.84918  4.24235  1.52428  3.71525  4.45549  3.11379  4.05300  2.94860  2.48633  2.41005  3.13242  3.80292  5.84188  4.43009    484 k - - -
          2.68618  4.42225  2.77519  2.73123  3.46354  2.40513  3.72494  3.29354  2.67741  2.69355  4.24690  2.90347  2.73739  3.18146  2.89801  2.37887  2.77519  2.98518  4.58477  3.61503
          0.01054  4.95334  5.67568  0.61958  0.77255  0.62231  0.76939
    159   3.84539  5.21859  2.52055  4.50406  2.39186  4.73788  4.12499  3.74303  4.39238  2.43633  4.34802  4.48087  5.06707  4.47268  4.52453  4.05284  4.06741  3.58707  1.07716  1.68059    485 w - - -
          2.68618  4.42225  2.77519  2.73123  3.46354  2.40513  3.72494  3.29354  2.67741  2.69355  4.24690  2.90347  2.73739  3.18146  2.89801  2.37887  2.77519  2.98518  4.58477  3.61503
          0.01054  4.95334  5.67568  0.61958  0.77255  0.62231  0.76939
    160   4.04753  5.96883  4.60225  3.80633  5.54752  4.47889  4.32755  4.94090  2.43484  4.24977  5.19103  4.08696  4.85222  2.97434  0.38853  4.04053  4.17070  4.64482  6.14806  5.08789    486 R - - -
          2.68618  4.42225  2.77519  2.73123  3.46354  2.40513  3.72494  3.29354  2.67741  2.69355  4.24690  2.90347  2.73739  3.18146  2.89801  2.37887  2.77519  2.98518  4.58477  3.61503
          0.11473  4.95334  2.28935  0.61958  0.77255  0.62231  0.76939
    161   2.88920  4.33827  4.44161  3.85081  3.01593  4.00992  4.31828  2.72271  3.15308  1.69400  1.94611  4.02531  2.34589  3.91670  3.86261  3.30269  3.12078  2.14470  4.94801  3.76584    487 l - - -
          2.68618  4.42225  2.77519  2.73123  3.46354  2.40513  3.72494  3.29354  2.67741  2.69355  4.24690  2.90347  2.73739  3.18146  2.89801  2.37887  2.77519  2.98518  4.58477  3.61503
          0.01169  4.85030  5.57265  0.61958  0.77255  0.70219  0.68419
    162   3.42719  2.40383  5.44078  4.89109  3.85112  4.80187  5.26879  1.87812  4.74758  1.40842  3.70314  4.95955  5.08841  4.90281  4.81091  4.16095  3.67110  1.15302  5.67424  4.50532    488 v - - -
          2.68618  4.42225  2.77519  2.73123  3.46354  2.40513  3.72494  3.29354  2.67741  2.69355  4.24690  2.90347  2.73739  3.18146  2.89801  2.37887  2.77519  2.98518  4.58477  3.61503
          0.01130  4.88405  5.60639  0.61958  0.77255  0.76828  0.62327
    163   2.88876  4.53969  3.87992  3.30812  3.64030  3.89597  2.05211  2.20247  3.21682  2.19998  3.61937  3.67928  4.27007  2.09538  3.53053  3.15346  3.11978  2.22090  5.12243  3.89644    489 h - - -
          2.68618  4.42225  2.77519  2.73123  3.46354  2.40513  3.72494  3.29354  2.67741  2.69355  4.24690  2.90347  2.73739  3.18146  2.89801  2.37887  2.77519  2.98518  4.58477  3.61503
          0.01130  4.88405  5.60639  0.61958  0.77255  0.76828  0.62327
    164   4.43976  6.39973  0.16509  3.52367  6.00175  4.33067  5.25251  5.89953  4.56288  5.32323  6.41060  4.10032  5.03875  4.55305  5.12991  4.35240  4.81910  5.45378  6.89947  5.83420    490 D - - -
          2.68618  4.42225  2.77519  2.73123  3.46354  2.40513  3.72494  3.29354  2.67741  2.69355  4.24690  2.90347  2.73739  3.18146  2.89801  2.37887  2.77519  2.98518  4.58477  3.61503
          0.01130  4.88405  5.60639  0.61958  0.77255  0.76828  0.62327
    165   4.21821  5.38914  5.61072  5.28878  1.38783  5.12693  4.25956  3.54241  5.08622  1.03356  4.07079  4.90561  5.37017  4.92019  4.98712  4.49565  4.42712  3.60663  4.36537  1.58350    491 l - - -
          2.68618  4.42225  2.77519  2.73123  3.46354  2.40513  3.72494  3.29354  2.67741  2.69355  4.24690  2.90347  2.73739  3.18146  2.89801  2.37887  2.77519  2.98518  4.58477  3.61503
          0.01130  4.88405  5.60639  0.61958  0.77255  0.76828  0.62327
    166   4.55439  6.11002  5.15621  4.57571  5.75745  4.70009  5.09025  5.48485  3.33787  4.80968  5.85478  4.82644  5.22219  4.33260  0.16641  4.64475  4.79712  5.17506  6.46721  5.57574    492 R - - -
          2.68618  4.42225  2.77519  2.73123  3.46354  2.40513  3.72494  3.29354  2.67741  2.69355  4.24690  2.90347  2.73739  3.18146  2.89801  2.37887  2.77519  2.98518  4.58477  3.61503
          0.01130  4.88405  5.60639  0.61958  0.77255  0.76828  0.62327
    167   1.81486  5.44299  3.03762  1.49905  4.78372  3.66693  3.89083  4.25602  2.24810  3.73946  4.50059  3.13853  4.09430  2.15080  3.07819  2.92653  3.20211  3.83437  5.87277  4.47517    493 e - - -
          2.68618  4.42225  2.77519  2.73123  3.46354  2.40513  3.72494  3.29354  2.67741  2.69355  4.24690  2.90347  2.73739  3.18146  2.89801  2.37887  2.77519  2.98518  4.58477  3.61503
          0.01130  4.88405  5.60639  0.61958  0.77255  0.76828  0.62327
    168   3.46520  4.75209  5.40309  4.85197  3.81688  4.82286  5.27603  1.98379  4.71468  1.13167  3.65286  4.95730  5.10018  4.86766  4.79564  4.17960  2.73035  1.22444  5.68065  4.52916    503 l - - -
          2.68618  4.42225  2.77519  2.73123  3.46354  2.40513  3.72494  3.29354  2.67741  2.69355  4.24690  2.90347  2.73739  3.18146  2.89801  2.37887  2.77519  2.98518  4.58477  3.61503
          0.01130  4.88405  5.60639  0.61958  0.77255  0.76828  0.62327
    169   4.01601  5.85702  3.87435  3.89507  5.43987  4.25847  5.29299  5.50342  4.37490  5.01770  6.04421  0.19543  4.97952  4.65833  4.68926  4.09532  4.47151  4.99797  6.57611  5.38534    504 N - - -
          2.68618  4.42225  2.77519  2.73123  3.46354  2.40513  3.72494  3.29354  2.67741  2.69355  4.24690  2.90347  2.73739  3.18146  2.89801  2.37887  2.77519  2.98518  4.58477  3.61503
          0.01130  4.88405  5.60639  0.61958  0.77255  0.76828  0.62327
    170   2.23416  5.29457  3.14106  2.59543  4.62517  3.64607  3.83549  3.67547  1.35393  3.59311  4.35562  2.42318  4.04414  2.74992  3.01328  2.48230  3.10629  3.68084  5.74574  4.36527    505 k - - -
          2.68618  4.42225  2.77519  2.73123  3.46354  2.40513  3.72494  3.29354  2.67741  2.69355  4.24690  2.90347  2.73739  3.18146  2.89801  2.37887  2.77519  2.98518  4.58477  3.61503
          0.01130  4.88405  5.60639  0.61958  0.77255  0.76828  0.62327
    171   2.86491  4.54483  3.81078  3.23793  3.67704  3.86014  4.11476  2.18673  3.15390  2.35626  3.64610  3.62347  4.23693  2.66309  2.11721  3.11239  2.13287  2.18639  5.13532  3.90973    506 r - - -
          2.68618  4.42225  2.77519  2.73123  3.46354  2.40513  3.72494  3.29354  2.67741  2.69355  4.24690  2.90347  2.73739  3.18146  2.89801  2.37887  2.77519  2.98518  4.58477  3.61503
          0.01130  4.88405  5.60639  0.61958  0.77255  0.67081  0.71599
    172   2.95096  4.38050  4.58810  4.00299  3.51131  4.09359  4.44389  2.12069  3.86141  2.54213  2.56887  4.14803  4.46494  4.06190  3.99661  2.74852  1.55463  1.67788  5.05768  3.87046    507 t - - -
          2.68618  4.42225  2.77519  2.73123  3.46354  2.40513  3.72494  3.29354  2.67741  2.69355  4.24690  2.90347  2.73739  3.18146  2.89801  2.37887  2.77519  2.98518  4.58477  3.61503
          0.15059  4.90882  2.02181  0.61958  0.77255  0.71963  0.66734
    173   2.56099  5.10428  3.12687  2.29164  4.37707  3.59773  3.79386  3.81397  2.25380  3.15781  3.65273  3.10174  2.86605  1.96920  3.03823  2.79518  2.78000  2.49105  5.58276  4.22129    508 q - - -
          2.68620  4.42260  2.77477  2.73158  3.46344  2.40470  3.72491  3.29388  2.67775  2.69334  4.24481  2.90381  2.73759  3.18181  2.89781  2.37921  2.77518  2.98508  4.58252  3.61538
          0.55393  0.86465  5.49325  0.91109  0.51430  0.95270  0.48727
    174   2.26684  5.24468  2.06502  1.90504  4.55695  3.58021  3.79231  4.01960  2.55343  2.67325  4.30085  3.06286  3.00896  2.90383  3.04335  2.79441  2.61942  3.61808  5.70269  4.30981    512 e - - -
          2.68618  4.42225  2.77519  2.73123  3.46354  2.40513  3.72494  3.29354  2.67741  2.69355  4.24690  2.90347  2.73739  3.18146  2.89801  2.37887  2.77519  2.98518  4.58477  3.61503
          0.01267  4.77090  5.49325  0.61958  0.77255  0.52156  0.90041
    175   2.52730  4.43051  2.96918  3.91037  3.57135  4.12480  4.45326  1.51873  3.79553  1.74760  3.55204  4.11629  4.48668  4.01778  3.97650  3.41984  2.66276  1.93677  5.12208  3.92812    513 i - - -
          2.68618  4.42225  2.77519  2.73123  3.46354  2.40513  3.72494  3.29354  2.67741  2.69355  4.24690  2.90347  2.73739  3.18146  2.89801  2.37887  2.77519  2.98518  4.58477  3.61503
          0.01103  4.90882  5.63117  0.61958  0.77255  0.71963  0.66734
    176   2.36388  5.31550  3.11429  2.56126  4.64660  3.62897  2.37046  4.11843  2.04132  3.61411  4.36366  3.10491  3.47669  1.94802  3.03196  2.48325  2.61185  3.69945  5.75814  4.36157    514 q - - -
          2.68618  4.42225  2.77519  2.73123  3.46354  2.40513  3.72494  3.29354  2.67741  2.69355  4.24690  2.90347  2.73739  3.18146  2.89801  2.37887  2.77519  2.98518  4.58477  3.61503
          0.01103  4.90882  5.63117  0.61958  0.77255  0.71963  0.66734
    177   2.20627  5.17518  2.70886  2.61533  4.45733  3.64606  3.84642  3.89857  2.61508  2.66228  4.23858  2.65256  1.96384  2.97067  2.66530  2.64786  3.07682  3.17000  5.65420  4.28790    515 p - - -
          2.68618  4.42225  2.77519  2.73123  3.46354  2.40513  3.72494  3.29354  2.67741  2.69355  4.24690  2.90347  2.73739  3.18146  2.89801  2.37887  2.77519  2.98518  4.58477  3.61503
          0.01103  4.90882  5.63117  0.61958  0.77255  0.71963  0.66734
    178   2.48592  4.93445  3.32206  2.76317  3.02190  1.96016  3.91636  3.54460  2.38409  2.90089  4.01529  3.26707  3.51638  2.49131  3.19821  2.91352  2.44314  2.91493  5.45952  4.14990    516 g - - -
          2.68618  4.42225  2.77519  2.73123  3.46354  2.40513  3.72494  3.29354  2.67741  2.69355  4.24690  2.90347  2.73739  3.18146  2.89801  2.37887  2.77519  2.98518  4.58477  3.61503
          0.01103  4.90882  5.63117  0.61958  0.77255  0.71963  0.66734
    179   2.86180  4.35168  4.27783  3.69320  3.45682  3.95619  4.25663  2.55077  3.58023  1.73861  3.46630  2.78388  4.32683  3.80825  3.77597  2.67746  2.32664  1.98674  4.96254  2.49068    517 l - - -
          2.68618  4.42225  2.77519  2.73123  3.46354  2.40513  3.72494  3.29354  2.67741  2.69355  4.24690  2.90347  2.73739  3.18146  2.89801  2.37887  2.77519  2.98518  4.58477  3.61503
          0.01103  4.90882  5.63117  0.61958  0.77255  0.71963  0.66734
    180   2.62264  5.15363  3.43960  3.23532  5.00276  3.70921  4.51584  4.45316  3.29528  4.04393  4.90271  3.63951  0.70923  2.39776  3.63742  3.19244  3.50355  3.98197  6.23665  4.94963    518 p - - -
          2.68618  4.42225  2.77519  2.73123  3.46354  2.40513  3.72494  3.29354  2.67741  2.69355  4.24690  2.90347  2.73739  3.18146  2.89801  2.37887  2.77519  2.98518  4.58477  3.61503
          0.01103  4.90882  5.63117  0.61958  0.77255  0.71963  0.66734
    181   2.85116  4.67680  3.58082  3.01743  3.83127  2.99164  2.08922  3.20245  2.98441  2.19877  3.77519  2.60420  4.17219  3.30373  3.37488  2.49180  2.87519  2.32739  3.92283  3.98955    519 h - - -
          2.68618  4.42225  2.77519  2.73123  3.46354  2.40513  3.72494  3.29354  2.67741  2.69355  4.24690  2.90347  2.73739  3.18146  2.89801  2.37887  2.77519  2.98518  4.58477  3.61503
          0.01103  4.90882  5.63117  0.61958  0.77255  0.71963  0.66734
    182   3.21763  5.44245  2.21034  2.90912  5.27395  3.67949  4.48891  4.79240  3.51507  4.34566  5.17515  3.41996  0.77054  3.67727  4.04864  2.24216  3.61451  4.25722  6.50406  5.09078    520 p - - -
          2.68606  4.42245  2.77540  2.73143  3.46374  2.40533  3.72420  3.29374  2.67761  2.69337  4.24710  2.90367  2.73723  3.18167  2.89779  2.37907  2.77517  2.98493  4.58497  3.61341
          1.23768  0.85315  1.25924  0.29311  1.37018  0.71963  0.66734
    183   2.73227  5.13683  2.53648  2.45952  4.44287  2.64073  2.95275  3.90102  2.47257  3.42750  3.07056  2.35451  3.91178  2.82783  2.95826  2.27718  2.67835  3.50749  5.59892  4.21348    524 s - - -
          2.68634  4.42241  2.77536  2.73139  3.46370  2.40529  3.72511  3.29217  2.67757  2.69272  4.24706  2.90363  2.73756  3.18163  2.89817  2.37875  2.77536  2.98507  4.58493  3.61519
          0.96386  0.48841  5.30227  0.07170  2.67089  1.17135  0.37099
    184   3.00527  4.64391  4.24133  3.86713  3.62744  3.88272  4.58161  2.92533  3.70789  0.76498  3.65316  4.05651  4.43533  4.04277  3.90822  2.34061  3.35523  2.83298  5.33296  4.06975    526 l - - -
          2.68618  4.42225  2.77519  2.73123  3.46354  2.40513  3.72494  3.29354  2.67741  2.69355  4.24690  2.90347  2.73739  3.18146  2.89801  2.37887  2.77519  2.98518  4.58477  3.61503
          0.01535  4.57992  5.30227  0.61958  0.77255  0.39539  1.11907
    185   2.30799  3.78877  2.72538  2.67766  4.43716  2.25958  3.89448  3.87195  2.67578  3.44516  4.23612  2.59295  4.05769  3.02772  3.14741  2.21281  2.17602  3.04317  5.65674  4.30366    527 t - - -
          2.68618  4.42225  2.77519  2.73123  3.46354  2.40513  3.72494  3.29354  2.67741  2.69355  4.24690  2.90347  2.73739  3.18146  2.89801  2.37887  2.77519  2.98518  4.58477  3.61503
          0.01103  4.90882  5.63117  0.61958  0.77255  0.71963  0.66734
    186   2.01664  5.02761  3.25710  2.70036  3.16875  2.42085  3.88841  3.68353  2.69329  3.29166  3.59820  2.89275  4.06941  2.25082  3.15491  2.28544  2.65472  3.36310  5.54047  4.20905    528 a - - -
          2.68618  4.42225  2.77519  2.73123  3.46354  2.40513  3.72494  3.29354  2.67741  2.69355  4.24690  2.90347  2.73739  3.18146  2.89801  2.37887  2.77519  2.98518  4.58477  3.61503
          0.01103  4.90882  5.63117  0.61958  0.77255  0.71963  0.66734
    187   3.08693  2.91507  4.81368  2.96785  3.52623  4.26729  4.61112  1.63622  4.06395  1.15699  3.47979  4.34590  4.61198  4.24605  4.16487  3.58019  3.32176  2.41886  5.15523  3.98388    529 l - - -
          2.68610  4.42238  2.77532  2.73136  3.46366  2.40525  3.72507  3.29366  2.67753  2.69329  4.24702  2.90359  2.73618  3.18159  2.89813  2.37899  2.77532  2.98531  4.58489  3.61516
          0.32654  1.29098  5.63117  0.28912  1.38200  0.71963  0.66734
    188   2.84861  4.96345  3.30645  2.74668  3.56185  3.69938  3.90756  2.94526  2.17710  3.21122  4.04113  3.25418  2.07871  2.65940  2.70557  2.90814  2.29670  2.78246  5.48162  4.16693    532 p - - -
          2.68618  4.42225  2.77519  2.73123  3.46354  2.40513  3.72494  3.29354  2.67741  2.69355  4.24690  2.90347  2.73739  3.18146  2.89801  2.37887  2.77519  2.98518  4.58477  3.61503
          0.01103  4.90882  5.63117  0.61958  0.77255  0.71963  0.66734
    189   2.65252  5.35765  2.44296  2.15664  4.70341  3.61665  2.77708  4.18905  1.96214  3.66242  4.39865  3.08388  4.01164  2.44447  2.35611  2.30542  3.07812  3.74877  5.78894  4.37862    533 k - - -
          2.68618  4.42225  2.77519  2.73123  3.46354  2.40513  3.72494  3.29354  2.67741  2.69355  4.24690  2.90347  2.73739  3.18146  2.89801  2.37887  2.77519  2.98518  4.58477  3.61503
          0.01103  4.90882  5.63117  0.61958  0.77255  0.71963  0.66734
    190   2.21233  3.54664  3.11944  2.40431  4.59046  3.04409  3.26851  4.05562  2.02441  2.89314  4.32419  3.10588  3.48025  2.56309  2.58938  2.39513  3.07109  3.64986  5.72651  3.97244    534 k - - -
          2.68618  4.42225  2.77519  2.73123  3.46354  2.40513  3.72494  3.29354  2.67741  2.69355  4.24690  2.90347  2.73739  3.18146  2.89801  2.37887  2.77519  2.98518  4.58477  3.61503
          0.01103  4.90882  5.63117  0.61958  0.77255  0.71963  0.66734
    191   2.85423  5.25944  3.14812  2.58896  4.56725  3.64234  3.30198  4.02388  1.63503  3.54604  4.31111  3.02692  3.13659  2.93912  2.18342  2.47572  2.72982  3.63028  3.59213  3.51151    535 k - - -
          2.68618  4.42225  2.77519  2.73123  3.46354  2.40513  3.72494  3.29354  2.67741  2.69355  4.24690  2.90347  2.73739  3.18146  2.89801  2.37887  2.77519  2.98518  4.58477  3.61503
          0.01103  4.90882  5.63117  0.61958  0.77255  0.71963  0.66734
    192   2.89385  4.36686  4.35245  3.76902  3.12950  3.99185  2.29146  2.81702  3.64787  2.07380  3.48233  3.96760  3.18103  3.86345  3.82528  2.89554  3.12566  2.25144  2.62442  2.20525    536 l - - -
          2.68618  4.42225  2.77519  2.73123  3.46354  2.40513  3.72494  3.29354  2.67741  2.69355  4.24690  2.90347  2.73739  3.18146  2.89801  2.37887  2.77519  2.98518  4.58477  3.61503
          0.01103  4.90882  5.63117  0.61958  0.77255  0.71963  0.66734
    193   2.88667  4.28161  4.71177  4.10630  2.09100  4.04279  4.36705  2.08356  2.48654  2.15515  2.76733  4.15791  4.40497  4.07661  3.97799  3.34859  3.11864  1.94633  4.89832  2.63654    537 v - - -
          2.68618  4.42225  2.77519  2.73123  3.46354  2.40513  3.72494  3.29354  2.67741  2.69355  4.24690  2.90347  2.73739  3.18146  2.89801  2.37887  2.77519  2.98518  4.58477  3.61503
          0.01103  4.90882  5.63117  0.61958  0.77255  0.71963  0.66734
    194   2.88024  4.64151  3.81035  3.29171  3.90316  3.79351  4.23023  2.09433  3.22594  2.96284  3.86264  3.65930  4.25931  3.09903  3.56266  2.28563  1.22212  2.97033  5.34348  4.11135    538 t - - -
          2.68618  4.42225  2.77519  2.73123  3.46354  2.40513  3.72494  3.29354  2.67741  2.69355  4.24690  2.90347  2.73739  3.18146  2.89801  2.37887  2.77519  2.98518  4.58477  3.61503
          0.01103  4.90882  5.63117  0.61958  0.77255  0.71963  0.66734
    195   2.62589  3.61166  4.09295  3.51713  3.55128  3.92337  4.22280  2.26909  2.29363  2.63049  3.54608  3.81408  4.30275  3.69084  3.68912  2.67279  2.28804  1.60002  5.04340  3.83817    539 v - - -
          2.68618  4.42225  2.77519  2.73123  3.46354  2.40513  3.72494  3.29354  2.67741  2.69355  4.24690  2.90347  2.73739  3.18146  2.89801  2.37887  2.77519  2.98518  4.58477  3.61503
          0.01103  4.90882  5.63117  0.61958  0.77255  0.71963  0.66734
    196   4.14550  5.34516  6.10065  5.50846  2.44670  5.52959  5.78130  1.69662  5.37014  0.63744  2.76589  5.69887  5.52170  5.17494  5.27594  4.92194  4.34040  2.99641  5.73498  4.78952    540 L - - -
          2.68618  4.42225  2.77519  2.73123  3.46354  2.40513  3.72494  3.29354  2.67741  2.69355  4.24690  2.90347  2.73739  3.18146  2.89801  2.37887  2.77519  2.98518  4.58477  3.61503
          0.01103  4.90882  5.63117  0.61958  0.77255  0.71963  0.66734
    197   4.48178  6.43154  0.15797  3.56341  6.04076  4.36525  5.29222  5.94715  4.60747  5.36557  6.45642  4.14008  5.07369  4.59514  5.17309  4.39458  4.86192  5.49988  6.92998  5.87471    541 D - - -
          2.68618  4.42225  2.77519  2.73123  3.46354  2.40513  3.72494  3.29354  2.67741  2.69355  4.24690  2.90347  2.73739  3.18146  2.89801  2.37887  2.77519  2.98518  4.58477  3.61503
          0.01103  4.90882  5.63117  0.61958  0.77255  0.71963  0.66734
    198   4.08144  5.28141  6.05410  5.47859  3.57226  5.50625  5.82933  1.71456  5.35155  0.65201  2.38195  5.67237  5.52640  5.21014  5.29226  4.90367  4.28721  2.42454  5.81281  4.86882    542 L - - -
          2.68618  4.42225  2.77519  2.73123  3.46354  2.40513  3.72494  3.29354  2.67741  2.69355  4.24690  2.90347  2.73739  3.18146  2.89801  2.37887  2.77519  2.98518  4.58477  3.61503
          0.01103  4.90882  5.63117  0.61958  0.77255  0.71963  0.66734
    199   2.50413  5.19046  3.18366  2.62601  4.48547  2.41580  3.85044  2.95201  1.65773  3.47797  4.25923  3.15739  4.04738  2.97280  2.59841  2.30576  2.83852  3.55672  5.66944  4.30481    543 k - - -
          2.68618  4.42225  2.77519  2.73123  3.46354  2.40513  3.72494  3.29354  2.67741  2.69355  4.24690  2.90347  2.73739  3.18146  2.89801  2.37887  2.77519  2.98518  4.58477  3.61503
          0.01103  4.90882  5.63117  0.61958  0.77255  0.71963  0.66734
    200   3.26006  5.71210  0.98482  2.64218  4.99887  3.72408  4.16971  4.49845  3.09143  4.03019  2.86353  1.81955  4.28068  3.32281  3.63375  3.19510  3.53316  4.09835  6.20251  4.74915    544 d - - -
          2.68618  4.42225  2.77519  2.73123  3.46354  2.40513  3.72494  3.29354  2.67741  2.69355  4.24690  2.90347  2.73739  3.18146  2.89801  2.37887  2.77519  2.98518  4.58477  3.61503
          0.01103  4.90882  5.63117  0.61958  0.77255  0.71963  0.66734
    201   0.85069  2.13664  4.95374  4.72611  5.11418  1.47507  5.36671  4.51739  4.62724  4.25889  5.06716  4.29189  4.33564  4.78624  4.72535  2.98130  3.31596  3.84595  6.50407  5.41357    545 a - - -
          2.68618  4.42225  2.77519  2.73123  3.46354  2.40513  3.72494  3.29354  2.67741  2.69355  4.24690  2.90347  2.73739  3.18146  2.89801  2.37887  2.77519  2.98518  4.58477  3.61503
          0.01103  4.90882  5.63117  0.61958  0.77255  0.71963  0.66734
    202   5.06499  5.92993  5.81331  5.80562  0.80090  5.46847  4.05613  4.59078  5.57582  3.69148  5.09776  4.98225  5.71697  5.17264  5.33650  4.89350  5.25388  4.56530  4.12397  0.89245    546 f - - -
          2.68618  4.42225  2.77519  2.73123  3.46354  2.40513  3.72494  3.29354  2.67741  2.69355  4.24690  2.90347  2.73739  3.18146  2.89801  2.37887  2.77519  2.98518  4.58477  3.61503
          0.01103  4.90882  5.63117  0.61958  0.77255  0.71963  0.66734
    203   4.93496  5.85664  5.76656  5.69963  0.60180  5.41418  2.57296  4.54719  5.47048  3.70972  5.06499  4.93980  5.66452  5.11558  5.26598  4.81589  5.12358  4.48251  1.92118  2.15680    547 F - - -
          2.68618  4.42225  2.77519  2.73123  3.46354  2.40513  3.72494  3.29354  2.67741  2.69355  4.24690  2.90347  2.73739  3.18146  2.89801  2.37887  2.77519  2.98518  4.58477  3.61503
          0.01103  4.90882  5.63117  0.61958  0.77255  0.71963  0.66734
    204   2.31224  2.93845  3.51321  2.95598  3.99429  3.73577  4.02695  3.37326  2.92924  2.54922  3.91216  3.41365  4.14953  2.03730  3.34137  2.11033  2.13268  3.10455  5.37233  4.10084    548 q - - -
          2.68618  4.42225  2.77519  2.73123  3.46354  2.40513  3.72494  3.29354  2.67741  2.69355  4.24690  2.90347  2.73739  3.18146  2.89801  2.37887  2.77519  2.98518  4.58477  3.61503
          0.01103  4.90882  5.63117  0.61958  0.77255  0.71963  0.66734
    205   3.16375  4.52166  4.97646  4.39465  3.60347  4.38968  2.82415  1.22509  4.22271  1.96593  3.55854  4.48803  4.72384  4.40255  4.30907  3.71117  3.39998  1.48825  5.25640  4.06805    549 i - - -
          2.68618  4.42225  2.77519  2.73123  3.46354  2.40513  3.72494  3.29354  2.67741  2.69355  4.24690  2.90347  2.73739  3.18146  2.89801  2.37887  2.77519  2.98518  4.58477  3.61503
          0.01103  4.90882  5.63117  0.61958  0.77255  0.71963  0.66734
    206   3.14023  5.29991  3.54592  2.95155  4.60650  3.89537  3.98559  3.99643  2.42244  2.64598  4.38096  3.42502  1.21617  2.52727  2.25543  3.16380  3.34770  3.67943  5.72020  4.45392    550 p - - -
          2.68618  4.42225  2.77519  2.73123  3.46354  2.40513  3.72494  3.29354  2.67741  2.69355  4.24690  2.90347  2.73739  3.18146  2.89801  2.37887  2.77519  2.98518  4.58477  3.61503
          0.01103  4.90882  5.63117  0.61958  0.77255  0.71963  0.66734
    207   4.02130  5.22488  6.01058  5.44452  3.61633  5.46061  5.81729  1.30650  5.32095  0.82472  2.56083  5.62581  5.50979  5.21765  5.28127  4.85774  4.23389  2.36934  5.83667  4.86999    551 l - - -
          2.68618  4.42225  2.77519  2.73123  3.46354  2.40513  3.72494  3.29354  2.67741  2.69355  4.24690  2.90347  2.73739  3.18146  2.89801  2.37887  2.77519  2.98518  4.58477  3.61503
          0.01103  4.90882  5.63117  0.61958  0.77255  0.71963  0.66734
    208   2.50975  5.32795  2.48507  2.15880  4.66354  3.61648  2.27766  4.14292  2.54362  3.62917  4.37117  2.56578  3.49032  2.90449  2.59078  2.80644  2.66556  3.30094  5.76630  3.33653    552 e - - -
          2.68618  4.42225  2.77519  2.73123  3.46354  2.40513  3.72494  3.29354  2.67741  2.69355  4.24690  2.90347  2.73739  3.18146  2.89801  2.37887  2.77519  2.98518  4.58477  3.61503
          0.01103  4.90882  5.63117  0.61958  0.77255  0.71963  0.66734
    209   3.14145  5.67393  2.59731  1.83261  5.00449  3.70122  4.02766  4.49718  1.78281  3.96917  4.74489  3.16165  1.45740  3.15030  3.32946  3.07226  3.38897  4.06212  6.10125  4.66593    553 p - - -
          2.68618  4.42225  2.77519  2.73123  3.46354  2.40513  3.72494  3.29354  2.67741  2.69355  4.24690  2.90347  2.73739  3.18146  2.89801  2.37887  2.77519  2.98518  4.58477  3.61503
          0.01103  4.90882  5.63117  0.61958  0.77255  0.71963  0.66734
    210   2.71618  5.35452  2.48305  1.82090  4.69942  2.92032  3.80287  4.18568  2.44446  3.65972  4.39545  2.86168  3.19364  2.43489  2.60014  2.37534  2.71708  3.74511  5.78709  4.37555    554 e - - -
          2.68618  4.42225  2.77519  2.73123  3.46354  2.40513  3.72494  3.29354  2.67741  2.69355  4.24690  2.90347  2.73739  3.18146  2.89801  2.37887  2.77519  2.98518  4.58477  3.61503
          0.01103  4.90882  5.63117  0.61958  0.77255  0.71963  0.66734
    211   2.94892  5.09604  1.96015  2.79325  2.52212  3.76286  2.87161  3.74373  2.80909  3.33231  4.17769  3.29941  4.15935  3.14538  3.26591  1.77986  3.18160  3.43625  5.29730  2.76093    555 s - - -
          2.68618  4.42225  2.77519  2.73123  3.46354  2.40513  3.72494  3.29354  2.67741  2.69355  4.24690  2.90347  2.73739  3.18146  2.89801  2.37887  2.77519  2.98518  4.58477  3.61503
          0.08246  4.90882  2.63429  0.61958  0.77255  0.71963  0.66734
    212   2.37113  4.03106  3.29283  2.73171  4.14776  3.67755  3.88516  3.21511  2.70032  3.17987  4.01173  3.23646  4.06606  1.98948  1.89873  2.65800  3.05738  3.25179  5.45067  2.90251    556 r - - -
          2.68618  4.42225  2.77519  2.73123  3.46354  2.40513  3.72494  3.29354  2.67741  2.69355  4.24690  2.90347  2.73739  3.18146  2.89801  2.37887  2.77519  2.98518  4.58477  3.61503
          0.01184  4.83820  5.56054  0.61958  0.77255  0.84971  0.55781
    213   2.82202  5.02794  3.21915  2.47606  3.58392  3.65068  3.85051  3.68623  1.91093  3.08480  4.09813  3.17971  2.16347  2.46032  3.10192  2.85433  3.05279  3.36158  3.16592  3.47481    557 k - - -
          2.68618  4.42225  2.77519  2.73123  3.46354  2.40513  3.72494  3.29354  2.67741  2.69355  4.24690  2.90347  2.73739  3.18146  2.89801  2.37887  2.77519  2.98518  4.58477  3.61503
          0.01184  4.83820  5.56054  0.61958  0.77255  0.84971  0.55781
    214   3.05768  4.55268  4.38272  3.79188  3.32280  4.11802  4.27204  2.62043  3.53023  1.48337  3.54634  4.02184  4.47088  3.86219  2.34945  3.41087  3.28466  2.76197  4.91151  1.62672    558 l - - -
          2.68618  4.42225  2.77519  2.73123  3.46354  2.40513  3.72494  3.29354  2.67741  2.69355  4.24690  2.90347  2.73739  3.18146  2.89801  2.37887  2.77519  2.98518  4.58477  3.61503
          0.01184  4.83820  5.56054  0.61958  0.77255  0.84971  0.55781
    215   3.22434  4.71370  4.67907  4.17310  1.45570  4.24612  4.50217  2.90485  4.03330  2.24745  3.65718  4.30553  4.66674  4.23714  4.19402  3.59453  1.24569  2.80737  4.97484  3.53888    559 t - - -
          2.68618  4.42225  2.77519  2.73123  3.46354  2.40513  3.72494  3.29354  2.67741  2.69355  4.24690  2.90347  2.73739  3.18146  2.89801  2.37887  2.77519  2.98518  4.58477  3.61503
          0.01184  4.83820  5.56054  0.61958  0.77255  0.84971  0.55781
    216   0.48758  2.77613  4.87283  4.61075  4.94210  3.44232  5.24504  4.30110  4.49448  4.07052  4.89642  4.21381  4.27114  4.66828  4.60396  2.48987  3.00835  3.69413  6.34995  5.24396    560 A - - -
          2.68618  4.42225  2.77519  2.73123  3.46354  2.40513  3.72494  3.29354  2.67741  2.69355  4.24690  2.90347  2.73739  3.18146  2.89801  2.37887  2.77519  2.98518  4.58477  3.61503
          0.01184  4.83820  5.56054  0.61958  0.77255  0.84971  0.55781
    217   4.74946  5.87536  5.60343  5.55257  0.21030  5.03499  4.68543  4.29520  5.47485  3.46602  4.90635  5.25795  5.52201  5.40231  5.36049  4.90898  5.07406  4.33765  4.79221  3.10050    561 F - - -
          2.68618  4.42225  2.77519  2.73123  3.46354  2.40513  3.72494  3.29354  2.67741  2.69355  4.24690  2.90347  2.73739  3.18146  2.89801  2.37887  2.77519  2.98518  4.58477  3.61503
          0.01184  4.83820  5.56054  0.61958  0.77255  0.59873  0.79742
    218   2.89665  4.95928  3.33622  1.98348  4.24168  3.71311  4.02270  2.72771  2.86716  3.27171  4.11835  3.33862  4.15058  3.20905  3.30462  2.49531  1.32546  3.29612  5.56495  4.25975    562 t - - -
          2.68618  4.42225  2.77519  2.73123  3.46354  2.40513  3.72494  3.29354  2.67741  2.69355  4.24690  2.90347  2.73739  3.18146  2.89801  2.37887  2.77519  2.98518  4.58477  3.61503
          0.01103  4.90882  5.63117  0.61958  0.77255  0.71963  0.66734
    219   2.94118  4.31428  4.87047  4.25944  2.93255  4.11562  4.44733  1.89279  4.05517  1.94056  2.75651  4.26622  4.46924  4.18501  4.07444  3.42775  2.50749  2.07735  1.99854  3.76473    563 i - - -
          2.68618  4.42225  2.77519  2.73123  3.46354  2.40513  3.72494  3.29354  2.67741  2.69355  4.24690  2.90347  2.73739  3.18146  2.89801  2.37887  2.77519  2.98518  4.58477  3.61503
          0.01103  4.90882  5.63117  0.61958  0.77255  0.71963  0.66734
    220   2.87529  5.33989  3.14113  2.39640  4.67782  3.64794  2.91019  4.14737  2.17451  2.99244  4.38522  3.12153  1.93013  2.39848  2.46884  2.61362  3.10345  3.72732  5.77011  4.38013    564 p - - -
          2.68618  4.42225  2.77519  2.73123  3.46354  2.40513  3.72494  3.29354  2.67741  2.69355  4.24690  2.90347  2.73739  3.18146  2.89801  2.37887  2.77519  2.98518  4.58477  3.61503
          0.22230  4.90882  1.65053  0.61958  0.77255  0.71963  0.66734
    221   2.79227  5.04760  2.38411  2.58629  4.32722  3.58095  3.82122  2.79387  2.61712  3.33879  4.14189  3.11231  3.99475  2.70892  3.08892  1.56640  2.51813  3.40544  5.56430  4.21315    565 s - - -
          2.68618  4.42225  2.77519  2.73123  3.46354  2.40513  3.72494  3.29354  2.67741  2.69355  4.24690  2.90347  2.73739  3.18146  2.89801  2.37887  2.77519  2.98518  4.58477  3.61503
          0.01360  4.70012  5.42246  0.61958  0.77255  1.04443  0.43370
    222   2.26366  4.48470  3.78942  3.24531  3.76283  2.63940  4.14863  2.13919  3.19633  2.83053  3.72626  3.58868  1.81439  3.49101  3.53219  2.97421  2.62855  2.61067  5.21232  3.98661    566 p - - -
          2.68618  4.42225  2.77519  2.73123  3.46354  2.40513  3.72494  3.29354  2.67741  2.69355  4.24690  2.90347  2.73739  3.18146  2.89801  2.37887  2.77519  2.98518  4.58477  3.61503
          0.11786  4.70012  2.28198  0.61958  0.77255  1.04443  0.43370
    223   2.74222  3.73190  3.19618  2.37206  2.95728  2.66441  3.83758  3.45363  2.68366  3.09424  3.93280  1.69510  3.99165  3.02259  3.12807  2.81568  2.98565  3.15629  5.36900  4.05758    567 n - - -
          2.68618  4.42225  2.77519  2.73123  3.46354  2.40513  3.72494  3.29354  2.67741  2.69355  4.24690  2.90347  2.73739  3.18146  2.89801  2.37887  2.77519  2.98518  4.58477  3.61503
          0.01509  4.59735  5.31969  0.61958  0.77255  1.15481  0.37851
    224   2.56310  4.90146  3.14616  2.59246  3.06541  2.94830  2.76407  3.54453  2.42177  2.84559  3.97663  2.00387  3.95883  2.93333  3.04063  2.77546  2.76608  3.22995  5.41020  4.08211    568 n - - -
          2.68618  4.42225  2.77519  2.73123  3.46354  2.40513  3.72494  3.29354  2.67741  2.69355  4.24690  2.90347  2.73739  3.18146  2.89801  2.37887  2.77519  2.98518  4.58477  3.61503
          0.01509  4.59735  5.31969  0.61958  0.77255  1.15481  0.37851
    225   2.73894  5.09358  3.05384  2.31165  4.38270  2.60474  3.72540  3.82774  2.25367  2.58563  4.15038  3.03068  3.92713  2.32851  2.56573  2.73320  2.49648  3.45400  5.55913  3.52638    569 k - - -
          2.68618  4.42225  2.77519  2.73123  3.46354  2.40513  3.72494  3.29354  2.67741  2.69355  4.24690  2.90347  2.73739  3.18146  2.89801  2.37887  2.77519  2.98518  4.58477  3.61503
          0.01509  4.59735  5.31969  0.61958  0.77255  0.92869  0.50265
    226   2.78553  5.27008  2.99810  1.91231  4.60674  2.21913  2.90697  4.08406  2.47105  3.56906  4.31564  2.78199  3.94508  2.39695  2.59156  2.75018  2.72461  3.65678  5.70461  4.30217    570 e - - -
          2.68618  4.42225  2.77519  2.73123  3.46354  2.40513  3.72494  3.29354  2.67741  2.69355  4.24690  2.90347  2.73739  3.18146  2.89801  2.37887  2.77519  2.98518  4.58477  3.61503
          0.01392  4.67690  5.39925  0.61958  0.77255  1.07148  0.41931
    227   2.83240  4.83759  3.37833  2.84887  4.11511  3.66076  3.94277  3.47619  2.30180  2.50629  3.99805  3.31376  1.56783  3.14001  3.08960  2.92948  2.29704  3.19113  5.43424  4.15529    571 p - - -
          2.68618  4.42225  2.77519  2.73123  3.46354  2.40513  3.72494  3.29354  2.67741  2.69355  4.24690  2.90347  2.73739  3.18146  2.89801  2.37887  2.77519  2.98518  4.58477  3.61503
          0.01392  4.67690  5.39925  0.61958  0.77255  0.64337  0.74554
    228   2.59079  3.37904  2.58825  2.79015  4.09384  1.52299  3.37134  3.48898  2.78679  3.13729  3.02259  3.28062  4.08149  3.12431  3.22624  2.90413  3.06200  3.19847  5.42711  4.12762    572 g - - -
          2.68618  4.42225  2.77519  2.73123  3.46354  2.40513  3.72494  3.29354  2.67741  2.69355  4.24690  2.90347  2.73739  3.18146  2.89801  2.37887  2.77519  2.98518  4.58477  3.61503
          0.29938  4.82623  1.38347  0.61958  0.77255  0.86934  0.54340
    229   2.75901  5.03328  3.12090  2.55166  4.30871  3.56195  3.16256  3.16892  1.60907  3.29845  4.09711  3.07183  3.94876  2.53084  2.62763  2.76979  2.71770  2.77428  5.50048  4.16140    573 k - - -
          2.68618  4.42225  2.77519  2.73123  3.46354  2.40513  3.72494  3.29354  2.67741  2.69355  4.24690  2.90347  2.73739  3.18146  2.89801  2.37887  2.77519  2.98518  4.58477  3.61503
          0.01594  4.54279  5.26513  0.61958  0.77255  0.20760  1.67415
    230   3.37152  5.67079  3.76464  3.08339  5.11498  4.06202  2.20765  4.49467  2.01520  2.94107  4.72547  3.54210  4.41531  1.80016  1.36320  3.34145  3.55007  4.12458  5.95690  4.72186    574 r - - -
          2.68618  4.42225  2.77519  2.73123  3.46354  2.40513  3.72494  3.29354  2.67741  2.69355  4.24690  2.90347  2.73739  3.18146  2.89801  2.37887  2.77519  2.98518  4.58477  3.61503
          0.01000  5.00627  5.72862  0.61958  0.77255  0.48576  0.95510
    231   4.74857  5.78584  5.74057  5.57770  1.26803  5.36805  2.34948  4.40848  5.36519  2.28249  4.95649  4.96202  5.63512  5.10388  5.22190  4.75209  4.94861  4.32342  4.22715  0.89583    575 y - - -
          2.68618  4.42225  2.77519  2.73123  3.46354  2.40513  3.72494  3.29354  2.67741  2.69355  4.24690  2.90347  2.73739  3.18146  2.89801  2.37887  2.77519  2.98518  4.58477  3.61503
          0.01000  5.00627  5.72862  0.61958  0.77255  0.48576  0.95510
    232   2.50748  3.10184  3.51410  2.09498  3.98317  3.79745  4.02542  3.36208  2.92910  2.41272  3.90271  3.42374  4.18225  2.13238  3.34517  3.02058  2.30948  2.67037  5.36415  3.21192    576 e - - -
          2.68618  4.42225  2.77519  2.73123  3.46354  2.40513  3.72494  3.29354  2.67741  2.69355  4.24690  2.90347  2.73739  3.18146  2.89801  2.37887  2.77519  2.98518  4.58477  3.61503
          0.01000  5.00627  5.72862  0.61958  0.77255  0.48576  0.95510
    233   5.11446  6.02097  5.84094  5.79383  2.58481  5.48983  4.18590  4.73477  5.49937  3.84961  5.23970  5.07284  5.77343  5.24133  5.32530  4.96810  5.31490  4.68992  0.54536  1.46459    577 W - - -
          2.68618  4.42225  2.77519  2.73123  3.46354  2.40513  3.72494  3.29354  2.67741  2.69355  4.24690  2.90347  2.73739  3.18146  2.89801  2.37887  2.77519  2.98518  4.58477  3.61503
          0.01000  5.00627  5.72862  0.61958  0.77255  0.48576  0.95510
    234   3.02090  5.32874  3.35956  2.78446  4.64389  3.79574  3.94163  4.06866  1.84576  2.85868  4.39568  2.53162  4.18249  3.06549  2.57157  3.01828  1.39650  3.70666  5.76763  4.43756    578 t - - -
          2.68629  4.42236  2.77531  2.73135  3.46365  2.40439  3.72506  3.29365  2.67752  2.69366  4.24701  2.90358  2.73691  3.18158  2.89812  2.37898  2.77531  2.98530  4.58488  3.61514
          0.10848  2.30708  5.72862  0.98298  0.46871  0.48576  0.95510
    235   2.99007  3.31124  3.81910  2.44880  3.94116  3.92706  4.18358  3.19174  3.06257  2.97927  3.88201  3.65660  4.32239  3.47470  1.93892  3.19311  3.22839  1.28818  5.35978  4.12485    582 v - - -
          2.68618  4.42225  2.77519  2.73123  3.46354  2.40513  3.72494  3.29354  2.67741  2.69355  4.24690  2.90347  2.73739  3.18146  2.89801  2.37887  2.77519  2.98518  4.58477  3.61503
          0.01000  5.00627  5.72862  0.61958  0.77255  0.48576  0.95510
    236   4.40684  5.57151  6.32419  5.73705  2.31658  5.80876  5.95283  2.86902  5.60457  0.58724  1.72607  5.96693  5.70738  5.32624  5.47464  5.22423  4.58823  3.24323  5.80880  4.83267    583 L - - -
          2.68618  4.42225  2.77519  2.73123  3.46354  2.40513  3.72494  3.29354  2.67741  2.69355  4.24690  2.90347  2.73739  3.18146  2.89801  2.37887  2.77519  2.98518  4.58477  3.61503
          0.01000  5.00627  5.72862  0.61958  0.77255  0.48576  0.95510
    237   3.26142  5.06634  4.74010  4.57279  4.91675  3.96195  5.42263  3.91945  4.51831  3.86340  4.97342  4.53460  0.43398  4.84012  4.68307  3.50349  3.77052  2.19805  6.42965  5.24511    584 P - - -
          2.68618  4.42225  2.77519  2.73123  3.46354  2.40513  3.72494  3.29354  2.67741  2.69355  4.24690  2.90347  2.73739  3.18146  2.89801  2.37887  2.77519  2.98518  4.58477  3.61503
          0.01000  5.00627  5.72862  0.61958  0.77255  0.48576  0.95510
    238   3.20517  5.43596  3.20493  2.19222  2.51476  3.86496  4.10954  4.10223  2.91159  3.63434  4.51333  3.38232  4.32329  0.96492  3.33294  3.20366  3.44571  3.78914  5.71382  4.27067    585 q - - -
          2.68618  4.42225  2.77519  2.73123  3.46354  2.40513  3.72494  3.29354  2.67741  2.69355  4.24690  2.90347  2.73739  3.18146  2.89801  2.37887  2.77519  2.98518  4.58477  3.61503
          0.01000  5.00627  5.72862  0.61958  0.77255  0.48576  0.95510
    239   3.81110  5.61846  4.60781  4.55545  5.86001  0.18493  5.63880  5.60292  4.55586  5.13901  6.06313  4.73871  5.02748  5.01061  3.53313  3.98493  4.33021  4.94274  6.84359  5.92793    586 G - - -
          2.68618  4.42225  2.77519  2.73123  3.46354  2.40513  3.72494  3.29354  2.67741  2.69355  4.24690  2.90347  2.73739  3.18146  2.89801  2.37887  2.77519  2.98518  4.58477  3.61503
          0.01000  5.00627  5.72862  0.61958  0.77255  0.48576  0.95510
    240   3.11199  4.49549  4.90620  4.31025  1.54287  4.26272  4.49881  2.82590  4.11620  1.61769  2.34752  4.35717  4.60537  4.25700  2.69389  3.57260  3.34117  2.70879  2.89671  3.68466    587 f - - -
          2.68618  4.42225  2.77519  2.73123  3.46354  2.40513  3.72494  3.29354  2.67741  2.69355  4.24690  2.90347  2.73739  3.18146  2.89801  2.37887  2.77519  2.98518  4.58477  3.61503
          0.01000  5.00627  5.72862  0.61958  0.77255  0.48576  0.95510
    241   2.62115  4.54792  3.90632  3.33517  3.67379  3.91120  3.18744  2.54957  1.91024  2.27955  3.65488  3.70314  4.28807  3.56155  3.59303  2.64056  2.72656  2.12533  3.00345  3.91811    588 k - - -
          2.68618  4.42225  2.77519  2.73123  3.46354  2.40513  3.72494  3.29354  2.67741  2.69355  4.24690  2.90347  2.73739  3.18146  2.89801  2.37887  2.77519  2.98518  4.58477  3.61503
          0.01000  5.00627  5.72862  0.61958  0.77255  0.48576  0.95510
    242   2.99706  5.42766  2.38060  2.63303  4.73519  3.19532  3.33490  4.20391  2.74699  2.57301  4.49492  1.29293  4.13811  3.07739  3.24499  2.54632  3.23686  3.80292  5.88972  4.48822    589 n - - -
          2.68618  4.42225  2.77519  2.73123  3.46354  2.40513  3.72494  3.29354  2.67741  2.69355  4.24690  2.90347  2.73739  3.18146  2.89801  2.37887  2.77519  2.98518  4.58477  3.61503
          0.01000  5.00627  5.72862  0.61958  0.77255  0.48576  0.95510
    243   2.05008  5.20727  3.32798  2.20208  5.05906  3.69188  4.45587  4.51288  3.34629  4.09952  4.90176  3.54152  4.32965  3.62865  3.80287  0.78456  3.44746  4.00809  6.28818  4.94703    590 s - - -
          2.68618  4.42225  2.77519  2.73123  3.46354  2.40513  3.72494  3.29354  2.67741  2.69355  4.24690  2.90347  2.73739  3.18146  2.89801  2.37887  2.77519  2.98518  4.58477  3.61503
          0.01000  5.00627  5.72862  0.61958  0.77255  0.48576  0.95510
    244   4.76720  6.19400  5.45758  5.48932  6.23910  4.82901  6.33985  6.23964  5.66501  5.63818  6.79842  5.66883  0.07024  5.99500  5.67239  4.99047  5.28352  5.73003  6.98011  6.40435    591 P - - -
          2.68618  4.42225  2.77519  2.73123  3.46354  2.40513  3.72494  3.29354  2.67741  2.69355  4.24690  2.90347  2.73739  3.18146  2.89801  2.37887  2.77519  2.98518  4.58477  3.61503
          0.01000  5.00627  5.72862  0.61958  0.77255  0.48576  0.95510
    245   1.43419  4.80208  3.77149  3.25081  4.27130  3.18889  4.30463  3.66267  3.23205  3.33917  4.19264  3.63085  4.25023  3.54885  3.62503  1.92975  1.80376  3.33740  5.64684  2.77681    592 a - - -
          2.68618  4.42225  2.77519  2.73123  3.46354  2.40513  3.72494  3.29354  2.67741  2.69355  4.24690  2.90347  2.73739  3.18146  2.89801  2.37887  2.77519  2.98518  4.58477  3.61503
          0.01000  5.00627  5.72862  0.61958  0.77255  0.48576  0.95510
    246   3.51300  4.80153  5.47359  4.91650  3.86104  4.86112  5.30105  1.53014  4.77196  1.12727  3.70742  5.00380  5.14165  4.91500  4.83806  4.21432  2.25096  1.70669  5.70261  4.55157    593 l - - -
          2.68618  4.42225  2.77519  2.73123  3.46354  2.40513  3.72494  3.29354  2.67741  2.69355  4.24690  2.90347  2.73739  3.18146  2.89801  2.37887  2.77519  2.98518  4.58477  3.61503
          0.01000  5.00627  5.72862  0.61958  0.77255  0.48576  0.95510
    247   3.35703  2.46603  4.97828  4.47198  0.98200  2.59792  4.29719  3.24429  4.30185  2.91707  3.91016  4.41959  4.77962  4.40555  4.36018  3.72374  3.60679  3.06338  4.60713  2.12656    594 f - - -
          2.68618  4.42225  2.77519  2.73123  3.46354  2.40513  3.72494  3.29354  2.67741  2.69355  4.24690  2.90347  2.73739  3.18146  2.89801  2.37887  2.77519  2.98518  4.58477  3.61503
          0.01000  5.00627  5.72862  0.61958  0.77255  0.48576  0.95510
    248   2.45874  5.43472  2.44846  2.29220  4.77247  3.67241  3.89295  4.25569  2.64907  3.73958  4.48594  3.14279  4.08764  1.52401  3.14648  2.18513  2.53826  3.82320  5.87637  4.46355    595 q - - -
          2.68618  4.42225  2.77519  2.73123  3.46354  2.40513  3.72494  3.29354  2.67741  2.69355  4.24690  2.90347  2.73739  3.18146  2.89801  2.37887  2.77519  2.98518  4.58477  3.61503
          0.01000  5.00627  5.72862  0.61958  0.77255  0.48576  0.95510
    249   2.54589  5.36563  3.13982  1.97522  3.47239  3.27620  3.84567  4.17878  2.09293  3.33414  4.40917  3.12998  4.05150  2.39301  2.19136  2.20061  3.11212  3.75090  5.80395  4.40028    596 e - - -
          2.68618  4.42225  2.77519  2.73123  3.46354  2.40513  3.72494  3.29354  2.67741  2.69355  4.24690  2.90347  2.73739  3.18146  2.89801  2.37887  2.77519  2.98518  4.58477  3.61503
          0.10848  5.00627  2.34229  0.61958  0.77255  0.48576  0.95510
    250   1.85644  4.69948  2.69377  2.98649  3.45357  3.77956  4.01567  3.23056  2.95757  2.14316  3.79549  3.43925  4.16275  2.97291  3.35587  2.73171  2.33811  2.73457  5.26324  3.04816    597 a - - -
          2.68618  4.42225  2.77519  2.73123  3.46354  2.40513  3.72494  3.29354  2.67741  2.69355  4.24690  2.90347  2.73739  3.18146  2.89801  2.37887  2.77519  2.98518  4.58477  3.61503
          0.01103  4.90882  5.63117  0.61958  0.77255  0.71963  0.66734
    251   3.16072  4.84493  5.45056  4.87462  3.61842  4.83892  5.21729  2.48811  4.71591  1.12080  1.94601  4.97811  5.08494  4.79472  4.75252  4.18656  3.77504  1.37397  5.54666  4.45273    598 l - - -
          2.68618  4.42225  2.77519  2.73123  3.46354  2.40513  3.72494  3.29354  2.67741  2.69355  4.24690  2.90347  2.73739  3.18146  2.89801  2.37887  2.77519  2.98518  4.58477  3.61503
          0.01103  4.90882  5.63117  0.61958  0.77255  0.71963  0.66734
    252   2.20262  5.22679  2.54935  2.58694  4.52249  3.63589  2.79606  3.97522  2.58848  3.51084  4.28109  2.64268  4.02902  2.18425  3.07141  2.83119  2.79854  2.34945  5.69022  3.56383    599 q - - -
          2.68618  4.42225  2.77519  2.73123  3.46354  2.40513  3.72494  3.29354  2.67741  2.69355  4.24690  2.90347  2.73739  3.18146  2.89801  2.37887  2.77519  2.98518  4.58477  3.61503
          0.01103  4.90882  5.63117  0.61958  0.77255  0.71963  0.66734
    253   2.54886  5.36571  2.20866  1.82311  4.71062  3.61928  3.81121  4.19622  2.15033  3.66999  4.40736  3.08636  4.01707  2.25747  2.43493  2.81626  2.74687  3.75646  5.79703  4.38623    600 e - - -
          2.68618  4.42225  2.77519  2.73123  3.46354  2.40513  3.72494  3.29354  2.67741  2.69355  4.24690  2.90347  2.73739  3.18146  2.89801  2.37887  2.77519  2.98518  4.58477  3.61503
          0.01103  4.90882  5.63117  0.61958  0.77255  0.71963  0.66734
    254   2.31051  4.43459  2.77153  3.50101  3.55729  3.93082  4.22062  1.79493  3.42139  2.17338  3.54978  3.80701  3.55871  3.68199  3.68605  2.84818  3.10801  1.82863  5.05024  3.84346    601 i - - -
          2.68618  4.42225  2.77519  2.73123  3.46354  2.40513  3.72494  3.29354  2.67741  2.69355  4.24690  2.90347  2.73739  3.18146  2.89801  2.37887  2.77519  2.98518  4.58477  3.61503
          0.01103  4.90882  5.63117  0.61958  0.77255  0.71963  0.66734
    255   4.04240  5.25464  6.00578  5.42650  2.46935  5.43173  5.71794  1.69682  5.29024  0.65199  3.29589  5.59424  5.47617  5.15544  5.22781  4.81943  4.24799  2.54636  5.73467  4.74354    602 L - - -
          2.68618  4.42225  2.77519  2.73123  3.46354  2.40513  3.72494  3.29354  2.67741  2.69355  4.24690  2.90347  2.73739  3.18146  2.89801  2.37887  2.77519  2.98518  4.58477  3.61503
          0.01103  4.90882  5.63117  0.61958  0.77255  0.71963  0.66734
    256   2.23620  5.35640  3.10265  2.19314  4.70128  2.49022  3.08397  4.18245  2.27247  3.65849  4.39851  2.84970  4.02087  2.39297  2.06919  2.82064  3.08746  3.74724  5.78617  4.38186    603 r - - -
          2.68618  4.42225  2.77519  2.73123  3.46354  2.40513  3.72494  3.29354  2.67741  2.69355  4.24690  2.90347  2.73739  3.18146  2.89801  2.37887  2.77519  2.98518  4.58477  3.61503
          0.01103  4.90882  5.63117  0.61958  0.77255  0.71963  0.66734
    257   2.92692  5.44853  2.52159  2.25690  4.78671  2.71572  3.86960  4.27651  2.01506  3.75063  4.49572  2.69721  1.81501  2.72516  3.13437  2.77445  3.16316  3.83638  5.88078  4.45936    604 p - - -
          2.68618  4.42225  2.77519  2.73123  3.46354  2.40513  3.72494  3.29354  2.67741  2.69355  4.24690  2.90347  2.73739  3.18146  2.89801  2.37887  2.77519  2.98518  4.58477  3.61503
          0.01103  4.90882  5.63117  0.61958  0.77255  0.71963  0.66734
    258   2.89615  4.28380  3.27061  4.15044  2.04522  4.05796  4.38315  1.74189  3.95887  2.42326  2.49722  4.18521  4.41893  4.10683  4.00310  3.36582  3.12818  1.87846  3.33895  3.71823    605 i - - -
          2.68618  4.42225  2.77519  2.73123  3.46354  2.40513  3.72494  3.29354  2.67741  2.69355  4.24690  2.90347  2.73739  3.18146  2.89801  2.37887  2.77519  2.98518  4.58477  3.61503
          0.26165  4.90882  1.50130  0.61958  0.77255  0.71963  0.66734
    259   3.13152  5.29379  3.59571  2.93235  4.65991  3.85856  3.87399  2.89363  1.73019  3.53740  4.37639  3.38037  4.22186  3.00923  1.18191  2.74703  3.32215  3.70110  5.66241  4.43167    606 r - - -
          2.68618  4.42225  2.77519  2.73123  3.46354  2.40513  3.72494  3.29354  2.67741  2.69355  4.24690  2.90347  2.73739  3.18146  2.89801  2.37887  2.77519  2.98518  4.58477  3.61503
          0.01414  4.66131  5.38366  0.61958  0.77255  1.08891  0.41035
    260   2.31090  5.12689  3.05537  1.90811  3.56208  3.54647  3.40630  3.15007  2.11320  3.40955  4.18179  3.03773  3.93885  2.52785  2.97852  2.31035  2.98243  3.48945  5.59159  4.21483    607 e - - -
          2.68618  4.42225  2.77519  2.73123  3.46354  2.40513  3.72494  3.29354  2.67741  2.69355  4.24690  2.90347  2.73739  3.18146  2.89801  2.37887  2.77519  2.98518  4.58477  3.61503
          0.12282  4.66131  2.24318  0.61958  0.77255  1.08891  0.41035
    261   2.40843  5.13496  3.03116  2.19396  4.44435  3.52168  3.70297  3.89832  2.25025  3.07985  3.51329  3.00730  3.91249  2.10391  2.20538  2.71866  2.79887  3.50663  5.58511  4.20850    608 q - - -
          2.68618  4.42225  2.77519  2.73123  3.46354  2.40513  3.72494  3.29354  2.67741  2.69355  4.24690  2.90347  2.73739  3.18146  2.89801  2.37887  2.77519  2.98518  4.58477  3.61503
          0.07128  4.55425  2.84263  0.61958  0.77255  1.19473  0.36066
    262   2.95477  3.49034  4.11790  3.57130  1.92374  3.96555  2.32709  2.96106  3.48128  2.63807  3.59604  2.48167  4.32775  3.70125  3.71710  3.24489  3.18438  2.76627  3.17740  2.32079    609 f - - -
          2.68618  4.42225  2.77519  2.73123  3.46354  2.40513  3.72494  3.29354  2.67741  2.69355  4.24690  2.90347  2.73739  3.18146  2.89801  2.37887  2.77519  2.98518  4.58477  3.61503
          0.01665  4.49962  5.22197  0.61958  0.77255  0.48792  0.95166
    263   2.82985  4.45531  3.88313  3.30962  3.57864  3.85074  4.11904  2.27754  3.00667  2.13911  2.87188  3.66253  1.76797  3.52151  3.10659  2.81882  2.88085  2.71820  5.04967  3.83322    610 p - - -
          2.68618  4.42225  2.77519  2.73123  3.46354  2.40513  3.72494  3.29354  2.67741  2.69355  4.24690  2.90347  2.73739  3.18146  2.89801  2.37887  2.77519  2.98518  4.58477  3.61503
          0.01183  4.83911  5.56146  0.61958  0.77255  0.84818  0.55895
    264   2.82107  5.30811  2.80342  2.11686  4.64258  3.59216  3.78465  4.12166  2.39784  3.60872  2.78866  2.59400  3.98859  1.99102  3.01670  2.12938  2.81173  3.69315  5.74670  4.34123    611 q - - -
          2.68618  4.42225  2.77519  2.73123  3.46354  2.40513  3.72494  3.29354  2.67741  2.69355  4.24690  2.90347  2.73739  3.18146  2.89801  2.37887  2.77519  2.98518  4.58477  3.61503
          0.01183  4.83911  5.56146  0.61958  0.77255  0.52731  0.89206
    265   2.12652  4.35038  4.39244  3.80498  3.45817  3.99593  4.30901  2.40515  3.67931  2.30741  2.69353  3.99618  2.48647  3.89349  3.84738  2.47042  3.11894  1.68463  4.97325  3.78293    612 v - - -
          2.68618  4.42225  2.77519  2.73123  3.46354  2.40513  3.72494  3.29354  2.67741  2.69355  4.24690  2.90347  2.73739  3.18146  2.89801  2.37887  2.77519  2.98518  4.58477  3.61503
          0.01078  4.93165  5.65400  0.61958  0.77255  0.67145  0.71533
    266   2.85115  5.14386  3.19906  2.45221  3.23486  3.66315  3.09583  3.84252  2.18612  3.08326  4.20649  2.55105  4.05418  2.22834  3.11169  2.86113  2.45028  2.66165  5.62731  3.21283    613 k - - -
          2.68618  4.42225  2.77519  2.73123  3.46354  2.40513  3.72494  3.29354  2.67741  2.69355  4.24690  2.90347  2.73739  3.18146  2.89801  2.37887  2.77519  2.98518  4.58477  3.61503
          0.01078  4.93165  5.65400  0.61958  0.77255  0.38503  1.14078
    267   2.68462  4.69036  5.34446  4.75466  2.83298  4.63667  5.00300  1.63067  4.57484  1.15653  3.28474  4.79350  4.93217  4.67581  4.59301  3.97004  3.60402  1.73602  5.40168  4.26469    614 l - - -
          2.68618  4.42225  2.77519  2.73123  3.46354  2.40513  3.72494  3.29354  2.67741  2.69355  4.24690  2.90347  2.73739  3.18146  2.89801  2.37887  2.77519  2.98518  4.58477  3.61503
          0.01000  5.00627  5.72862  0.61958  0.77255  0.48576  0.95510
    268   2.90637  3.53448  4.40957  3.32587  2.84911  3.13027  4.32084  2.37605  2.65497  1.78729  3.48765  4.01206  4.38422  3.07479  3.86136  3.30336  3.13842  1.95306  4.98478  2.72788    615 l - - -
          2.68618  4.42225  2.77519  2.73123  3.46354  2.40513  3.72494  3.29354  2.67741  2.69355  4.24690  2.90347  2.73739  3.18146  2.89801  2.37887  2.77519  2.98518  4.58477  3.61503
          0.01000  5.00627  5.72862  0.61958  0.77255  0.48576  0.95510
    269   2.52142  4.70682  3.66195  3.10013  3.86174  3.84742  2.66317  2.52538  3.05472  2.92689  3.80967  3.53623  4.23227  1.81480  3.43385  2.82490  3.13728  1.82885  5.28132  4.03163    616 q - - -
          2.68618  4.42225  2.77519  2.73123  3.46354  2.40513  3.72494  3.29354  2.67741  2.69355  4.24690  2.90347  2.73739  3.18146  2.89801  2.37887  2.77519  2.98518  4.58477  3.61503
          0.01000  5.00627  5.72862  0.61958  0.77255  0.48576  0.95510
    270   4.32770  5.80325  4.95476  4.52408  3.10139  4.84944  4.35583  4.55040  3.70036  3.87694  5.06377  4.59678  5.26178  4.38355  2.27877  4.37567  4.55816  4.38987  4.72805  0.41029    617 Y - - -
          2.68618  4.42225  2.77519  2.73123  3.46354  2.40513  3.72494  3.29354  2.67741  2.69355  4.24690  2.90347  2.73739  3.18146  2.89801  2.37887  2.77519  2.98518  4.58477  3.61503
          0.01000  5.00627  5.72862  0.61958  0.77255  0.48576  0.95510
    271   3.86338  5.12982  5.80737  5.21224  2.54595  5.16410  5.46061  2.74655  5.04871  1.23101  1.29143  5.32245  5.31270  4.99444  5.01059  4.52009  4.07550  1.74894  5.62397  4.59239    618 l - - -
          2.68618  4.42225  2.77519  2.73123  3.46354  2.40513  3.72494  3.29354  2.67741  2.69355  4.24690  2.90347  2.73739  3.18146  2.89801  2.37887  2.77519  2.98518  4.58477  3.61503
          0.01000  5.00627  5.72862  0.61958  0.77255  0.48576  0.95510
    272   3.63579  5.97240  0.45250  2.93707  5.65348  3.87552  4.68561  5.16486  3.84877  4.74402  5.66053  3.49810  4.59105  3.89229  4.47600  3.57805  2.36152  4.66824  6.87372  5.39373    619 D - - -
          2.68618  4.42225  2.77519  2.73123  3.46354  2.40513  3.72494  3.29354  2.67741  2.69355  4.24690  2.90347  2.73739  3.18146  2.89801  2.37887  2.77519  2.98518  4.58477  3.61503
          0.01000  5.00627  5.72862  0.61958  0.77255  0.48576  0.95510
    273   3.62820  6.20068  0.55755  2.75321  5.54018  3.86253  4.41861  5.10707  3.37789  4.56175  5.42408  3.01601  4.49969  3.58770  2.41984  3.50384  3.92556  4.65161  6.66675  5.16344    620 D - - -
          2.68618  4.42225  2.77519  2.73123  3.46354  2.40513  3.72494  3.29354  2.67741  2.69355  4.24690  2.90347  2.73739  3.18146  2.89801  2.37887  2.77519  2.98518  4.58477  3.61503
          0.01000  5.00627  5.72862  0.61958  0.77255  0.48576  0.95510
    274   4.01887  5.20215  6.07969  5.56649  3.91502  5.58043  6.10121  1.02912  5.47859  0.98858  3.64253  5.74993  5.66700  5.48464  5.50952  5.00854  4.25306  1.96018  6.15175  5.12130    621 l - - -
          2.68618  4.42225  2.77519  2.73123  3.46354  2.40513  3.72494  3.29354  2.67741  2.69355  4.24690  2.90347  2.73739  3.18146  2.89801  2.37887  2.77519  2.98518  4.58477  3.61503
          0.01000  5.00627  5.72862  0.61958  0.77255  0.48576  0.95510
    275   3.19761  4.58937  4.88993  4.30721  2.68358  4.33518  4.51640  2.42372  4.13885  1.06711  3.49551  4.38829  4.66981  2.68585  4.21780  3.64304  3.42573  2.78234  4.95859  2.08369    622 l - - -
          2.68618  4.42225  2.77519  2.73123  3.46354  2.40513  3.72494  3.29354  2.67741  2.69355  4.24690  2.90347  2.73739  3.18146  2.89801  2.37887  2.77519  2.98518  4.58477  3.61503
          0.01000  5.00627  5.72862  0.61958  0.77255  0.48576  0.95510
    276   3.53598  4.81648  5.53191  4.96985  3.80745  4.88603  5.29933  1.27860  4.81589  1.39394  3.66232  5.03828  5.15347  4.93355  4.85764  4.23928  3.77303  1.35201  5.66408  3.50645    623 i - - -
          2.68618  4.42225  2.77519  2.73123  3.46354  2.40513  3.72494  3.29354  2.67741  2.69355  4.24690  2.90347  2.73739  3.18146  2.89801  2.37887  2.77519  2.98518  4.58477  3.61503
          0.01000  5.00627  5.72862  0.61958  0.77255  0.48576  0.95510
    277   1.74555  4.98648  3.35437  2.28581  3.16752  2.46377  2.98236  2.96819  2.78661  3.23481  4.06737  3.30257  4.13087  3.13018  3.23662  2.42808  2.90504  3.30480  5.51052  4.19838    624 a - - -
          2.68618  4.42225  2.77519  2.73123  3.46354  2.40513  3.72494  3.29354  2.67741  2.69355  4.24690  2.90347  2.73739  3.18146  2.89801  2.37887  2.77519  2.98518  4.58477  3.61503
          0.01000  5.00627  5.72862  0.61958  0.77255  0.48576  0.95510
    278   1.71177  4.99785  3.62877  3.19581  4.82448  2.14532  2.51365  4.27579  3.24229  3.87503  4.66807  3.59300  4.25533  3.56768  3.67154  1.23725  3.28993  3.79257  6.07886  4.77484    625 s - - -
          2.68618  4.42225  2.77519  2.73123  3.46354  2.40513  3.72494  3.29354  2.67741  2.69355  4.24690  2.90347  2.73739  3.18146  2.89801  2.37887  2.77519  2.98518  4.58477  3.61503
          0.01000  5.00627  5.72862  0.61958  0.77255  0.48576  0.95510
    279   2.35086  5.39482  2.16868  2.44904  4.74014  3.65436  3.84282  4.22611  1.99459  3.69987  4.43574  2.70520  2.94699  2.38782  2.34895  2.84555  2.92459  3.78566  5.82686  4.41590    626 k - - -
          2.68627  4.42234  2.77528  2.73132  3.46362  2.40496  3.72503  3.29363  2.67749  2.69267  4.24698  2.90355  2.73748  3.18155  2.89809  2.37895  2.77528  2.98527  4.58486  3.61512
          0.25093  1.52020  5.72862  0.12096  2.17219  0.48576  0.95510
    280   2.93142  5.42122  2.06099  1.92989  4.75589  3.01569  3.89003  3.79097  2.64661  3.72478  4.47262  2.96079  4.08491  2.99416  3.14361  2.19351  1.87921  3.80791  5.86477  4.45419    628 t - - -
          2.68618  4.42225  2.77519  2.73123  3.46354  2.40513  3.72494  3.29354  2.67741  2.69355  4.24690  2.90347  2.73739  3.18146  2.89801  2.37887  2.77519  2.98518  4.58477  3.61503
          0.01000  5.00627  5.72862  0.61958  0.77255  0.48576  0.95510
    281   2.88134  5.27490  3.17955  2.04478  4.57458  3.18923  3.86616  3.44725  1.82243  2.98466  3.23686  2.91255  3.22767  2.97964  2.49623  2.86760  3.11243  3.64093  5.73551  2.91748    629 k - - -
          2.68618  4.42225  2.77519  2.73123  3.46354  2.40513  3.72494  3.29354  2.67741  2.69355  4.24690  2.90347  2.73739  3.18146  2.89801  2.37887  2.77519  2.98518  4.58477  3.61503
          0.01000  5.00627  5.72862  0.61958  0.77255  0.48576  0.95510
    282   2.88239  5.38960  2.84817  1.57202  4.73371  3.22378  3.24995  4.21846  2.07860  3.69401  3.17004  3.12271  4.04886  2.27163  2.73954  2.68527  3.11347  3.77977  5.82233  4.41267    630 e - - -
          2.68618  4.42225  2.77519  2.73123  3.46354  2.40513  3.72494  3.29354  2.67741  2.69355  4.24690  2.90347  2.73739  3.18146  2.89801  2.37887  2.77519  2.98518  4.58477  3.61503
          0.01000  5.00627  5.72862  0.61958  0.77255  0.48576  0.95510
    283   2.88431  5.36536  2.60932  1.64416  4.69763  3.65891  3.46080  4.17504  2.59120  3.15856  4.40974  3.13111  4.05405  2.03942  3.08216  2.33501  2.83735  2.92251  5.80556  4.40176    631 e - - -
          2.68618  4.42225  2.77519  2.73123  3.46354  2.40513  3.72494  3.29354  2.67741  2.69355  4.24690  2.90347  2.73739  3.18146  2.89801  2.37887  2.77519  2.98518  4.58477  3.61503
          0.01000  5.00627  5.72862  0.61958  0.77255  0.48576  0.95510
    284   2.90758  2.92795  3.97168  3.39798  3.65540  3.92809  1.55293  3.00752  3.31351  2.29748  3.64164  3.22423  4.30637  3.60590  3.19321  3.18964  2.85060  2.09168  5.12643  3.91026    632 h - - -
          2.68618  4.42225  2.77519  2.73123  3.46354  2.40513  3.72494  3.29354  2.67741  2.69355  4.24690  2.90347  2.73739  3.18146  2.89801  2.37887  2.77519  2.98518  4.58477  3.61503
          0.01000  5.00627  5.72862  0.61958  0.77255  0.48576  0.95510
    285   2.89021  4.83754  3.48646  2.69934  2.99215  3.78821  3.08517  3.16908  2.40079  2.19309  2.89976  3.40263  4.17343  2.81254  2.15603  2.77305  3.12169  2.83397  5.38582  3.63514    633 r - - -
          2.68618  4.42225  2.77519  2.73123  3.46354  2.40513  3.72494  3.29354  2.67741  2.69355  4.24690  2.90347  2.73739  3.18146  2.89801  2.37887  2.77519  2.98518  4.58477  3.61503
          0.01000  5.00627  5.72862  0.61958  0.77255  0.48576  0.95510
    286   2.88268  5.37405  2.70747  1.93055  4.71096  3.04042  3.84629  3.09469  2.00938  3.67569  4.41712  3.12741  4.05139  1.84694  3.07553  2.84839  2.84057  3.32350  5.81138  4.40528    634 q - - -
          2.68618  4.42225  2.77519  2.73123  3.46354  2.40513  3.72494  3.29354  2.67741  2.69355  4.24690  2.90347  2.73739  3.18146  2.89801  2.37887  2.77519  2.98518  4.58477  3.61503
          0.01000  5.00627  5.72862  0.61958  0.77255  0.48576  0.95510
    287   2.16310  3.39151  2.89821  2.28642  4.51594  2.76515  3.05970  2.91682  2.46038  2.73494  4.28880  2.73405  4.07337  2.62391  3.12066  2.87671  3.11195  3.58918  5.70249  3.67777    635 a - - -
          2.68618  4.42225  2.77519  2.73123  3.46354  2.40513  3.72494  3.29354  2.67741  2.69355  4.24690  2.90347  2.73739  3.18146  2.89801  2.37887  2.77519  2.98518  4.58477  3.61503
          0.01000  5.00627  5.72862  0.61958  0.77255  0.48576  0.95510
    288   2.91136  4.32628  4.63919  2.75416  2.55973  4.05328  4.37381  1.94848  3.87304  1.90557  3.44311  4.13439  4.41925  4.04790  3.96421  3.01476  2.26163  2.01594  4.94488  3.00138    636 l - - -
          2.68618  4.42225  2.77519  2.73123  3.46354  2.40513  3.72494  3.29354  2.67741  2.69355  4.24690  2.90347  2.73739  3.18146  2.89801  2.37887  2.77519  2.98518  4.58477  3.61503
          0.01000  5.00627  5.72862  0.61958  0.77255  0.48576  0.95510
    289   2.55311  5.37028  2.75512  2.02368  4.70722  3.65575  3.84372  2.69001  2.25630  3.67199  4.41315  2.72149  4.04918  2.49708  2.29850  2.69744  3.11050  3.75656  5.80773  2.97552    637 e - - -
          2.68618  4.42225  2.77519  2.73123  3.46354  2.40513  3.72494  3.29354  2.67741  2.69355  4.24690  2.90347  2.73739  3.18146  2.89801  2.37887  2.77519  2.98518  4.58477  3.61503
          0.10848  5.00627  2.34229  0.61958  0.77255  0.48576  0.95510
    290   2.25536  5.17856  3.17711  1.93159  4.45802  3.65147  3.84414  3.14814  2.13402  2.49444  4.23760  3.15167  4.04252  2.68655  2.38841  2.84867  3.07890  3.11738  5.65144  4.28721    638 e - - -
          2.68618  4.42225  2.77519  2.73123  3.46354  2.40513  3.72494  3.29354  2.67741  2.69355  4.24690  2.90347  2.73739  3.18146  2.89801  2.37887  2.77519  2.98518  4.58477  3.61503
          0.01103  4.90882  5.63117  0.61958  0.77255  0.71963  0.66734
    291   3.50389  4.81581  5.39031  4.80946  3.58985  4.77838  5.14520  2.51843  4.64671  0.96518  2.24316  4.91187  5.03384  4.73117  4.68589  4.12038  3.13110  1.50604  5.49315  4.39564    639 l - - -
          2.68618  4.42225  2.77519  2.73123  3.46354  2.40513  3.72494  3.29354  2.67741  2.69355  4.24690  2.90347  2.73739  3.18146  2.89801  2.37887  2.77519  2.98518  4.58477  3.61503
          0.01103  4.90882  5.63117  0.61958  0.77255  0.71963  0.66734
    292   2.33332  4.55725  3.88978  3.30864  2.34752  3.89668  4.14084  3.03133  2.42163  1.49884  3.65175  3.67641  4.27174  3.50919  2.57106  3.15715  3.12910  2.82158  5.13500  3.91293    640 l - - -
          2.68618  4.42225  2.77519  2.73123  3.46354  2.40513  3.72494  3.29354  2.67741  2.69355  4.24690  2.90347  2.73739  3.18146  2.89801  2.37887  2.77519  2.98518  4.58477  3.61503
          0.01103  4.90882  5.63117  0.61958  0.77255  0.71963  0.66734
    293   2.35309  5.22898  3.14799  2.41307  4.52617  3.64058  3.83294  3.97770  2.58539  2.37959  4.28412  2.87544  4.03338  1.77722  2.64324  2.50239  2.69649  3.59393  5.69165  4.31453    641 q - - -
          2.68618  4.42225  2.77519  2.73123  3.46354  2.40513  3.72494  3.29354  2.67741  2.69355  4.24690  2.90347  2.73739  3.18146  2.89801  2.37887  2.77519  2.98518  4.58477  3.61503
          0.01103  4.90882  5.63117  0.61958  0.77255  0.71963  0.66734
    294   2.65172  5.08512  3.23449  2.13642  4.33429  3.67523  2.79321  2.62970  2.54271  3.34695  4.15310  3.19758  4.06496  3.01541  2.09017  2.87822  2.82096  3.42337  5.57795  2.50589    642 r - - -
          2.68618  4.42225  2.77519  2.73123  3.46354  2.40513  3.72494  3.29354  2.67741  2.69355  4.24690  2.90347  2.73739  3.18146  2.89801  2.37887  2.77519  2.98518  4.58477  3.61503
          0.01103  4.90882  5.63117  0.61958  0.77255  0.71963  0.66734
    295   3.68413  2.49993  5.61040  5.04484  3.60547  4.96970  5.37679  2.15110  4.87442  0.61924  3.41242  5.14741  5.19865  4.91682  4.89166  4.33922  3.92100  2.58460  5.62577  4.54991    643 L - - -
          2.68618  4.42225  2.77519  2.73123  3.46354  2.40513  3.72494  3.29354  2.67741  2.69355  4.24690  2.90347  2.73739  3.18146  2.89801  2.37887  2.77519  2.98518  4.58477  3.61503
          0.01103  4.90882  5.63117  0.61958  0.77255  0.71963  0.66734
    296   2.33762  5.13739  3.19709  2.49915  4.40362  3.38794  3.35906  3.83582  2.46316  2.08862  4.20072  3.16844  4.05004  2.98682  2.16128  2.31060  2.58331  3.48512  5.62005  4.26532    644 l - - -
          2.68618  4.42225  2.77519  2.73123  3.46354  2.40513  3.72494  3.29354  2.67741  2.69355  4.24690  2.90347  2.73739  3.18146  2.89801  2.37887  2.77519  2.98518  4.58477  3.61503
          0.01103  4.90882  5.63117  0.61958  0.77255  0.36317  1.18897
    297   2.44589  5.38774  2.17356  1.90112  4.73197  3.65258  3.84001  3.77874  2.06425  3.37674  4.42868  2.96393  4.04629  2.33151  2.80647  2.62517  2.87450  3.77794  5.82083  4.41040    645 e - - -
          2.68618  4.42225  2.77519  2.73123  3.46354  2.40513  3.72494  3.29354  2.67741  2.69355  4.24690  2.90347  2.73739  3.18146  2.89801  2.37887  2.77519  2.98518  4.58477  3.61503
          0.01000  5.00627  5.72862  0.61958  0.77255  0.48576  0.95510
    298   2.01141  4.82035  3.50580  2.69076  3.99334  3.79512  3.48390  3.37458  2.38652  1.94993  3.91120  2.65210  4.17993  3.25127  3.33699  3.01754  3.12303  2.89757  3.93284  2.62506    646 l - - -
          2.68618  4.42225  2.77519  2.73123  3.46354  2.40513  3.72494  3.29354  2.67741  2.69355  4.24690  2.90347  2.73739  3.18146  2.89801  2.37887  2.77519  2.98518  4.58477  3.61503
          0.01000  5.00627  5.72862  0.61958  0.77255  0.48576  0.95510
    299   2.92973  2.85115  3.70657  3.16198  4.10471  1.20770  4.18126  3.48239  3.05539  2.51754  4.03450  2.85860  4.25828  3.43261  2.72127  3.08451  3.20565  3.20692  5.48459  4.22992    647 g - - -
          2.68618  4.42225  2.77519  2.73123  3.46354  2.40513  3.72494  3.29354  2.67741  2.69355  4.24690  2.90347  2.73739  3.18146  2.89801  2.37887  2.77519  2.98518  4.58477  3.61503
          0.01000  5.00627  5.72862  0.61958  0.77255  0.48576  0.95510
    300   4.20153  5.40213  5.54815  5.22409  1.57740  5.06789  3.16534  3.87408  5.01782  0.96964  4.46332  4.83431  5.36269  4.90240  4.94648  4.42345  4.41675  3.77826  4.32701  1.55692    648 l - - -
          2.68618  4.42225  2.77519  2.73123  3.46354  2.40513  3.72494  3.29354  2.67741  2.69355  4.24690  2.90347  2.73739  3.18146  2.89801  2.37887  2.77519  2.98518  4.58477  3.61503
          0.01000  5.00627  5.72862  0.61958  0.77255  0.48576  0.95510
    301   2.88372  5.11843  3.26412  2.40683  2.65734  3.70769  3.56069  3.35439  2.35578  3.38106  3.27734  3.22992  3.54668  2.13833  2.26243  2.90870  2.83566  2.74872  5.61399  4.27105    649 q - - -
          2.68618  4.42225  2.77519  2.73123  3.46354  2.40513  3.72494  3.29354  2.67741  2.69355  4.24690  2.90347  2.73739  3.18146  2.89801  2.37887  2.77519  2.98518  4.58477  3.61503
          0.01000  5.00627  5.72862  0.61958  0.77255  0.48576  0.95510
    302   2.65894  4.48437  4.89766  4.31186  3.64218  4.31287  4.67591  1.13703  4.14883  2.27975  3.61556  4.40757  4.66536  4.33564  3.41509  3.62809  2.72654  1.60628  5.22788  4.04156    650 i - - -
          2.68618  4.42225  2.77519  2.73123  3.46354  2.40513  3.72494  3.29354  2.67741  2.69355  4.24690  2.90347  2.73739  3.18146  2.89801  2.37887  2.77519  2.98518  4.58477  3.61503
          0.01000  5.00627  5.72862  0.61958  0.77255  0.48576  0.95510
    303   2.20598  5.27414  3.22501  2.73080  4.73100  3.67669  3.99466  4.19330  2.35965  3.71913  4.48531  2.50797  2.45164  3.11365  3.23055  1.37530  3.19588  3.76711  5.88345  4.50642    651 s - - -
          2.68618  4.42225  2.77519  2.73123  3.46354  2.40513  3.72494  3.29354  2.67741  2.69355  4.24690  2.90347  2.73739  3.18146  2.89801  2.37887  2.77519  2.98518  4.58477  3.61503
          0.01000  5.00627  5.72862  0.61958  0.77255  0.48576  0.95510
    304   1.84345  5.34378  2.41931  2.21035  4.66986  3.66025  3.84952  3.24664  2.41873  2.80415  4.38952  3.13536  3.14326  2.74699  2.57702  2.65808  3.11069  3.72418  5.78794  4.38880    652 a - - -
          2.68618  4.42225  2.77519  2.73123  3.46354  2.40513  3.72494  3.29354  2.67741  2.69355  4.24690  2.90347  2.73739  3.18146  2.89801  2.37887  2.77519  2.98518  4.58477  3.61503
          0.01000  5.00627  5.72862  0.61958  0.77255  0.48576  0.95510
    305   2.76370  5.57967  2.01913  1.54229  4.91567  3.70082  3.97159  4.41032  1.69024  3.88151  4.63359  3.16231  4.15202  3.08085  3.26688  2.32793  3.28514  3.96754  6.01168  4.58010    653 e - - -
          2.68618  4.42225  2.77519  2.73123  3.46354  2.40513  3.72494  3.29354  2.67741  2.69355  4.24690  2.90347  2.73739  3.18146  2.89801  2.37887  2.77519  2.98518  4.58477  3.61503
          0.01000  5.00627  5.72862  0.61958  0.77255  0.48576  0.95510
    306   4.09803  6.06501  4.80077  3.80194  5.76319  4.55316  4.26263  4.98482  0.45589  4.26628  5.18115  4.07387  4.86195  3.38963  1.86979  4.06330  4.16777  4.69109  6.16488  5.14987    654 K - - -
          2.68618  4.42225  2.77519  2.73123  3.46354  2.40513  3.72494  3.29354  2.67741  2.69355  4.24690  2.90347  2.73739  3.18146  2.89801  2.37887  2.77519  2.98518  4.58477  3.61503
          0.01000  5.00627  5.72862  0.61958  0.77255  0.48576  0.95510
    307   1.89699  2.71333  3.96118  3.38886  3.64728  3.92298  3.47832  2.51429  3.32280  2.23409  3.63326  3.73980  4.30035  3.60267  2.96624  2.16681  2.45985  2.78931  5.11948  3.90309    655 a - - -
          2.68618  4.42225  2.77519  2.73123  3.46354  2.40513  3.72494  3.29354  2.67741  2.69355  4.24690  2.90347  2.73739  3.18146  2.89801  2.37887  2.77519  2.98518  4.58477  3.61503
          0.01000  5.00627  5.72862  0.61958  0.77255  0.48576  0.95510
    308   2.90947  5.39134  2.67978  2.04357  4.72158  3.66704  3.87092  3.17125  2.61966  3.69039  4.43793  2.88549  4.07096  1.47891  3.11270  2.67061  2.48130  3.77434  5.83221  4.42626    656 q - - -
          2.68618  4.42225  2.77519  2.73123  3.46354  2.40513  3.72494  3.29354  2.67741  2.69355  4.24690  2.90347  2.73739  3.18146  2.89801  2.37887  2.77519  2.98518  4.58477  3.61503
          0.01000  5.00627  5.72862  0.61958  0.77255  0.48576  0.95510
    309   2.89344  4.72460  3.61612  2.34464  2.60529  3.83006  4.06788  2.25362  2.59137  2.33425  2.90691  3.49924  4.21254  2.78430  3.06200  2.41802  2.91795  3.00876  5.29089  4.03541    657 i - - -
          2.68618  4.42225  2.77519  2.73123  3.46354  2.40513  3.72494  3.29354  2.67741  2.69355  4.24690  2.90347  2.73739  3.18146  2.89801  2.37887  2.77519  2.98518  4.58477  3.61503
          0.30681  5.00627  1.35669  0.61958  0.77255  0.48576  0.95510
    310   2.04049  2.50438  4.05197  3.47377  2.76358  2.97251  2.98983  2.77346  3.38116  2.11311  3.42733  3.74974  4.21407  3.63044  3.62107  3.11293  2.50684  2.57134  4.91931  3.71756    658 a - - -
          2.68618  4.42225  2.77519  2.73123  3.46354  2.40513  3.72494  3.29354  2.67741  2.69355  4.24690  2.90347  2.73739  3.18146  2.89801  2.37887  2.77519  2.98518  4.58477  3.61503
          0.01343  4.71290  5.43524  0.61958  0.77255  0.25298  1.49828
    311   2.67579  5.38621  3.12867  2.04889  4.72999  2.85064  3.48213  4.21481  2.04734  3.69078  4.42730  2.88140  3.18020  2.13746  2.64718  2.47591  3.11029  3.08901  5.81951  4.40966    659 k - - -
          2.68618  4.42225  2.77519  2.73123  3.46354  2.40513  3.72494  3.29354  2.67741  2.69355  4.24690  2.90347  2.73739  3.18146  2.89801  2.37887  2.77519  2.98518  4.58477  3.61503
          0.01000  5.00627  5.72862  0.61958  0.77255  0.48576  0.95510
    312   2.50075  5.36554  2.82852  2.39620  3.99822  3.27800  3.84403  4.17985  2.18234  3.66661  4.40880  3.12721  2.24994  2.70621  2.54170  2.49712  2.49987  3.75088  5.80414  3.37636    660 k - - -
          2.68618  4.42225  2.77519  2.73123  3.46354  2.40513  3.72494  3.29354  2.67741  2.69355  4.24690  2.90347  2.73739  3.18146  2.89801  2.37887  2.77519  2.98518  4.58477  3.61503
          0.01000  5.00627  5.72862  0.61958  0.77255  0.48576  0.95510
    313   2.88881  5.26573  3.18291  1.65003  4.56655  3.67873  3.87985  3.49661  2.63905  3.55555  4.32743  3.17316  2.15983  2.77780  3.12064  2.09868  2.70337  3.30374  5.73650  4.35865    661 e - - -
          2.68618  4.42225  2.77519  2.73123  3.46354  2.40513  3.72494  3.29354  2.67741  2.69355  4.24690  2.90347  2.73739  3.18146  2.89801  2.37887  2.77519  2.98518  4.58477  3.61503
          0.01000  5.00627  5.72862  0.61958  0.77255  0.48576  0.95510
    314   2.57496  4.40650  4.94375  4.34066  3.01331  4.22365  4.55617  2.44425  4.14671  1.80488  3.47358  4.36318  4.57508  4.28649  4.18029  3.53763  3.27031  1.16736  5.04713  2.49708    662 v - - -
          2.68618  4.42225  2.77519  2.73123  3.46354  2.40513  3.72494  3.29354  2.67741  2.69355  4.24690  2.90347  2.73739  3.18146  2.89801  2.37887  2.77519  2.98518  4.58477  3.61503
          0.01000  5.00627  5.72862  0.61958  0.77255  0.48576  0.95510
    315   2.87826  5.37794  2.45840  2.31918  4.71839  2.96294  3.84125  3.79648  2.11426  3.24250  4.41982  2.93226  2.68246  2.76557  2.84244  2.36914  2.40802  3.29045  5.81338  4.40523    663 k - - -
          2.68618  4.42225  2.77519  2.73123  3.46354  2.40513  3.72494  3.29354  2.67741  2.69355  4.24690  2.90347  2.73739  3.18146  2.89801  2.37887  2.77519  2.98518  4.58477  3.61503
          0.01000  5.00627  5.72862  0.61958  0.77255  0.48576  0.95510
    316   4.69816  5.75181  5.73044  5.55827  1.35327  5.34039  4.13813  4.37936  5.34865  3.66306  4.93616  4.95136  2.49067  5.09214  5.20630  4.72243  4.90115  4.28256  2.00964  0.95291    664 y - - -
          2.68618  4.42225  2.77519  2.73123  3.46354  2.40513  3.72494  3.29354  2.67741  2.69355  4.24690  2.90347  2.73739  3.18146  2.89801  2.37887  2.77519  2.98518  4.58477  3.61503
          0.01000  5.00627  5.72862  0.61958  0.77255  0.48576  0.95510
    317   4.51544  5.67255  6.34917  5.80610  3.58828  5.90536  6.14633  2.85866  5.60365  0.28862  2.79115  6.09578  5.79499  5.40143  5.50845  5.38616  4.70766  3.21918  5.94062  5.02197    665 L - - -
          2.68618  4.42225  2.77519  2.73123  3.46354  2.40513  3.72494  3.29354  2.67741  2.69355  4.24690  2.90347  2.73739  3.18146  2.89801  2.37887  2.77519  2.98518  4.58477  3.61503
          0.01000  5.00627  5.72862  0.61958  0.77255  0.48576  0.95510
    318   3.84187  5.95370  3.32257  2.10524  5.84310  0.39033  5.00370  5.46267  4.08936  4.97543  5.89816  3.87698  4.81071  4.24212  4.57144  3.84028  4.25938  4.92014  6.89665  5.66032    666 G - - -
          2.68618  4.42225  2.77519  2.73123  3.46354  2.40513  3.72494  3.29354  2.67741  2.69355  4.24690  2.90347  2.73739  3.18146  2.89801  2.37887  2.77519  2.98518  4.58477  3.61503
          0.01000  5.00627  5.72862  0.61958  0.77255  0.48576  0.95510
    319   3.22008  4.86675  4.12041  3.57075  1.61579  4.17107  3.02401  3.38096  2.45884  2.77384  3.98135  3.89733  4.53817  2.55928  3.80220  3.43086  3.44878  3.17114  3.63196  1.70740    667 f - - -
          2.68618  4.42225  2.77519  2.73123  3.46354  2.40513  3.72494  3.29354  2.67741  2.69355  4.24690  2.90347  2.73739  3.18146  2.89801  2.37887  2.77519  2.98518  4.58477  3.61503
          0.01000  5.00627  5.72862  0.61958  0.77255  0.48576  0.95510
    320   2.88030  5.26934  3.18054  2.14673  4.56708  3.67420  2.97132  3.12333  2.24512  2.92352  3.66357  2.73651  4.06637  2.37161  2.85444  2.46056  2.95472  2.55705  5.73140  4.35110    668 e - - -
          2.68618  4.42225  2.77519  2.73123  3.46354  2.40513  3.72494  3.29354  2.67741  2.69355  4.24690  2.90347  2.73739  3.18146  2.89801  2.37887  2.77519  2.98518  4.58477  3.61503
          0.01000  5.00627  5.72862  0.61958  0.77255  0.48576  0.95510
    321   3.33509  4.67495  5.18187  4.59655  3.68986  4.58489  4.94990  1.58540  4.40518  1.28793  3.58881  4.69223  4.89546  4.57991  2.69004  3.91337  3.56952  1.53622  5.42325  4.26772    669 l - - -
          2.68618  4.42225  2.77519  2.73123  3.46354  2.40513  3.72494  3.29354  2.67741  2.69355  4.24690  2.90347  2.73739  3.18146  2.89801  2.37887  2.77519  2.98518  4.58477  3.61503
          0.01000  5.00627  5.72862  0.61958  0.77255  0.48576  0.95510
    322   2.88065  3.57200  3.18424  2.31927  4.55746  2.74089  2.30451  4.00955  2.48607  3.54596  3.64297  2.84708  4.06791  2.98424  2.63879  2.67767  2.06531  3.62584  5.72602  3.80297    670 t - - -
          2.68618  4.42225  2.77519  2.73123  3.46354  2.40513  3.72494  3.29354  2.67741  2.69355  4.24690  2.90347  2.73739  3.18146  2.89801  2.37887  2.77519  2.98518  4.58477  3.61503
          0.20083  5.00627  1.74153  0.61958  0.77255  0.48576  0.95510
    323   2.95497  5.47207  2.79208  1.87826  4.80483  2.76657  3.88327  4.29362  1.96986  3.77211  4.52877  2.78114  1.79647  2.99442  3.16755  2.90236  3.19540  3.85865  5.90736  4.48248    671 p - - -
          2.68618  4.42225  2.77519  2.73123  3.46354  2.40513  3.72494  3.29354  2.67741  2.69355  4.24690  2.90347  2.73739  3.18146  2.89801  2.37887  2.77519  2.98518  4.58477  3.61503
          0.13257  4.81753  2.15355  0.61958  0.77255  0.88323  0.53349
    324   3.28706  5.94170  1.77855  1.29381  5.23826  1.86373  4.10548  4.77891  3.10029  4.23354  5.05364  2.36223  4.19990  3.25651  3.70764  3.16302  3.56723  4.31708  6.37505  4.84708    672 e - - -
          2.68618  4.42225  2.77519  2.73123  3.46354  2.40513  3.72494  3.29354  2.67741  2.69355  4.24690  2.90347  2.73739  3.18146  2.89801  2.37887  2.77519  2.98518  4.58477  3.61503
          0.01362  4.69858  5.42093  0.61958  0.77255  0.52098  0.90125
    325   2.86105  5.35964  3.08619  2.24658  4.70481  1.86597  3.80995  4.18556  1.97585  3.66108  4.40277  2.65571  3.47567  2.58583  2.55734  2.65361  3.09138  3.75087  5.78829  4.38439    673 g - - -
          2.68618  4.42225  2.77519  2.73123  3.46354  2.40513  3.72494  3.29354  2.67741  2.69355  4.24690  2.90347  2.73739  3.18146  2.89801  2.37887  2.77519  2.98518  4.58477  3.61503
          0.01130  4.88405  5.60639  0.61958  0.77255  0.67081  0.71599
    326   2.85239  4.78023  3.46795  2.71748  3.95436  3.75541  3.98006  2.35122  2.87316  3.00868  3.87117  3.04737  3.12395  2.91582  2.01200  2.97848  2.81214  2.58728  2.65021  4.05628    674 r - - -
          2.68618  4.42225  2.77519  2.73123  3.46354  2.40513  3.72494  3.29354  2.67741  2.69355  4.24690  2.90347  2.73739  3.18146  2.89801  2.37887  2.77519  2.98518  4.58477  3.61503
          0.01103  4.90882  5.63117  0.61958  0.77255  0.71963  0.66734
    327   2.85812  5.19646  3.18398  2.62371  4.48176  2.57210  3.37627  3.41146  1.79708  3.47298  4.25491  3.15583  4.04813  2.96756  2.21118  2.40958  2.80377  3.55497  3.13186  4.30020    675 k - - -
          2.68618  4.42225  2.77519  2.73123  3.46354  2.40513  3.72494  3.29354  2.67741  2.69355  4.24690  2.90347  2.73739  3.18146  2.89801  2.37887  2.77519  2.98518  4.58477  3.61503
          0.01103  4.90882  5.63117  0.61958  0.77255  0.71963  0.66734
    328   2.43115  4.29569  4.74339  4.13990  2.78472  4.07108  4.40422  1.95482  3.95596  1.72739  3.40705  4.18986  2.98534  4.11278  4.01264  3.37886  2.61879  1.75157  4.93521  3.75627    676 l - - -
          2.68618  4.42225  2.77519  2.73123  3.46354  2.40513  3.72494  3.29354  2.67741  2.69355  4.24690  2.90347  2.73739  3.18146  2.89801  2.37887  2.77519  2.98518  4.58477  3.61503
          0.01103  4.90882  5.63117  0.61958  0.77255  0.71963  0.66734
    329   2.63578  5.21715  2.35977  2.59244  4.51009  3.63839  3.83177  3.61112  2.58966  3.09847  4.27223  3.12996  4.03068  2.17018  2.54983  2.83323  1.79330  3.57945  5.68222  3.76043    677 t - - -
          2.68618  4.42225  2.77519  2.73123  3.46354  2.40513  3.72494  3.29354  2.67741  2.69355  4.24690  2.90347  2.73739  3.18146  2.89801  2.37887  2.77519  2.98518  4.58477  3.61503
          0.01103  4.90882  5.63117  0.61958  0.77255  0.71963  0.66734
    330   2.41327  5.35180  2.49308  2.23437  4.68905  3.61951  3.81600  4.17099  2.08016  3.65375  4.39545  2.62948  2.11452  2.91585  3.05164  2.59720  3.08732  3.73842  5.78851  3.26397    678 k - - -
          2.68618  4.42225  2.77519  2.73123  3.46354  2.40513  3.72494  3.29354  2.67741  2.69355  4.24690  2.90347  2.73739  3.18146  2.89801  2.37887  2.77519  2.98518  4.58477  3.61503
          0.01103  4.90882  5.63117  0.61958  0.77255  0.71963  0.66734
    331   1.84936  5.13209  2.87944  2.21768  4.39663  3.65422  3.11196  3.31028  2.63024  2.85641  3.23960  3.16344  4.04531  2.52220  3.10416  2.85239  2.38002  3.47865  5.61624  4.25994    679 a - - -
          2.68618  4.42225  2.77519  2.73123  3.46354  2.40513  3.72494  3.29354  2.67741  2.69355  4.24690  2.90347  2.73739  3.18146  2.89801  2.37887  2.77519  2.98518  4.58477  3.61503
          0.01103  4.90882  5.63117  0.61958  0.77255  0.71963  0.66734
    332   2.86878  5.30462  3.14827  2.45292  3.06253  3.64802  3.82629  4.09174  1.63131  3.59543  4.35315  3.12695  4.03913  2.43308  2.25494  2.47385  2.49446  3.68469  5.74462  4.36007    680 k - - -
          2.68618  4.42225  2.77519  2.73123  3.46354  2.40513  3.72494  3.29354  2.67741  2.69355  4.24690  2.90347  2.73739  3.18146  2.89801  2.37887  2.77519  2.98518  4.58477  3.61503
          0.01103  4.90882  5.63117  0.61958  0.77255  0.71963  0.66734
    333   2.59736  4.37867  4.36754  3.78255  3.13888  4.01953  4.32701  2.31497  2.00844  1.71250  3.48460  3.99654  4.38546  3.88783  3.84800  3.30709  2.84184  1.81510  5.01200  3.82004    681 l - - -
          2.68618  4.42225  2.77519  2.73123  3.46354  2.40513  3.72494  3.29354  2.67741  2.69355  4.24690  2.90347  2.73739  3.18146  2.89801  2.37887  2.77519  2.98518  4.58477  3.61503
          0.01103  4.90882  5.63117  0.61958  0.77255  0.71963  0.66734
    334   2.36928  5.32702  2.67635  2.28641  4.66216  3.61735  3.80569  4.14099  2.34372  3.62792  4.37045  3.08873  2.51858  2.35536  2.41253  2.80753  2.66567  2.73147  5.76554  4.36090    682 e - - -
          2.68618  4.42225  2.77519  2.73123  3.46354  2.40513  3.72494  3.29354  2.67741  2.69355  4.24690  2.90347  2.73739  3.18146  2.89801  2.37887  2.77519  2.98518  4.58477  3.61503
          0.11921  4.90882  2.25380  0.61958  0.77255  0.71963  0.66734
    335   1.89719  5.09335  3.16271  2.16887  4.36443  3.62340  3.82630  3.79095  2.08424  3.36804  3.18271  3.13915  4.01854  2.96025  3.05895  2.82966  2.01121  3.44294  5.58367  4.23250    683 a - - -
          2.68618  4.42225  2.77519  2.73123  3.46354  2.40513  3.72494  3.29354  2.67741  2.69355  4.24690  2.90347  2.73739  3.18146  2.89801  2.37887  2.77519  2.98518  4.58477  3.61503
          0.05452  4.80189  3.10460  0.61958  0.77255  0.65739  0.73024
    336   3.72372  4.91628  5.81602  5.33225  4.07911  5.32907  5.98409  1.08902  5.26462  1.66366  3.81485  5.48761  5.50938  5.43680  5.38174  4.75582  3.97474  1.10753  6.21638  5.06270    684 i - - -
          2.68601  4.42241  2.77536  2.73121  3.46370  2.40529  3.72511  3.29370  2.67757  2.69338  4.24579  2.90363  2.73756  3.18163  2.89817  2.37856  2.77536  2.98446  4.58493  3.61519
          0.92990  0.74450  2.03688  0.07170  2.67089  0.40324  1.10307
    337   2.65779  5.31016  3.08030  1.96773  4.64654  3.59989  3.78655  4.12487  2.38666  3.20382  3.86956  2.48896  2.62276  1.97463  2.71564  2.79084  3.05496  3.69622  5.74708  4.34365    691 e - - -
          2.68618  4.42225  2.77519  2.73123  3.46354  2.40513  3.72494  3.29354  2.67741  2.69355  4.24690  2.90347  2.73739  3.18146  2.89801  2.37887  2.77519  2.98518  4.58477  3.61503
          0.01164  4.85538  5.57772  0.61958  0.77255  0.60373  0.79136
    338   2.86591  4.26928  4.65611  4.05204  2.95278  4.01528  3.79711  1.66894  3.47698  1.61081  3.38618  4.11867  3.56466  4.03701  3.94254  3.31874  2.47798  2.40061  3.22728  3.70712    692 l - - -
          2.68618  4.42225  2.77519  2.73123  3.46354  2.40513  3.72494  3.29354  2.67741  2.69355  4.24690  2.90347  2.73739  3.18146  2.89801  2.37887  2.77519  2.98518  4.58477  3.61503
          0.01096  4.91459  5.63694  0.61958  0.77255  0.36841  1.17711
    339   2.90432  5.41330  2.51310  2.19251  4.75526  3.66117  3.86078  4.24083  1.91113  3.71714  4.45635  3.12847  2.17622  2.71147  3.09680  2.20959  2.54044  3.80258  5.84684  4.43455    693 k - - -
          2.68618  4.42225  2.77519  2.73123  3.46354  2.40513  3.72494  3.29354  2.67741  2.69355  4.24690  2.90347  2.73739  3.18146  2.89801  2.37887  2.77519  2.98518  4.58477  3.61503
          0.01000  5.00627  5.72862  0.61958  0.77255  0.48576  0.95510
    340   2.44036  5.38456  3.12854  2.11920  4.72771  2.85082  3.26319  4.21227  2.47425  3.68899  4.42578  2.70702  2.65772  2.24626  2.62704  2.49610  2.77150  3.56079  5.81836  4.40864    694 e - - -
          2.68618  4.42225  2.77519  2.73123  3.46354  2.40513  3.72494  3.29354  2.67741  2.69355  4.24690  2.90347  2.73739  3.18146  2.89801  2.37887  2.77519  2.98518  4.58477  3.61503
          0.01000  5.00627  5.72862  0.61958  0.77255  0.48576  0.95510
    341   2.96908  4.79301  3.77503  3.27782  4.06205  3.84043  4.26942  3.41690  3.18676  2.38564  4.01552  3.66911  1.00753  3.10882  3.52964  2.78726  3.25488  2.82250  5.48319  4.23582    695 p - - -
          2.68618  4.42225  2.77519  2.73123  3.46354  2.40513  3.72494  3.29354  2.67741  2.69355  4.24690  2.90347  2.73739  3.18146  2.89801  2.37887  2.77519  2.98518  4.58477  3.61503
          0.06641  5.00627  2.85498  0.61958  0.77255  0.48576  0.95510
    342   2.88185  5.01696  3.32680  2.76375  4.24209  2.71253  3.92303  2.76025  2.21933  3.26676  4.09313  3.27190  4.11150  2.72690  2.58578  2.93403  1.71179  3.34176  3.44008  4.21032    696 t - - -
          2.68618  4.42225  2.77519  2.73123  3.46354  2.40513  3.72494  3.29354  2.67741  2.69355  4.24690  2.90347  2.73739  3.18146  2.89801  2.37887  2.77519  2.98518  4.58477  3.61503
          0.01057  4.95044  5.67278  0.61958  0.77255  0.40556  1.09842
    343   3.21865  5.61602  2.06707  2.74607  5.10193  3.74221  4.23839  4.59143  3.13924  4.10943  4.90646  1.98296  4.30731  3.38372  3.67166  2.80891  1.05641  4.14145  6.27490  4.84255    697 t - - -
          2.68618  4.42225  2.77519  2.73123  3.46354  2.40513  3.72494  3.29354  2.67741  2.69355  4.24690  2.90347  2.73739  3.18146  2.89801  2.37887  2.77519  2.98518  4.58477  3.61503
          0.01000  5.00627  5.72862  0.61958  0.77255  0.48576  0.95510
    344   2.19096  4.41654  4.40576  3.81947  3.51468  4.04362  4.35421  2.56374  3.68932  1.18918  3.51523  4.02788  3.37927  3.91755  2.95814  3.33270  3.17448  2.14915  5.03736  3.84763    698 l - - -
          2.68618  4.42225  2.77519  2.73123  3.46354  2.40513  3.72494  3.29354  2.67741  2.69355  4.24690  2.90347  2.73739  3.18146  2.89801  2.37887  2.77519  2.98518  4.58477  3.61503
          0.01000  5.00627  5.72862  0.61958  0.77255  0.48576  0.95510
    345   2.95288  5.40055  3.22733  2.66093  4.74448  3.72042  2.57985  4.20642  1.64818  3.69158  4.44811  1.95216  4.10956  2.98526  2.46450  2.92311  2.49595  3.31684  5.82180  4.44514    699 k - - -
          2.68618  4.42225  2.77519  2.73123  3.46354  2.40513  3.72494  3.29354  2.67741  2.69355  4.24690  2.90347  2.73739  3.18146  2.89801  2.37887  2.77519  2.98518  4.58477  3.61503
          0.01000  5.00627  5.72862  0.61958  0.77255  0.48576  0.95510
    346   2.98807  5.49874  2.04513  1.90878  4.83388  3.69122  3.92592  4.31964  2.37216  2.70692  4.54743  3.15633  4.11922  1.58878  3.17953  2.94165  3.22400  3.88511  5.93020  4.51325    700 q - - -
          2.68618  4.42225  2.77519  2.73123  3.46354  2.40513  3.72494  3.29354  2.67741  2.69355  4.24690  2.90347  2.73739  3.18146  2.89801  2.37887  2.77519  2.98518  4.58477  3.61503
          0.01000  5.00627  5.72862  0.61958  0.77255  0.48576  0.95510
    347   1.99440  4.56827  5.15084  4.55065  2.54958  4.43686  4.78169  2.18539  4.36235  1.21212  3.26623  4.58412  4.75815  4.47650  4.38597  3.75862  3.45207  1.84545  5.22391  4.07498    701 l - - -
          2.68618  4.42225  2.77519  2.73123  3.46354  2.40513  3.72494  3.29354  2.67741  2.69355  4.24690  2.90347  2.73739  3.18146  2.89801  2.37887  2.77519  2.98518  4.58477  3.61503
          0.01000  5.00627  5.72862  0.61958  0.77255  0.48576  0.95510
    348   3.14252  5.54451  3.36591  2.32459  4.92825  3.85489  3.97318  4.36306  2.52925  3.82244  4.60290  3.33289  4.24817  1.36645  1.69653  3.10858  2.47497  3.96204  5.92017  4.59223    702 q - - -
          2.68618  4.42225  2.77519  2.73123  3.46354  2.40513  3.72494  3.29354  2.67741  2.69355  4.24690  2.90347  2.73739  3.18146  2.89801  2.37887  2.77519  2.98518  4.58477  3.61503
          0.01000  5.00627  5.72862  0.61958  0.77255  0.48576  0.95510
    349   2.18352  5.36175  3.14413  2.18356  4.69500  3.66077  3.84759  4.17136  1.86136  2.73865  4.40588  2.85519  4.05375  2.58348  2.46400  2.38395  3.11382  3.33705  5.80080  4.39906    703 k - - -
          2.68618  4.42225  2.77519  2.73123  3.46354  2.40513  3.72494  3.29354  2.67741  2.69355  4.24690  2.90347  2.73739  3.18146  2.89801  2.37887  2.77519  2.98518  4.58477  3.61503
          0.01000  5.00627  5.72862  0.61958  0.77255  0.48576  0.95510
    350   2.43851  4.38195  4.95151  4.34199  2.03483  4.19301  4.52378  2.06632  4.13744  1.49454  3.42747  4.34557  4.54465  4.26555  4.15457  3.50658  3.24485  1.93720  5.00405  2.97744    704 l - - -
          2.68618  4.42225  2.77519  2.73123  3.46354  2.40513  3.72494  3.29354  2.67741  2.69355  4.24690  2.90347  2.73739  3.18146  2.89801  2.37887  2.77519  2.98518  4.58477  3.61503
          0.01000  5.00627  5.72862  0.61958  0.77255  0.48576  0.95510
    351   3.66046  3.76624  5.60605  5.02329  3.63904  4.95419  5.32036  2.60556  4.85842  0.67144  2.68961  5.11222  5.18141  4.89756  4.86612  4.30478  3.88791  1.79066  5.60199  4.52716    712 L - - -
          2.68618  4.42225  2.77519  2.73123  3.46354  2.40513  3.72494  3.29354  2.67741  2.69355  4.24690  2.90347  2.73739  3.18146  2.89801  2.37887  2.77519  2.98518  4.58477  3.61503
          0.01000  5.00627  5.72862  0.61958  0.77255  0.48576  0.95510
    352   3.56411  5.87530  3.08412  2.57447  5.41986  0.65187  4.41487  4.87893  2.17465  4.36071  5.22187  3.50103  4.53447  3.57999  3.47292  3.51316  3.85896  4.45571  6.45624  5.11295    713 G - - -
          2.68618  4.42225  2.77519  2.73123  3.46354  2.40513  3.72494  3.29354  2.67741  2.69355  4.24690  2.90347  2.73739  3.18146  2.89801  2.37887  2.77519  2.98518  4.58477  3.61503
          0.01000  5.00627  5.72862  0.61958  0.77255  0.48576  0.95510
    353   2.89155  4.78880  2.37682  2.75180  2.42101  3.80538  4.03576  3.00814  2.95139  2.01244  3.88165  2.69841  4.18961  3.27823  3.00253  3.03059  2.47410  2.64847  5.34523  4.07639    714 l - - -
          2.68618  4.42225  2.77519  2.73123  3.46354  2.40513  3.72494  3.29354  2.67741  2.69355  4.24690  2.90347  2.73739  3.18146  2.89801  2.37887  2.77519  2.98518  4.58477  3.61503
          0.01000  5.00627  5.72862  0.61958  0.77255  0.48576  0.95510
    354   1.84633  4.35738  4.77435  4.17282  2.67560  2.74879  4.45595  1.85702  3.99391  1.62698  3.45552  4.23421  4.48446  4.15367  4.05878  3.42952  3.19575  2.32832  4.99291  3.81449    715 l - - -
          2.68618  4.42225  2.77519  2.73123  3.46354  2.40513  3.72494  3.29354  2.67741  2.69355  4.24690  2.90347  2.73739  3.18146  2.89801  2.37887  2.77519  2.98518  4.58477  3.61503
          0.01000  5.00627  5.72862  0.61958  0.77255  0.48576  0.95510
    355   2.90318  5.36438  3.12736  2.16625  4.69427  1.98676  3.87262  4.16719  2.62188  3.66673  4.41826  2.04372  4.07086  2.41652  3.11230  2.52079  2.70287  3.07178  5.81518  4.41481    716 g - - -
          2.68618  4.42225  2.77519  2.73123  3.46354  2.40513  3.72494  3.29354  2.67741  2.69355  4.24690  2.90347  2.73739  3.18146  2.89801  2.37887  2.77519  2.98518  4.58477  3.61503
          0.01000  5.00627  5.72862  0.61958  0.77255  0.48576  0.95510
    356   5.14083  6.00093  5.91826  5.90826  1.05333  5.55837  4.13018  4.68223  5.66693  3.79037  5.18427  5.06256  5.79945  5.25308  5.41867  4.97228  5.32424  4.64655  0.86954  2.14483    717 w - - -
          2.68618  4.42225  2.77519  2.73123  3.46354  2.40513  3.72494  3.29354  2.67741  2.69355  4.24690  2.90347  2.73739  3.18146  2.89801  2.37887  2.77519  2.98518  4.58477  3.61503
          0.10848  5.00627  2.34229  0.61958  0.77255  0.48576  0.95510
    357   2.14221  2.54128  4.77339  4.16190  2.61599  4.02834  4.35907  2.18256  3.95897  1.99656  2.76465  4.17251  4.39234  4.10048  3.07840  3.33730  3.09689  2.18067  4.86902  2.92370    718 l - - -
          2.68618  4.42225  2.77519  2.73123  3.46354  2.40513  3.72494  3.29354  2.67741  2.69355  4.24690  2.90347  2.73739  3.18146  2.89801  2.37887  2.77519  2.98518  4.58477  3.61503
          0.01103  4.90882  5.63117  0.61958  0.77255  0.71963  0.66734
    358   3.41426  5.65767  3.78045  3.12150  5.13777  4.06487  4.03032  4.49601  2.15974  3.90826  4.73944  3.56078  4.42848  2.54970  0.92706  2.02930  3.58864  4.13773  5.94270  4.73820    719 r - - -
          2.68618  4.42225  2.77519  2.73123  3.46354  2.40513  3.72494  3.29354  2.67741  2.69355  4.24690  2.90347  2.73739  3.18146  2.89801  2.37887  2.77519  2.98518  4.58477  3.61503
          0.01103  4.90882  5.63117  0.61958  0.77255  0.71963  0.66734
    359   2.86309  5.31094  3.13606  2.57741  4.63804  3.64129  3.29581  4.10436  2.39365  2.70005  4.35829  2.51366  2.67558  2.68109  1.91885  2.24000  3.09235  3.69233  5.75033  4.36120    720 r - - -
          2.68618  4.42225  2.77519  2.73123  3.46354  2.40513  3.72494  3.29354  2.67741  2.69355  4.24690  2.90347  2.73739  3.18146  2.89801  2.37887  2.77519  2.98518  4.58477  3.61503
          0.01103  4.90882  5.63117  0.61958  0.77255  0.71963  0.66734
    360   3.04759  4.44490  4.73073  4.15924  2.03082  2.48754  2.85755  2.36689  3.99088  2.25717  3.56575  4.20119  4.52076  4.13590  4.06790  3.46692  3.27839  2.70906  2.48475  2.10691    721 f - - -
          2.68618  4.42225  2.77519  2.73123  3.46354  2.40513  3.72494  3.29354  2.67741  2.69355  4.24690  2.90347  2.73739  3.18146  2.89801  2.37887  2.77519  2.98518  4.58477  3.61503
          0.01103  4.90882  5.63117  0.61958  0.77255  0.71963  0.66734
    361   3.02558  3.63451  4.94992  4.35317  3.51172  4.23706  4.59535  1.16924  4.16485  2.00817  3.49724  4.37988  4.58730  4.31557  4.20518  3.55550  2.63421  1.81148  5.09439  3.23883    722 i - - -
          2.68618  4.42225  2.77519  2.73123  3.46354  2.40513  3.72494  3.29354  2.67741  2.69355  4.24690  2.90347  2.73739  3.18146  2.89801  2.37887  2.77519  2.98518  4.58477  3.61503
          0.07127  4.90882  2.79016  0.61958  0.77255  0.71963  0.66734
    362   3.09457  5.50458  3.02364  2.17002  4.87873  3.71493  3.98674  4.33444  1.83577  3.82629  4.61693  3.20948  1.31302  3.11238  3.10044  2.71577  3.33729  3.92786  5.96068  4.58709    723 p - - -
          2.68641  4.42248  2.77542  2.73125  3.46332  2.40536  3.72517  3.29345  2.67764  2.69290  4.24713  2.90315  2.73748  3.18169  2.89801  2.37910  2.77462  2.98541  4.58500  3.61415
          1.12016  1.10023  1.07594  0.68470  0.70166  0.61433  0.77872
    363   2.14004  4.83428  3.20718  2.67452  4.33249  2.08240  3.86701  3.76329  2.66376  3.35397  4.15180  3.15196  3.22606  3.01609  2.49201  2.42480  2.22952  3.37264  5.57356  4.24493    726 g - - -
          2.68618  4.42225  2.77519  2.73123  3.46354  2.40513  3.72494  3.29354  2.67741  2.69355  4.24690  2.90347  2.73739  3.18146  2.89801  2.37887  2.77519  2.98518  4.58477  3.61503
          0.01620  4.52657  5.24892  0.61958  0.77255  1.21870  0.35043
    364   2.56987  4.91328  3.11135  1.93917  4.15333  3.25941  3.74150  2.76108  2.10562  2.65492  3.98393  3.07148  3.93075  2.89113  2.72260  2.74591  2.94290  3.24589  5.41318  3.55790    727 e - - -
          2.68618  4.42225  2.77519  2.73123  3.46354  2.40513  3.72494  3.29354  2.67741  2.69355  4.24690  2.90347  2.73739  3.18146  2.89801  2.37887  2.77519  2.98518  4.58477  3.61503
          0.01620  4.52657  5.24892  0.61958  0.77255  0.37321  1.16641
    365   2.84810  5.35821  2.28305  2.43835  4.70187  2.37177  3.00442  4.18774  2.08199  3.66286  4.39971  2.66950  3.47390  2.68645  3.03881  2.48566  2.53096  3.74818  5.79126  4.37966    728 k - - -
          2.68618  4.42225  2.77519  2.73123  3.46354  2.40513  3.72494  3.29354  2.67741  2.69355  4.24690  2.90347  2.73739  3.18146  2.89801  2.37887  2.77519  2.98518  4.58477  3.61503
          0.01103  4.90882  5.63117  0.61958  0.77255  0.71963  0.66734
    366   2.91728  4.29970  4.79726  4.19003  1.65897  4.08581  4.41774  2.31278  3.99631  1.77224  3.05829  4.21956  4.44427  4.14089  4.03543  2.95932  2.50311  2.03210  4.92851  3.75364    729 f - - -
          2.68618  4.42225  2.77519  2.73123  3.46354  2.40513  3.72494  3.29354  2.67741  2.69355  4.24690  2.90347  2.73739  3.18146  2.89801  2.37887  2.77519  2.98518  4.58477  3.61503
          0.01103  4.90882  5.63117  0.61958  0.77255  0.71963  0.66734
    367   1.92978  5.23658  3.14054  2.58375  4.53694  3.63503  3.82660  3.99175  2.03201  3.52222  3.71773  3.12279  3.19692  2.28862  2.78913  2.45007  2.83262  3.60304  5.69679  3.10173    730 a - - -
          2.68618  4.42225  2.77519  2.73123  3.46354  2.40513  3.72494  3.29354  2.67741  2.69355  4.24690  2.90347  2.73739  3.18146  2.89801  2.37887  2.77519  2.98518  4.58477  3.61503
          0.01103  4.90882  5.63117  0.61958  0.77255  0.71963  0.66734
    368   2.84000  5.26371  3.12410  2.18454  3.68479  3.62770  2.56238  4.03632  2.56865  3.18345  4.31370  2.69517  2.90821  2.35267  3.05481  2.23141  2.60221  3.22752  5.71773  4.32874    731 e - - -
          2.68618  4.42225  2.77519  2.73123  3.46354  2.40513  3.72494  3.29354  2.67741  2.69355  4.24690  2.90347  2.73739  3.18146  2.89801  2.37887  2.77519  2.98518  4.58477  3.61503
          0.01103  4.90882  5.63117  0.61958  0.77255  0.71963  0.66734
    369   3.43820  4.75044  5.36060  4.77440  3.01932  4.71006  5.06734  1.87044  4.60848  0.85166  3.42381  4.85131  4.97633  4.69029  4.63525  4.04721  2.76459  2.06514  5.42793  4.31532    732 l - - -
          2.68618  4.42225  2.77519  2.73123  3.46354  2.40513  3.72494  3.29354  2.67741  2.69355  4.24690  2.90347  2.73739  3.18146  2.89801  2.37887  2.77519  2.98518  4.58477  3.61503
          0.01103  4.90882  5.63117  0.61958  0.77255  0.71963  0.66734
    370   1.81011  3.47205  4.55765  3.30734  2.55806  3.99906  4.31756  2.51759  3.79914  2.19540  3.40067  4.06865  4.36562  3.97962  3.90127  2.60056  3.09402  1.99755  4.90082  2.65915    733 a - - -
          2.68618  4.42225  2.77519  2.73123  3.46354  2.40513  3.72494  3.29354  2.67741  2.69355  4.24690  2.90347  2.73739  3.18146  2.89801  2.37887  2.77519  2.98518  4.58477  3.61503
          0.01103  4.90882  5.63117  0.61958  0.77255  0.71963  0.66734
    371   1.81909  5.36215  2.44528  2.54223  4.70194  3.62213  3.06575  4.18482  1.81239  3.66472  4.40590  2.87785  4.02276  2.55194  3.05056  2.46171  3.09375  3.75031  5.79700  4.38777    734 k - - -
          2.68618  4.42225  2.77519  2.73123  3.46354  2.40513  3.72494  3.29354  2.67741  2.69355  4.24690  2.90347  2.73739  3.18146  2.89801  2.37887  2.77519  2.98518  4.58477  3.61503
          0.01103  4.90882  5.63117  0.61958  0.77255  0.71963  0.66734
    372   2.64382  4.86341  3.38127  2.37811  4.05682  3.72543  3.94616  2.78538  2.80728  2.31430  3.95014  3.31495  1.95841  2.83518  3.24211  2.71278  2.41879  3.16920  5.40213  4.10889    735 p - - -
          2.68618  4.42225  2.77519  2.73123  3.46354  2.40513  3.72494  3.29354  2.67741  2.69355  4.24690  2.90347  2.73739  3.18146  2.89801  2.37887  2.77519  2.98518  4.58477  3.61503
          0.01103  4.90882  5.63117  0.61958  0.77255  0.71963  0.66734
    373   3.01392  4.50034  4.52620  3.96041  3.53625  4.09180  4.49073  2.80600  3.81173  0.90399  2.78450  4.14380  4.48859  4.03940  3.97847  2.57578  2.65157  2.67602  5.14312  3.96980    736 l - - -
          2.68618  4.42225  2.77519  2.73123  3.46354  2.40513  3.72494  3.29354  2.67741  2.69355  4.24690  2.90347  2.73739  3.18146  2.89801  2.37887  2.77519  2.98518  4.58477  3.61503
          0.01103  4.90882  5.63117  0.61958  0.77255  0.71963  0.66734
    374   2.87494  5.34390  3.12861  2.19968  4.68074  3.64456  3.35955  4.15260  1.58006  3.63970  4.38923  2.67032  4.03796  2.92597  2.73811  2.44973  3.10381  3.73103  5.77485  2.40534    737 k - - -
          2.68618  4.42225  2.77519  2.73123  3.46354  2.40513  3.72494  3.29354  2.67741  2.69355  4.24690  2.90347  2.73739  3.18146  2.89801  2.37887  2.77519  2.98518  4.58477  3.61503
          0.01103  4.90882  5.63117  0.61958  0.77255  0.71963  0.66734
    375   2.05256  5.24464  3.16494  2.65659  4.62115  1.59171  3.90809  4.07447  2.44059  3.60641  4.38000  2.68652  2.78640  3.02795  2.83432  2.88633  3.14062  3.67425  5.77851  4.40627    738 g - - -
          2.68618  4.42225  2.77519  2.73123  3.46354  2.40513  3.72494  3.29354  2.67741  2.69355  4.24690  2.90347  2.73739  3.18146  2.89801  2.37887  2.77519  2.98518  4.58477  3.61503
          0.01103  4.90882  5.63117  0.61958  0.77255  0.71963  0.66734
    376   2.84968  3.42446  2.17775  2.80031  4.08936  3.71844  3.40786  3.48407  2.21587  1.73373  3.97543  3.29662  4.10617  3.12555  3.22207  2.93298  2.79233  3.20130  5.42329  3.52975    739 l - - -
          2.68592  4.42232  2.77526  2.73130  3.46361  2.40519  3.72501  3.29269  2.67747  2.69362  4.24696  2.90353  2.73728  3.18153  2.89807  2.37893  2.77526  2.98525  4.58484  3.61510
          0.19926  2.32476  2.49068  0.67071  0.71610  0.71963  0.66734
    377   2.85185  5.07708  3.23934  2.67434  4.33485  3.66729  3.33757  3.75283  2.25598  2.42315  4.14751  3.19089  4.05570  2.99437  2.43343  2.19529  1.81771  3.42120  5.56227  4.23062    742 t - - -
          2.68618  4.42225  2.77519  2.73123  3.46354  2.40513  3.72494  3.29354  2.67741  2.69355  4.24690  2.90347  2.73739  3.18146  2.89801  2.37887  2.77519  2.98518  4.58477  3.61503
          0.01198  4.82623  5.54858  0.61958  0.77255  0.86934  0.54340
    378   2.04247  5.32635  2.47774  2.23981  4.66962  3.58504  3.77694  4.15465  2.01937  3.63046  4.36818  2.74379  3.98216  2.69720  2.56006  2.18941  3.05009  3.71616  5.75928  4.34870    743 k - - -
          2.68618  4.42225  2.77519  2.73123  3.46354  2.40513  3.72494  3.29354  2.67741  2.69355  4.24690  2.90347  2.73739  3.18146  2.89801  2.37887  2.77519  2.98518  4.58477  3.61503
          0.01198  4.82623  5.54858  0.61958  0.77255  0.86934  0.54340
    379   2.84499  5.14834  3.15674  2.02193  4.42567  3.63857  3.83640  3.85729  2.06152  2.19149  4.21393  3.14513  2.41958  2.96591  3.04777  2.84985  2.41065  3.50170  5.62535  4.27003    744 e - - -
          2.68618  4.42225  2.77519  2.73123  3.46354  2.40513  3.72494  3.29354  2.67741  2.69355  4.24690  2.90347  2.73739  3.18146  2.89801  2.37887  2.77519  2.98518  4.58477  3.61503
          0.05384  4.82623  3.11461  0.61958  0.77255  0.86934  0.54340
    380   2.64281  5.30343  2.83128  2.33298  4.64670  2.45302  3.75703  4.13138  2.03448  3.60771  4.34493  2.50350  3.96291  2.50583  2.56367  2.32651  2.75439  3.69318  5.73682  4.32687    745 k - - -
          2.68629  4.42236  2.77530  2.73100  3.46365  2.40523  3.72505  3.29306  2.67751  2.69366  4.24700  2.90357  2.73750  3.18157  2.89772  2.37874  2.77530  2.98529  4.58488  3.61433
          0.08107  2.60623  5.50723  1.30649  0.31576  0.64628  0.74232
    381   2.46730  5.30449  3.08558  2.03316  4.63682  3.05064  3.79175  3.50509  2.27183  3.60421  4.34861  2.40209  3.99665  2.53315  2.57647  2.32084  3.05621  2.90230  5.74478  4.34192    751 e - - -
          2.68618  4.42225  2.77519  2.73123  3.46354  2.40513  3.72494  3.29354  2.67741  2.69355  4.24690  2.90347  2.73739  3.18146  2.89801  2.37887  2.77519  2.98518  4.58477  3.61503
          0.02359  4.87081  4.15752  0.61958  0.77255  0.64787  0.74057
    382   2.84064  3.91851  3.28403  2.50662  4.19619  3.68709  3.53311  3.20308  1.90419  3.22589  4.05170  3.23609  2.08972  3.06079  3.16726  2.53502  3.07194  2.95351  5.49068  2.94059    752 k - - -
          2.68618  4.42225  2.77519  2.73123  3.46354  2.40513  3.72494  3.29354  2.67741  2.69355  4.24690  2.90347  2.73739  3.18146  2.89801  2.37887  2.77519  2.98518  4.58477  3.61503
          0.01115  4.89727  5.61962  0.61958  0.77255  0.74275  0.64589
    383   2.85898  3.51043  4.60616  4.00431  2.07215  4.00288  4.32341  1.77233  2.82501  2.45975  3.38704  4.09067  4.36863  4.00495  2.75243  3.30437  3.09107  2.08648  3.31520  3.70499    753 i - - -
          2.68618  4.42225  2.77519  2.73123  3.46354  2.40513  3.72494  3.29354  2.67741  2.69355  4.24690  2.90347  2.73739  3.18146  2.89801  2.37887  2.77519  2.98518  4.58477  3.61503
          0.01115  4.89727  5.61962  0.61958  0.77255  0.38629  1.13810
    384   2.49600  5.33989  3.14135  2.05250  4.66638  2.73557  3.13660  3.11780  2.58697  3.63722  4.38559  3.13060  3.13548  2.53800  2.67350  2.42358  2.28670  3.72053  5.78393  4.38457    754 e - - -
          2.68618  4.42225  2.77519  2.73123  3.46354  2.40513  3.72494  3.29354  2.67741  2.69355  4.24690  2.90347  2.73739  3.18146  2.89801  2.37887  2.77519  2.98518  4.58477  3.61503
          0.01010  4.99581  5.71815  0.61958  0.77255  0.51488  0.91024
    385   3.69873  5.00702  5.52522  4.94467  3.46186  4.92713  5.12531  2.60008  4.75370  1.10479  3.40979  5.03110  5.14935  4.79595  4.76786  4.26933  3.91890  2.38133  1.22140  4.16845    755 l - - -
          2.68618  4.42225  2.77519  2.73123  3.46354  2.40513  3.72494  3.29354  2.67741  2.69355  4.24690  2.90347  2.73739  3.18146  2.89801  2.37887  2.77519  2.98518  4.58477  3.61503
          0.01010  4.99581  5.71815  0.61958  0.77255  0.51488  0.91024
    386   2.64412  5.22279  2.89613  2.64777  4.50608  3.68274  3.87936  3.94889  2.54022  2.65889  4.28286  3.18196  4.07576  2.78059  2.70732  2.02390  1.63511  3.58028  5.69651  4.32872    756 t - - -
          2.68618  4.42225  2.77519  2.73123  3.46354  2.40513  3.72494  3.29354  2.67741  2.69355  4.24690  2.90347  2.73739  3.18146  2.89801  2.37887  2.77519  2.98518  4.58477  3.61503
          0.01010  4.99581  5.71815  0.61958  0.77255  0.51488  0.91024
    387   2.88705  5.36740  2.41756  1.54502  4.69903  3.65720  3.85158  3.59000  2.29270  3.35145  4.41251  3.12941  2.48375  2.95318  3.08542  2.85427  2.47869  3.75079  5.80789  4.40388    757 e - - -
          2.68620  4.42227  2.77522  2.73125  3.46356  2.40515  3.72497  3.29356  2.67743  2.69357  4.24692  2.90349  2.73742  3.18148  2.89803  2.37889  2.77522  2.98520  4.58266  3.61505
          0.06514  2.81715  5.71815  0.30523  1.33543  0.51488  0.91024
    388   2.88137  2.99595  2.87345  1.02415  4.76324  3.70163  3.94911  4.23149  2.59379  3.74070  4.50885  3.17906  4.13559  2.56022  3.20955  2.96470  3.23742  3.82425  5.89869  4.49724    759 e - - -
          2.68618  4.42225  2.77519  2.73123  3.46354  2.40513  3.72494  3.29354  2.67741  2.69355  4.24690  2.90347  2.73739  3.18146  2.89801  2.37887  2.77519  2.98518  4.58477  3.61503
          0.01010  4.99581  5.71815  0.61958  0.77255  0.51488  0.91024
    389   1.73077  5.31108  3.15724  2.62353  4.64586  3.34300  2.38181  4.10942  2.63550  3.62607  4.38662  2.72032  4.07403  2.40146  3.12004  2.04688  2.96411  3.70315  5.78796  4.39898    760 a - - -
          2.68618  4.42225  2.77519  2.73123  3.46354  2.40513  3.72494  3.29354  2.67741  2.69355  4.24690  2.90347  2.73739  3.18146  2.89801  2.37887  2.77519  2.98518  4.58477  3.61503
          0.06514  4.99581  2.87714  0.61958  0.77255  0.51488  0.91024
    390   2.86356  5.23528  3.17101  2.16263  4.52958  3.65816  3.44582  3.97864  2.59790  2.27233  4.29045  3.14986  4.04980  1.91414  2.33513  2.65666  2.67752  3.16516  5.69802  4.32418    761 q - - -
          2.68618  4.42225  2.77519  2.73123  3.46354  2.40513  3.72494  3.29354  2.67741  2.69355  4.24690  2.90347  2.73739  3.18146  2.89801  2.37887  2.77519  2.98518  4.58477  3.61503
          0.01067  4.94134  5.66369  0.61958  0.77255  0.64992  0.73833
    391   2.72855  5.32929  3.13781  2.34125  4.65945  3.64653  2.59329  3.73024  1.76282  2.96165  4.37511  3.12154  4.03842  2.46312  2.52418  2.83924  2.35992  3.71216  5.76796  4.37385    762 k - - -
          2.68618  4.42225  2.77519  2.73123  3.46354  2.40513  3.72494  3.29354  2.67741  2.69355  4.24690  2.90347  2.73739  3.18146  2.89801  2.37887  2.77519  2.98518  4.58477  3.61503
          0.01067  4.94134  5.66369  0.61958  0.77255  0.64992  0.73833
    392   1.63365  3.02925  3.25353  1.87631  4.33889  3.25740  3.90258  3.75865  2.69784  3.13057  4.16448  3.22153  4.08099  2.63664  3.16218  2.89160  2.71248  3.42606  5.59331  4.25456    763 a - - -
          2.68618  4.42225  2.77519  2.73123  3.46354  2.40513  3.72494  3.29354  2.67741  2.69355  4.24690  2.90347  2.73739  3.18146  2.89801  2.37887  2.77519  2.98518  4.58477  3.61503
          0.01067  4.94134  5.66369  0.61958  0.77255  0.64992  0.73833
    393   3.47531  4.81227  5.30239  4.71421  1.44968  4.68640  4.96667  2.45441  4.54356  1.07952  3.36516  4.80225  4.95254  4.61222  4.57400  4.01683  2.43909  2.75243  5.31082  4.14819    764 l - - -
          2.68618  4.42225  2.77519  2.73123  3.46354  2.40513  3.72494  3.29354  2.67741  2.69355  4.24690  2.90347  2.73739  3.18146  2.89801  2.37887  2.77519  2.98518  4.58477  3.61503
          0.01067  4.94134  5.66369  0.61958  0.77255  0.64992  0.73833
    394   2.47490  5.38706  2.57683  1.67098  4.73058  3.43932  3.37356  4.21761  2.57140  3.69164  4.42916  2.15957  4.03278  2.50220  2.81337  2.45198  3.10571  3.77707  5.81956  4.40596    765 e - - -
          2.68618  4.42225  2.77519  2.73123  3.46354  2.40513  3.72494  3.29354  2.67741  2.69355  4.24690  2.90347  2.73739  3.18146  2.89801  2.37887  2.77519  2.98518  4.58477  3.61503
          0.01067  4.94134  5.66369  0.61958  0.77255  0.64992  0.73833
    395   2.12711  5.34005  3.11027  2.05656  4.67544  3.63017  3.59024  4.15439  2.12822  3.64103  3.60670  2.42036  4.02357  2.78376  2.93797  2.21661  2.50506  3.72551  5.77841  4.37372    766 e - - -
          2.68618  4.42225  2.77519  2.73123  3.46354  2.40513  3.72494  3.29354  2.67741  2.69355  4.24690  2.90347  2.73739  3.18146  2.89801  2.37887  2.77519  2.98518  4.58477  3.61503
          0.01067  4.94134  5.66369  0.61958  0.77255  0.43324  1.04527
    396   3.10738  3.19512  4.99562  4.40529  3.60773  4.32461  4.69127  1.43338  4.22796  1.59354  3.58250  2.79944  4.67368  4.39003  4.28648  3.64431  3.34440  1.71197  5.20226  4.02033    767 i - - -
          2.68618  4.42225  2.77519  2.73123  3.46354  2.40513  3.72494  3.29354  2.67741  2.69355  4.24690  2.90347  2.73739  3.18146  2.89801  2.37887  2.77519  2.98518  4.58477  3.61503
          0.01010  4.99581  5.71815  0.61958  0.77255  0.51488  0.91024
    397   2.90349  5.32571  3.18909  2.29521  2.99632  3.68556  3.86505  2.95339  1.54123  3.61423  4.37549  2.72216  4.07652  2.56793  2.33008  2.88188  3.13232  3.70236  5.76958  4.38788    768 k - - -
          2.68618  4.42225  2.77519  2.73123  3.46354  2.40513  3.72494  3.29354  2.67741  2.69355  4.24690  2.90347  2.73739  3.18146  2.89801  2.37887  2.77519  2.98518  4.58477  3.61503
          0.01010  4.99581  5.71815  0.61958  0.77255  0.51488  0.91024
    398   2.53449  5.39227  2.65243  1.89085  4.73676  3.65017  3.13707  4.22280  1.98827  3.69718  4.43347  3.11744  4.04613  2.18545  3.07008  2.25323  2.73629  3.78268  5.82487  4.41342    769 e - - -
          2.68618  4.42225  2.77519  2.73123  3.46354  2.40513  3.72494  3.29354  2.67741  2.69355  4.24690  2.90347  2.73739  3.18146  2.89801  2.37887  2.77519  2.98518  4.58477  3.61503
          0.01010  4.99581  5.71815  0.61958  0.77255  0.51488  0.91024
    399   1.55066  5.35365  3.19449  2.26850  4.68190  3.69366  3.86843  3.48842  1.83228  3.64413  4.40254  3.17228  4.08480  2.78598  2.42108  2.75924  3.14587  3.73600  5.78989  4.40803    770 a - - -
          2.68618  4.42225  2.77519  2.73123  3.46354  2.40513  3.72494  3.29354  2.67741  2.69355  4.24690  2.90347  2.73739  3.18146  2.89801  2.37887  2.77519  2.98518  4.58477  3.61503
          0.01010  4.99581  5.71815  0.61958  0.77255  0.51488  0.91024
    400   4.24846  5.43478  6.19768  5.62313  2.05783  5.64714  5.83608  1.66202  5.48871  0.65986  3.33300  5.80351  5.62708  5.28371  5.39200  5.05017  4.44463  3.02003  5.77525  4.74115    771 L - - -
          2.68618  4.42225  2.77519  2.73123  3.46354  2.40513  3.72494  3.29354  2.67741  2.69355  4.24690  2.90347  2.73739  3.18146  2.89801  2.37887  2.77519  2.98518  4.58477  3.61503
          0.13404  4.99581  2.13131  0.61958  0.77255  0.51488  0.91024
    401   2.82953  5.27992  3.10037  2.20374  4.60149  3.61145  3.80057  4.07027  1.95992  2.89873  3.85525  2.50119  4.00458  2.69771  3.02862  2.16384  2.17334  3.65796  5.72646  4.33149    772 k - - -
          2.68596  4.42179  2.77572  2.73098  3.46283  2.40509  3.72447  3.29406  2.67793  2.69333  4.24742  2.90311  2.73774  3.18199  2.89766  2.37884  2.77572  2.98494  4.58152  3.61510
          0.30872  1.71615  2.45505  1.95828  0.15210  0.36542  1.18387
    402   2.44469  5.30984  3.11024  1.97514  4.63626  3.24218  3.81511  4.10909  2.43101  3.60717  4.35580  2.67958  4.01893  2.52592  2.86198  2.45039  2.13206  2.72934  5.75405  4.35483    782 e - - -
          2.68619  4.42226  2.77521  2.73124  3.46355  2.40514  3.72496  3.29355  2.67742  2.69356  4.24691  2.90348  2.73719  3.18148  2.89802  2.37888  2.77521  2.98520  4.58478  3.61504
          0.04828  3.13304  5.64271  0.37412  1.16442  0.40927  1.09105
    403   1.50516  4.76821  3.55338  2.62511  3.93437  2.90117  4.04091  3.30963  2.96517  2.25123  3.10432  3.45243  4.19119  3.05042  3.37141  2.61498  2.94907  2.77913  5.32908  4.06378    784 a - - -
          2.68618  4.42225  2.77519  2.73123  3.46354  2.40513  3.72494  3.29354  2.67741  2.69355  4.24690  2.90347  2.73739  3.18146  2.89801  2.37887  2.77519  2.98518  4.58477  3.61503
          0.01010  4.99581  5.71815  0.61958  0.77255  0.51488  0.91024
    404   2.90749  5.35493  3.13576  1.95907  4.67635  3.67326  3.33981  4.14461  2.61539  3.64935  3.78190  3.15112  1.69250  2.29336  3.09813  2.37585  3.13949  3.73386  5.80149  4.40696    785 p - - -
          2.68618  4.42225  2.77519  2.73123  3.46354  2.40513  3.72494  3.29354  2.67741  2.69355  4.24690  2.90347  2.73739  3.18146  2.89801  2.37887  2.77519  2.98518  4.58477  3.61503
          0.01010  4.99581  5.71815  0.61958  0.77255  0.51488  0.91024
    405   2.39499  3.84280  2.61899  2.90268  3.36519  2.45837  4.00045  3.41565  2.88344  2.63487  3.93853  2.40831  4.16289  2.80045  3.30970  2.99629  3.11617  2.20427  5.39557  3.53377    786 v - - -
          2.68618  4.42225  2.77519  2.73123  3.46354  2.40513  3.72494  3.29354  2.67741  2.69355  4.24690  2.90347  2.73739  3.18146  2.89801  2.37887  2.77519  2.98518  4.58477  3.61503
          0.10172  4.99581  2.40853  0.61958  0.77255  0.51488  0.91024
    406   4.03795  5.23897  6.01784  5.45295  3.61465  5.48208  5.83765  1.88720  5.33211  0.59245  2.92473  5.64400  5.52241  5.22512  5.29428  4.88165  4.24994  2.09456  5.84616  4.88458    787 L - - -
          2.68618  4.42225  2.77519  2.73123  3.46354  2.40513  3.72494  3.29354  2.67741  2.69355  4.24690  2.90347  2.73739  3.18146  2.89801  2.37887  2.77519  2.98518  4.58477  3.61503
          0.01107  4.90516  5.62750  0.61958  0.77255  0.39378  1.12241
    407   1.88170  5.26878  3.17307  2.24700  4.57037  2.98359  3.86819  4.02454  2.62576  3.55759  4.32637  2.73659  2.86754  2.45208  3.10921  2.86746  2.65899  2.45623  5.73459  4.35388    788 a - - -
          2.68618  4.42225  2.77519  2.73123  3.46354  2.40513  3.72494  3.29354  2.67741  2.69355  4.24690  2.90347  2.73739  3.18146  2.89801  2.37887  2.77519  2.98518  4.58477  3.61503
          0.01010  4.99581  5.71815  0.61958  0.77255  0.51488  0.91024
    408   2.41633  3.31586  3.85239  2.77006  3.69624  3.38508  2.91888  3.05408  3.22847  2.18110  3.67246  3.66511  4.27132  3.52068  2.91739  2.96422  3.12532  2.13425  5.15483  2.20807    789 v - - -
          2.68618  4.42225  2.77519  2.73123  3.46354  2.40513  3.72494  3.29354  2.67741  2.69355  4.24690  2.90347  2.73739  3.18146  2.89801  2.37887  2.77519  2.98518  4.58477  3.61503
          0.01010  4.99581  5.71815  0.61958  0.77255  0.51488  0.91024
    409   2.90571  3.33066  4.47908  3.88656  3.44884  4.02479  4.33280  2.04545  3.74448  2.54665  3.47003  4.04834  1.75968  3.94877  2.79480  3.31727  3.13783  2.42539  3.81468  2.38187    790 p - - -
          2.68618  4.42225  2.77519  2.73123  3.46354  2.40513  3.72494  3.29354  2.67741  2.69355  4.24690  2.90347  2.73739  3.18146  2.89801  2.37887  2.77519  2.98518  4.58477  3.61503
          0.01010  4.99581  5.71815  0.61958  0.77255  0.51488  0.91024
    410   2.88980  5.38373  1.57543  2.57762  4.72045  2.72423  3.38642  4.20157  2.44067  3.03790  4.42755  2.58373  3.03378  2.95106  2.83446  2.66234  3.12173  3.77007  5.82084  4.41314    791 d - - -
          2.68618  4.42225  2.77519  2.73123  3.46354  2.40513  3.72494  3.29354  2.67741  2.69355  4.24690  2.90347  2.73739  3.18146  2.89801  2.37887  2.77519  2.98518  4.58477  3.61503
          0.01010  4.99581  5.71815  0.61958  0.77255  0.51488  0.91024
    411   2.90125  4.37633  4.36992  3.02583  2.85014  3.43252  4.30780  2.35715  3.66194  2.06912  3.49121  3.98796  1.96182  3.88088  3.84043  2.95360  3.13331  2.00265  4.98777  2.96061    792 p - - -
          2.68618  4.42225  2.77519  2.73123  3.46354  2.40513  3.72494  3.29354  2.67741  2.69355  4.24690  2.90347  2.73739  3.18146  2.89801  2.37887  2.77519  2.98518  4.58477  3.61503
          0.01010  4.99581  5.71815  0.61958  0.77255  0.51488  0.91024
    412   2.33610  5.44598  2.07829  1.75496  4.78435  3.66826  3.89187  4.27011  2.65010  3.75036  4.49547  3.13644  4.08593  2.64207  3.14960  2.07300  2.39307  3.83445  5.88460  4.46866    793 e - - -
          2.68618  4.42225  2.77519  2.73123  3.46354  2.40513  3.72494  3.29354  2.67741  2.69355  4.24690  2.90347  2.73739  3.18146  2.89801  2.37887  2.77519  2.98518  4.58477  3.61503
          0.17709  4.99581  1.86090  0.61958  0.77255  0.51488  0.91024
    413   3.09966  5.48644  3.41415  2.37394  4.89329  3.82137  3.88087  4.31323  1.34358  2.93686  4.53600  3.29586  4.19313  1.89968  2.13896  3.06555  3.30098  3.91554  5.82666  4.52663    794 k - - -
          2.68618  4.42225  2.77519  2.73123  3.46354  2.40513  3.72494  3.29354  2.67741  2.69355  4.24690  2.90347  2.73739  3.18146  2.89801  2.37887  2.77519  2.98518  4.58477  3.61503
          0.01193  4.83064  5.55299  0.61958  0.77255  0.86218  0.54860
    414   2.65938  5.33412  2.10754  2.23935  4.67266  3.59076  3.79194  4.15576  2.53598  3.63675  4.37862  3.05958  2.12191  2.47390  2.61488  2.52900  2.81453  3.72168  5.77028  4.36001    795 d - - -
          2.68618  4.42225  2.77519  2.73123  3.46354  2.40513  3.72494  3.29354  2.67741  2.69355  4.24690  2.90347  2.73739  3.18146  2.89801  2.37887  2.77519  2.98518  4.58477  3.61503
          0.01193  4.83064  5.55299  0.61958  0.77255  0.50572  0.92400
    415   2.96430  4.34802  4.82195  4.21717  1.55211  4.12466  4.42564  2.19857  4.02472  1.66494  2.75736  2.92562  4.47872  4.16298  4.06450  3.43373  3.19525  2.57194  3.93885  3.71075    796 f - - -
          2.68618  4.42225  2.77519  2.73123  3.46354  2.40513  3.72494  3.29354  2.67741  2.69355  4.24690  2.90347  2.73739  3.18146  2.89801  2.37887  2.77519  2.98518  4.58477  3.61503
          0.01073  4.93562  5.65796  0.61958  0.77255  0.66271  0.72454
    416   2.76497  3.18245  4.50188  3.43052  3.40815  3.51971  4.31531  1.99358  3.75919  1.85212  3.15969  4.04587  4.36857  3.31120  3.88431  2.60812  2.46646  2.17476  4.92506  2.98573    797 l - - -
          2.68618  4.42225  2.77519  2.73123  3.46354  2.40513  3.72494  3.29354  2.67741  2.69355  4.24690  2.90347  2.73739  3.18146  2.89801  2.37887  2.77519  2.98518  4.58477  3.61503
          0.01073  4.93562  5.65796  0.61958  0.77255  0.66271  0.72454
    417   2.62744  3.15956  4.83738  4.22627  2.91704  3.10997  4.41270  1.90503  4.02070  1.37799  3.01975  4.22895  4.43892  4.15812  4.04200  3.38889  3.13825  2.15043  4.91308  3.73727    798 l - - -
          2.68618  4.42225  2.77519  2.73123  3.46354  2.40513  3.72494  3.29354  2.67741  2.69355  4.24690  2.90347  2.73739  3.18146  2.89801  2.37887  2.77519  2.98518  4.58477  3.61503
          0.01073  4.93562  5.65796  0.61958  0.77255  0.66271  0.72454
    418   2.85602  3.02199  3.31518  2.03460  3.54312  3.70826  3.91827  3.32911  2.29107  2.81866  4.04621  3.26391  3.01674  2.36622  3.19612  2.91656  3.08737  3.28694  5.48782  2.57623    799 e - - -
          2.68618  4.42225  2.77519  2.73123  3.46354  2.40513  3.72494  3.29354  2.67741  2.69355  4.24690  2.90347  2.73739  3.18146  2.89801  2.37887  2.77519  2.98518  4.58477  3.61503
          0.01073  4.93562  5.65796  0.61958  0.77255  0.66271  0.72454
    419   3.09953  4.49606  4.75880  4.18418  3.67393  4.29554  4.66066  1.58346  4.05081  2.27078  3.63408  2.69682  4.64937  4.26256  4.19591  3.60685  2.43581  1.28656  5.26691  4.07365    800 v - - -
          2.68618  4.42225  2.77519  2.73123  3.46354  2.40513  3.72494  3.29354  2.67741  2.69355  4.24690  2.90347  2.73739  3.18146  2.89801  2.37887  2.77519  2.98518  4.58477  3.61503
          0.01073  4.93562  5.65796  0.61958  0.77255  0.66271  0.72454
    420   2.86297  3.98587  1.48734  2.31276  3.28186  3.64548  3.84434  4.02659  2.60212  3.25948  4.32020  2.52734  4.04251  2.70828  3.08785  2.61723  3.09494  3.63449  5.72609  4.34092    801 d - - -
          2.68618  4.42225  2.77519  2.73123  3.46354  2.40513  3.72494  3.29354  2.67741  2.69355  4.24690  2.90347  2.73739  3.18146  2.89801  2.37887  2.77519  2.98518  4.58477  3.61503
          0.41446  4.93562  1.10226  0.61958  0.77255  0.66271  0.72454
    421   2.03973  4.61910  3.34025  2.77876  3.79051  3.61644  3.22602  2.20263  2.50281  2.84718  3.28408  3.00722  3.49575  3.08273  3.16483  2.68594  2.66840  2.91280  5.17404  3.90268    802 a - - -
          2.68618  4.42225  2.77519  2.73123  3.46354  2.40513  3.72494  3.29354  2.67741  2.69355  4.24690  2.90347  2.73739  3.18146  2.89801  2.37887  2.77519  2.98518  4.58477  3.61503
          0.01603  4.53718  5.25953  0.61958  0.77255  0.73610  0.65196
    422   2.79370  5.10391  3.09933  1.81090  4.38137  3.58742  3.79492  3.82018  2.56428  3.38334  4.17297  3.09522  3.98687  2.65649  3.03494  1.99879  2.12089  3.46087  3.51655  4.22527    803 e - - -
          2.68618  4.42225  2.77519  2.73123  3.46354  2.40513  3.72494  3.29354  2.67741  2.69355  4.24690  2.90347  2.73739  3.18146  2.89801  2.37887  2.77519  2.98518  4.58477  3.61503
          0.01323  4.72774  5.45009  0.61958  0.77255  0.48277  0.95990
    423   2.52483  5.33845  2.62767  2.36673  4.67853  2.74690  3.80271  2.88454  1.97185  3.64154  4.38048  2.66457  3.58305  2.72687  2.41109  2.80434  2.70969  3.72642  5.77405  4.36619    804 k - - -
          2.68618  4.42225  2.77519  2.73123  3.46354  2.40513  3.72494  3.29354  2.67741  2.69355  4.24690  2.90347  2.73739  3.18146  2.89801  2.37887  2.77519  2.98518  4.58477  3.61503
          0.01102  4.90928  5.63162  0.61958  0.77255  0.71870  0.66823
    424   1.77509  4.97517  3.29128  2.64772  4.19443  3.69256  2.98270  3.33793  2.50479  2.82184  4.05156  2.43655  4.08123  3.06803  2.95988  2.68920  3.07610  2.66463  5.49134  3.20993    805 a - - -
          2.68618  4.42225  2.77519  2.73123  3.46354  2.40513  3.72494  3.29354  2.67741  2.69355  4.24690  2.90347  2.73739  3.18146  2.89801  2.37887  2.77519  2.98518  4.58477  3.61503
          0.01102  4.90928  5.63162  0.61958  0.77255  0.39783  1.11406
    425   2.35133  5.06078  3.35592  2.82182  4.36256  1.50446  3.99906  3.77561  2.10979  3.38808  4.20856  3.32196  4.15068  3.16014  3.23389  2.96477  2.45156  3.44792  5.63521  2.97151    806 g - - -
          2.68639  4.42117  2.77469  2.73229  3.46399  2.40578  3.72388  3.29291  2.67838  2.69407  4.24622  2.90215  2.73681  3.18161  2.89942  2.37820  2.77551  2.98322  4.58618  3.61489
          0.65523  0.73942  5.71815  1.93009  0.15681  0.51488  0.91024
    426   2.14976  4.73492  2.65994  3.02868  3.89360  3.32869  4.05584  2.40388  2.99944  2.20785  3.83165  3.48043  2.93309  3.32035  3.39691  2.29622  2.65575  3.02127  3.90201  4.04106    838 a - - -
          2.68618  4.42225  2.77519  2.73123  3.46354  2.40513  3.72494  3.29354  2.67741  2.69355  4.24690  2.90347  2.73739  3.18146  2.89801  2.37887  2.77519  2.98518  4.58477  3.61503
          0.01010  4.99581  5.71815  0.61958  0.77255  0.51488  0.91024
    427   2.52767  4.82248  3.49247  2.56462  3.53458  2.58661  4.01363  2.76518  2.90946  3.05283  3.91374  3.40625  4.17208  3.24045  2.64072  2.50424  1.90040  2.45335  5.37353  4.09658    839 t - - -
          2.68618  4.42225  2.77519  2.73123  3.46354  2.40513  3.72494  3.29354  2.67741  2.69355  4.24690  2.90347  2.73739  3.18146  2.89801  2.37887  2.77519  2.98518  4.58477  3.61503
          0.01010  4.99581  5.71815  0.61958  0.77255  0.51488  0.91024
    428   1.92557  4.77776  3.63890  3.10135  4.04634  1.66288  4.14841  3.43187  3.08041  2.82194  3.98262  3.53063  2.77135  3.40218  3.47815  2.77387  3.16153  3.15832  5.43980  2.43482    840 g - - -
          2.68618  4.42225  2.77519  2.73123  3.46354  2.40513  3.72494  3.29354  2.67741  2.69355  4.24690  2.90347  2.73739  3.18146  2.89801  2.37887  2.77519  2.98518  4.58477  3.61503
          0.01010  4.99581  5.71815  0.61958  0.77255  0.51488  0.91024
    429   3.06197  4.44087  4.88168  4.28590  3.50682  4.24564  4.57596  2.02285  4.10438  2.11719  3.50664  4.35315  4.59561  3.43432  4.17208  3.55761  3.29535  1.02471  5.09481  2.73196    841 v - - -
          2.68618  4.42225  2.77519  2.73123  3.46354  2.40513  3.72494  3.29354  2.67741  2.69355  4.24690  2.90347  2.73739  3.18146  2.89801  2.37887  2.77519  2.98518  4.58477  3.61503
          0.01010  4.99581  5.71815  0.61958  0.77255  0.51488  0.91024
    430   3.84228  5.07204  5.87124  5.31940  3.01700  5.27304  5.69209  1.48841  5.19121  1.01430  3.55667  5.43847  5.43192  5.20637  5.19854  4.65533  4.07124  1.48129  5.86994  4.80645    842 l - - -
          2.68618  4.42225  2.77519  2.73123  3.46354  2.40513  3.72494  3.29354  2.67741  2.69355  4.24690  2.90347  2.73739  3.18146  2.89801  2.37887  2.77519  2.98518  4.58477  3.61503
          0.01010  4.99581  5.71815  0.61958  0.77255  0.51488  0.91024
    431   2.66203  4.44424  4.14191  3.56332  2.50263  3.96114  4.24671  2.30639  2.86070  2.64357  3.55606  3.85328  4.33394  3.72879  2.75222  2.66865  2.08119  2.70298  3.31852  2.48882    843 t - - -
          2.68618  4.42225  2.77519  2.73123  3.46354  2.40513  3.72494  3.29354  2.67741  2.69355  4.24690  2.90347  2.73739  3.18146  2.89801  2.37887  2.77519  2.98518  4.58477  3.61503
          0.01010  4.99581  5.71815  0.61958  0.77255  0.51488  0.91024
    432   3.30762  5.55877  3.26161  2.92580  4.23732  3.92313  4.11808  4.32071  2.88835  3.82145  4.68578  2.40472  4.38952  0.86835  3.26823  3.28706  3.54815  3.97676  5.61330  2.68731    844 q - - -
          2.68618  4.42225  2.77519  2.73123  3.46354  2.40513  3.72494  3.29354  2.67741  2.69355  4.24690  2.90347  2.73739  3.18146  2.89801  2.37887  2.77519  2.98518  4.58477  3.61503
          0.01010  4.99581  5.71815  0.61958  0.77255  0.51488  0.91024
    433   2.27400  5.35706  2.94015  2.19036  4.69060  3.32371  3.84052  3.08753  2.28009  3.65741  4.40076  2.81834  3.52598  2.72460  2.62668  2.51231  2.37076  3.74149  5.79669  3.06300    845 e - - -
          2.68618  4.42225  2.77519  2.73123  3.46354  2.40513  3.72494  3.29354  2.67741  2.69355  4.24690  2.90347  2.73739  3.18146  2.89801  2.37887  2.77519  2.98518  4.58477  3.61503
          0.09952  4.99581  2.43084  0.61958  0.77255  0.51488  0.91024
    434   2.84636  5.31605  3.10507  2.55244  4.64582  3.22883  3.29748  4.11971  2.17441  2.78682  4.36167  2.51047  3.42217  2.09477  3.03595  1.88362  3.07736  3.69866  5.75741  4.35786    846 s - - -
          2.68618  4.42225  2.77519  2.73123  3.46354  2.40513  3.72494  3.29354  2.67741  2.69355  4.24690  2.90347  2.73739  3.18146  2.89801  2.37887  2.77519  2.98518  4.58477  3.61503
          0.01104  4.90733  5.62967  0.61958  0.77255  0.72267  0.66447
    435   2.45828  5.32949  2.80506  1.77729  3.69105  1.92728  3.84386  4.12194  2.60177  3.62711  4.38311  3.10881  4.03920  2.72734  3.09443  2.29289  3.11006  3.70887  5.78097  4.38092    847 e - - -
          2.68618  4.42225  2.77519  2.73123  3.46354  2.40513  3.72494  3.29354  2.67741  2.69355  4.24690  2.90347  2.73739  3.18146  2.89801  2.37887  2.77519  2.98518  4.58477  3.61503
          0.01104  4.90733  5.62967  0.61958  0.77255  0.72267  0.66447
    436   2.46106  5.33066  3.09357  1.94315  4.66743  2.91704  3.80441  3.23306  2.15427  3.63239  4.37373  2.41537  2.94763  2.51536  3.03381  2.67649  2.79315  3.71688  5.76837  4.36247    848 e - - -
          2.68618  4.42225  2.77519  2.73123  3.46354  2.40513  3.72494  3.29354  2.67741  2.69355  4.24690  2.90347  2.73739  3.18146  2.89801  2.37887  2.77519  2.98518  4.58477  3.61503
          0.07358  4.90733  2.75603  0.61958  0.77255  0.72267  0.66447
    437   2.81633  5.28974  2.60765  2.37483  3.77356  2.57892  3.78410  4.09470  2.18765  3.58835  4.33457  2.27473  3.17124  2.88568  2.55431  2.78577  3.04752  3.67214  2.97281  4.33010    849 k - - -
          2.68618  4.42225  2.77519  2.73123  3.46354  2.40513  3.72494  3.29354  2.67741  2.69355  4.24690  2.90347  2.73739  3.18146  2.89801  2.37887  2.77519  2.98518  4.58477  3.61503
          0.17915  4.84550  1.85689  0.61958  0.77255  0.61390  0.77922
    438   2.81929  5.17678  3.13621  2.26976  4.47545  3.60997  3.78613  3.35895  2.03499  2.30013  4.23277  3.10296  3.99913  2.03565  2.50106  2.81110  2.74755  3.54269  5.63101  4.26846    850 k - - -
          2.68605  4.42245  2.77540  2.73084  3.46374  2.40533  3.72515  3.29305  2.67704  2.69375  4.24710  2.90367  2.73760  3.18167  2.89821  2.37907  2.77518  2.98496  4.58064  3.61524
          0.49864  0.94558  5.47512  0.53325  0.88356  0.43641  1.03946
    439   2.85948  5.33014  3.12274  2.56642  3.20071  2.59149  3.02046  4.13540  2.09539  3.62788  4.37520  2.48033  4.02994  2.70425  2.11294  2.30793  3.08995  3.71368  5.76935  4.37083    853 k - - -
          2.68618  4.42225  2.77519  2.73123  3.46354  2.40513  3.72494  3.29354  2.67741  2.69355  4.24690  2.90347  2.73739  3.18146  2.89801  2.37887  2.77519  2.98518  4.58477  3.61503
          0.01073  4.93562  5.65796  0.61958  0.77255  0.42637  1.05807
    440   3.15375  5.14472  3.72798  3.24514  4.59324  3.90259  4.28483  3.85724  1.85002  3.56656  4.45715  3.66147  1.05589  3.47548  3.20573  3.25673  3.44510  2.32538  5.84942  4.59705    854 p - - -
          2.68618  4.42225  2.77519  2.73123  3.46354  2.40513  3.72494  3.29354  2.67741  2.69355  4.24690  2.90347  2.73739  3.18146  2.89801  2.37887  2.77519  2.98518  4.58477  3.61503
          0.01010  4.99581  5.71815  0.61958  0.77255  0.51488  0.91024
    441   2.91372  3.12611  4.56623  2.72973  3.44356  4.04743  4.36422  1.78654  3.01397  1.91932  3.45975  4.10036  4.41372  4.00774  3.93580  3.34438  3.14599  1.72509  4.96464  3.23252    855 v - - -
          2.68618  4.42225  2.77519  2.73123  3.46354  2.40513  3.72494  3.29354  2.67741  2.69355  4.24690  2.90347  2.73739  3.18146  2.89801  2.37887  2.77519  2.98518  4.58477  3.61503
          0.01010  4.99581  5.71815  0.61958  0.77255  0.51488  0.91024
    442   1.68557  4.37751  4.36491  3.77767  3.48085  4.00357  3.23842  2.11011  3.65742  2.42872  2.58974  3.98498  4.37310  3.87740  3.42836  2.54666  3.13311  2.14048  4.98885  3.28723    856 a - - -
          2.68618  4.42225  2.77519  2.73123  3.46354  2.40513  3.72494  3.29354  2.67741  2.69355  4.24690  2.90347  2.73739  3.18146  2.89801  2.37887  2.77519  2.98518  4.58477  3.61503
          0.01010  4.99581  5.71815  0.61958  0.77255  0.51488  0.91024
    443   3.21269  4.60767  4.81866  4.26629  1.97024  4.30069  4.27670  3.06456  4.10052  2.76512  2.86014  4.29751  4.65618  4.23992  3.33503  2.82583  3.44254  2.88298  2.06980  1.46630    857 y - - -
          2.68618  4.42225  2.77519  2.73123  3.46354  2.40513  3.72494  3.29354  2.67741  2.69355  4.24690  2.90347  2.73739  3.18146  2.89801  2.37887  2.77519  2.98518  4.58477  3.61503
          0.01010  4.99581  5.71815  0.61958  0.77255  0.51488  0.91024
    444   2.50316  4.31881  4.70045  4.09705  2.16250  4.06569  4.38983  2.28117  3.05483  1.63055  3.01238  4.16711  2.83735  4.08413  3.99141  3.36920  3.14759  2.09527  4.93889  3.75927    858 l - - -
          2.68618  4.42225  2.77519  2.73123  3.46354  2.40513  3.72494  3.29354  2.67741  2.69355  4.24690  2.90347  2.73739  3.18146  2.89801  2.37887  2.77519  2.98518  4.58477  3.61503
          0.01010  4.99581  5.71815  0.61958  0.77255  0.51488  0.91024
    445   2.13296  5.32955  3.15577  2.60052  4.65061  3.66520  2.52785  4.11797  2.33117  3.62328  4.37741  2.72073  4.05820  2.74297  2.80713  1.71445  3.11438  3.70747  5.77563  3.43719    859 s - - -
          2.68618  4.42225  2.77519  2.73123  3.46354  2.40513  3.72494  3.29354  2.67741  2.69355  4.24690  2.90347  2.73739  3.18146  2.89801  2.37887  2.77519  2.98518  4.58477  3.61503
          0.06514  4.99581  2.87714  0.61958  0.77255  0.51488  0.91024
    446   2.85868  2.51089  3.33300  2.77374  4.16010  3.23634  3.92790  3.18639  2.31566  2.69115  4.02987  2.77866  3.59986  3.10491  2.37573  2.49480  2.63803  3.26610  5.47388  3.23004    860 k - - -
          2.68618  4.42225  2.77519  2.73123  3.46354  2.40513  3.72494  3.29354  2.67741  2.69355  4.24690  2.90347  2.73739  3.18146  2.89801  2.37887  2.77519  2.98518  4.58477  3.61503
          0.01067  4.94134  5.66369  0.61958  0.77255  0.64992  0.73833
    447   2.18518  5.23842  3.16912  2.61128  4.53609  3.65611  3.44539  3.98644  1.91229  3.52270  4.29473  3.14787  2.82596  2.96303  2.25404  2.69605  2.49117  2.76179  5.70190  4.32670    861 k - - -
          2.68622  4.42229  2.77524  2.73127  3.46358  2.40517  3.72499  3.29358  2.67701  2.69359  4.24694  2.90351  2.73744  3.18150  2.89782  2.37891  2.77524  2.98522  4.58481  3.61507
          0.36052  2.15145  1.68001  0.20664  1.67833  0.64992  0.73833
    448   3.10079  4.48117  4.81927  4.24175  1.79322  4.24519  3.44348  2.70619  4.06608  1.22034  3.35913  4.30748  4.57489  4.19829  4.13337  3.55843  3.32966  1.98549  4.83164  3.49761    863 l - - -
          2.68618  4.42225  2.77519  2.73123  3.46354  2.40513  3.72494  3.29354  2.67741  2.69355  4.24690  2.90347  2.73739  3.18146  2.89801  2.37887  2.77519  2.98518  4.58477  3.61503
          0.01308  4.73934  5.46169  0.61958  0.77255  0.99544  0.46134
    449   2.89502  5.32093  1.83914  2.53658  4.71258  3.56717  3.89079  4.18904  2.69416  3.69881  4.46702  2.54028  3.36046  3.01121  3.19802  2.24280  1.72891  3.76158  5.85683  4.44836    864 t - - -
          2.68618  4.42225  2.77519  2.73123  3.46354  2.40513  3.72494  3.29354  2.67741  2.69355  4.24690  2.90347  2.73739  3.18146  2.89801  2.37887  2.77519  2.98518  4.58477  3.61503
          0.01308  4.73934  5.46169  0.61958  0.77255  0.99544  0.46134
    450   2.56342  5.28349  2.32459  2.49294  4.62292  3.56492  3.76195  4.09973  2.10126  3.58676  4.33357  3.03869  2.29039  2.86409  2.20020  2.41430  3.03596  3.67280  5.72390  4.32199    865 k - - -
          2.68618  4.42225  2.77519  2.73123  3.46354  2.40513  3.72494  3.29354  2.67741  2.69355  4.24690  2.90347  2.73739  3.18146  2.89801  2.37887  2.77519  2.98518  4.58477  3.61503
          0.01308  4.73934  5.46169  0.61958  0.77255  0.99544  0.46134
    451   1.41673  4.48464  3.87222  3.32329  3.72689  3.75737  4.19140  2.60600  3.26586  2.77796  3.69180  3.12713  4.20766  3.55708  3.58721  3.05280  2.07058  2.16123  5.19745  3.97559    866 a - - -
          2.68618  4.42225  2.77519  2.73123  3.46354  2.40513  3.72494  3.29354  2.67741  2.69355  4.24690  2.90347  2.73739  3.18146  2.89801  2.37887  2.77519  2.98518  4.58477  3.61503
          0.17455  4.73934  1.88767  0.61958  0.77255  0.49709  0.93725
    452   2.80777  5.28345  3.03517  1.73725  4.61326  2.92452  3.24980  4.08941  2.51160  3.58160  4.32946  2.62708  3.97320  1.90897  2.99991  2.58008  3.03954  3.66644  4.03839  4.32106    867 e - - -
          2.68606  4.42289  2.77542  2.73147  3.46417  2.40519  3.72558  3.29418  2.67711  2.69292  4.24753  2.90275  2.73803  3.18210  2.89676  2.37950  2.77583  2.98480  4.58540  3.61181
          0.43695  1.05012  5.49681  1.64957  0.21336  0.30253  1.34303
    453   1.75857  4.46030  4.09947  3.08265  2.69373  3.95156  4.23564  2.92495  3.44057  1.97491  3.57213  3.82741  4.32601  3.70048  3.70321  2.10775  2.59775  2.72069  3.42523  3.85573    884 a - - -
          2.68618  4.42225  2.77519  2.73123  3.46354  2.40513  3.72494  3.29354  2.67741  2.69355  4.24690  2.90347  2.73739  3.18146  2.89801  2.37887  2.77519  2.98518  4.58477  3.61503
          0.01010  4.99581  5.71815  0.61958  0.77255  0.51488  0.91024
    454   2.51909  3.88649  3.45849  2.89777  4.04324  3.77433  3.53636  2.73837  2.32402  3.09342  3.94834  3.01669  4.16137  3.21281  3.30536  1.53221  2.70170  2.65702  5.40448  4.12002    885 s - - -
          2.68618  4.42225  2.77519  2.73123  3.46354  2.40513  3.72494  3.29354  2.67741  2.69355  4.24690  2.90347  2.73739  3.18146  2.89801  2.37887  2.77519  2.98518  4.58477  3.61503
          0.01010  4.99581  5.71815  0.61958  0.77255  0.51488  0.91024
    455   2.53612  5.34925  2.85276  1.87675  4.67708  2.26249  3.84967  4.15109  2.59357  3.64763  3.35366  3.13149  2.69981  2.59757  3.08386  2.85109  2.39870  3.73087  5.79339  4.39263    886 e - - -
          2.68618  4.42225  2.77519  2.73123  3.46354  2.40513  3.72494  3.29354  2.67741  2.69355  4.24690  2.90347  2.73739  3.18146  2.89801  2.37887  2.77519  2.98518  4.58477  3.61503
          0.01010  4.99581  5.71815  0.61958  0.77255  0.51488  0.91024
    456   2.53378  4.84583  2.75839  2.53464  4.02590  3.77867  4.00228  3.41002  2.62354  2.32319  3.93456  3.38750  3.63751  3.22028  3.31248  2.75680  2.91396  2.49708  2.37016  2.84741    887 l - - -
          2.68618  4.42225  2.77519  2.73123  3.46354  2.40513  3.72494  3.29354  2.67741  2.69355  4.24690  2.90347  2.73739  3.18146  2.89801  2.37887  2.77519  2.98518  4.58477  3.61503
          0.01010  4.99581  5.71815  0.61958  0.77255  0.51488  0.91024
    457   2.96443  5.44608  3.20472  2.22166  4.80571  2.36835  3.87948  4.27576  1.60948  3.74112  4.49009  3.18724  2.68414  2.59073  2.21815  2.92653  3.18935  3.84610  5.85512  4.47175    888 k - - -
          2.68618  4.42225  2.77519  2.73123  3.46354  2.40513  3.72494  3.29354  2.67741  2.69355  4.24690  2.90347  2.73739  3.18146  2.89801  2.37887  2.77519  2.98518  4.58477  3.61503
          0.01010  4.99581  5.71815  0.61958  0.77255  0.51488  0.91024
    458   2.87536  5.34111  3.14168  1.78551  4.66797  3.65594  2.67838  3.65758  2.20928  3.25358  4.38667  2.71041  3.45272  2.42446  3.07520  2.84641  2.76236  2.69218  5.78469  4.38533    889 e - - -
          2.68618  4.42225  2.77519  2.73123  3.46354  2.40513  3.72494  3.29354  2.67741  2.69355  4.24690  2.90347  2.73739  3.18146  2.89801  2.37887  2.77519  2.98518  4.58477  3.61503
          0.01010  4.99581  5.71815  0.61958  0.77255  0.51488  0.91024
    459   2.93880  2.31431  2.87945  4.14213  2.65424  4.09148  4.40666  2.39697  3.96061  1.35016  3.42758  4.19972  4.45316  4.11682  4.02224  3.39673  3.17064  2.57111  3.24919  3.74467    890 l - - -
          2.68618  4.42225  2.77519  2.73123  3.46354  2.40513  3.72494  3.29354  2.67741  2.69355  4.24690  2.90347  2.73739  3.18146  2.89801  2.37887  2.77519  2.98518  4.58477  3.61503
          0.01010  4.99581  5.71815  0.61958  0.77255  0.51488  0.91024
    460   2.90600  4.72486  5.26032  4.65897  3.50481  4.59631  4.91963  2.31223  4.47988  0.71181  2.69194  4.72912  4.88072  4.56176  4.50324  3.92016  3.60777  2.45853  5.30890  3.50517    891 l - - -
          2.68618  4.42225  2.77519  2.73123  3.46354  2.40513  3.72494  3.29354  2.67741  2.69355  4.24690  2.90347  2.73739  3.18146  2.89801  2.37887  2.77519  2.98518  4.58477  3.61503
          0.46753  4.99581  1.00326  0.61958  0.77255  0.51488  0.91024
    461   2.76251  5.10924  3.04216  2.01034  4.40690  3.53949  3.72838  3.84487  1.73269  2.52167  4.17104  3.03574  2.95067  2.85006  2.89941  2.75517  2.75820  3.47364  5.56889  4.20784    892 k - - -
          2.68460  4.42141  2.77552  2.73156  3.46387  2.40506  3.72527  3.29313  2.67774  2.69321  4.24723  2.90380  2.73772  3.18155  2.89834  2.37920  2.77552  2.98513  4.58510  3.61352
          1.19228  0.44153  2.92965  0.68705  0.69928  0.88271  0.53386
    462   2.12240  5.18574  2.68810  2.33916  4.50310  3.52373  3.71741  3.48217  2.15773  3.47879  4.23502  3.00288  3.91950  2.05309  2.94961  2.72070  2.39290  3.56151  5.63525  4.24215    895 q - - -
          2.68618  4.42225  2.77519  2.73123  3.46354  2.40513  3.72494  3.29354  2.67741  2.69355  4.24690  2.90347  2.73739  3.18146  2.89801  2.37887  2.77519  2.98518  4.58477  3.61503
          0.01470  4.62297  5.34531  0.61958  0.77255  0.30515  1.33566
    463   1.62820  5.14353  3.23775  2.67981  4.40769  3.68936  2.63395  3.83581  2.37323  2.88819  4.21200  3.20546  4.08110  3.02316  2.83437  2.28088  2.51380  3.49104  5.63243  4.28359    896 a - - -
          2.68618  4.42225  2.77519  2.73123  3.46354  2.40513  3.72494  3.29354  2.67741  2.69355  4.24690  2.90347  2.73739  3.18146  2.89801  2.37887  2.77519  2.98518  4.58477  3.61503
          0.01042  4.96461  5.68695  0.61958  0.77255  0.59534  0.80157
    464   2.93523  3.58658  2.84569  4.03282  3.45919  4.08393  4.40888  1.66501  3.87776  2.09718  2.83088  4.14988  3.12589  4.06198  3.98602  3.38458  3.16827  1.65607  4.99346  3.80930    897 v - - -
          2.68618  4.42225  2.77519  2.73123  3.46354  2.40513  3.72494  3.29354  2.67741  2.69355  4.24690  2.90347  2.73739  3.18146  2.89801  2.37887  2.77519  2.98518  4.58477  3.61503
          0.01042  4.96461  5.68695  0.61958  0.77255  0.59534  0.80157
    465   1.81140  4.39599  4.23486  3.65301  2.80175  3.39612  2.63807  2.11427  3.55062  2.59472  3.51106  3.90399  4.33902  3.78851  3.76780  2.89226  2.47262  2.14954  5.00540  3.80802    898 a - - -
          2.68618  4.42225  2.77519  2.73123  3.46354  2.40513  3.72494  3.29354  2.67741  2.69355  4.24690  2.90347  2.73739  3.18146  2.89801  2.37887  2.77519  2.98518  4.58477  3.61503
          0.17007  4.96461  1.90103  0.61958  0.77255  0.59534  0.80157
    466   2.81087  3.62576  2.39788  3.23673  2.58488  3.81998  4.08403  2.46219  2.35063  2.09050  3.57028  3.60770  4.19700  3.46568  3.04447  3.07389  3.04265  2.73100  3.36110  3.83117    899 l - - -
          2.68618  4.42225  2.77519  2.73123  3.46354  2.40513  3.72494  3.29354  2.67741  2.69355  4.24690  2.90347  2.73739  3.18146  2.89801  2.37887  2.77519  2.98518  4.58477  3.61503
          0.01222  4.80675  5.52910  0.61958  0.77255  0.76881  0.62281
    467   2.44131  4.32903  4.21810  3.63462  2.51326  2.75142  4.21839  2.60757  3.52637  1.68840  3.44328  3.87137  4.29055  3.25057  3.73127  2.34026  3.06274  2.22509  4.93908  3.74364    900 l - - -
          2.68618  4.42225  2.77519  2.73123  3.46354  2.40513  3.72494  3.29354  2.67741  2.69355  4.24690  2.90347  2.73739  3.18146  2.89801  2.37887  2.77519  2.98518  4.58477  3.61503
          0.01178  4.84319  5.56554  0.61958  0.77255  0.84133  0.56412
    468   2.89117  4.26544  4.82414  4.21294  2.41789  4.06070  4.38091  1.81694  4.00557  1.47053  3.32986  4.21172  4.41709  4.13418  4.02152  3.37234  2.81243  2.27465  3.15702  3.17432    901 l - - -
          2.68618  4.42225  2.77519  2.73123  3.46354  2.40513  3.72494  3.29354  2.67741  2.69355  4.24690  2.90347  2.73739  3.18146  2.89801  2.37887  2.77519  2.98518  4.58477  3.61503
          0.01178  4.84319  5.56554  0.61958  0.77255  0.84133  0.56412
    469   2.66607  4.83687  3.38028  2.81657  4.03014  3.71126  3.92494  2.56769  1.99974  2.30644  3.92377  3.30357  4.09729  3.12684  2.49755  2.48593  2.22718  3.14153  5.37359  4.08506    902 k - - -
          2.68618  4.42225  2.77519  2.73123  3.46354  2.40513  3.72494  3.29354  2.67741  2.69355  4.24690  2.90347  2.73739  3.18146  2.89801  2.37887  2.77519  2.98518  4.58477  3.61503
          0.01178  4.84319  5.56554  0.61958  0.77255  0.84133  0.56412
    470   2.89652  5.37484  1.72135  2.55232  4.71099  3.62799  3.83483  4.18509  1.64637  3.11800  4.42464  3.09882  4.04057  2.30599  3.03472  2.85849  2.88561  3.76189  5.80585  4.40632    903 k - - -
          2.68618  4.42225  2.77519  2.73123  3.46354  2.40513  3.72494  3.29354  2.67741  2.69355  4.24690  2.90347  2.73739  3.18146  2.89801  2.37887  2.77519  2.98518  4.58477  3.61503
          0.12898  4.84319  2.17921  0.61958  0.77255  0.84133  0.56412
    471   1.74365  4.62322  3.48388  2.92240  2.81679  2.64537  2.97266  3.15625  2.65577  2.44960  3.72271  3.37259  4.09254  3.21308  3.28476  2.93979  2.74293  2.91150  5.18947  3.93084    904 a - - -
          2.68618  4.42225  2.77519  2.73123  3.46354  2.40513  3.72494  3.29354  2.67741  2.69355  4.24690  2.90347  2.73739  3.18146  2.89801  2.37887  2.77519  2.98518  4.58477  3.61503
          0.01323  4.72744  5.44979  0.61958  0.77255  1.01077  0.45246
    472   2.77383  5.18559  2.30618  2.50707  4.49216  3.56326  3.75396  3.48900  2.19973  3.11319  3.23105  3.04763  3.95560  2.25790  2.26028  2.55339  3.00483  3.55541  5.64158  3.59233    905 k - - -
          2.68618  4.42225  2.77519  2.73123  3.46354  2.40513  3.72494  3.29354  2.67741  2.69355  4.24690  2.90347  2.73739  3.18146  2.89801  2.37887  2.77519  2.98518  4.58477  3.61503
          0.01323  4.72744  5.44979  0.61958  0.77255  1.01077  0.45246
    473   2.57891  5.28750  2.33210  2.37107  4.63005  3.54754  2.68705  4.11505  2.02192  3.59161  4.32933  2.54897  3.09508  2.61882  2.97103  2.52132  2.77106  3.67688  5.72114  4.31032    906 k - - -
          2.68618  4.42225  2.77519  2.73123  3.46354  2.40513  3.72494  3.29354  2.67741  2.69355  4.24690  2.90347  2.73739  3.18146  2.89801  2.37887  2.77519  2.98518  4.58477  3.61503
          0.01323  4.72744  5.44979  0.61958  0.77255  1.01077  0.45246
    474   2.78572  4.32872  4.03322  3.12877  2.97377  3.84832  3.61937  2.54876  3.03720  1.29619  3.44008  3.39216  4.22082  3.61692  3.60582  3.12129  3.01747  2.58735  4.92026  2.90512    907 l - - -
          2.68618  4.42225  2.77519  2.73123  3.46354  2.40513  3.72494  3.29354  2.67741  2.69355  4.24690  2.90347  2.73739  3.18146  2.89801  2.37887  2.77519  2.98518  4.58477  3.61503
          0.01323  4.72744  5.44979  0.61958  0.77255  0.51242  0.91391
    475   2.35033  3.67330  3.73718  3.17061  3.71180  3.38940  4.09034  2.76435  3.12403  2.08513  3.67858  3.57218  4.20885  2.62455  3.47608  2.36967  1.84151  2.84625  5.15746  3.92394    908 t - - -
          2.68619  4.42238  2.77638  2.73175  3.46453  2.40561  3.72075  3.28815  2.67726  2.69322  4.24368  2.90413  2.73848  3.18040  2.89979  2.37994  2.77548  2.98371  4.58687  3.61396
          1.26509  0.33665  5.61962  2.03311  0.14033  0.74275  0.64589
    476   2.86745  4.34909  4.30594  3.72085  3.04437  3.96425  4.25005  2.34581  3.60214  2.12324  3.46382  3.43963  4.33361  3.82554  2.54915  2.57431  3.09935  2.60413  2.97365  1.92309    929 y - - -
          2.68618  4.42225  2.77519  2.73123  3.46354  2.40513  3.72494  3.29354  2.67741  2.69355  4.24690  2.90347  2.73739  3.18146  2.89801  2.37887  2.77519  2.98518  4.58477  3.61503
          0.36880  4.89727  1.20075  0.61958  0.77255  0.74275  0.64589
    477   2.71880  4.12034  4.51211  3.90863  2.56117  3.33350  4.19366  2.33044  3.72998  1.88130  3.23034  3.97445  4.23435  3.89249  3.79840  3.17430  2.47007  1.79206  3.03726  3.55635    930 v - - -
          2.68618  4.42225  2.77519  2.73123  3.46354  2.40513  3.72494  3.29354  2.67741  2.69355  4.24690  2.90347  2.73739  3.18146  2.89801  2.37887  2.77519  2.98518  4.58477  3.61503
          0.01591  4.54439  5.26674  0.61958  0.77255  1.20341  0.35692
    478   2.91878  5.24667  3.03632  2.60215  4.63786  1.56541  3.82501  4.07747  2.45957  3.58446  4.38319  2.48270  4.03888  2.61546  2.09473  2.90271  3.15863  3.68915  5.72240  4.38557    931 g - - -
          2.68618  4.42225  2.77519  2.73123  3.46354  2.40513  3.72494  3.29354  2.67741  2.69355  4.24690  2.90347  2.73739  3.18146  2.89801  2.37887  2.77519  2.98518  4.58477  3.61503
          0.01591  4.54439  5.26674  0.61958  0.77255  1.20341  0.35692
    479   2.72154  5.05974  3.04650  2.48754  4.34389  3.52179  3.71174  3.17245  1.88390  3.33651  3.58907  2.75930  3.91272  2.59941  2.65489  2.21593  2.47830  3.41744  5.52902  4.16425    932 k - - -
          2.68618  4.42225  2.77519  2.73123  3.46354  2.40513  3.72494  3.29354  2.67741  2.69355  4.24690  2.90347  2.73739  3.18146  2.89801  2.37887  2.77519  2.98518  4.58477  3.61503
          0.01591  4.54439  5.26674  0.61958  0.77255  1.20341  0.35692
    480   2.27903  3.11874  3.71811  2.55754  3.49731  3.71728  3.99507  2.11201  3.09013  2.36603  3.47641  3.51622  4.09982  3.37749  3.41025  2.47058  2.45534  2.61921  4.96333  3.74186    933 i - - -
          2.68618  4.42225  2.77519  2.73123  3.46354  2.40513  3.72494  3.29354  2.67741  2.69355  4.24690  2.90347  2.73739  3.18146  2.89801  2.37887  2.77519  2.98518  4.58477  3.61503
          0.01591  4.54439  5.26674  0.61958  0.77255  1.20341  0.35692
    481   3.02649  5.40868  2.82572  1.92260  4.76661  3.58636  3.89232  4.21486  2.08829  3.71989  4.53263  3.08291  1.41394  3.02986  3.00525  2.98265  3.27258  3.82472  5.86110  4.49375    934 p - - -
          2.68659  4.42106  2.77541  2.73165  3.46250  2.40554  3.72536  3.29228  2.67696  2.69326  4.24643  2.90388  2.73767  3.18188  2.89752  2.37911  2.77513  2.98499  4.58305  3.61544
          0.72873  0.66881  5.26674  1.10770  0.40095  0.88254  0.53398
    482   2.75318  4.86516  2.89919  2.65253  4.07973  3.60446  3.31725  3.08078  2.64232  2.43767  3.94327  2.61252  3.99344  2.67071  3.09390  2.05166  2.98466  2.38886  5.38493  4.06999    939 s - - -
          2.68618  4.42225  2.77519  2.73123  3.46354  2.40513  3.72494  3.29354  2.67741  2.69355  4.24690  2.90347  2.73739  3.18146  2.89801  2.37887  2.77519  2.98518  4.58477  3.61503
          0.01407  4.66677  5.38912  0.61958  0.77255  1.08287  0.41343
    483   4.11208  5.66037  4.79920  4.78321  5.61652  4.30802  5.72415  5.45907  4.92492  4.94804  6.06966  4.99071  0.14032  5.27821  5.01717  4.31661  4.61602  4.99498  6.50413  5.76546    940 P - - -
          2.68618  4.42225  2.77519  2.73123  3.46354  2.40513  3.72494  3.29354  2.67741  2.69355  4.24690  2.90347  2.73739  3.18146  2.89801  2.37887  2.77519  2.98518  4.58477  3.61503
          0.01407  4.66677  5.38912  0.61958  0.77255  1.08287  0.41343
    484   2.75581  4.30304  3.99530  3.41696  2.56640  2.96964  4.10189  2.05930  3.32773  2.50181  2.99798  3.70801  4.19041  3.58314  2.53913  2.38363  2.98780  2.56158  4.90377  2.84422    941 i - - -
          2.68618  4.42225  2.77519  2.73123  3.46354  2.40513  3.72494  3.29354  2.67741  2.69355  4.24690  2.90347  2.73739  3.18146  2.89801  2.37887  2.77519  2.98518  4.58477  3.61503
          0.10628  4.66677  2.39224  0.61958  0.77255  1.08287  0.41343
    485   2.39378  4.75090  3.26021  2.70504  3.98046  2.84791  3.83211  3.37265  2.67970  3.02278  3.86676  3.19219  3.98582  2.70662  2.61351  2.64585  2.22446  2.10050  5.31469  4.01953    942 v - - -
          2.68618  4.42225  2.77519  2.73123  3.46354  2.40513  3.72494  3.29354  2.67741  2.69355  4.24690  2.90347  2.73739  3.18146  2.89801  2.37887  2.77519  2.98518  4.58477  3.61503
          0.01542  4.57591  5.29825  0.61958  0.77255  1.17508  0.36932
    486   2.73956  5.20965  3.00012  2.17803  4.54474  3.12065  3.69543  4.01726  1.94373  3.18958  4.25488  2.98708  3.90649  2.33271  2.48625  2.22552  2.70792  3.59534  5.64476  4.24925    943 k - - -
          2.68618  4.42225  2.77519  2.73123  3.46354  2.40513  3.72494  3.29354  2.67741  2.69355  4.24690  2.90347  2.73739  3.18146  2.89801  2.37887  2.77519  2.98518  4.58477  3.61503
          0.01542  4.57591  5.29825  0.61958  0.77255  0.75652  0.63355
    487   2.79603  3.56678  3.58320  1.50877  3.73273  3.74817  4.00485  2.38821  2.98300  2.78528  2.67727  3.45234  4.13447  3.29942  3.35847  2.65665  3.03106  2.81776  5.16574  3.91955    944 e - - -
          2.68736  4.42372  2.77604  2.73127  3.46362  2.40596  3.72433  3.29065  2.67773  2.69241  4.24232  2.90345  2.73868  3.17837  2.89867  2.37975  2.77548  2.98536  4.57228  3.61650
          1.38381  0.39599  2.57221  1.89487  0.16292  0.64367  0.74520
    488   2.80511  5.02995  3.19240  2.63248  4.27895  2.94753  3.82612  3.69919  2.60549  3.29213  3.17955  3.15325  4.01821  1.93107  2.13114  2.61191  2.43982  3.36846  3.91832  4.18660    966 q - - -
          2.68618  4.42225  2.77519  2.73123  3.46354  2.40513  3.72494  3.29354  2.67741  2.69355  4.24690  2.90347  2.73739  3.18146  2.89801  2.37887  2.77519  2.98518  4.58477  3.61503
          0.20742  4.78414  1.72057  0.61958  0.77255  0.93378  0.49933
    489   2.82983  5.19230  2.56712  2.32041  3.69719  3.53030  3.80740  3.93592  2.61772  3.48490  4.27526  2.64168  1.56988  2.93924  3.11228  2.54436  3.07290  3.56009  5.67781  4.29142    967 p - - -
          2.68621  4.42228  2.77523  2.73126  3.46357  2.40516  3.72498  3.29357  2.67744  2.69325  4.24693  2.90350  2.73743  3.18121  2.89804  2.37890  2.77523  2.98522  4.58480  3.61506
          0.14989  2.00783  5.31423  0.23785  1.55267  0.64077  0.74841
    490   2.37569  3.97175  3.23264  2.67814  4.28301  3.61655  3.86798  3.70199  2.66474  3.30312  4.11301  3.18793  2.08228  2.52863  2.79860  2.47683  2.06212  3.36558  5.54241  4.20972    969 t - - -
          2.68618  4.42225  2.77519  2.73123  3.46354  2.40513  3.72494  3.29354  2.67741  2.69355  4.24690  2.90347  2.73739  3.18146  2.89801  2.37887  2.77519  2.98518  4.58477  3.61503
          0.01238  4.79353  5.51587  0.61958  0.77255  0.69388  0.69242
    491   2.33501  5.32331  2.36361  1.98707  4.65402  2.49412  3.81010  4.13105  2.56012  3.62404  4.37229  2.81171  4.00907  2.91365  3.05349  1.94518  3.07921  3.70717  4.25001  4.36236    970 s - - -
          2.68618  4.42225  2.77519  2.73123  3.46354  2.40513  3.72494  3.29354  2.67741  2.69355  4.24690  2.90347  2.73739  3.18146  2.89801  2.37887  2.77519  2.98518  4.58477  3.61503
          0.01159  4.85937  5.58171  0.61958  0.77255  0.81340  0.58582
    492   2.69405  5.24897  2.83975  2.54719  3.38674  3.60782  3.79851  4.02442  2.39599  3.54003  3.80493  2.89277  3.12224  2.52012  1.83805  2.28088  3.05199  3.62182  5.70177  3.56685    971 r - - -
          2.68618  4.42225  2.77519  2.73123  3.46354  2.40513  3.72494  3.29354  2.67741  2.69355  4.24690  2.90347  2.73739  3.18146  2.89801  2.37887  2.77519  2.98518  4.58477  3.61503
          0.01159  4.85937  5.58171  0.61958  0.77255  0.58988  0.80832
    493   2.99711  4.93617  3.56503  2.31237  3.91683  3.85959  4.00809  3.50605  2.26817  2.79818  4.02497  3.46248  4.24178  3.25900  3.17131  3.10475  3.22093  3.24701  1.35107  3.34110    972 w - - -
          2.68618  4.42225  2.77519  2.73123  3.46354  2.40513  3.72494  3.29354  2.67741  2.69355  4.24690  2.90347  2.73739  3.18146  2.89801  2.37887  2.77519  2.98518  4.58477  3.61503
          0.11239  4.92037  2.31254  0.61958  0.77255  0.69569  0.69061
    494   1.44333  4.75378  3.44202  2.88496  3.96706  3.69984  3.96734  3.34598  2.44332  3.01973  2.80094  3.35177  3.33616  3.19233  3.27182  2.39579  3.05506  2.76011  5.33777  4.06184    973 a - - -
          2.68618  4.42225  2.77519  2.73123  3.46354  2.40513  3.72494  3.29354  2.67741  2.69355  4.24690  2.90347  2.73739  3.18146  2.89801  2.37887  2.77519  2.98518  4.58477  3.61503
          0.01206  4.82003  5.54238  0.61958  0.77255  0.87927  0.53629
    495   2.88740  3.13230  4.65231  4.05411  3.37179  4.04274  4.37435  2.08122  3.88250  1.58917  3.37661  4.13824  4.40445  4.05222  3.96440  3.34885  1.63848  2.44077  4.92504  3.28690    974 l - - -
          2.68618  4.42225  2.77519  2.73123  3.46354  2.40513  3.72494  3.29354  2.67741  2.69355  4.24690  2.90347  2.73739  3.18146  2.89801  2.37887  2.77519  2.98518  4.58477  3.61503
          0.15644  4.82003  1.98957  0.61958  0.77255  0.87927  0.53629
    496   1.97099  4.96987  3.14210  1.90817  3.08650  3.58516  3.79656  3.25694  2.59697  3.23313  4.04496  2.48103  3.09410  2.94574  3.06178  2.79408  2.99510  3.30486  5.47505  4.13733    975 e - - -
          2.68618  4.42225  2.77519  2.73123  3.46354  2.40513  3.72494  3.29354  2.67741  2.69355  4.24690  2.90347  2.73739  3.18146  2.89801  2.37887  2.77519  2.98518  4.58477  3.61503
          0.01392  4.67750  5.39985  0.61958  0.77255  1.07080  0.41967
    497   2.22336  3.31786  4.28621  3.70016  3.03977  3.88402  4.20675  2.28130  3.57520  2.12074  3.36276  3.88996  4.25841  3.78950  3.74397  1.68197  3.01191  2.30165  4.87214  3.68164    976 s - - -
          2.68618  4.42225  2.77519  2.73123  3.46354  2.40513  3.72494  3.29354  2.67741  2.69355  4.24690  2.90347  2.73739  3.18146  2.89801  2.37887  2.77519  2.98518  4.58477  3.61503
          0.01392  4.67750  5.39985  0.61958  0.77255  1.07080  0.41967
    498   2.42270  5.18176  3.38187  2.78239  4.49560  3.74065  3.84918  3.89176  2.40228  2.70793  4.26167  3.26677  4.12285  1.93967  1.48166  2.99189  3.18947  3.56279  5.61223  4.32746    977 r - - -
          2.68618  4.42225  2.77519  2.73123  3.46354  2.40513  3.72494  3.29354  2.67741  2.69355  4.24690  2.90347  2.73739  3.18146  2.89801  2.37887  2.77519  2.98518  4.58477  3.61503
          0.01392  4.67750  5.39985  0.61958  0.77255  1.07080  0.41967
    499   2.76072  4.19712  4.38666  3.79181  2.38698  3.88805  4.20096  1.97723  3.64400  2.38825  2.50648  3.43219  4.25534  2.93651  3.76983  2.76557  2.99281  2.26410  2.89870  3.62369    978 i - - -
          2.68618  4.42225  2.77519  2.73123  3.46354  2.40513  3.72494  3.29354  2.67741  2.69355  4.24690  2.90347  2.73739  3.18146  2.89801  2.37887  2.77519  2.98518  4.58477  3.61503
          0.01392  4.67750  5.39985  0.61958  0.77255  1.07080  0.41967
    500   2.75753  4.81583  2.66171  2.49144  4.01751  2.61130  3.83830  2.81710  2.68460  2.61025  3.89823  3.19507  4.01055  3.02503  3.12821  2.58094  2.40793  3.12682  5.34573  2.58662    979 t - - -
          2.68618  4.42225  2.77519  2.73123  3.46354  2.40513  3.72494  3.29354  2.67741  2.69355  4.24690  2.90347  2.73739  3.18146  2.89801  2.37887  2.77519  2.98518  4.58477  3.61503
          0.01392  4.67750  5.39985  0.61958  0.77255  1.07080  0.41967
    501   2.75535  5.01213  2.64733  2.56519  3.12049  3.57443  2.23948  3.22659  2.36742  3.27776  4.07807  3.09138  3.51435  2.71782  3.03088  2.57265  2.46250  3.11334  5.50334  4.15502    980 h - - -
          2.68618  4.42225  2.77519  2.73123  3.46354  2.40513  3.72494  3.29354  2.67741  2.69355  4.24690  2.90347  2.73739  3.18146  2.89801  2.37887  2.77519  2.98518  4.58477  3.61503
          0.01392  4.67750  5.39985  0.61958  0.77255  1.07080  0.41967
    502   2.76994  4.36519  3.88412  3.31100  2.77069  2.62400  4.06652  2.63077  3.23756  2.56576  3.47481  3.64175  4.17914  2.50487  3.52431  3.06782  2.47483  2.62896  2.63379  2.67565    981 t - - -
          2.68618  4.42225  2.77519  2.73123  3.46354  2.40513  3.72494  3.29354  2.67741  2.69355  4.24690  2.90347  2.73739  3.18146  2.89801  2.37887  2.77519  2.98518  4.58477  3.61503
          0.13953  4.67750  2.11254  0.61958  0.77255  0.42233  1.06572
    503   2.81514  4.91979  3.27791  2.22608  4.12975  3.66800  2.73876  3.53492  2.70304  2.18590  3.13254  3.22571  3.45148  2.29867  3.15108  2.87780  3.04628  3.23758  5.43775  2.70742    982 l - - -
          2.68427  4.42333  2.77601  2.73165  3.46206  2.40713  3.72520  3.29388  2.67902  2.69012  4.24831  2.90479  2.73573  3.18261  2.89792  2.37915  2.77472  2.98500  4.58702  3.61391
          1.07899  0.42135  5.54696  2.25138  0.11122  0.87195  0.54152
    504   2.92037  5.29428  3.23505  2.65587  4.62677  3.69047  3.83280  4.06614  1.74639  3.09012  4.34996  3.17778  4.07526  2.69334  2.06016  2.49145  1.91439  3.68066  5.71668  4.36986   1003 k - - -
          2.68618  4.42225  2.77519  2.73123  3.46354  2.40513  3.72494  3.29354  2.67741  2.69355  4.24690  2.90347  2.73739  3.18146  2.89801  2.37887  2.77519  2.98518  4.58477  3.61503
          0.13157  4.82461  2.16063  0.61958  0.77255  0.87195  0.54152
    505   2.95585  4.38756  3.48436  3.90887  2.20322  4.04430  2.95576  2.54179  3.77080  1.89908  3.50630  4.02326  4.40513  3.94491  3.90411  3.34136  3.18646  2.65571  2.26054  2.27841   1004 l - - -
          2.68618  4.42225  2.77519  2.73123  3.46354  2.40513  3.72494  3.29354  2.67741  2.69355  4.24690  2.90347  2.73739  3.18146  2.89801  2.37887  2.77519  2.98518  4.58477  3.61503
          0.08797  4.70656  2.58789  0.61958  0.77255  1.03668  0.43793
    506   2.75561  3.43691  4.19362  3.60672  3.33967  3.85407  4.15591  2.11873  3.48040  1.69312  2.90050  3.82500  4.22342  3.71230  2.36762  2.56354  2.98800  2.47396  4.85231  3.66020   1005 l - - -
          2.68618  4.42225  2.77519  2.73123  3.46354  2.40513  3.72494  3.29354  2.67741  2.69355  4.24690  2.90347  2.73739  3.18146  2.89801  2.37887  2.77519  2.98518  4.58477  3.61503
          0.01455  4.63314  5.35548  0.61958  0.77255  1.11899  0.39543
    507   3.16517  5.37228  3.16411  2.82081  4.80200  3.74172  3.99322  4.22360  2.07027  3.72965  4.57958  3.30727  1.05389  2.63858  2.82077  3.15982  3.40993  3.86430  5.84994  4.56948   1006 p - - -
          2.68601  4.42226  2.77521  2.73124  3.46355  2.40514  3.72496  3.29355  2.67742  2.69356  4.24691  2.90348  2.73741  3.18147  2.89802  2.37888  2.77521  2.98519  4.58478  3.61504
          0.06038  2.92114  5.35548  0.38740  1.13576  0.79223  0.60300
    508   2.41324  5.19911  2.46074  1.89865  4.50750  2.49178  3.76149  3.57572  2.51337  3.24662  4.25037  3.05186  3.96202  2.70337  2.99937  2.53910  2.85447  2.92839  5.65511  4.26737   1008 e - - -
          2.68726  4.41729  2.77536  2.73116  3.46310  2.40698  3.71986  3.29129  2.67833  2.69322  4.24912  2.90297  2.73673  3.18140  2.89933  2.37967  2.77491  2.98395  4.58440  3.61383
          1.39605  0.39545  2.53764  2.28710  0.10710  0.98406  0.46807
    509   2.53442  4.33470  4.04607  3.47358  3.47330  3.85327  4.16854  2.05068  3.03377  2.53431  3.46235  3.76081  3.37082  3.64266  3.63314  3.13343  2.10116  1.61997  4.97623  3.77191   1028 v - - -
          2.68618  4.42225  2.77519  2.73123  3.46354  2.40513  3.72494  3.29354  2.67741  2.69355  4.24690  2.90347  2.73739  3.18146  2.89801  2.37887  2.77519  2.98518  4.58477  3.61503
          0.14210  4.67018  2.09483  0.61958  0.77255  1.07906  0.41539
    510   2.72809  4.74856  3.26249  2.70013  2.95574  3.14250  3.81217  3.34277  2.41214  2.99334  3.84107  3.18776  3.98618  3.00834  1.85715  2.41878  2.96031  2.56428  5.28491  3.99352   1029 r - - -
          2.68618  4.42225  2.77519  2.73123  3.46354  2.40513  3.72494  3.29354  2.67741  2.69355  4.24690  2.90347  2.73739  3.18146  2.89801  2.37887  2.77519  2.98518  4.58477  3.61503
          0.01592  4.54401  5.26635  0.61958  0.77255  1.20375  0.35677
    511   2.05388  4.89190  3.13965  2.58252  4.14138  3.54772  3.76264  3.55301  2.11201  2.81282  3.97961  3.09538  2.57846  2.91761  2.87652  2.38863  2.95156  2.95211  5.41071  4.08350   1030 a - - -
          2.68619  4.42226  2.77521  2.73124  3.46355  2.40514  3.72496  3.29355  2.67742  2.69356  4.24691  2.90348  2.73741  3.18148  2.89802  2.37888  2.77521  2.98520  4.58343  3.61504
          0.07114  2.75668  5.26635  0.37412  1.16442  0.98023  0.47036
    512   2.76863  5.19864  1.69972  2.46933  4.50085  3.53301  2.79710  3.55273  2.35795  3.48778  4.25015  3.01288  3.93583  2.32390  2.96924  2.74411  3.00076  3.57198  5.64328  3.46258   1032 d - - -
          2.68597  4.42238  2.77496  2.73136  3.46367  2.40525  3.72507  3.29300  2.67739  2.69368  4.24702  2.90338  2.73740  3.18126  2.89813  2.37884  2.77532  2.98531  4.58490  3.61516
          0.62619  0.77517  5.34906  0.08866  2.46698  1.12562  0.39223
    513   2.32952  4.61589  2.78283  2.84905  3.78132  3.66100  3.89623  2.93109  2.59474  1.80104  3.71148  3.30894  3.08324  3.14758  3.22744  2.88956  2.80115  2.52950  5.17868  3.91425   1034 l - - -
          2.68618  4.42225  2.77519  2.73123  3.46354  2.40513  3.72494  3.29354  2.67741  2.69355  4.24690  2.90347  2.73739  3.18146  2.89801  2.37887  2.77519  2.98518  4.58477  3.61503
          0.05809  4.62671  3.06505  0.61958  0.77255  0.90894  0.51576
    514   2.75437  4.85986  3.21883  2.37085  4.07398  3.60717  3.81546  3.47587  2.32320  2.45847  3.93825  3.16470  3.99514  2.98838  2.58396  2.09208  2.56085  2.83258  3.44349  4.06693   1035 s - - -
          2.68618  4.42225  2.77519  2.73123  3.46354  2.40513  3.72494  3.29354  2.67741  2.69355  4.24690  2.90347  2.73739  3.18146  2.89801  2.37887  2.77519  2.98518  4.58477  3.61503
          0.01415  4.66090  5.38324  0.61958  0.77255  0.96519  0.47950
    515   2.88580  5.35422  2.19753  2.53985  4.71166  3.60627  3.79236  4.17886  1.46826  3.65018  4.40889  3.07853  4.01641  2.89829  2.19145  2.37815  3.11378  3.75547  5.76897  4.38685   1036 k - - -
          2.68618  4.42225  2.77519  2.73123  3.46354  2.40513  3.72494  3.29354  2.67741  2.69355  4.24690  2.90347  2.73739  3.18146  2.89801  2.37887  2.77519  2.98518  4.58477  3.61503
          0.01360  4.70059  5.42293  0.61958  0.77255  0.91266  0.51326
    516   2.77761  5.19831  2.84823  2.24944  4.50788  3.56572  2.78692  3.34482  2.50570  3.07194  3.22883  3.04850  3.40311  2.17743  2.26776  2.75800  2.83991  3.56975  5.65262  4.26467   1037 q - - -
          2.68618  4.42225  2.77519  2.73123  3.46354  2.40513  3.72494  3.29354  2.67741  2.69355  4.24690  2.90347  2.73739  3.18146  2.89801  2.37887  2.77519  2.98518  4.58477  3.61503
          0.01305  4.74103  5.46337  0.61958  0.77255  0.75689  0.63322
    517   2.94869  5.28013  3.14581  2.66238  4.60735  3.67990  3.88932  4.04461  2.24342  3.57724  4.36987  2.65169  1.36846  2.48294  2.99552  2.93882  3.18204  3.18659  5.74582  4.39555   1038 p - - -
          2.68618  4.42225  2.77519  2.73123  3.46354  2.40513  3.72494  3.29354  2.67741  2.69355  4.24690  2.90347  2.73739  3.18146  2.89801  2.37887  2.77519  2.98518  4.58477  3.61503
          0.01213  4.81369  5.53603  0.61958  0.77255  0.88927  0.52925
    518   2.87723  4.25872  4.76368  4.15550  2.63507  4.04380  4.36911  1.76674  3.95900  1.46589  3.32566  4.17973  4.40082  4.09876  3.99327  2.50483  3.10893  2.16361  4.02407  3.69182   1039 l - - -
          2.68618  4.42225  2.77519  2.73123  3.46354  2.40513  3.72494  3.29354  2.67741  2.69355  4.24690  2.90347  2.73739  3.18146  2.89801  2.37887  2.77519  2.98518  4.58477  3.61503
          0.01213  4.81369  5.53603  0.61958  0.77255  0.88927  0.52925
    519   2.80786  5.18073  2.85006  2.27372  4.47260  3.60145  3.79753  2.82712  2.55845  3.46309  4.23636  2.58017  2.24310  2.41042  3.04053  2.79845  2.55149  2.92083  5.64688  4.27021   1040 p - - -
          2.68618  4.42225  2.77519  2.73123  3.46354  2.40513  3.72494  3.29354  2.67741  2.69355  4.24690  2.90347  2.73739  3.18146  2.89801  2.37887  2.77519  2.98518  4.58477  3.61503
          0.01213  4.81369  5.53603  0.61958  0.77255  0.88927  0.52925
    520   2.32530  5.24200  2.47185  1.77815  3.73858  2.40245  3.79090  4.01628  2.54457  3.53299  4.29310  2.89640  3.99025  2.90034  3.03246  2.79257  2.80234  3.61442  5.69600  3.26573   1041 e - - -
          2.68625  4.42233  2.77490  2.73069  3.46361  2.40520  3.72502  3.29362  2.67748  2.69362  4.24697  2.90354  2.73725  3.18154  2.89808  2.37894  2.77527  2.98526  4.58484  3.61511
          0.32535  1.45495  3.11641  0.13422  2.07467  0.88927  0.52925
    521   1.81385  5.00921  2.85209  1.90698  3.13403  3.61750  3.82153  3.67115  2.61775  3.26988  3.79240  3.14408  4.00835  2.73345  3.08383  2.82057  2.76339  2.83722  5.50897  4.16962   1043 a - - -
          2.68618  4.42225  2.77519  2.73123  3.46354  2.40513  3.72494  3.29354  2.67741  2.69355  4.24690  2.90347  2.73739  3.18146  2.89801  2.37887  2.77519  2.98518  4.58477  3.61503
          0.01265  4.77248  5.49482  0.61958  0.77255  0.95048  0.48867
    522   2.79758  3.15793  4.03953  3.46186  3.46209  2.99952  3.46773  2.81015  3.37317  1.82498  3.00443  3.75196  2.02441  3.62847  3.62413  3.13014  2.81028  2.44561  4.95343  3.74995   1044 l - - -
          2.68618  4.42225  2.77519  2.73123  3.46354  2.40513  3.72494  3.29354  2.67741  2.69355  4.24690  2.90347  2.73739  3.18146  2.89801  2.37887  2.77519  2.98518  4.58477  3.61503
          0.01265  4.77248  5.49482  0.61958  0.77255  0.80760  0.59046
    523   2.46719  2.57719  4.42605  3.83634  3.38360  2.92763  4.27366  2.49284  3.69529  2.01096  3.39830  3.98430  4.31521  3.89374  3.83248  3.01169  2.00159  1.97096  4.90038  3.71386   1045 v - - -
          2.68643  4.42250  2.77545  2.73127  3.46379  2.40475  3.72520  3.29319  2.67766  2.69380  4.24715  2.90372  2.73698  3.18172  2.89803  2.37888  2.77431  2.98519  4.58502  3.61528
          0.24683  1.53812  5.53603  1.19226  0.36174  0.60285  0.79241
    524   2.41880  4.26256  4.82498  4.21294  2.32241  4.05471  4.37809  1.76232  4.00375  1.77749  3.35964  4.20768  4.41539  4.13578  4.01926  3.36578  3.11854  2.21426  2.99368  2.92985   1050 i - - -
          2.68618  4.42225  2.77519  2.73123  3.46354  2.40513  3.72494  3.29354  2.67741  2.69355  4.24690  2.90347  2.73739  3.18146  2.89801  2.37887  2.77519  2.98518  4.58477  3.61503
          0.01115  4.89727  5.61962  0.61958  0.77255  0.74275  0.64589
    525   2.48580  3.76136  4.54048  3.97426  1.69998  4.06634  4.27182  2.89771  3.83414  2.62539  3.56937  4.09369  3.02853  4.01975  3.96974  3.37261  3.22665  2.70711  4.79088  1.50523   1051 y - - -
          2.68618  4.42225  2.77519  2.73123  3.46354  2.40513  3.72494  3.29354  2.67741  2.69355  4.24690  2.90347  2.73739  3.18146  2.89801  2.37887  2.77519  2.98518  4.58477  3.61503
          0.01115  4.89727  5.61962  0.61958  0.77255  0.74275  0.64589
    526   2.90441  5.06731  3.35937  2.79880  4.37843  3.71405  3.94647  3.78489  2.33050  3.38435  4.20329  3.29487  4.12634  3.09989  2.55419  2.30671  1.28486  3.02101  5.61518  4.30278   1052 t - - -
          2.68618  4.42225  2.77519  2.73123  3.46354  2.40513  3.72494  3.29354  2.67741  2.69355  4.24690  2.90347  2.73739  3.18146  2.89801  2.37887  2.77519  2.98518  4.58477  3.61503
          0.07520  4.89727  2.73375  0.61958  0.77255  0.74275  0.64589
    527   4.35525  6.33519  0.18046  3.44436  5.92275  4.26135  5.17274  5.80302  4.47296  5.23734  6.31762  4.02093  4.96853  4.46855  5.04235  4.26776  4.73288  5.36050  6.83752  5.75250   1053 D - - -
          2.68618  4.42225  2.77519  2.73123  3.46354  2.40513  3.72494  3.29354  2.67741  2.69355  4.24690  2.90347  2.73739  3.18146  2.89801  2.37887  2.77519  2.98518  4.58477  3.61503
          0.01189  4.83396  5.55631  0.61958  0.77255  0.85673  0.55260
    528   2.54208  4.97415  3.38355  3.08380  4.74823  0.91774  2.67322  4.21214  3.21599  3.82011  4.63779  3.49827  2.76362  3.54095  3.62869  2.99727  3.28785  3.75024  6.02158  4.71315   1054 g - - -
          2.68618  4.42225  2.77519  2.73123  3.46354  2.40513  3.72494  3.29354  2.67741  2.69355  4.24690  2.90347  2.73739  3.18146  2.89801  2.37887  2.77519  2.98518  4.58477  3.61503
          0.01189  4.83396  5.55631  0.61958  0.77255  0.85673  0.55260
    529   2.27136  5.31646  2.47849  2.58999  4.72707  2.44476  3.91710  4.20194  2.70591  3.71184  4.47562  3.13080  4.06416  2.42853  3.20309  1.46684  3.16343  3.77127  5.86806  4.46618   1055 s - - -
          2.68618  4.42225  2.77519  2.73123  3.46354  2.40513  3.72494  3.29354  2.67741  2.69355  4.24690  2.90347  2.73739  3.18146  2.89801  2.37887  2.77519  2.98518  4.58477  3.61503
          0.01189  4.83396  5.55631  0.61958  0.77255  0.85673  0.55260
    530   2.18318  5.20611  3.11169  2.55889  4.51399  3.60480  3.80344  3.96919  1.98534  3.49977  4.26723  2.55007  3.46351  2.91719  3.03977  1.98032  2.41692  3.57884  5.67421  3.53569   1056 s - - -
          2.68696  4.42303  2.77553  2.73127  3.46373  2.40525  3.72523  3.29291  2.67658  2.69404  4.24594  2.90297  2.73730  3.18126  2.89761  2.37904  2.77470  2.98548  4.58554  3.61526
          0.88635  0.81686  1.92398  1.57327  0.23239  0.85673  0.55260
    531   1.91068  4.89015  3.22105  2.67229  4.15477  3.21513  3.84208  3.56116  2.65509  2.53471  4.00848  2.21035  4.00263  3.00804  2.76899  2.81729  2.27403  3.24671  5.44462  4.12698   1068 a - - -
          2.68618  4.42225  2.77519  2.73123  3.46354  2.40513  3.72494  3.29354  2.67741  2.69355  4.24690  2.90347  2.73739  3.18146  2.89801  2.37887  2.77519  2.98518  4.58477  3.61503
          0.12032  4.68062  2.26249  0.61958  0.77255  1.06723  0.42153
    532   2.37817  4.82480  3.29568  3.08586  4.78305  0.83068  4.34523  4.19978  2.56041  3.83247  4.66993  3.45327  4.11968  3.55692  3.50170  2.91422  3.22630  3.70240  6.02603  4.76384   1069 g - - -
          2.68618  4.42225  2.77519  2.73123  3.46354  2.40513  3.72494  3.29354  2.67741  2.69355  4.24690  2.90347  2.73739  3.18146  2.89801  2.37887  2.77519  2.98518  4.58477  3.61503
          0.01542  4.57572  5.29807  0.61958  0.77255  1.17526  0.36924
    533   2.29219  4.74946  3.24710  2.33757  3.94599  3.09644  3.81407  3.33730  2.66777  2.55988  2.39815  3.18084  3.70041  3.00984  2.62484  2.81148  2.57158  3.05766  5.28547  3.98986   1070 a - - -
          2.68618  4.42225  2.77519  2.73123  3.46354  2.40513  3.72494  3.29354  2.67741  2.69355  4.24690  2.90347  2.73739  3.18146  2.89801  2.37887  2.77519  2.98518  4.58477  3.61503
          0.01542  4.57572  5.29807  0.61958  0.77255  0.73578  0.65225
    534   1.75999  4.72572  3.46407  2.95455  4.07309  1.62672  4.04908  2.66177  2.94394  3.12708  3.98434  3.38994  3.44711  2.89509  3.35062  2.90718  3.06561  3.15325  5.43862  4.16707   1071 g - - -
          2.68642  4.42290  2.77493  2.73238  3.46399  2.40594  3.72461  3.29029  2.67749  2.69383  4.24759  2.90406  2.73771  3.18025  2.89828  2.38030  2.77558  2.98238  4.57758  3.61372
          0.92449  0.51242  5.46701  2.11967  0.12791  0.28851  1.38381
    535   1.40491  4.46031  4.28049  3.70716  3.60692  3.99647  4.34965  2.40468  3.61028  2.34231  3.60153  3.95850  4.39217  3.85450  3.83843  2.22570  2.54130  2.13165  5.11465  3.91543   1089 a - - -
          2.68618  4.42225  2.77519  2.73123  3.46354  2.40513  3.72494  3.29354  2.67741  2.69355  4.24690  2.90347  2.73739  3.18146  2.89801  2.37887  2.77519  2.98518  4.58477  3.61503
          0.01010  4.99581  5.71815  0.61958  0.77255  0.51488  0.91024
    536   2.23033  4.46578  4.08033  3.50394  3.58065  2.80441  3.47891  2.09940  3.42398  2.52367  2.62238  3.81488  4.32159  3.68619  2.96855  2.55011  2.85703  2.53090  5.06670  2.60755   1090 i - - -
          2.68618  4.42225  2.77519  2.73123  3.46354  2.40513  3.72494  3.29354  2.67741  2.69355  4.24690  2.90347  2.73739  3.18146  2.89801  2.37887  2.77519  2.98518  4.58477  3.61503
          0.01010  4.99581  5.71815  0.61958  0.77255  0.51488  0.91024
    537   2.75028  5.03996  3.30668  2.05256  4.26686  3.72126  3.92843  2.56690  2.74076  3.29334  4.11428  3.12833  2.73607  2.80804  3.19928  2.17148  2.79917  3.04095  5.55096  2.58184   1091 e - - -
          2.68618  4.42225  2.77519  2.73123  3.46354  2.40513  3.72494  3.29354  2.67741  2.69355  4.24690  2.90347  2.73739  3.18146  2.89801  2.37887  2.77519  2.98518  4.58477  3.61503
          0.01010  4.99581  5.71815  0.61958  0.77255  0.51488  0.91024
    538   2.66996  4.29474  4.80445  4.19391  3.07959  4.07183  4.40156  1.97070  3.99395  1.44507  3.40897  4.21133  4.43560  3.41237  4.02639  3.38023  2.64707  2.09572  2.92426  3.41450   1092 l - - -
          2.68618  4.42225  2.77519  2.73123  3.46354  2.40513  3.72494  3.29354  2.67741  2.69355  4.24690  2.90347  2.73739  3.18146  2.89801  2.37887  2.77519  2.98518  4.58477  3.61503
          0.01010  4.99581  5.71815  0.61958  0.77255  0.51488  0.91024
    539   2.39529  5.22061  3.24336  2.76576  4.69362  2.68731  4.02973  4.14819  2.81394  3.69442  4.47076  2.22152  1.54443  2.84189  3.28944  2.93802  2.45096  3.73096  5.87639  4.50906   1093 p - - -
          2.68618  4.42225  2.77519  2.73123  3.46354  2.40513  3.72494  3.29354  2.67741  2.69355  4.24690  2.90347  2.73739  3.18146  2.89801  2.37887  2.77519  2.98518  4.58477  3.61503
          0.01010  4.99581  5.71815  0.61958  0.77255  0.51488  0.91024
    540   2.35051  5.38290  2.33114  2.04031  4.72457  3.09757  3.24587  3.19595  2.24195  3.68674  4.42471  2.51548  4.04541  2.93790  3.07044  2.16046  3.11029  3.77176  5.81742  4.40772   1094 e - - -
          2.68618  4.42225  2.77519  2.73123  3.46354  2.40513  3.72494  3.29354  2.67741  2.69355  4.24690  2.90347  2.73739  3.18146  2.89801  2.37887  2.77519  2.98518  4.58477  3.61503
          0.31705  4.99581  1.32825  0.61958  0.77255  0.51488  0.91024
    541   2.77252  5.17088  3.06098  2.50847  4.47781  3.55906  2.56188  3.93346  2.49506  3.45946  4.22633  2.42306  3.95314  2.53156  2.69661  2.31856  2.04296  3.27717  5.62932  4.24885   1095 t - - -
          2.68681  4.42197  2.77549  2.73147  3.46280  2.40511  3.72571  3.29330  2.67641  2.69417  4.24767  2.90369  2.73795  3.18076  2.89621  2.37964  2.77512  2.98481  4.58430  3.61474
          1.34054  0.54017  1.86018  1.44021  0.27034  1.05350  0.42881
    542   2.72762  5.06062  3.03524  2.02556  4.34385  3.52104  2.95726  3.78401  2.09713  2.50547  4.12081  3.02021  3.91519  2.83833  2.92968  2.50747  2.34348  3.41816  5.52974  4.16663   1105 e - - -
          2.68618  4.42225  2.77519  2.73123  3.46354  2.40513  3.72494  3.29354  2.67741  2.69355  4.24690  2.90347  2.73739  3.18146  2.89801  2.37887  2.77519  2.98518  4.58477  3.61503
          0.01617  4.52854  5.25088  0.61958  0.77255  1.09378  0.40789
    543   2.56476  5.17011  2.94139  1.69244  4.53296  2.79189  3.76190  3.99929  2.53451  3.51719  4.28189  2.80604  2.54916  2.87719  3.02515  2.56269  2.54196  3.58648  5.68055  4.28721   1106 e - - -
          2.68618  4.42225  2.77519  2.73123  3.46354  2.40513  3.72494  3.29354  2.67741  2.69355  4.24690  2.90347  2.73739  3.18146  2.89801  2.37887  2.77519  2.98518  4.58477  3.61503
          0.01545  4.57338  5.29572  0.61958  0.77255  0.45530  1.00582
    544   2.83403  5.06973  2.88492  2.09825  2.31620  2.15169  3.85902  3.74082  2.65203  3.11073  4.13839  3.17630  3.16384  3.00205  3.12056  2.68325  2.82017  3.40739  5.56584  3.77592   1107 e - - -
          2.68618  4.42225  2.77519  2.73123  3.46354  2.40513  3.72494  3.29354  2.67741  2.69355  4.24690  2.90347  2.73739  3.18146  2.89801  2.37887  2.77519  2.98518  4.58477  3.61503
          0.01139  4.87639  5.59873  0.61958  0.77255  0.78262  0.61102
    545   2.57315  4.67190  3.59203  3.03448  3.87494  2.98942  4.05166  2.44911  3.00434  2.94013  3.81501  2.88909  3.58014  3.32221  3.39536  2.56757  1.56605  2.55297  5.28352  4.02915   1108 t - - -
          2.68618  4.42225  2.77519  2.73123  3.46354  2.40513  3.72494  3.29354  2.67741  2.69355  4.24690  2.90347  2.73739  3.18146  2.89801  2.37887  2.77519  2.98518  4.58477  3.61503
          0.01139  4.87639  5.59873  0.61958  0.77255  0.36803  1.17798
    546   2.12190  5.10622  3.43314  2.91264  4.68277  3.67195  4.11392  4.12103  1.91273  3.69121  4.47727  3.38681  4.17155  3.25347  3.31957  1.55891  1.80941  3.69816  5.88446  4.55031   1109 s - - -
          2.68618  4.42225  2.77519  2.73123  3.46354  2.40513  3.72494  3.29354  2.67741  2.69355  4.24690  2.90347  2.73739  3.18146  2.89801  2.37887  2.77519  2.98518  4.58477  3.61503
          0.01010  4.99581  5.71815  0.61958  0.77255  0.51488  0.91024
    547   1.43157  3.43222  3.43187  2.87257  4.10556  3.76097  3.14623  3.49602  2.84996  3.15066  3.99832  2.61067  3.62756  3.19184  2.65846  2.98100  3.12199  2.50352  5.44927  4.15689   1110 a - - -
          2.68618  4.42225  2.77519  2.73123  3.46354  2.40513  3.72494  3.29354  2.67741  2.69355  4.24690  2.90347  2.73739  3.18146  2.89801  2.37887  2.77519  2.98518  4.58477  3.61503
          0.01010  4.99581  5.71815  0.61958  0.77255  0.51488  0.91024
    548   3.51648  5.84025  3.42465  2.41728  5.27651  4.04757  4.15823  4.67936  2.58384  4.09252  4.93043  3.52801  4.48742  0.72401  2.36115  3.46162  3.71462  4.30536  6.13544  4.87517   1111 q - - -
          2.68618  4.42225  2.77519  2.73123  3.46354  2.40513  3.72494  3.29354  2.67741  2.69355  4.24690  2.90347  2.73739  3.18146  2.89801  2.37887  2.77519  2.98518  4.58477  3.61503
          0.06790  4.99581  2.83228  0.61958  0.77255  0.51488  0.91024
    549   2.85369  5.17997  2.61965  2.62721  3.72432  3.65907  3.45190  3.89611  1.91889  3.03698  3.27737  3.16043  4.05052  1.86707  3.10106  2.85545  2.80489  2.77041  5.65608  4.29120   1112 q - - -
          2.68618  4.42225  2.77519  2.73123  3.46354  2.40513  3.72494  3.29354  2.67741  2.69355  4.24690  2.90347  2.73739  3.18146  2.89801  2.37887  2.77519  2.98518  4.58477  3.61503
          0.01070  4.93861  5.66095  0.61958  0.77255  0.65605  0.73167
    550   1.46125  4.74431  3.60840  3.06245  4.00522  2.92535  4.10808  3.36742  3.03796  2.40949  3.93379  2.15216  4.19021  3.36035  3.43681  3.01318  2.79294  2.57401  5.39931  4.13856   1113 a - - -
          2.68618  4.42225  2.77519  2.73123  3.46354  2.40513  3.72494  3.29354  2.67741  2.69355  4.24690  2.90347  2.73739  3.18146  2.89801  2.37887  2.77519  2.98518  4.58477  3.61503
          0.01070  4.93861  5.66095  0.61958  0.77255  0.42993  1.05141
    551   2.91859  5.38440  2.45199  1.23058  4.70028  3.67152  3.87878  4.18091  2.52480  3.67923  4.43292  3.14516  4.07826  2.55027  3.12088  2.88622  3.15156  3.76382  3.59501  3.12209   1114 e - - -
          2.68646  4.42253  2.77548  2.73092  3.46382  2.40541  3.72523  3.29382  2.67725  2.69326  4.24509  2.90304  2.73768  3.18082  2.89829  2.37915  2.77486  2.98546  4.58505  3.61420
          0.27319  1.75294  2.72127  1.31043  0.31431  0.51488  0.91024
    552   2.68716  2.75129  4.74912  4.14956  3.44590  4.12759  4.46586  1.86370  3.95990  1.18765  3.43868  4.22944  4.48836  4.13914  3.04593  3.43698  3.20461  2.49241  5.01241  3.83692   1120 l - - -
          2.68618  4.42225  2.77519  2.73123  3.46354  2.40513  3.72494  3.29354  2.67741  2.69355  4.24690  2.90347  2.73739  3.18146  2.89801  2.37887  2.77519  2.98518  4.58477  3.61503
          0.03735  4.93126  3.52534  0.61958  0.77255  0.67229  0.71445
    553   2.19665  4.65766  3.60588  3.04069  3.41609  3.79688  4.03700  2.87439  2.47501  2.03306  2.71368  3.47954  4.17849  2.33852  2.60932  3.03145  3.08295  2.82648  5.22715  3.97690   1121 l - - -
          2.68618  4.42225  2.77519  2.73123  3.46354  2.40513  3.72494  3.29354  2.67741  2.69355  4.24690  2.90347  2.73739  3.18146  2.89801  2.37887  2.77519  2.98518  4.58477  3.61503
          0.01107  4.90498  5.62733  0.61958  0.77255  0.62216  0.76956
    554   1.18615  5.20876  3.20103  2.26599  4.62626  3.18966  3.97386  4.07376  2.74302  3.62327  4.40598  3.23692  4.11226  3.10296  2.66852  2.27514  3.17356  3.67531  5.80933  4.44648   1122 a - - -
          2.68618  4.42225  2.77519  2.73123  3.46354  2.40513  3.72494  3.29354  2.67741  2.69355  4.24690  2.90347  2.73739  3.18146  2.89801  2.37887  2.77519  2.98518  4.58477  3.61503
          0.01078  4.93126  5.65361  0.61958  0.77255  0.67229  0.71445
    555   3.05460  4.41891  4.95808  4.35686  2.41469  4.24930  4.59035  1.71170  4.16714  1.45198  3.43453  4.38861  4.59280  4.30299  4.20260  2.50374  3.28742  1.90960  5.07316  3.90263   1123 l - - -
          2.68618  4.42225  2.77519  2.73123  3.46354  2.40513  3.72494  3.29354  2.67741  2.69355  4.24690  2.90347  2.73739  3.18146  2.89801  2.37887  2.77519  2.98518  4.58477  3.61503
          0.01078  4.93126  5.65361  0.61958  0.77255  0.67229  0.71445
    556   2.62342  5.28520  2.59117  2.00549  4.60044  3.63425  3.46018  2.88080  2.57214  3.20298  4.33382  2.83333  4.02701  2.40853  2.64915  2.82574  2.52476  2.71962  5.73614  4.34394   1124 e - - -
          2.68618  4.42225  2.77519  2.73123  3.46354  2.40513  3.72494  3.29354  2.67741  2.69355  4.24690  2.90347  2.73739  3.18146  2.89801  2.37887  2.77519  2.98518  4.58477  3.61503
          0.01078  4.93126  5.65361  0.61958  0.77255  0.67229  0.71445
    557   2.23466  3.63757  4.11794  2.89704  2.65342  3.93211  4.21851  2.87178  3.45051  1.88668  2.87211  3.82700  4.30479  2.27835  3.69843  3.20427  2.86388  2.66981  5.01521  2.84824   1125 l - - -
          2.68618  4.42225  2.77519  2.73123  3.46354  2.40513  3.72494  3.29354  2.67741  2.69355  4.24690  2.90347  2.73739  3.18146  2.89801  2.37887  2.77519  2.98518  4.58477  3.61503
          0.01078  4.93126  5.65361  0.61958  0.77255  0.67229  0.71445
    558   1.34200  5.29344  2.60718  2.22727  4.65275  2.27236  3.94592  4.10783  2.73773  3.64740  4.42511  3.18306  4.10251  3.07030  3.22839  2.91932  2.92204  3.36805  5.82884  4.44399   1126 a - - -
          2.68618  4.42225  2.77519  2.73123  3.46354  2.40513  3.72494  3.29354  2.67741  2.69355  4.24690  2.90347  2.73739  3.18146  2.89801  2.37887  2.77519  2.98518  4.58477  3.61503
          0.01078  4.93126  5.65361  0.61958  0.77255  0.67229  0.71445
    559   2.99578  2.39594  4.87390  4.27331  3.44286  4.16945  4.52233  2.62458  4.08351  1.18346  2.75931  4.30947  4.52793  4.22969  4.12823  3.04184  3.23199  1.89484  5.02786  3.85689   1127 l - - -
          2.68618  4.42225  2.77519  2.73123  3.46354  2.40513  3.72494  3.29354  2.67741  2.69355  4.24690  2.90347  2.73739  3.18146  2.89801  2.37887  2.77519  2.98518  4.58477  3.61503
          0.01078  4.93126  5.65361  0.61958  0.77255  0.67229  0.71445
    560   2.65641  5.35958  2.84721  1.95232  4.70375  3.62909  3.30368  4.18665  1.98749  3.08460  4.40116  3.09750  4.02263  2.67584  1.89666  2.57832  3.08747  3.74989  5.79123  4.38425   1128 r - - -
          2.68618  4.42225  2.77519  2.73123  3.46354  2.40513  3.72494  3.29354  2.67741  2.69355  4.24690  2.90347  2.73739  3.18146  2.89801  2.37887  2.77519  2.98518  4.58477  3.61503
          0.01078  4.93126  5.65361  0.61958  0.77255  0.67229  0.71445
    561   2.18853  5.34228  2.49315  2.45645  4.67971  3.62718  2.93519  4.15955  1.98572  2.70145  4.38523  3.09778  4.02077  2.14503  2.84299  2.81769  2.89274  3.72887  5.77897  4.37378   1129 k - - -
          2.68618  4.42225  2.77519  2.73123  3.46354  2.40513  3.72494  3.29354  2.67741  2.69355  4.24690  2.90347  2.73739  3.18146  2.89801  2.37887  2.77519  2.98518  4.58477  3.61503
          0.01078  4.93126  5.65361  0.61958  0.77255  0.67229  0.71445
    562   1.65383  3.72904  3.74146  2.44751  2.86637  3.06403  4.09652  2.51984  3.12863  2.79523  3.68718  3.57947  4.22163  3.43018  3.16267  2.78572  2.63910  2.68643  5.16593  3.93168   1130 a - - -
          2.68618  4.42225  2.77519  2.73123  3.46354  2.40513  3.72494  3.29354  2.67741  2.69355  4.24690  2.90347  2.73739  3.18146  2.89801  2.37887  2.77519  2.98518  4.58477  3.61503
          0.01078  4.93126  5.65361  0.61958  0.77255  0.67229  0.71445
    563   2.85692  5.31095  3.12501  2.10840  4.63568  3.19741  3.82491  4.10516  2.03996  2.76550  4.35838  3.11371  2.14711  2.92919  2.64162  2.40349  2.80729  3.69091  5.75560  4.36062   1131 k - - -
          2.68618  4.42225  2.77519  2.73123  3.46354  2.40513  3.72494  3.29354  2.67741  2.69355  4.24690  2.90347  2.73739  3.18146  2.89801  2.37887  2.77519  2.98518  4.58477  3.61503
          0.01078  4.93126  5.65361  0.61958  0.77255  0.67229  0.71445
    564   2.84940  4.37543  2.48978  2.29467  4.67735  2.02752  3.81385  4.15762  2.29352  3.20533  4.38354  2.92556  2.89600  2.55072  3.04371  2.65561  2.67948  3.72677  5.77821  4.37211   1132 g - - -
          2.68618  4.42225  2.77519  2.73123  3.46354  2.40513  3.72494  3.29354  2.67741  2.69355  4.24690  2.90347  2.73739  3.18146  2.89801  2.37887  2.77519  2.98518  4.58477  3.61503
          0.01078  4.93126  5.65361  0.61958  0.77255  0.67229  0.71445
    565   2.68742  5.22933  3.16364  2.16583  4.52332  3.65128  3.84205  3.38723  1.48441  3.15984  4.28427  3.14279  4.04292  2.21558  3.07127  2.69134  3.08663  3.32527  4.14473  4.31778   1133 k - - -
          2.68618  4.42225  2.77519  2.73123  3.46354  2.40513  3.72494  3.29354  2.67741  2.69355  4.24690  2.90347  2.73739  3.18146  2.89801  2.37887  2.77519  2.98518  4.58477  3.61503
          0.20627  4.93126  1.71943  0.61958  0.77255  0.67229  0.71445
    566   2.57317  5.20674  3.06200  2.50904  4.52449  3.17420  3.75948  3.61085  1.83508  3.50233  4.26152  2.92711  2.29528  2.49514  2.98734  2.45539  2.73195  3.58407  5.66316  4.27464   1134 k - - -
          2.68632  4.42239  2.77533  2.73137  3.46368  2.40456  3.72508  3.29368  2.67755  2.69369  4.24704  2.90284  2.73719  3.18160  2.89815  2.37888  2.77533  2.98532  4.58491  3.61517
          0.28966  1.39742  5.46043  0.61326  0.77997  0.59301  0.80444
    567   3.55507  4.82024  5.56575  5.00346  3.20004  4.92636  5.34303  1.47988  4.85692  1.70434  2.46246  5.08567  5.15861  4.93560  4.88321  4.28687  3.78862  1.13892  5.64637  4.53761   1137 v - - -
          2.68618  4.42225  2.77519  2.73123  3.46354  2.40513  3.72494  3.29354  2.67741  2.69355  4.24690  2.90347  2.73739  3.18146  2.89801  2.37887  2.77519  2.98518  4.58477  3.61503
          0.01146  4.87013  5.59248  0.61958  0.77255  0.79410  0.60146
    568   2.32987  4.69510  3.76055  3.25118  3.95303  3.82446  4.24443  3.08413  3.21446  2.29249  3.89436  1.27348  4.28182  3.53856  3.57570  3.12231  3.19123  2.18056  5.41381  4.16505   1138 n - - -
          2.68618  4.42225  2.77519  2.73123  3.46354  2.40513  3.72494  3.29354  2.67741  2.69355  4.24690  2.90347  2.73739  3.18146  2.89801  2.37887  2.77519  2.98518  4.58477  3.61503
          0.01146  4.87013  5.59248  0.61958  0.77255  0.79410  0.60146
    569   2.99026  4.42579  2.94635  3.94352  3.52915  4.13783  4.45525  1.22759  3.82462  2.38946  3.53105  4.13709  4.49586  4.04060  3.99431  3.43600  3.22508  1.84712  5.09507  2.60001   1139 i - - -
          2.68618  4.42225  2.77519  2.73123  3.46354  2.40513  3.72494  3.29354  2.67741  2.69355  4.24690  2.90347  2.73739  3.18146  2.89801  2.37887  2.77519  2.98518  4.58477  3.61503
          0.01146  4.87013  5.59248  0.61958  0.77255  0.56798  0.83626
    570   3.11822  4.47454  4.99207  4.41857  1.55432  4.25854  4.34388  2.40950  4.21061  2.37500  3.55020  4.35901  4.60850  4.30662  4.21363  3.57544  3.34845  1.66373  3.60762  2.04089   1140 f - - -
          2.68618  4.42225  2.77519  2.73123  3.46354  2.40513  3.72494  3.29354  2.67741  2.69355  4.24690  2.90347  2.73739  3.18146  2.89801  2.37887  2.77519  2.98518  4.58477  3.61503
          0.01078  4.93126  5.65361  0.61958  0.77255  0.42131  1.06765
    571   2.50631  4.50341  4.01813  3.44438  3.62822  3.93292  4.21768  2.97201  3.36529  2.16012  2.63344  3.77692  4.31284  3.64333  2.88482  2.94750  1.38948  2.56013  5.10737  3.89552   1141 t - - -
          2.68618  4.42225  2.77519  2.73123  3.46354  2.40513  3.72494  3.29354  2.67741  2.69355  4.24690  2.90347  2.73739  3.18146  2.89801  2.37887  2.77519  2.98518  4.58477  3.61503
          0.01010  4.99581  5.71815  0.61958  0.77255  0.51488  0.91024
    572   3.67917  6.10526  0.42434  2.85834  5.74947  3.84897  4.66281  5.39543  3.88090  4.88786  5.80421  3.43203  4.57919  3.87122  4.56412  2.43973  4.07157  4.84245  6.97199  5.42290   1142 D - - -
          2.68618  4.42225  2.77519  2.73123  3.46354  2.40513  3.72494  3.29354  2.67741  2.69355  4.24690  2.90347  2.73739  3.18146  2.89801  2.37887  2.77519  2.98518  4.58477  3.61503
          0.10969  4.99581  2.33182  0.61958  0.77255  0.51488  0.91024
    573   2.94886  5.23400  3.20436  2.31286  4.50479  3.70834  3.91789  3.96393  2.64287  3.52092  4.32222  3.22566  4.12116  3.05465  2.48215  1.15750  3.18283  3.60843  5.69956  3.18391   1143 s - - -
          2.68618  4.42225  2.77519  2.73123  3.46354  2.40513  3.72494  3.29354  2.67741  2.69355  4.24690  2.90347  2.73739  3.18146  2.89801  2.37887  2.77519  2.98518  4.58477  3.61503
          0.01115  4.89727  5.61962  0.61958  0.77255  0.74275  0.64589
    574   2.45565  5.19669  3.15494  2.59762  3.35293  3.63846  3.83132  3.93056  2.02045  3.11417  4.25324  2.87703  3.09580  2.70176  1.93598  2.67882  3.07042  3.55609  5.66480  3.27609   1144 r - - -
          2.68618  4.42225  2.77519  2.73123  3.46354  2.40513  3.72494  3.29354  2.67741  2.69355  4.24690  2.90347  2.73739  3.18146  2.89801  2.37887  2.77519  2.98518  4.58477  3.61503
          0.01115  4.89727  5.61962  0.61958  0.77255  0.74275  0.64589
    575   4.02078  5.70674  3.83843  2.57978  3.22339  4.44255  4.35151  4.39203  3.89911  3.82434  4.96530  4.10870  4.96949  4.22385  4.17421  4.04190  4.29596  4.19820  4.84778  0.43380   1145 Y - - -
          2.68618  4.42225  2.77519  2.73123  3.46354  2.40513  3.72494  3.29354  2.67741  2.69355  4.24690  2.90347  2.73739  3.18146  2.89801  2.37887  2.77519  2.98518  4.58477  3.61503
          0.17466  4.89727  1.87867  0.61958  0.77255  0.74275  0.64589
    576   1.74664  3.11220  4.16714  2.82312  3.47745  3.90602  4.23327  2.67728  3.49361  2.00381  3.46898  3.85015  4.28777  3.74008  3.72049  3.19264  3.06579  1.73960  4.99156  3.79206   1146 v - - -
          2.68618  4.42225  2.77519  2.73123  3.46354  2.40513  3.72494  3.29354  2.67741  2.69355  4.24690  2.90347  2.73739  3.18146  2.89801  2.37887  2.77519  2.98518  4.58477  3.61503
          0.08899  4.73574  2.57221  0.61958  0.77255  1.00013  0.45860
    577   1.88500  4.18164  4.58390  3.98306  2.43220  3.93287  4.22686  2.39853  3.80155  2.15918  3.29034  4.03618  4.29605  3.95745  3.86350  3.23799  3.01597  2.15163  3.18715  2.31306   1147 a - - -
          2.68618  4.42225  2.77519  2.73123  3.46354  2.40513  3.72494  3.29354  2.67741  2.69355  4.24690  2.90347  2.73739  3.18146  2.89801  2.37887  2.77519  2.98518  4.58477  3.61503
          0.01415  4.66090  5.38325  0.61958  0.77255  1.08936  0.41012
    578   2.28742  5.25157  3.00168  1.98547  4.58922  2.62003  3.15863  4.06794  1.96511  3.55222  4.29577  2.79094  3.92878  2.82260  2.69387  2.53071  2.99470  3.63856  5.68731  4.28351   1148 k - - -
          2.68618  4.42225  2.77519  2.73123  3.46354  2.40513  3.72494  3.29354  2.67741  2.69355  4.24690  2.90347  2.73739  3.18146  2.89801  2.37887  2.77519  2.98518  4.58477  3.61503
          0.01415  4.66090  5.38325  0.61958  0.77255  1.08936  0.41012
    579   2.24807  4.31234  3.95703  3.38004  2.78424  3.80699  4.09028  2.51426  3.29740  2.16802  3.42373  2.89256  4.18067  3.55652  3.55908  2.33458  2.35821  2.35047  4.91460  3.20948   1149 l - - -
          2.68618  4.42225  2.77519  2.73123  3.46354  2.40513  3.72494  3.29354  2.67741  2.69355  4.24690  2.90347  2.73739  3.18146  2.89801  2.37887  2.77519  2.98518  4.58477  3.61503
          0.01415  4.66090  5.38325  0.61958  0.77255  0.86323  0.54783
    580   1.77521  4.27344  4.69491  4.09586  3.35356  4.05945  4.39389  1.85448  3.92135  1.93489  2.70154  4.16613  4.41354  4.08147  3.99028  3.36813  3.11903  1.90708  4.92491  3.19562   1150 a - - -
          2.68634  4.42244  2.77567  2.73090  3.46411  2.40591  3.72203  3.29236  2.67773  2.69316  4.24570  2.90387  2.73719  3.18141  2.89880  2.37903  2.77491  2.98494  4.58332  3.61521
          0.92007  0.88269  1.67216  1.99004  0.14698  0.71371  0.67300
    581   2.75898  5.20158  2.45954  2.46527  4.51864  2.18467  3.26673  3.98565  2.36889  2.64400  4.25128  2.47229  3.92991  2.83661  2.71579  2.56462  2.99093  3.57745  5.65067  4.25635   1168 g - - -
          2.68618  4.42225  2.77519  2.73123  3.46354  2.40513  3.72494  3.29354  2.67741  2.69355  4.24690  2.90347  2.73739  3.18146  2.89801  2.37887  2.77519  2.98518  4.58477  3.61503
          0.10260  4.64216  2.43182  0.61958  0.77255  1.10955  0.40004
    582   2.24428  5.04084  2.77358  2.48965  4.31569  3.52045  3.18460  3.75559  2.49232  2.70903  4.10201  2.17971  3.05680  2.84653  2.96973  2.51017  2.95020  3.39375  5.51854  3.57861   1169 n - - -
          2.68618  4.42225  2.77519  2.73123  3.46354  2.40513  3.72494  3.29354  2.67741  2.69355  4.24690  2.90347  2.73739  3.18146  2.89801  2.37887  2.77519  2.98518  4.58477  3.61503
          0.06543  4.55530  2.94075  0.61958  0.77255  1.19380  0.36107
    583   2.98270  4.34271  4.81032  4.22261  1.92178  4.16208  4.39335  1.67119  4.04303  1.76038  3.22034  4.26443  4.48500  4.15662  4.08380  3.47931  3.21179  2.17283  4.80614  2.64817   1170 i - - -
          2.68618  4.42225  2.77519  2.73123  3.46354  2.40513  3.72494  3.29354  2.67741  2.69355  4.24690  2.90347  2.73739  3.18146  2.89801  2.37887  2.77519  2.98518  4.58477  3.61503
          0.01653  4.50640  5.22875  0.61958  0.77255  1.23541  0.34350
    584   2.74250  4.40671  3.70113  3.13404  3.38123  3.73430  3.94642  2.89671  3.05013  2.33345  3.51367  3.50366  4.11111  2.53617  3.36911  2.73181  2.73644  2.68092  2.53681  2.19781   1171 y - - -
          2.68618  4.42225  2.77519  2.73123  3.46354  2.40513  3.72494  3.29354  2.67741  2.69355  4.24690  2.90347  2.73739  3.18146  2.89801  2.37887  2.77519  2.98518  4.58477  3.61503
          0.01653  4.50640  5.22875  0.61958  0.77255  1.23541  0.34350
    585   2.51677  4.96570  3.11359  2.39341  4.22340  3.54588  3.72890  3.64309  1.92321  2.96203  3.32315  3.06579  3.93328  2.56332  2.36546  2.75255  2.95807  3.30905  3.14100  4.11341   1172 k - - -
          2.68632  4.42110  2.77486  2.73138  3.46368  2.40527  3.72451  3.29344  2.67755  2.69369  4.24704  2.90343  2.73754  3.18082  2.89815  2.37864  2.77534  2.98533  4.58491  3.61517
          1.15448  0.52979  2.34288  0.07943  2.57234  0.87895  0.53651
    586   2.93083  5.36626  3.04866  2.08357  4.73823  3.61766  3.77293  4.18649  2.37160  3.64493  4.42121  2.30664  4.02839  2.19705  1.61260  2.88885  3.14990  3.77660  5.74604  4.39654   1174 r - - -
          2.68618  4.42225  2.77519  2.73123  3.46354  2.40513  3.72494  3.29354  2.67741  2.69355  4.24690  2.90347  2.73739  3.18146  2.89801  2.37887  2.77519  2.98518  4.58477  3.61503
          0.01556  4.56692  5.28926  0.61958  0.77255  0.94700  0.49087
    587   2.76147  4.88167  3.25539  2.89603  4.65635  1.24629  4.15213  4.10247  2.98348  3.69210  4.49273  3.32856  4.06343  2.46249  3.41041  1.96049  2.69095  3.63388  5.89239  4.57697   1175 g - - -
          2.68618  4.42225  2.77519  2.73123  3.46354  2.40513  3.72494  3.29354  2.67741  2.69355  4.24690  2.90347  2.73739  3.18146  2.89801  2.37887  2.77519  2.98518  4.58477  3.61503
          0.01427  4.65282  5.37516  0.61958  0.77255  1.09816  0.40569
    588   3.83636  5.08559  5.61472  5.06848  1.53900  5.10331  5.15939  2.60548  4.91747  0.79214  3.16456  5.18461  5.21528  4.83755  4.89498  4.47794  4.04673  2.51817  5.25588  3.99043   1176 l - - -
          2.68618  4.42225  2.77519  2.73123  3.46354  2.40513  3.72494  3.29354  2.67741  2.69355  4.24690  2.90347  2.73739  3.18146  2.89801  2.37887  2.77519  2.98518  4.58477  3.61503
          0.01427  4.65282  5.37516  0.61958  0.77255  0.51807  0.90552
    589   2.68071  4.37251  4.58576  3.99652  3.45825  4.09549  4.42432  2.36457  3.84766  1.20976  3.44312  4.14230  4.45501  3.31282  3.97630  3.39690  2.62768  1.78257  5.02327  3.84267   1177 l - - -
          2.68618  4.42225  2.77519  2.73123  3.46354  2.40513  3.72494  3.29354  2.67741  2.69355  4.24690  2.90347  2.73739  3.18146  2.89801  2.37887  2.77519  2.98518  4.58477  3.61503
          0.01146  4.87013  5.59248  0.61958  0.77255  0.79410  0.60146
    590   2.60018  5.10074  3.18442  2.33497  4.36032  3.64229  3.45814  3.33993  2.62274  3.04290  4.16504  2.09536  4.03309  2.82763  2.67404  2.62988  2.32389  2.60562  5.58826  3.76105   1178 n - - -
          2.68618  4.42225  2.77519  2.73123  3.46354  2.40513  3.72494  3.29354  2.67741  2.69355  4.24690  2.90347  2.73739  3.18146  2.89801  2.37887  2.77519  2.98518  4.58477  3.61503
          0.01146  4.87013  5.59248  0.61958  0.77255  0.79410  0.60146
    591   2.84116  4.20377  3.10282  2.54636  4.65199  2.55750  3.79992  4.12605  2.11441  3.61450  4.36122  2.16281  4.00927  2.51514  2.25083  2.19739  3.07148  3.70195  5.75200  4.35462   1179 k - - -
          2.68618  4.42225  2.77519  2.73123  3.46354  2.40513  3.72494  3.29354  2.67741  2.69355  4.24690  2.90347  2.73739  3.18146  2.89801  2.37887  2.77519  2.98518  4.58477  3.61503
          0.01146  4.87013  5.59248  0.61958  0.77255  0.79410  0.60146
    592   1.93412  2.83899  3.90742  3.33382  3.58097  3.86504  4.13480  2.41371  2.72859  2.33123  3.56745  3.68266  3.46670  3.54394  2.29690  3.12462  3.07195  2.72348  3.41466  3.83803   1180 a - - -
          2.68618  4.42225  2.77519  2.73123  3.46354  2.40513  3.72494  3.29354  2.67741  2.69355  4.24690  2.90347  2.73739  3.18146  2.89801  2.37887  2.77519  2.98518  4.58477  3.61503
          0.01146  4.87013  5.59248  0.61958  0.77255  0.79410  0.60146
    593   2.82777  5.24946  2.48954  2.42544  3.76558  2.28858  3.80630  4.02074  1.92278  3.53940  4.29988  3.09653  4.00749  2.74784  3.04245  2.67337  2.68028  3.62095  2.85025  4.31528   1181 k - - -
          2.68618  4.42225  2.77519  2.73123  3.46354  2.40513  3.72494  3.29354  2.67741  2.69355  4.24690  2.90347  2.73739  3.18146  2.89801  2.37887  2.77519  2.98518  4.58477  3.61503
          0.01146  4.87013  5.59248  0.61958  0.77255  0.79410  0.60146
    594   2.62862  5.25614  3.12823  1.95560  4.56865  3.62559  3.14541  3.62630  1.95417  2.53131  4.30666  3.10854  4.01712  2.91981  2.23754  2.82018  2.66075  3.62938  5.70600  4.32280   1182 k - - -
          2.68618  4.42225  2.77519  2.73123  3.46354  2.40513  3.72494  3.29354  2.67741  2.69355  4.24690  2.90347  2.73739  3.18146  2.89801  2.37887  2.77519  2.98518  4.58477  3.61503
          0.01146  4.87013  5.59248  0.61958  0.77255  0.79410  0.60146
    595   2.72186  5.44736  2.59866  1.66426  4.78305  3.18673  3.87194  4.27233  2.64609  3.75043  4.49977  3.08882  2.09462  2.17455  3.15168  2.61546  3.16853  3.83482  5.88465  4.46147   1183 e - - -
          2.68618  4.42225  2.77519  2.73123  3.46354  2.40513  3.72494  3.29354  2.67741  2.69355  4.24690  2.90347  2.73739  3.18146  2.89801  2.37887  2.77519  2.98518  4.58477  3.61503
          0.33800  4.87013  1.27607  0.61958  0.77255  0.79410  0.60146
    596   2.71448  4.35921  3.72883  3.15896  3.48753  2.89349  3.99698  2.08612  3.09585  2.08401  3.46741  3.52422  3.39872  2.58534  3.41218  2.98356  2.67557  2.26810  4.95589  3.73563   1184 l - - -
          2.68618  4.42225  2.77519  2.73123  3.46354  2.40513  3.72494  3.29354  2.67741  2.69355  4.24690  2.90347  2.73739  3.18146  2.89801  2.37887  2.77519  2.98518  4.58477  3.61503
          0.01586  4.54799  5.27034  0.61958  0.77255  1.20026  0.35827
    597   2.74376  4.99925  2.76669  2.53607  4.26668  3.53971  3.75426  2.37553  1.68144  3.27325  4.07710  3.06105  3.01491  2.89390  2.98685  2.54120  2.97774  3.34539  5.49573  4.14909   1185 k - - -
          2.68618  4.42225  2.77519  2.73123  3.46354  2.40513  3.72494  3.29354  2.67741  2.69355  4.24690  2.90347  2.73739  3.18146  2.89801  2.37887  2.77519  2.98518  4.58477  3.61503
          0.01586  4.54799  5.27034  0.61958  0.77255  1.05738  0.42674
    598   2.55332  5.23728  2.98372  2.26867  4.57276  3.52255  2.70850  4.04693  2.43918  3.53440  4.28347  1.93026  3.35454  2.43257  2.51078  2.72805  2.99235  3.62344  5.67130  4.27316   1186 n - - -
          2.68618  4.42225  2.77519  2.73123  3.46354  2.40513  3.72494  3.29354  2.67741  2.69355  4.24690  2.90347  2.73739  3.18146  2.89801  2.37887  2.77519  2.98518  4.58477  3.61503
          0.01506  4.59931  5.32166  0.61958  0.77255  1.15291  0.37938
    599   2.74044  4.92722  3.14374  2.58866  4.16566  3.56949  2.89827  2.65612  2.14002  3.18594  4.00193  2.63250  3.96075  2.92613  3.01758  1.93447  2.97175  2.92720  5.43110  4.10085   1187 s - - -
          2.68618  4.42225  2.77519  2.73123  3.46354  2.40513  3.72494  3.29354  2.67741  2.69355  4.24690  2.90347  2.73739  3.18146  2.89801  2.37887  2.77519  2.98518  4.58477  3.61503
          0.01506  4.59931  5.32166  0.61958  0.77255  1.15291  0.37938
    600   2.80839  5.28233  2.92300  1.90346  4.61614  3.52922  3.74950  4.09047  2.28324  3.58001  4.33679  3.00176  2.34517  2.17296  2.96731  2.21843  3.04251  3.66921  5.71977  4.31827   1188 e - - -
          2.68618  4.42225  2.77519  2.73123  3.46354  2.40513  3.72494  3.29354  2.67741  2.69355  4.24690  2.90347  2.73739  3.18146  2.89801  2.37887  2.77519  2.98518  4.58477  3.61503
          0.01506  4.59931  5.32166  0.61958  0.77255  1.15291  0.37938
    601   2.73604  4.74872  3.27130  2.07417  3.94097  3.61227  3.82755  2.75929  2.19208  2.68789  3.83398  3.20067  3.99876  3.02735  3.10790  2.59752  2.71216  3.05383  2.64033  3.99203   1189 e - - -
          2.68618  4.42225  2.77519  2.73123  3.46354  2.40513  3.72494  3.29354  2.67741  2.69355  4.24690  2.90347  2.73739  3.18146  2.89801  2.37887  2.77519  2.98518  4.58477  3.61503
          0.01506  4.59931  5.32166  0.61958  0.77255  1.15291  0.37938
    602   2.77203  4.19955  4.41758  3.82295  3.23651  3.90316  4.19998  1.94299  3.66569  1.82768  3.27894  3.95171  4.26514  2.92773  3.78213  3.20088  3.00351  2.22277  2.38174  3.07596   1190 l - - -
          2.68618  4.42225  2.77519  2.73123  3.46354  2.40513  3.72494  3.29354  2.67741  2.69355  4.24690  2.90347  2.73739  3.18146  2.89801  2.37887  2.77519  2.98518  4.58477  3.61503
          0.01506  4.59931  5.32166  0.61958  0.77255  1.15291  0.37938
    603   2.24525  5.08186  3.05305  2.31516  4.36411  3.54176  3.73747  3.80461  2.08278  2.18980  4.14199  2.73602  3.05133  2.63489  2.96162  2.74650  2.97896  3.43869  5.55252  4.18822   1191 k - - -
          2.68618  4.42225  2.77519  2.73123  3.46354  2.40513  3.72494  3.29354  2.67741  2.69355  4.24690  2.90347  2.73739  3.18146  2.89801  2.37887  2.77519  2.98518  4.58477  3.61503
          0.10151  4.59931  2.44802  0.61958  0.77255  1.15291  0.37938
    604   2.26504  5.03751  3.03291  2.11237  4.31645  3.51058  3.70525  3.75659  2.46695  2.96525  4.09753  3.01139  3.90287  2.57438  2.52590  2.06366  2.94012  3.39249  5.51118  3.40334   1192 s - - -
          2.68618  4.42225  2.77519  2.73123  3.46354  2.40513  3.72494  3.29354  2.67741  2.69355  4.24690  2.90347  2.73739  3.18146  2.89801  2.37887  2.77519  2.98518  4.58477  3.61503
          0.01640  4.51421  5.23656  0.61958  0.77255  1.00550  0.45549
    605   2.79133  4.57884  5.14616  4.57108  3.47402  4.56059  4.93971  1.33306  4.42191  1.39939  2.35450  4.67958  4.83036  4.53645  4.48294  3.89978  3.50034  1.98892  5.33148  4.20903   1193 i - - -
          2.68618  4.42225  2.77519  2.73123  3.46354  2.40513  3.72494  3.29354  2.67741  2.69355  4.24690  2.90347  2.73739  3.18146  2.89801  2.37887  2.77519  2.98518  4.58477  3.61503
          0.01506  4.59931  5.32166  0.61958  0.77255  1.15291  0.37938
    606   2.18485  4.24804  4.12914  3.54507  3.34336  3.83979  4.13547  2.10925  2.59126  1.74884  2.71266  3.78646  4.20805  3.66866  3.63721  3.12145  2.98143  2.47851  4.85799  3.14625   1194 l - - -
          2.68618  4.42225  2.77519  2.73123  3.46354  2.40513  3.72494  3.29354  2.67741  2.69355  4.24690  2.90347  2.73739  3.18146  2.89801  2.37887  2.77519  2.98518  4.58477  3.61503
          0.01506  4.59931  5.32166  0.61958  0.77255  1.15291  0.37938
    607   2.85186  5.37148  2.57915  1.51873  4.70850  3.52468  3.77564  4.19640  1.83080  3.66929  4.42293  2.98758  3.32279  2.42415  3.02993  2.79985  3.08942  3.75952  5.79845  4.37811   1195 e - - -
          2.68618  4.42225  2.77519  2.73123  3.46354  2.40513  3.72494  3.29354  2.67741  2.69355  4.24690  2.90347  2.73739  3.18146  2.89801  2.37887  2.77519  2.98518  4.58477  3.61503
          0.01506  4.59931  5.32166  0.61958  0.77255  1.15291  0.37938
    608   2.23428  3.31155  3.22776  2.67230  4.01820  3.58510  3.81763  3.41575  2.65758  2.40915  3.89461  2.21918  3.39100  2.46279  3.10050  2.57539  2.96429  3.12287  5.34010  4.03556   1196 n - - -
          2.68687  4.42323  2.77563  2.73097  3.46452  2.40597  3.72316  3.29185  2.67524  2.69259  4.24590  2.90405  2.73693  3.18182  2.89736  2.37960  2.77598  2.98563  4.58575  3.61601
          1.24739  0.51110  2.18118  1.72991  0.19516  0.72981  0.65778
    609   3.20517  3.57361  5.19326  4.62881  2.90026  4.53551  4.95996  1.33779  4.47271  1.93230  3.52530  4.68515  4.83781  4.62439  4.52782  3.88086  3.44551  1.25293  5.39255  4.21822   1203 v - - -
          2.68618  4.42225  2.77519  2.73123  3.46354  2.40513  3.72494  3.29354  2.67741  2.69355  4.24690  2.90347  2.73739  3.18146  2.89801  2.37887  2.77519  2.98518  4.58477  3.61503
          0.01415  4.66090  5.38325  0.61958  0.77255  1.08936  0.41012
    610   2.21815  4.29820  4.00954  3.43368  2.61635  2.95539  4.11181  2.76645  3.34511  2.50614  3.41896  3.71627  4.18905  3.59726  3.59207  2.73324  2.51551  2.20616  4.90851  2.15892   1204 y - - -
          2.68618  4.42225  2.77519  2.73123  3.46354  2.40513  3.72494  3.29354  2.67741  2.69355  4.24690  2.90347  2.73739  3.18146  2.89801  2.37887  2.77519  2.98518  4.58477  3.61503
          0.01415  4.66090  5.38325  0.61958  0.77255  1.08936  0.41012
    611   3.42761  4.69356  5.41179  4.85627  2.40235  4.80419  5.21839  1.26085  4.71736  1.67402  3.42784  4.95019  5.04093  4.81339  4.76131  4.16564  3.66311  1.41845  5.53486  4.39914   1205 i - - -
          2.68618  4.42225  2.77519  2.73123  3.46354  2.40513  3.72494  3.29354  2.67741  2.69355  4.24690  2.90347  2.73739  3.18146  2.89801  2.37887  2.77519  2.98518  4.58477  3.61503
          0.01415  4.66090  5.38325  0.61958  0.77255  1.08936  0.41012
    612   2.20265  3.63798  3.46856  2.90657  3.75685  2.46036  2.76932  2.26582  2.87356  2.82070  3.69626  3.35378  4.06829  2.66906  3.26723  2.91460  2.72140  2.88294  5.16446  3.90765   1206 a - - -
          2.68618  4.42225  2.77519  2.73123  3.46354  2.40513  3.72494  3.29354  2.67741  2.69355  4.24690  2.90347  2.73739  3.18146  2.89801  2.37887  2.77519  2.98518  4.58477  3.61503
          0.01415  4.66090  5.38325  0.61958  0.77255  0.86323  0.54783
    613   3.40109  5.22368  3.91822  3.37753  3.34091  4.13288  1.07864  3.86078  2.42778  3.38482  4.35382  3.73653  4.51387  3.46343  3.04660  3.47745  3.60730  3.62547  2.08885  3.27999   1207 h - - -
          2.68618  4.42225  2.77519  2.73123  3.46354  2.40513  3.72494  3.29354  2.67741  2.69355  4.24690  2.90347  2.73739  3.18146  2.89801  2.37887  2.77519  2.98518  4.58477  3.61503
          0.01312  4.73574  5.45808  0.61958  0.77255  1.00013  0.45860
    614   3.06015  2.73351  4.71238  2.64203  3.65665  4.27717  4.66496  1.57665  4.02276  2.55820  3.59532  4.31911  4.62793  4.24575  4.18149  3.59486  3.30299  1.23639  5.27857  4.08122   1208 v - - -
          2.68618  4.42225  2.77519  2.73123  3.46354  2.40513  3.72494  3.29354  2.67741  2.69355  4.24690  2.90347  2.73739  3.18146  2.89801  2.37887  2.77519  2.98518  4.58477  3.61503
          0.01312  4.73574  5.45808  0.61958  0.77255  1.00013  0.45860
    615   3.08233  5.44801  3.32743  2.46552  4.84444  3.78137  3.85998  4.26041  2.04649  3.71096  4.50448  3.25944  1.56211  2.64974  1.83322  3.04957  3.28567  3.87260  5.79549  4.49782   1209 p - - -
          2.68618  4.42225  2.77519  2.73123  3.46354  2.40513  3.72494  3.29354  2.67741  2.69355  4.24690  2.90347  2.73739  3.18146  2.89801  2.37887  2.77519  2.98518  4.58477  3.61503
          0.08899  4.73574  2.57221  0.61958  0.77255  1.00013  0.45860
    616   1.27080  4.52366  4.15954  3.93250  5.02220  1.08034  4.93017  4.48430  4.01688  4.15788  4.93716  3.87799  4.11036  4.23276  4.26988  2.05838  3.12299  3.75540  6.34954  5.19996   1210 g - - -
          2.68618  4.42225  2.77519  2.73123  3.46354  2.40513  3.72494  3.29354  2.67741  2.69355  4.24690  2.90347  2.73739  3.18146  2.89801  2.37887  2.77519  2.98518  4.58477  3.61503
          0.06432  4.66090  2.94053  0.61958  0.77255  0.86323  0.54783
    617   4.32352  5.85107  4.35614  4.25424  4.25357  4.43859  0.21385  5.18458  4.10443  4.52847  5.68934  4.60441  5.05580  4.65215  4.28331  4.41207  4.68251  4.89917  5.66976  4.19606   1211 H - - -
          2.68618  4.42225  2.77519  2.73123  3.46354  2.40513  3.72494  3.29354  2.67741  2.69355  4.24690  2.90347  2.73739  3.18146  2.89801  2.37887  2.77519  2.98518  4.58477  3.61503
          0.01374  4.68994  5.41228  0.61958  0.77255  1.05646  0.42723
    618   2.86658  5.25963  3.11610  2.58437  4.62280  3.61229  3.79868  4.07248  1.80665  3.57219  4.34441  3.11075  4.01914  1.74825  2.87998  2.10435  2.52233  3.67054  5.71141  4.35126   1212 q - - -
          2.68618  4.42225  2.77519  2.73123  3.46354  2.40513  3.72494  3.29354  2.67741  2.69355  4.24690  2.90347  2.73739  3.18146  2.89801  2.37887  2.77519  2.98518  4.58477  3.61503
          0.01374  4.68994  5.41228  0.61958  0.77255  1.05646  0.42723
    619   2.41291  5.21514  3.03729  2.48751  4.55234  2.23930  3.74306  4.02178  1.96708  3.52378  4.27623  2.60493  3.54966  2.84811  2.61761  2.37009  2.80525  3.60552  5.67294  4.27896   1213 k - - -
          2.68618  4.42225  2.77519  2.73123  3.46354  2.40513  3.72494  3.29354  2.67741  2.69355  4.24690  2.90347  2.73739  3.18146  2.89801  2.37887  2.77519  2.98518  4.58477  3.61503
          0.01374  4.68994  5.41228  0.61958  0.77255  0.91017  0.51493
    620   2.33826  4.37866  4.41978  3.86205  3.52189  2.26556  4.41282  1.54975  3.73935  1.70583  3.49525  4.04797  4.40157  3.96685  3.91673  3.31567  3.15806  2.40100  5.08828  3.89907   1214 i - - -
          2.68618  4.42225  2.77519  2.73123  3.46354  2.40513  3.72494  3.29354  2.67741  2.69355  4.24690  2.90347  2.73739  3.18146  2.89801  2.37887  2.77519  2.98518  4.58477  3.61503
          0.01312  4.73574  5.45808  0.61958  0.77255  1.00013  0.45860
    621   2.77536  3.48037  2.80403  2.25617  4.52435  3.12466  3.01317  3.98928  2.31799  3.50208  4.25890  2.86932  2.43522  2.85917  2.98714  2.30770  2.75182  3.13394  5.66145  4.26973   1215 e - - -
          2.68618  4.42225  2.77519  2.73123  3.46354  2.40513  3.72494  3.29354  2.67741  2.69355  4.24690  2.90347  2.73739  3.18146  2.89801  2.37887  2.77519  2.98518  4.58477  3.61503
          0.21892  4.73574  1.67216  0.61958  0.77255  1.00013  0.45860
    622   2.74243  5.20623  2.25601  2.13091  4.52780  2.38821  3.21001  4.00102  2.46410  3.02678  4.25686  2.83734  3.90103  2.81282  2.95808  2.30179  2.79221  3.58495  5.65298  4.24992   1216 e - - -
          2.68620  4.42240  2.77498  2.73139  3.46369  2.40528  3.72510  3.29369  2.67756  2.69352  4.24607  2.90362  2.73658  3.18128  2.89816  2.37881  2.77535  2.98534  4.58492  3.61518
          1.03345  0.49431  3.37460  0.07517  2.62531  1.21332  0.35270
    623   2.81776  4.28410  4.24019  3.02595  3.40701  3.94511  4.26471  1.60291  3.55440  1.93326  3.37599  3.90401  3.41325  3.79396  3.75860  3.23679  3.05275  1.75508  4.96836  3.77402   1218 i - - -
          2.68618  4.42225  2.77519  2.73123  3.46354  2.40513  3.72494  3.29354  2.67741  2.69355  4.24690  2.90347  2.73739  3.18146  2.89801  2.37887  2.77519  2.98518  4.58477  3.61503
          0.01658  4.50347  5.22582  0.61958  0.77255  1.23779  0.34253
    624   1.84479  4.68580  3.27767  2.73144  3.96887  3.53183  2.67994  3.36052  2.71485  3.01622  3.86162  3.20175  3.22832  3.05259  3.14378  2.29679  2.69457  2.51912  5.31127  4.02191   1219 a - - -
          2.68618  4.42225  2.77519  2.73123  3.46354  2.40513  3.72494  3.29354  2.67741  2.69355  4.24690  2.90347  2.73739  3.18146  2.89801  2.37887  2.77519  2.98518  4.58477  3.61503
          0.01658  4.50347  5.22582  0.61958  0.77255  1.23779  0.34253
    625   2.20161  4.97563  3.07389  2.51511  4.23939  3.52386  3.36598  3.66631  2.37674  3.24447  4.04341  3.03976  3.91491  2.66970  2.28458  2.51448  2.22955  2.91740  5.46226  4.11556   1220 a - - -
          2.68625  4.42233  2.77527  2.73118  3.46316  2.40520  3.72502  3.29323  2.67728  2.69341  4.24697  2.90354  2.73747  3.18154  2.89808  2.37894  2.77527  2.98526  4.58484  3.61466
          0.27843  1.91941  2.33995  0.75461  0.63524  0.55588  0.85230
    626   2.80966  4.80701  3.34113  2.82219  3.38218  1.43817  3.94066  3.43478  2.80442  2.77810  3.94519  3.29845  2.86294  2.63004  3.22366  2.91048  3.06019  3.15372  5.37250  4.06924   1225 g - - -
          2.68618  4.42225  2.77519  2.73123  3.46354  2.40513  3.72494  3.29354  2.67741  2.69355  4.24690  2.90347  2.73739  3.18146  2.89801  2.37887  2.77519  2.98518  4.58477  3.61503
          0.01314  4.73419  5.45654  0.61958  0.77255  0.64567  0.74300
    627   3.64367  6.21477  1.85586  2.67254  5.57890  3.76433  4.45930  5.24017  3.61891  4.70395  5.61469  0.60149  4.46073  3.65510  4.28523  3.50402  3.98381  4.74980  6.77310  5.21414   1226 N - - -
          2.68618  4.42225  2.77519  2.73123  3.46354  2.40513  3.72494  3.29354  2.67741  2.69355  4.24690  2.90347  2.73739  3.18146  2.89801  2.37887  2.77519  2.98518  4.58477  3.61503
          0.01171  4.84921  5.57155  0.61958  0.77255  0.83108  0.57195
    628   1.96614  5.29294  2.82029  2.03199  4.62351  3.59607  3.42335  4.09925  2.52513  2.82016  3.73834  2.62667  3.98953  2.26026  2.68026  2.78669  3.04878  3.67579  5.73420  4.33234   1227 a - - -
          2.68618  4.42225  2.77519  2.73123  3.46354  2.40513  3.72494  3.29354  2.67741  2.69355  4.24690  2.90347  2.73739  3.18146  2.89801  2.37887  2.77519  2.98518  4.58477  3.61503
          0.01171  4.84921  5.57155  0.61958  0.77255  0.83108  0.57195
    629   2.39997  3.10472  3.56874  2.58719  3.79171  3.76781  4.00785  3.16107  2.70320  2.08694  2.78806  3.44614  4.14987  2.92588  3.18938  2.35233  2.84905  2.92197  5.20829  3.04883   1228 l - - -
          2.68618  4.42225  2.77519  2.73123  3.46354  2.40513  3.72494  3.29354  2.67741  2.69355  4.24690  2.90347  2.73739  3.18146  2.89801  2.37887  2.77519  2.98518  4.58477  3.61503
          0.01171  4.84921  5.57155  0.61958  0.77255  0.83108  0.57195
    630   1.28217  4.46326  4.27136  3.73086  3.74197  2.51999  4.42612  1.99278  3.64378  2.78362  3.72056  3.94380  4.34250  3.89468  3.88412  3.18812  2.80577  2.19960  5.25166  4.05233   1229 a - - -
          2.68618  4.42225  2.77519  2.73123  3.46354  2.40513  3.72494  3.29354  2.67741  2.69355  4.24690  2.90347  2.73739  3.18146  2.89801  2.37887  2.77519  2.98518  4.58477  3.61503
          0.01171  4.84921  5.57155  0.61958  0.77255  0.83108  0.57195
    631   3.77302  6.53468  0.48835  1.97127  5.80172  3.77178  4.47415  5.42899  3.70681  4.85938  5.80717  3.22297  4.48515  3.67073  4.45389  3.57696  4.10465  4.94002  6.96988  5.34849   1230 D - - -
          2.68618  4.42225  2.77519  2.73123  3.46354  2.40513  3.72494  3.29354  2.67741  2.69355  4.24690  2.90347  2.73739  3.18146  2.89801  2.37887  2.77519  2.98518  4.58477  3.61503
          0.11876  4.84921  2.26193  0.61958  0.77255  0.83108  0.57195
    632   2.78555  5.27081  3.04162  1.77153  4.60788  2.63366  3.35662  4.08574  2.21734  3.29083  4.31430  3.03188  3.95387  2.46281  2.49709  2.45970  3.01611  3.31939  5.70676  4.30429   1231 e - - -
          2.68618  4.42225  2.77519  2.73123  3.46354  2.40513  3.72494  3.29354  2.67741  2.69355  4.24690  2.90347  2.73739  3.18146  2.89801  2.37887  2.77519  2.98518  4.58477  3.61503
          0.01302  4.74346  5.46581  0.61958  0.77255  0.99004  0.46452
    633   1.89555  4.38811  2.65826  3.39291  3.50479  3.86149  4.14380  2.28951  3.31868  1.79404  3.49105  3.71570  4.23452  3.58564  3.59707  3.12877  3.04478  2.25810  5.00040  3.32910   1232 l - - -
          2.68618  4.42225  2.77519  2.73123  3.46354  2.40513  3.72494  3.29354  2.67741  2.69355  4.24690  2.90347  2.73739  3.18146  2.89801  2.37887  2.77519  2.98518  4.58477  3.61503
          0.03295  4.74346  3.74193  0.61958  0.77255  0.99004  0.46452
    634   1.59093  4.48238  3.68897  3.12280  3.62417  3.75757  4.02745  2.72056  3.07135  2.49062  3.59517  2.68618  4.14326  3.37195  3.41617  2.77704  2.63809  2.75937  2.88386  3.84246   1233 a - - -
          2.68618  4.42225  2.77519  2.73123  3.46354  2.40513  3.72494  3.29354  2.67741  2.69355  4.24690  2.90347  2.73739  3.18146  2.89801  2.37887  2.77519  2.98518  4.58477  3.61503
          0.05355  4.72379  3.14047  0.61958  0.77255  0.68210  0.70431
    635   2.81884  5.28367  2.52744  2.52387  4.61768  3.59182  3.77658  4.08902  1.56187  3.18986  4.33112  3.06674  3.98608  2.87937  2.44320  2.25327  2.54017  3.66913  5.72181  4.32704   1234 k - - -
          2.68618  4.42225  2.77519  2.73123  3.46354  2.40513  3.72494  3.29354  2.67741  2.69355  4.24690  2.90347  2.73739  3.18146  2.89801  2.37887  2.77519  2.98518  4.58477  3.61503
          0.01235  4.79593  5.51828  0.61958  0.77255  0.91642  0.51074
    636   2.59082  4.55175  3.64062  3.07433  3.29398  3.25981  4.02227  2.19777  3.03248  2.52754  3.65360  3.04489  4.15310  2.11464  3.39687  3.01410  2.25426  2.82736  5.12995  3.05707   1235 q - - -
          2.68618  4.42225  2.77519  2.73123  3.46354  2.40513  3.72494  3.29354  2.67741  2.69355  4.24690  2.90347  2.73739  3.18146  2.89801  2.37887  2.77519  2.98518  4.58477  3.61503
          0.01235  4.79593  5.51828  0.61958  0.77255  0.91642  0.51074
    637   1.73908  2.96923  4.08596  3.50700  3.45959  3.18912  4.17063  2.42131  2.78256  2.23077  3.46066  3.78511  3.52593  3.66423  3.65500  3.15180  3.04273  2.08787  4.95438  3.75290   1236 a - - -
          2.68618  4.42225  2.77519  2.73123  3.46354  2.40513  3.72494  3.29354  2.67741  2.69355  4.24690  2.90347  2.73739  3.18146  2.89801  2.37887  2.77519  2.98518  4.58477  3.61503
          0.01235  4.79593  5.51828  0.61958  0.77255  0.44137  1.03046
    638   2.25406  3.94807  4.08879  2.87076  3.22273  3.93148  4.21499  2.89434  3.42752  2.32379  3.54253  3.81161  3.12291  3.68523  3.68632  2.15308  3.10645  2.47069  3.02272  2.27238   1237 s - - -
          2.68729  4.42235  2.77516  2.72882  3.46247  2.40480  3.72794  3.29227  2.67543  2.69262  4.24479  2.90474  2.73825  3.17885  2.89926  2.38193  2.77579  2.98562  4.58607  3.61158
          0.97869  0.68511  2.11892  3.09949  0.04612  0.51074  0.91642
    639   2.84206  5.35500  2.12174  2.22133  4.70059  3.37707  3.79561  4.18682  1.86268  3.65924  4.39685  2.89244  3.10678  2.32410  2.40593  2.80204  3.07376  3.74619  5.78528  4.37370   1299 k - - -
          2.68618  4.42225  2.77519  2.73123  3.46354  2.40513  3.72494  3.29354  2.67741  2.69355  4.24690  2.90347  2.73739  3.18146  2.89801  2.37887  2.77519  2.98518  4.58477  3.61503
          0.02936  4.85726  3.85572  0.61958  0.77255  0.62372  0.76776
    640   2.76953  4.39592  4.88718  3.49054  3.08502  4.20606  4.54023  2.05703  4.09987  1.15982  2.66076  4.33281  4.54872  4.23796  4.14479  3.51876  3.25408  1.97927  5.03281  3.86971   1300 l - - -
          2.68618  4.42225  2.77519  2.73123  3.46354  2.40513  3.72494  3.29354  2.67741  2.69355  4.24690  2.90347  2.73739  3.18146  2.89801  2.37887  2.77519  2.98518  4.58477  3.61503
          0.14079  4.89292  2.08883  0.61958  0.77255  0.75126  0.63823
    641   2.79683  2.59585  4.39379  3.25654  2.66634  3.91999  4.23225  1.64771  3.65766  2.43267  2.45361  3.50949  4.28784  3.40005  3.79338  2.92891  3.02898  2.48962  4.85500  3.66838   1301 i - - -
          2.68618  4.42225  2.77519  2.73123  3.46354  2.40513  3.72494  3.29354  2.67741  2.69355  4.24690  2.90347  2.73739  3.18146  2.89801  2.37887  2.77519  2.98518  4.58477  3.61503
          0.01274  4.76487  5.48722  0.61958  0.77255  0.55903  0.84808
    642   2.88627  3.17466  4.60278  4.00815  3.41838  4.02869  4.36809  2.21961  3.84828  2.28746  3.43086  4.11157  3.02711  4.02925  3.94917  3.04355  2.10120  1.40658  4.94810  3.76447   1302 v - - -
          2.68618  4.42225  2.77519  2.73123  3.46354  2.40513  3.72494  3.29354  2.67741  2.69355  4.24690  2.90347  2.73739  3.18146  2.89801  2.37887  2.77519  2.98518  4.58477  3.61503
          0.01120  4.89292  5.61527  0.61958  0.77255  0.62005  0.77201
    643   2.41868  4.74671  3.82289  3.37640  4.31161  3.66697  4.41335  2.59735  3.37490  3.38262  4.24696  3.27172  0.97987  3.68609  3.73560  2.45636  3.22465  3.33535  5.70371  4.46317   1303 p - - -
          2.68634  4.42241  2.77488  2.73140  3.46370  2.40529  3.72450  3.29370  2.67757  2.69371  4.24706  2.90363  2.73756  3.18072  2.89817  2.37863  2.77499  2.98535  4.58493  3.61436
          1.36850  0.82544  1.17938  0.07110  2.67907  0.53994  0.87414
    644   2.78814  5.29864  2.07219  2.07771  4.63986  3.51962  3.73266  4.12520  1.95771  3.60001  4.34399  2.98557  3.93315  2.57019  2.70622  2.13930  3.02164  3.68795  5.72879  4.31578   1305 k - - -
          2.68896  4.42541  2.77738  2.73209  3.46249  2.40364  3.72721  3.28043  2.67645  2.69458  4.24424  2.90406  2.73935  3.17853  2.89999  2.38031  2.77584  2.98382  4.57685  3.61680
          0.39798  1.12852  5.33695  3.89235  0.02061  1.13787  0.38640
    645   2.74734  5.11848  2.47267  1.72746  4.41021  3.53476  3.73332  2.85998  2.49257  3.39936  4.17471  3.02640  3.93111  2.74670  2.46001  2.73745  2.97892  2.78145  5.58396  4.20802   1416 e - - -
          2.68618  4.42225  2.77519  2.73123  3.46354  2.40513  3.72494  3.29354  2.67741  2.69355  4.24690  2.90347  2.73739  3.18146  2.89801  2.37887  2.77519  2.98518  4.58477  3.61503
          0.12909  4.61460  2.19646  0.61958  0.77255  1.13787  0.38640
    646   2.90002  5.16719  3.09519  2.66654  4.65582  2.14097  3.86423  4.10130  2.47984  3.61165  4.41604  2.06037  4.04334  2.99903  1.58400  2.90358  3.16427  3.69663  5.73734  4.41790   1417 r - - -
          2.68618  4.42225  2.77519  2.73123  3.46354  2.40513  3.72494  3.29354  2.67741  2.69355  4.24690  2.90347  2.73739  3.18146  2.89801  2.37887  2.77519  2.98518  4.58477  3.61503
          0.01661  4.50212  5.22446  0.61958  0.77255  0.66509  0.72201
    647   2.79344  4.66882  3.46490  2.89930  3.83292  3.71200  2.88005  2.02274  2.37848  2.19767  3.76289  3.35761  3.03257  2.80041  3.09027  2.94100  3.02405  2.95874  5.22527  3.39221   1418 i - - -
          2.68618  4.42225  2.77519  2.73123  3.46354  2.40513  3.72494  3.29354  2.67741  2.69355  4.24690  2.90347  2.73739  3.18146  2.89801  2.37887  2.77519  2.98518  4.58477  3.61503
          0.01297  4.74756  5.46991  0.61958  0.77255  0.98461  0.46774
    648   2.81956  5.32857  2.55065  1.99941  4.66903  3.56295  3.77097  4.15443  2.09775  3.63105  4.37300  3.02971  3.10671  1.85696  3.00975  2.77847  2.49209  3.71723  5.76134  4.34827   1419 q - - -
          2.68618  4.42225  2.77519  2.73123  3.46354  2.40513  3.72494  3.29354  2.67741  2.69355  4.24690  2.90347  2.73739  3.18146  2.89801  2.37887  2.77519  2.98518  4.58477  3.61503
          0.01297  4.74756  5.46991  0.61958  0.77255  0.83962  0.56541
    649   2.62970  4.45831  3.79599  2.48202  2.98836  3.81154  4.07570  2.62202  2.82472  2.19284  3.56488  3.59770  3.42117  3.12310  3.49081  2.86957  3.03506  1.81279  5.04872  3.21965   1420 v - - -
          2.68618  4.42225  2.77519  2.73123  3.46354  2.40513  3.72494  3.29354  2.67741  2.69355  4.24690  2.90347  2.73739  3.18146  2.89801  2.37887  2.77519  2.98518  4.58477  3.61503
          0.01242  4.79045  5.51279  0.61958  0.77255  0.92455  0.50536
    650   1.58044  4.58726  5.09080  4.53062  3.72474  4.54561  4.97486  1.62730  4.39550  1.63975  3.60737  4.65138  4.86460  4.57834  4.50513  3.88459  3.50095  1.66962  5.47265  4.29829   1421 a - - -
          2.68618  4.42225  2.77519  2.73123  3.46354  2.40513  3.72494  3.29354  2.67741  2.69355  4.24690  2.90347  2.73739  3.18146  2.89801  2.37887  2.77519  2.98518  4.58477  3.61503
          0.01242  4.79045  5.51279  0.61958  0.77255  0.68821  0.69811
    651   2.89931  5.35785  3.17028  1.83089  4.70942  3.66315  3.81819  4.17269  1.89120  3.10916  4.40318  3.13584  4.05126  1.94599  2.30353  2.86661  3.12331  3.26533  5.77117  4.39499   1422 e - - -
          2.68618  4.42225  2.77519  2.73123  3.46354  2.40513  3.72494  3.29354  2.67741  2.69355  4.24690  2.90347  2.73739  3.18146  2.89801  2.37887  2.77519  2.98518  4.58477  3.61503
          0.01158  4.85972  5.58207  0.61958  0.77255  0.81276  0.58632
    652   2.82337  5.31391  2.65453  1.61815  4.65070  3.03691  3.78700  4.13069  2.40837  3.61540  3.58079  2.89816  3.99238  2.16262  2.80495  2.78928  3.05455  3.70014  3.48441  4.34551   1423 e - - -
          2.68618  4.42225  2.77519  2.73123  3.46354  2.40513  3.72494  3.29354  2.67741  2.69355  4.24690  2.90347  2.73739  3.18146  2.89801  2.37887  2.77519  2.98518  4.58477  3.61503
          0.01158  4.85972  5.58207  0.61958  0.77255  0.81276  0.58632
    653   2.30541  4.88538  3.32342  2.05188  4.08729  2.92155  3.90562  3.05509  2.54966  2.37108  3.96715  2.74945  4.07863  3.09163  3.19406  2.72981  3.05680  3.19663  4.00777  2.79301   1424 e - - -
          2.68618  4.42225  2.77519  2.73123  3.46354  2.40513  3.72494  3.29354  2.67741  2.69355  4.24690  2.90347  2.73739  3.18146  2.89801  2.37887  2.77519  2.98518  4.58477  3.61503
          0.01158  4.85972  5.58207  0.61958  0.77255  0.81276  0.58632
    654   4.66790  6.10877  4.68973  4.61887  4.54306  4.69209  0.14812  5.57212  4.48399  4.87550  6.06654  4.95466  5.31974  5.02701  4.63788  4.76714  5.04092  5.27883  5.93429  4.48719   1425 H - - -
          2.68618  4.42225  2.77519  2.73123  3.46354  2.40513  3.72494  3.29354  2.67741  2.69355  4.24690  2.90347  2.73739  3.18146  2.89801  2.37887  2.77519  2.98518  4.58477  3.61503
          0.01158  4.85972  5.58207  0.61958  0.77255  0.81276  0.58632
    655   2.43233  5.34184  2.17129  2.11803  4.68591  3.21390  3.78898  4.17224  2.37444  3.64667  4.38331  2.29869  3.99360  2.58470  2.74077  2.30357  2.89080  3.73205  5.77458  4.36245   1426 e - - -
          2.68588  4.42035  2.77544  2.73147  3.46296  2.40521  3.72460  3.29303  2.67765  2.69338  4.24714  2.90371  2.73764  3.18171  2.89825  2.37883  2.77507  2.98497  4.58501  3.61527
          0.20579  1.70246  5.58207  1.25069  0.33730  0.81276  0.58632
    656   2.13966  4.48040  3.84635  3.27534  2.96539  3.84764  4.11394  2.71136  2.34778  1.78060  3.58735  2.92611  4.22456  3.50095  3.53238  3.10287  2.49071  2.50763  5.07306  3.85244   1434 l - - -
          2.68618  4.42225  2.77519  2.73123  3.46354  2.40513  3.72494  3.29354  2.67741  2.69355  4.24690  2.90347  2.73739  3.18146  2.89801  2.37887  2.77519  2.98518  4.58477  3.61503
          0.01158  4.85972  5.58207  0.61958  0.77255  0.81276  0.58632
    657   2.55378  3.21756  3.59974  3.03477  3.77330  3.00131  3.26301  3.14097  2.46509  2.61461  3.72369  3.46977  4.16160  3.31325  3.38008  2.53111  2.17473  2.90504  2.66636  3.33598   1435 t - - -
          2.68618  4.42225  2.77519  2.73123  3.46354  2.40513  3.72494  3.29354  2.67741  2.69355  4.24690  2.90347  2.73739  3.18146  2.89801  2.37887  2.77519  2.98518  4.58477  3.61503
          0.01158  4.85972  5.58207  0.61958  0.77255  0.81276  0.58632
    658   4.35573  5.74911  4.66437  4.43435  2.68009  4.84594  0.52050  4.48711  4.17423  3.73403  4.99044  4.48006  5.24642  4.49446  4.32611  4.32731  4.59387  4.35275  4.33978  1.93448   1436 H - - -
          2.68618  4.42225  2.77519  2.73123  3.46354  2.40513  3.72494  3.29354  2.67741  2.69355  4.24690  2.90347  2.73739  3.18146  2.89801  2.37887  2.77519  2.98518  4.58477  3.61503
          0.01158  4.85972  5.58207  0.61958  0.77255  0.81276  0.58632
    659   2.61575  3.28179  3.54112  2.97822  3.83585  3.75838  4.00269  3.20788  2.94794  1.93291  3.77455  3.02160  3.07836  2.59707  3.34392  2.46115  2.22060  2.75798  5.24276  3.98501   1437 l - - -
          2.68618  4.42225  2.77519  2.73123  3.46354  2.40513  3.72494  3.29354  2.67741  2.69355  4.24690  2.90347  2.73739  3.18146  2.89801  2.37887  2.77519  2.98518  4.58477  3.61503
          0.01158  4.85972  5.58207  0.61958  0.77255  0.81276  0.58632
    660   3.12784  5.62886  2.35592  2.57485  4.98112  1.33131  3.23253  4.47965  2.92215  3.97183  4.75653  1.92680  4.18308  3.18519  3.45727  2.49925  3.39214  4.04393  6.12279  4.67526   1438 g - - -
          2.68618  4.42225  2.77519  2.73123  3.46354  2.40513  3.72494  3.29354  2.67741  2.69355  4.24690  2.90347  2.73739  3.18146  2.89801  2.37887  2.77519  2.98518  4.58477  3.61503
          0.01158  4.85972  5.58207  0.61958  0.77255  0.81276  0.58632
    661   2.24631  5.11194  3.17309  2.61573  4.37639  3.63565  2.91481  3.80889  2.42101  3.38199  4.17498  3.14518  2.91630  2.74220  2.57461  2.23426  2.60396  2.69375  3.97384  4.24036   1439 s - - -
          2.68618  4.42225  2.77519  2.73123  3.46354  2.40513  3.72494  3.29354  2.67741  2.69355  4.24690  2.90347  2.73739  3.18146  2.89801  2.37887  2.77519  2.98518  4.58477  3.61503
          0.01158  4.85972  5.58207  0.61958  0.77255  0.81276  0.58632
    662   2.84250  5.33228  2.97314  2.09046  4.67517  3.16143  2.57357  4.15316  1.99846  3.63241  4.37525  3.08285  4.00614  2.74500  1.93138  2.80731  3.07210  3.03555  5.76222  4.36174   1440 r - - -
          2.68618  4.42225  2.77519  2.73123  3.46354  2.40513  3.72494  3.29354  2.67741  2.69355  4.24690  2.90347  2.73739  3.18146  2.89801  2.37887  2.77519  2.98518  4.58477  3.61503
          0.01158  4.85972  5.58207  0.61958  0.77255  0.81276  0.58632
    663   1.72772  5.14211  3.16382  2.60647  4.41837  3.17419  3.27784  3.08213  2.12398  3.41789  4.20477  3.13777  4.02487  2.95593  2.59450  2.37623  2.70655  3.49586  5.62103  4.25990   1441 a - - -
          2.68618  4.42225  2.77519  2.73123  3.46354  2.40513  3.72494  3.29354  2.67741  2.69355  4.24690  2.90347  2.73739  3.18146  2.89801  2.37887  2.77519  2.98518  4.58477  3.61503
          0.01158  4.85972  5.58207  0.61958  0.77255  0.81276  0.58632
    664   3.35247  4.70060  5.13831  4.54946  3.49710  4.57588  4.91280  2.30264  4.39417  0.92429  2.65814  4.67343  4.85650  4.50433  4.46107  3.90070  2.00493  2.32199  5.32868  4.21676   1442 l - - -
          2.68618  4.42225  2.77519  2.73123  3.46354  2.40513  3.72494  3.29354  2.67741  2.69355  4.24690  2.90347  2.73739  3.18146  2.89801  2.37887  2.77519  2.98518  4.58477  3.61503
          0.04658  4.85972  3.27640  0.61958  0.77255  0.81276  0.58632
    665   1.93059  4.89253  2.64376  2.73383  4.09954  3.67140  3.09363  2.87847  2.59051  2.43870  3.14043  3.23679  4.05926  2.76005  2.94595  2.69710  3.04258  2.92022  5.41791  4.10990   1443 a - - -
          2.68601  4.42298  2.77593  2.73157  3.46300  2.40580  3.72568  3.29172  2.67752  2.69339  4.24763  2.90301  2.73813  3.18068  2.89719  2.37930  2.77522  2.98446  4.58550  3.61413
          0.60446  0.79910  5.54748  1.51043  0.24951  0.42406  1.06243
    666   2.51696  5.28457  3.14726  2.43926  3.89173  3.65003  3.84076  4.05656  2.41319  2.68334  4.33467  2.81261  4.04258  2.34163  2.34404  2.11992  2.34160  3.65636  5.73853  4.35014   1451 s - - -
          2.68618  4.42225  2.77519  2.73123  3.46354  2.40513  3.72494  3.29354  2.67741  2.69355  4.24690  2.90347  2.73739  3.18146  2.89801  2.37887  2.77519  2.98518  4.58477  3.61503
          0.01045  4.96184  5.68419  0.61958  0.77255  0.60206  0.79338
    667   2.33607  5.34808  2.41960  2.18610  3.33256  3.63746  3.82555  4.16297  2.43931  3.16254  3.87978  2.52681  3.42080  2.76312  2.14675  2.65698  3.09137  3.73361  5.78647  4.38132   1452 r - - -
          2.68618  4.42225  2.77519  2.73123  3.46354  2.40513  3.72494  3.29354  2.67741  2.69355  4.24690  2.90347  2.73739  3.18146  2.89801  2.37887  2.77519  2.98518  4.58477  3.61503
          0.01045  4.96184  5.68419  0.61958  0.77255  0.60206  0.79338
    668   3.64802  3.51001  5.24288  4.79047  1.45345  3.47936  4.19010  3.43870  4.59336  2.86043  4.08859  4.58077  4.99215  4.59859  4.57732  3.99032  3.87364  3.27498  2.81664  1.02106   1453 y - - -
          2.68618  4.42225  2.77519  2.73123  3.46354  2.40513  3.72494  3.29354  2.67741  2.69355  4.24690  2.90347  2.73739  3.18146  2.89801  2.37887  2.77519  2.98518  4.58477  3.61503
          0.01045  4.96184  5.68419  0.61958  0.77255  0.60206  0.79338
    669   2.66905  5.25337  3.16291  2.60618  4.55190  3.02872  3.17303  4.00589  2.23549  3.36105  4.30668  2.41717  3.50416  2.82354  2.45751  2.85014  2.81581  3.61878  2.83488  2.69289   1454 k - - -
          2.68618  4.42225  2.77519  2.73123  3.46354  2.40513  3.72494  3.29354  2.67741  2.69355  4.24690  2.90347  2.73739  3.18146  2.89801  2.37887  2.77519  2.98518  4.58477  3.61503
          0.11370  4.96184  2.29786  0.61958  0.77255  0.60206  0.79338
    670   2.84518  4.24877  4.63066  4.02752  2.60083  3.99367  3.45738  1.65640  3.84933  2.25132  3.36556  3.43033  4.35886  4.01329  3.91969  3.29711  2.79186  2.19939  2.24235  3.66974   1455 i - - -
          2.68618  4.42225  2.77519  2.73123  3.46354  2.40513  3.72494  3.29354  2.67741  2.69355  4.24690  2.90347  2.73739  3.18146  2.89801  2.37887  2.77519  2.98518  4.58477  3.61503
          0.01158  4.85972  5.58207  0.61958  0.77255  0.45631  1.00408
    671   3.14285  5.18483  3.57875  3.15176  4.64954  3.85078  4.24026  4.04967  2.25665  3.01577  4.51972  3.58375  0.85174  3.42420  3.16531  2.90868  3.43696  3.71015  5.86847  4.59892   1456 p - - -
          2.68618  4.42225  2.77519  2.73123  3.46354  2.40513  3.72494  3.29354  2.67741  2.69355  4.24690  2.90347  2.73739  3.18146  2.89801  2.37887  2.77519  2.98518  4.58477  3.61503
          0.01045  4.96184  5.68419  0.61958  0.77255  0.60206  0.79338
    672   2.87798  5.37235  3.12883  2.23084  4.71570  2.99873  3.83184  4.19544  2.25540  2.77908  4.41481  2.23857  3.44249  2.36850  1.96888  2.84227  3.10793  3.76236  5.80299  4.40019   1457 r - - -
          2.68618  4.42225  2.77519  2.73123  3.46354  2.40513  3.72494  3.29354  2.67741  2.69355  4.24690  2.90347  2.73739  3.18146  2.89801  2.37887  2.77519  2.98518  4.58477  3.61503
          0.04096  4.96184  3.40722  0.61958  0.77255  0.60206  0.79338
    673   2.61162  4.35613  4.33561  3.10683  3.46082  3.98195  4.28514  2.56756  3.25002  1.89675  2.04136  3.96008  4.35098  3.85179  3.81265  3.26773  2.16837  1.97205  4.97126  3.77910   1458 l - - -
          2.68618  4.42225  2.77519  2.73123  3.46354  2.40513  3.72494  3.29354  2.67741  2.69355  4.24690  2.90347  2.73739  3.18146  2.89801  2.37887  2.77519  2.98518  4.58477  3.61503
          0.30816  4.93165  1.35484  0.61958  0.77255  0.67144  0.71534
    674   2.74431  4.96952  3.12984  2.57187  2.98500  3.56951  3.77051  3.63612  2.29820  3.23095  4.03827  3.09405  3.30921  2.32483  2.69314  2.36455  2.33083  3.30577  5.46614  3.13466   1459 k - - -
          2.68618  4.42225  2.77519  2.73123  3.46354  2.40513  3.72494  3.29354  2.67741  2.69355  4.24690  2.90347  2.73739  3.18146  2.89801  2.37887  2.77519  2.98518  4.58477  3.61503
          0.01448  4.63797  5.36032  0.61958  0.77255  1.11395  0.39788
    675   2.55714  5.24226  3.00507  2.15204  4.57888  2.37018  3.72254  4.05286  2.11908  3.54085  4.28914  3.00717  3.93129  2.57293  2.50933  2.09597  2.99870  3.62921  5.67810  4.28040   1460 s - - -
          2.68619  4.42226  2.77521  2.73124  3.46355  2.40514  3.72496  3.29355  2.67742  2.69356  4.24691  2.90348  2.73741  3.18147  2.89802  2.37888  2.77521  2.98519  4.58358  3.61504
          0.05849  2.95426  5.36032  0.39236  1.12534  0.31622  1.30527
    676   2.35576  5.26060  2.00598  2.30856  4.56068  3.65543  3.84926  3.01534  2.17215  3.54637  4.31366  3.14280  4.04874  2.65296  3.08873  2.85037  2.81666  2.37820  5.72126  4.33907   1462 d - - -
          2.68618  4.42225  2.77519  2.73123  3.46354  2.40513  3.72494  3.29354  2.67741  2.69355  4.24690  2.90347  2.73739  3.18146  2.89801  2.37887  2.77519  2.98518  4.58477  3.61503
          0.01045  4.96184  5.68419  0.61958  0.77255  0.60206  0.79338
    677   1.51443  4.54911  4.68209  4.13276  3.78651  4.19289  4.69623  1.84261  4.01842  2.73121  3.74028  4.29543  2.47825  4.24530  4.19695  3.52717  3.35378  1.51050  5.37213  4.17764   1463 v - - -
          2.68618  4.42225  2.77519  2.73123  3.46354  2.40513  3.72494  3.29354  2.67741  2.69355  4.24690  2.90347  2.73739  3.18146  2.89801  2.37887  2.77519  2.98518  4.58477  3.61503
          0.01045  4.96184  5.68419  0.61958  0.77255  0.60206  0.79338
    678   2.87338  5.38185  2.59797  2.09247  4.72732  3.64118  3.82943  4.21209  1.84278  3.68595  4.42325  2.46828  4.03683  2.79177  1.96876  2.64395  3.10438  3.23020  5.81271  4.40345   1464 k - - -
          2.68618  4.42225  2.77519  2.73123  3.46354  2.40513  3.72494  3.29354  2.67741  2.69355  4.24690  2.90347  2.73739  3.18146  2.89801  2.37887  2.77519  2.98518  4.58477  3.61503
          0.01045  4.96184  5.68419  0.61958  0.77255  0.60206  0.79338
    679   2.86759  5.37817  2.55638  2.04463  4.72338  3.63714  3.82599  4.20914  2.28838  3.22791  4.41923  2.68212  4.03240  2.00491  2.39556  2.19690  3.09882  3.76897  5.81002  4.39930   1465 q - - -
          2.68618  4.42225  2.77519  2.73123  3.46354  2.40513  3.72494  3.29354  2.67741  2.69355  4.24690  2.90347  2.73739  3.18146  2.89801  2.37887  2.77519  2.98518  4.58477  3.61503
          0.01045  4.96184  5.68419  0.61958  0.77255  0.60206  0.79338
    680   2.90556  4.29575  4.76123  4.15406  2.51567  4.06441  4.38879  1.58122  3.96247  2.15799  3.40351  4.18999  3.60937  3.32056  4.00850  3.37150  3.13765  1.88109  4.91053  2.41434   1466 i - - -
          2.68618  4.42225  2.77519  2.73123  3.46354  2.40513  3.72494  3.29354  2.67741  2.69355  4.24690  2.90347  2.73739  3.18146  2.89801  2.37887  2.77519  2.98518  4.58477  3.61503
          0.01045  4.96184  5.68419  0.61958  0.77255  0.60206  0.79338
    681   2.95726  4.70629  5.37468  4.83052  3.98422  4.78660  5.26978  1.69113  4.69931  2.02494  3.85403  4.92173  5.09570  4.89692  4.79930  4.14182  2.55303  0.88907  5.74438  4.54735   1467 v - - -
          2.68618  4.42225  2.77519  2.73123  3.46354  2.40513  3.72494  3.29354  2.67741  2.69355  4.24690  2.90347  2.73739  3.18146  2.89801  2.37887  2.77519  2.98518  4.58477  3.61503
          0.01045  4.96184  5.68419  0.61958  0.77255  0.60206  0.79338
    682   2.64390  5.36079  3.12137  2.56689  4.70187  2.47977  3.82916  4.18207  1.92552  3.66383  4.40487  2.95336  2.85534  2.00112  2.71530  2.49890  2.85282  3.74980  5.79672  4.39199   1468 k - - -
          2.68618  4.42225  2.77519  2.73123  3.46354  2.40513  3.72494  3.29354  2.67741  2.69355  4.24690  2.90347  2.73739  3.18146  2.89801  2.37887  2.77519  2.98518  4.58477  3.61503
          0.01045  4.96184  5.68419  0.61958  0.77255  0.55515  0.85329
    683   2.48721  5.35173  3.12384  2.30573  4.68686  3.48730  2.97780  4.16553  2.50086  3.26061  4.39514  3.11452  2.86468  2.41479  2.44753  1.94148  2.66812  3.73705  5.79025  4.38585   1469 s - - -
          2.68618  4.42225  2.77519  2.73123  3.46354  2.40513  3.72494  3.29354  2.67741  2.69355  4.24690  2.90347  2.73739  3.18146  2.89801  2.37887  2.77519  2.98518  4.58477  3.61503
          0.01034  4.97267  5.69501  0.61958  0.77255  0.57540  0.82663
    684   1.96566  0.43805  5.26772  5.16574  5.22968  3.67613  5.65834  4.36020  4.98648  4.31267  5.23825  4.55551  4.52617  5.15150  4.98584  3.19349  3.52478  3.82485  6.65751  5.58530   1470 C - - -
          2.68618  4.42225  2.77519  2.73123  3.46354  2.40513  3.72494  3.29354  2.67741  2.69355  4.24690  2.90347  2.73739  3.18146  2.89801  2.37887  2.77519  2.98518  4.58477  3.61503
          0.01034  4.97267  5.69501  0.61958  0.77255  0.57540  0.82663
    685   2.43753  5.36970  2.51762  2.09424  4.71215  3.63918  3.38733  4.19635  2.37746  3.51393  4.41109  2.86778  2.42866  2.44156  3.05525  2.50914  2.63995  3.26603  5.80391  4.39442   1471 e - - -
          2.68618  4.42225  2.77519  2.73123  3.46354  2.40513  3.72494  3.29354  2.67741  2.69355  4.24690  2.90347  2.73739  3.18146  2.89801  2.37887  2.77519  2.98518  4.58477  3.61503
          0.01034  4.97267  5.69501  0.61958  0.77255  0.57540  0.82663
    686   2.65035  4.64044  3.69950  3.13327  3.78353  3.84447  2.87509  2.68921  2.62655  2.29164  3.74155  3.55525  3.32505  2.96967  3.45974  3.08431  2.15691  1.87838  5.21700  3.97548   1472 v - - -
          2.68618  4.42225  2.77519  2.73123  3.46354  2.40513  3.72494  3.29354  2.67741  2.69355  4.24690  2.90347  2.73739  3.18146  2.89801  2.37887  2.77519  2.98518  4.58477  3.61503
          0.01034  4.97267  5.69501  0.61958  0.77255  0.57540  0.82663
    687   3.54197  0.22536  5.18467  5.06069  5.09574  4.14039  5.64907  4.64808  4.77319  4.35539  5.43427  4.87402  4.91979  4.10594  4.84343  3.77802  4.07302  4.24584  6.46013  5.29979   1473 C - - -
          2.68618  4.42225  2.77519  2.73123  3.46354  2.40513  3.72494  3.29354  2.67741  2.69355  4.24690  2.90347  2.73739  3.18146  2.89801  2.37887  2.77519  2.98518  4.58477  3.61503
          0.17750  4.97267  1.85973  0.61958  0.77255  0.57540  0.82663
    688   2.11936  5.05531  3.20407  2.65245  4.31982  3.64069  3.84759  3.73884  2.44257  2.64503  4.13645  3.17156  3.55925  1.58880  3.06843  2.85252  2.61285  3.40416  5.55807  4.22026   1474 q - - -
          2.68618  4.42225  2.77519  2.73123  3.46354  2.40513  3.72494  3.29354  2.67741  2.69355  4.24690  2.90347  2.73739  3.18146  2.89801  2.37887  2.77519  2.98518  4.58477  3.61503
          0.14125  4.80738  2.09106  0.61958  0.77255  0.79382  0.60169
    689   2.77068  4.70355  3.38114  2.45103  3.51437  3.67295  3.89861  2.84960  2.37361  2.23067  3.13163  3.29337  4.05777  2.89875  2.30848  2.89498  2.60467  2.68157  5.25395  3.97805   1475 l - - -
          2.68618  4.42225  2.77519  2.73123  3.46354  2.40513  3.72494  3.29354  2.67741  2.69355  4.24690  2.90347  2.73739  3.18146  2.89801  2.37887  2.77519  2.98518  4.58477  3.61503
          0.01343  4.71281  5.43516  0.61958  0.77255  1.02904  0.44215
    690   2.77201  4.43620  3.74735  3.17740  3.21376  3.77601  3.33325  2.67311  3.12171  2.44423  3.54238  2.35454  4.15352  3.41157  3.44934  2.50841  2.37076  2.17344  5.02415  2.77861   1476 v - - -
          2.68618  4.42225  2.77519  2.73123  3.46354  2.40513  3.72494  3.29354  2.67741  2.69355  4.24690  2.90347  2.73739  3.18146  2.89801  2.37887  2.77519  2.98518  4.58477  3.61503
          0.01343  4.71281  5.43516  0.61958  0.77255  0.89784  0.52332
    691   2.79662  5.00426  3.19037  2.63207  3.68500  3.62246  3.82075  2.80321  1.85633  3.04126  4.07436  1.84397  4.01218  2.71612  3.05749  2.82807  2.81095  3.33696  5.50117  4.16657   1477 n - - -
          2.68618  4.42225  2.77519  2.73123  3.46354  2.40513  3.72494  3.29354  2.67741  2.69355  4.24690  2.90347  2.73739  3.18146  2.89801  2.37887  2.77519  2.98518  4.58477  3.61503
          0.05198  4.75277  3.16945  0.61958  0.77255  0.97764  0.47192
    692   1.88177  4.80471  3.29088  2.73201  4.00658  3.64055  3.86266  3.09070  2.50856  3.04920  3.06558  2.58091  2.44967  3.05603  3.15389  2.63506  3.00287  2.89256  5.34339  4.04582   1478 a - - -
          2.68618  4.42225  2.77519  2.73123  3.46354  2.40513  3.72494  3.29354  2.67741  2.69355  4.24690  2.90347  2.73739  3.18146  2.89801  2.37887  2.77519  2.98518  4.58477  3.61503
          0.23309  4.71420  1.61468  0.61958  0.77255  1.02734  0.44310
    693   2.70145  4.88203  3.11511  2.55633  4.11843  3.53502  3.73876  3.53126  2.33175  2.65649  3.95639  2.73496  3.04744  2.89297  2.42699  2.46749  2.54074  2.56539  5.38823  4.05930   1479 k - - -
          2.68618  4.42225  2.77519  2.73123  3.46354  2.40513  3.72494  3.29354  2.67741  2.69355  4.24690  2.90347  2.73739  3.18146  2.89801  2.37887  2.77519  2.98518  4.58477  3.61503
          0.01668  4.49778  5.22013  0.61958  0.77255  0.72943  0.65813
    694   2.78090  5.20555  3.04956  2.50243  4.52057  3.56097  3.75424  3.98283  2.07526  3.49785  4.25823  2.52640  2.49703  2.64830  2.97838  1.93199  2.78706  3.58089  5.65850  3.49779   1480 s - - -
          2.68660  4.42267  2.77562  2.73165  3.46396  2.40555  3.72299  3.29343  2.67714  2.69344  4.24615  2.90389  2.73782  3.18056  2.89725  2.37870  2.77497  2.98560  4.58395  3.61478
          1.04305  0.50273  3.15254  0.81058  0.58807  0.59589  0.80090
    695   2.36160  5.10077  2.58272  2.36157  4.36545  3.62187  3.82047  3.79828  2.30908  2.32067  3.52305  3.13097  2.30055  2.95206  3.07196  2.82048  2.87192  3.44739  5.58481  3.69820   1484 p - - -
          2.68618  4.42225  2.77519  2.73123  3.46354  2.40513  3.72494  3.29354  2.67741  2.69355  4.24690  2.90347  2.73739  3.18146  2.89801  2.37887  2.77519  2.98518  4.58477  3.61503
          0.06380  4.82597  2.92272  0.61958  0.77255  0.86976  0.54309
    696   1.96278  5.26374  3.05944  2.50522  4.59516  3.57422  3.76250  4.06827  2.32571  3.56286  4.31105  2.51656  3.00762  2.32415  2.42795  2.51774  2.68656  3.64768  5.70623  4.30800   1485 a - - -
          2.68618  4.42225  2.77519  2.73123  3.46354  2.40513  3.72494  3.29354  2.67741  2.69355  4.24690  2.90347  2.73739  3.18146  2.89801  2.37887  2.77519  2.98518  4.58477  3.61503
          0.01262  4.77479  5.49714  0.61958  0.77255  0.77145  0.62054
    697   4.19988  5.78701  5.03720  5.07278  6.02965  0.10220  6.02570  5.95250  5.35970  5.42687  6.47312  5.20554  5.18376  5.61279  5.40500  4.40971  4.73876  5.30867  6.79012  6.19127   1486 G - - -
          2.68631  4.42238  2.77532  2.73136  3.46367  2.40498  3.72507  3.29367  2.67736  2.69334  4.24458  2.90359  2.73752  3.18104  2.89791  2.37900  2.77532  2.98531  4.58490  3.61516
          0.16662  2.21578  3.11435  1.14168  0.38461  0.86976  0.54309
    698   2.61941  4.70832  3.42987  2.61380  3.87837  3.70683  3.93552  2.60388  2.39855  2.48130  3.80034  3.33700  3.33375  3.17240  3.10695  2.24390  2.40789  2.46170  5.26254  3.42601   1492 s - - -
          2.68618  4.42225  2.77519  2.73123  3.46354  2.40513  3.72494  3.29354  2.67741  2.69355  4.24690  2.90347  2.73739  3.18146  2.89801  2.37887  2.77519  2.98518  4.58477  3.61503
          0.08456  4.78461  2.62109  0.61958  0.77255  0.93310  0.49978
    699   2.53388  4.66384  3.44348  2.88303  3.83566  2.93378  3.92989  2.39969  2.83782  2.07758  3.76318  2.18162  4.08165  3.17715  2.52018  2.92599  3.01409  2.95368  5.22662  3.96216   1493 l - - -
          2.68618  4.42225  2.77519  2.73123  3.46354  2.40513  3.72494  3.29354  2.67741  2.69355  4.24690  2.90347  2.73739  3.18146  2.89801  2.37887  2.77519  2.98518  4.58477  3.61503
          0.01342  4.71348  5.43582  0.61958  0.77255  0.90405  0.51907
    700   2.81506  5.11531  3.16105  2.59686  4.39274  3.61761  2.94143  3.82473  2.25173  2.47600  3.45121  3.12276  2.38489  2.08102  2.73627  2.82077  3.04306  3.46977  5.58415  4.23393   1494 q - - -
          2.68618  4.42225  2.77519  2.73123  3.46354  2.40513  3.72494  3.29354  2.67741  2.69355  4.24690  2.90347  2.73739  3.18146  2.89801  2.37887  2.77519  2.98518  4.58477  3.61503
          0.01292  4.75117  5.47352  0.61958  0.77255  0.83480  0.56909
    701   2.47691  5.26488  3.16965  2.60712  4.59843  3.64566  2.87926  4.04660  2.32711  3.55572  4.32716  3.13547  3.01498  2.92513  1.52078  2.36481  3.10152  3.65352  5.70508  4.34375   1495 r - - -
          2.68618  4.42225  2.77519  2.73123  3.46354  2.40513  3.72494  3.29354  2.67741  2.69355  4.24690  2.90347  2.73739  3.18146  2.89801  2.37887  2.77519  2.98518  4.58477  3.61503
          0.01238  4.79391  5.51625  0.61958  0.77255  0.91943  0.50874
    702   2.87296  4.79630  3.55632  3.05721  4.12986  1.32795  4.11033  3.51464  2.93467  2.05624  4.05145  3.47798  2.83841  3.34423  2.82951  3.00939  3.16005  3.22645  5.48747  4.22666   1496 g - - -
          2.68618  4.42225  2.77519  2.73123  3.46354  2.40513  3.72494  3.29354  2.67741  2.69355  4.24690  2.90347  2.73739  3.18146  2.89801  2.37887  2.77519  2.98518  4.58477  3.61503
          0.08031  4.79391  2.67524  0.61958  0.77255  0.39945  1.11075
    703   2.84211  3.47033  2.58302  2.30565  4.25071  3.67883  3.88445  3.25532  2.69155  2.36421  4.09191  3.21597  2.28125  2.43410  3.15242  2.63380  3.07347  3.34728  4.06135  4.19690   1497 p - - -
          2.68618  4.42225  2.77519  2.73123  3.46354  2.40513  3.72494  3.29354  2.67741  2.69355  4.24690  2.90347  2.73739  3.18146  2.89801  2.37887  2.77519  2.98518  4.58477  3.61503
          0.01106  4.90544  5.62778  0.61958  0.77255  0.50981  0.91781
    704   2.65652  4.52260  3.90396  2.98738  3.64780  3.89649  3.42492  1.86695  2.99647  2.25543  3.62995  3.69445  4.27288  3.55194  2.54547  2.87220  3.11378  1.83082  5.11441  3.89509   1498 v - - -
          2.68618  4.42225  2.77519  2.73123  3.46354  2.40513  3.72494  3.29354  2.67741  2.69355  4.24690  2.90347  2.73739  3.18146  2.89801  2.37887  2.77519  2.98518  4.58477  3.61503
          0.01045  4.96184  5.68419  0.61958  0.77255  0.60206  0.79338
    705   3.18554  5.30811  2.29258  2.96209  4.68495  3.79438  4.33574  4.10035  3.25505  3.71801  3.04584  3.46838  0.82121  3.53253  3.71744  3.23186  3.49982  3.77099  6.01485  4.66522   1499 p - - -
          2.68622  4.42132  2.77541  2.73145  3.46376  2.40535  3.72467  3.29344  2.67763  2.69377  4.24442  2.90369  2.73743  3.18140  2.89782  2.37869  2.77541  2.98440  4.58499  3.61525
          0.26010  1.48886  5.68419  0.89351  0.52631  0.60206  0.79338
    706   2.86506  5.31746  3.12850  2.30715  3.20551  2.20576  3.12189  4.10843  2.58299  3.61273  4.36508  2.30453  2.89657  2.67023  3.07175  2.30674  2.85578  3.69541  5.76494  4.36843   1506 g - - -
          2.68618  4.42225  2.77519  2.73123  3.46354  2.40513  3.72494  3.29354  2.67741  2.69355  4.24690  2.90347  2.73739  3.18146  2.89801  2.37887  2.77519  2.98518  4.58477  3.61503
          0.06747  4.96184  2.84317  0.61958  0.77255  0.60206  0.79338
    707   2.60767  5.33526  3.09485  1.74461  4.67459  3.18439  2.69330  4.15564  2.22285  3.63752  3.86148  2.66850  4.00918  2.68522  2.40612  2.80564  3.07141  3.14137  5.77085  4.36465   1507 e - - -
          2.68618  4.42225  2.77519  2.73123  3.46354  2.40513  3.72494  3.29354  2.67741  2.69355  4.24690  2.90347  2.73739  3.18146  2.89801  2.37887  2.77519  2.98518  4.58477  3.61503
          0.01106  4.90544  5.62778  0.61958  0.77255  0.72649  0.66088
    708   2.87881  4.39039  4.21520  3.63477  3.46991  3.95876  2.80192  1.93253  3.52625  2.43216  3.49869  3.88856  1.74833  3.77050  3.74525  3.23839  3.11100  2.21347  4.97854  3.08205   1508 p - - -
          2.68618  4.42225  2.77519  2.73123  3.46354  2.40513  3.72494  3.29354  2.67741  2.69355  4.24690  2.90347  2.73739  3.18146  2.89801  2.37887  2.77519  2.98518  4.58477  3.61503
          0.01106  4.90544  5.62778  0.61958  0.77255  0.50981  0.91781
    709   4.97372  5.92239  5.83623  5.77387  1.36553  5.42798  4.19069  4.47522  5.53213  3.58737  4.98838  5.06341  5.71238  5.22347  5.33618  4.91077  5.18357  4.47961  0.62599  2.51460   1509 W - - -
          2.68618  4.42225  2.77519  2.73123  3.46354  2.40513  3.72494  3.29354  2.67741  2.69355  4.24690  2.90347  2.73739  3.18146  2.89801  2.37887  2.77519  2.98518  4.58477  3.61503
          0.01045  4.96184  5.68419  0.61958  0.77255  0.60206  0.79338
    710   2.35499  5.40753  2.57483  1.87131  4.74892  3.64705  3.85212  4.23444  2.59617  3.71091  4.45177  3.11418  4.05335  1.69332  2.55477  2.46418  3.13157  3.79672  5.84094  4.42813   1510 q - - -
          2.68628  4.42082  2.77519  2.73171  3.46262  2.40560  3.72377  3.29321  2.67748  2.69382  4.24468  2.90394  2.73787  3.18160  2.89778  2.37902  2.77530  2.98394  4.58524  3.61506
          0.52813  0.89920  5.68419  1.06416  0.42315  0.60206  0.79338
    711   2.07300  4.33332  4.77859  4.17715  3.44337  3.46255  4.45129  1.91165  3.99591  2.02559  2.66312  4.23116  4.47589  4.15607  4.05659  3.42286  2.66780  1.58739  4.98536  3.80491   1514 v - - -
          2.68618  4.42225  2.77519  2.73123  3.46354  2.40513  3.72494  3.29354  2.67741  2.69355  4.24690  2.90347  2.73739  3.18146  2.89801  2.37887  2.77519  2.98518  4.58477  3.61503
          0.01045  4.96184  5.68419  0.61958  0.77255  0.60206  0.79338
    712   4.57213  6.49938  0.14376  3.64954  6.12406  4.43986  5.37772  6.04874  4.70310  5.45581  6.55404  4.22619  5.14887  4.68584  5.26513  4.48550  4.95387  5.59837  6.99498  5.96155   1515 D - - -
          2.68618  4.42225  2.77519  2.73123  3.46354  2.40513  3.72494  3.29354  2.67741  2.69355  4.24690  2.90347  2.73739  3.18146  2.89801  2.37887  2.77519  2.98518  4.58477  3.61503
          0.01045  4.96184  5.68419  0.61958  0.77255  0.60206  0.79338
    713   3.04004  2.16554  4.92973  4.33827  1.48497  4.20011  4.42143  2.51572  4.13693  2.50967  3.49566  4.32407  4.55564  4.26026  4.15809  3.51469  3.27246  2.04577  4.85224  2.33304   1516 f - - -
          2.68618  4.42225  2.77519  2.73123  3.46354  2.40513  3.72494  3.29354  2.67741  2.69355  4.24690  2.90347  2.73739  3.18146  2.89801  2.37887  2.77519  2.98518  4.58477  3.61503
          0.01045  4.96184  5.68419  0.61958  0.77255  0.60206  0.79338
    714   3.40971  4.72407  5.26325  4.71553  3.93915  4.73797  5.20515  1.91198  4.58880  2.13470  3.80607  4.84500  5.05388  4.79252  4.71397  4.08670  1.31360  1.27151  5.70901  4.52114   1517 v - - -
          2.68618  4.42225  2.77519  2.73123  3.46354  2.40513  3.72494  3.29354  2.67741  2.69355  4.24690  2.90347  2.73739  3.18146  2.89801  2.37887  2.77519  2.98518  4.58477  3.61503
          0.01045  4.96184  5.68419  0.61958  0.77255  0.60206  0.79338
    715   2.87556  5.27812  3.14821  2.22170  4.58339  2.12118  1.99084  4.04057  2.60977  3.56708  3.63303  3.14547  4.05531  2.71574  3.09230  2.42117  2.63393  3.64805  5.73823  4.35445   1518 h - - -
          2.68618  4.42225  2.77519  2.73123  3.46354  2.40513  3.72494  3.29354  2.67741  2.69355  4.24690  2.90347  2.73739  3.18146  2.89801  2.37887  2.77519  2.98518  4.58477  3.61503
          0.01045  4.96184  5.68419  0.61958  0.77255  0.60206  0.79338
    716   2.89589  4.32407  4.55692  3.96057  3.41751  3.01193  4.34557  2.36446  3.80678  1.81445  3.00749  4.08594  2.10815  3.99336  3.92091  3.32646  3.12810  2.20401  4.94066  2.25685   1519 l - - -
          2.68618  4.42225  2.77519  2.73123  3.46354  2.40513  3.72494  3.29354  2.67741  2.69355  4.24690  2.90347  2.73739  3.18146  2.89801  2.37887  2.77519  2.98518  4.58477  3.61503
          0.01045  4.96184  5.68419  0.61958  0.77255  0.60206  0.79338
    717   2.87090  3.89881  2.73037  2.21411  4.48763  3.66947  3.86806  3.92955  2.02901  1.88607  4.26705  3.16885  2.49936  2.99170  3.11236  2.72990  3.10250  3.56279  5.68150  4.31408   1520 l - - -
          2.68618  4.42225  2.77519  2.73123  3.46354  2.40513  3.72494  3.29354  2.67741  2.69355  4.24690  2.90347  2.73739  3.18146  2.89801  2.37887  2.77519  2.98518  4.58477  3.61503
          0.29749  4.96184  1.38502  0.61958  0.77255  0.60206  0.79338
    718   2.85007  4.81955  3.39191  2.85717  3.96929  3.69646  3.92237  3.41086  2.21901  3.06788  3.93857  3.32307  1.47492  3.14282  3.09325  2.95441  3.08861  2.75809  5.32601  2.94711   1521 p - - -
          2.68618  4.42225  2.77519  2.73123  3.46354  2.40513  3.72494  3.29354  2.67741  2.69355  4.24690  2.90347  2.73739  3.18146  2.89801  2.37887  2.77519  2.98518  4.58477  3.61503
          0.01391  4.67826  5.40060  0.61958  0.77255  1.06994  0.42012
    719   2.52180  5.09571  3.09951  2.54206  4.39026  2.99641  3.76474  3.83064  1.75963  3.38385  4.16664  3.07257  2.95087  2.88823  2.55311  2.76706  2.45954  2.78008  5.57749  4.21456   1522 k - - -
          2.68624  4.42231  2.77526  2.73129  3.46360  2.40519  3.72500  3.29360  2.67747  2.69361  4.24696  2.90353  2.73746  3.18152  2.89807  2.37868  2.77464  2.98524  4.58483  3.61509
          0.38406  1.53912  2.26012  0.15963  1.91366  0.70298  0.68341
    720   2.81003  5.26072  3.07936  2.40531  4.59721  3.58146  3.75295  4.06205  1.56923  3.55320  3.79944  3.05715  3.38280  2.48777  2.69479  1.97987  3.03738  3.64770  5.69049  4.30675   1524 k - - -
          2.68618  4.42225  2.77519  2.73123  3.46354  2.40513  3.72494  3.29354  2.67741  2.69355  4.24690  2.90347  2.73739  3.18146  2.89801  2.37887  2.77519  2.98518  4.58477  3.61503
          0.01345  4.71132  5.43367  0.61958  0.77255  1.03087  0.44114
    721   2.77551  4.90957  3.21133  2.47293  2.54331  3.61918  3.01501  3.53702  2.64730  3.15897  3.98614  3.16775  3.35524  2.30574  3.10089  2.25306  3.00689  3.23216  5.40838  2.65840   1525 s - - -
          2.68618  4.42225  2.77519  2.73123  3.46354  2.40513  3.72494  3.29354  2.67741  2.69355  4.24690  2.90347  2.73739  3.18146  2.89801  2.37887  2.77519  2.98518  4.58477  3.61503
          0.14668  4.71132  2.06011  0.61958  0.77255  1.03087  0.44114
    722   3.17037  5.06945  3.81182  3.61640  5.05170  0.47873  4.72388  4.62920  3.47047  4.20693  5.09712  3.91214  4.41041  3.99295  2.69901  3.31069  3.61995  4.11183  6.16013  5.05371   1526 G - - -
          2.68618  4.42225  2.77519  2.73123  3.46354  2.40513  3.72494  3.29354  2.67741  2.69355  4.24690  2.90347  2.73739  3.18146  2.89801  2.37887  2.77519  2.98518  4.58477  3.61503
          0.01535  4.57999  5.30233  0.61958  0.77255  0.67294  0.71377
    723   2.84486  5.28540  2.57525  2.51955  4.59925  3.11177  3.80927  4.06922  2.57194  3.58022  4.34266  1.47072  3.39192  2.92125  2.65661  2.81621  3.08002  3.66253  5.73793  3.05907   1527 n - - -
          2.68618  4.42225  2.77519  2.73123  3.46354  2.40513  3.72494  3.29354  2.67741  2.69355  4.24690  2.90347  2.73739  3.18146  2.89801  2.37887  2.77519  2.98518  4.58477  3.61503
          0.01262  4.77433  5.49668  0.61958  0.77255  0.38579  1.13917
    724   2.86340  5.27385  2.66993  2.59716  4.57988  3.65302  3.84400  4.03862  1.74039  2.76858  2.83653  2.87465  4.04542  2.27998  2.96599  2.84592  2.50682  3.25783  5.73030  4.34509   1528 k - - -
          2.68618  4.42225  2.77519  2.73123  3.46354  2.40513  3.72494  3.29354  2.67741  2.69355  4.24690  2.90347  2.73739  3.18146  2.89801  2.37887  2.77519  2.98518  4.58477  3.61503
          0.01045  4.96184  5.68419  0.61958  0.77255  0.60206  0.79338
    725   2.88642  4.33045  4.47905  3.88583  2.53678  4.00890  3.14663  2.15289  3.10994  2.52358  2.82156  4.03999  4.37668  3.94261  3.88124  3.01793  2.58597  2.38173  4.94392  1.80454   1529 y - - -
          2.68618  4.42225  2.77519  2.73123  3.46354  2.40513  3.72494  3.29354  2.67741  2.69355  4.24690  2.90347  2.73739  3.18146  2.89801  2.37887  2.77519  2.98518  4.58477  3.61503
          0.01045  4.96184  5.68419  0.61958  0.77255  0.60206  0.79338
    726   2.08343  3.19729  4.83561  4.22289  3.36773  4.06817  4.40088  1.76208  4.01466  1.59701  3.39146  4.22117  4.43103  4.15100  4.03319  3.37870  3.13212  2.15493  3.76932  3.08914   1530 l - - -
          2.68618  4.42225  2.77519  2.73123  3.46354  2.40513  3.72494  3.29354  2.67741  2.69355  4.24690  2.90347  2.73739  3.18146  2.89801  2.37887  2.77519  2.98518  4.58477  3.61503
          0.01045  4.96184  5.68419  0.61958  0.77255  0.60206  0.79338
    727   4.16738  5.34724  6.15364  5.60725  3.68757  5.65912  6.04206  1.92231  5.49350  0.49098  3.41336  5.82949  5.65952  5.36976  5.45609  5.08509  4.38182  2.25780  5.97722  5.02738   1531 L - - -
          2.68639  4.42016  2.77511  2.73116  3.46298  2.40519  3.72321  3.29393  2.67780  2.69394  4.24729  2.90331  2.73779  3.18113  2.89840  2.37926  2.77511  2.98380  4.58516  3.61542
          0.28302  1.41429  5.68419  1.34910  0.30040  0.60206  0.79338
    728   3.28091  4.82254  5.15875  4.80594  4.41614  4.28578  5.48809  2.53097  4.68282  3.09140  4.26440  4.76118  4.91154  4.95695  4.83406  3.74634  1.68722  0.66595  6.20180  4.99608   1543 V - - -
          2.68618  4.42225  2.77519  2.73123  3.46354  2.40513  3.72494  3.29354  2.67741  2.69355  4.24690  2.90347  2.73739  3.18146  2.89801  2.37887  2.77519  2.98518  4.58477  3.61503
          0.01045  4.96184  5.68419  0.61958  0.77255  0.60206  0.79338
    729   2.62687  4.28565  4.76419  4.15631  1.92684  4.05542  4.38530  1.55973  3.96241  2.47125  3.40324  4.18651  4.42032  4.11193  4.00500  2.88288  2.63554  2.25382  3.01902  3.72735   1544 i - - -
          2.68618  4.42225  2.77519  2.73123  3.46354  2.40513  3.72494  3.29354  2.67741  2.69355  4.24690  2.90347  2.73739  3.18146  2.89801  2.37887  2.77519  2.98518  4.58477  3.61503
          0.01045  4.96184  5.68419  0.61958  0.77255  0.60206  0.79338
    730   3.75086  4.95440  5.83788  5.35112  4.19602  5.33232  5.98575  1.47126  5.27558  2.62392  2.46366  5.49164  5.54168  5.47293  5.39906  4.75066  4.00411  0.70246  6.27593  5.09900   1545 v - - -
          2.68618  4.42225  2.77519  2.73123  3.46354  2.40513  3.72494  3.29354  2.67741  2.69355  4.24690  2.90347  2.73739  3.18146  2.89801  2.37887  2.77519  2.98518  4.58477  3.61503
          0.01045  4.96184  5.68419  0.61958  0.77255  0.60206  0.79338
    731   3.18444  2.26803  1.10980  1.99419  4.93577  3.73108  3.30300  4.42286  2.96840  3.94122  4.73860  3.20608  4.24272  3.23865  3.49431  3.12767  3.44015  4.01958  6.10855  4.67617   1546 d - - -
          2.68618  4.42225  2.77519  2.73123  3.46354  2.40513  3.72494  3.29354  2.67741  2.69355  4.24690  2.90347  2.73739  3.18146  2.89801  2.37887  2.77519  2.98518  4.58477  3.61503
          0.01045  4.96184  5.68419  0.61958  0.77255  0.52200  0.89976
    732   2.12285  4.93442  3.48897  2.94056  4.31066  3.11037  4.07932  3.71312  2.91476  3.35032  4.18043  3.40613  4.16268  3.26182  2.01686  2.52575  1.60898  2.67762  5.62108  4.32208   1547 t - - -
          2.68618  4.42225  2.77519  2.73123  3.46354  2.40513  3.72494  3.29354  2.67741  2.69355  4.24690  2.90347  2.73739  3.18146  2.89801  2.37887  2.77519  2.98518  4.58477  3.61503
          0.01026  4.98056  5.70290  0.61958  0.77255  0.55533  0.85304
    733   2.45731  4.40853  4.25253  3.67118  1.67374  3.98243  4.27023  2.86256  3.56761  2.21128  3.02552  2.62175  4.35381  3.80421  3.78268  2.47393  3.13251  2.66475  4.99975  2.74737   1548 f - - -
          2.68618  4.42225  2.77519  2.73123  3.46354  2.40513  3.72494  3.29354  2.67741  2.69355  4.24690  2.90347  2.73739  3.18146  2.89801  2.37887  2.77519  2.98518  4.58477  3.61503
          0.02917  4.98056  3.82225  0.61958  0.77255  0.55533  0.85304
    734   2.85100  4.78239  4.51089  4.33055  5.30745  3.55979  5.27462  4.75883  4.36355  4.46626  5.26284  4.19872  4.38861  4.60368  4.56770  0.53678  1.72875  4.02550  6.64643  5.50311   1549 S - - -
          2.68618  4.42225  2.77519  2.73123  3.46354  2.40513  3.72494  3.29354  2.67741  2.69355  4.24690  2.90347  2.73739  3.18146  2.89801  2.37887  2.77519  2.98518  4.58477  3.61503
          0.01045  4.96184  5.68419  0.61958  0.77255  0.60206  0.79338
    735   3.36315  5.65044  3.61339  3.05101  5.13190  1.25574  4.06463  4.51786  1.48055  3.94409  4.76253  3.12646  4.40568  3.18410  2.08127  3.33566  3.56215  4.13817  5.99551  4.75236   1550 g - - -
          2.68618  4.42225  2.77519  2.73123  3.46354  2.40513  3.72494  3.29354  2.67741  2.69355  4.24690  2.90347  2.73739  3.18146  2.89801  2.37887  2.77519  2.98518  4.58477  3.61503
          0.01045  4.96184  5.68419  0.61958  0.77255  0.60206  0.79338
    736   2.46622  4.28373  4.76374  4.15559  1.98175  3.01524  4.37510  2.71634  3.96071  2.19435  2.65687  4.18312  4.41733  4.10850  4.00149  3.36042  3.12688  2.23069  2.37131  2.66709   1551 f - - -
          2.68618  4.42225  2.77519  2.73123  3.46354  2.40513  3.72494  3.29354  2.67741  2.69355  4.24690  2.90347  2.73739  3.18146  2.89801  2.37887  2.77519  2.98518  4.58477  3.61503
          0.01045  4.96184  5.68419  0.61958  0.77255  0.60206  0.79338
    737   3.12037  4.50752  4.84049  4.26375  3.67716  4.32195  4.69902  1.68789  4.12207  2.32856  3.63566  4.39521  2.48845  4.32141  4.24740  3.63792  2.09703  1.36127  5.27871  4.08967   1552 v - - -
          2.68618  4.42225  2.77519  2.73123  3.46354  2.40513  3.72494  3.29354  2.67741  2.69355  4.24690  2.90347  2.73739  3.18146  2.89801  2.37887  2.77519  2.98518  4.58477  3.61503
          0.01045  4.96184  5.68419  0.61958  0.77255  0.60206  0.79338
    738   2.87558  4.82715  3.46639  1.66441  3.98599  3.77135  2.13677  3.38883  2.88271  2.88342  3.19189  3.38344  4.15659  3.21636  3.30494  2.76122  3.10698  2.84999  3.34092  3.19214   1553 e - - -
          2.68623  4.42230  2.77525  2.73129  3.46277  2.40518  3.72500  3.29279  2.67746  2.69360  4.24695  2.90352  2.73745  3.18152  2.89806  2.37892  2.77525  2.98524  4.58482  3.61508
          0.16280  1.91841  5.68419  0.17172  1.84653  0.60206  0.79338
    739   1.18697  4.58633  4.99559  4.41811  3.68045  4.45125  4.82768  2.23655  4.27308  2.08858  2.80318  4.53855  4.78441  4.45063  4.37919  3.77276  3.46119  1.61899  5.35529  4.18276   1555 a - - -
          2.68618  4.42225  2.77519  2.73123  3.46354  2.40513  3.72494  3.29354  2.67741  2.69355  4.24690  2.90347  2.73739  3.18146  2.89801  2.37887  2.77519  2.98518  4.58477  3.61503
          0.01045  4.96184  5.68419  0.61958  0.77255  0.60206  0.79338
    740   2.45678  4.58579  3.77286  2.50964  3.10126  3.86087  4.11610  2.24356  3.15767  2.79622  3.68962  3.60549  3.02483  3.45708  3.18384  2.49201  2.36278  2.48277  5.16924  2.68761   1556 i - - -
          2.68618  4.42225  2.77519  2.73123  3.46354  2.40513  3.72494  3.29354  2.67741  2.69355  4.24690  2.90347  2.73739  3.18146  2.89801  2.37887  2.77519  2.98518  4.58477  3.61503
          0.01045  4.96184  5.68419  0.61958  0.77255  0.60206  0.79338
    741   2.31563  2.76393  4.12685  3.55383  3.60388  3.92454  4.26190  2.93781  3.45645  1.90121  3.59820  3.84205  1.70701  3.72453  2.96967  3.20802  3.13434  2.49757  5.09316  3.88905   1557 p - - -
          2.68618  4.42225  2.77519  2.73123  3.46354  2.40513  3.72494  3.29354  2.67741  2.69355  4.24690  2.90347  2.73739  3.18146  2.89801  2.37887  2.77519  2.98518  4.58477  3.61503
          0.01045  4.96184  5.68419  0.61958  0.77255  0.60206  0.79338
    742   2.88014  3.58671  3.97736  3.40366  3.60462  3.91240  2.58218  2.68668  2.75347  1.79514  3.24001  3.74315  3.12940  3.30919  3.62690  3.17381  2.16021  2.41355  5.08152  3.86813   1558 l - - -
          2.68618  4.42225  2.77519  2.73123  3.46354  2.40513  3.72494  3.29354  2.67741  2.69355  4.24690  2.90347  2.73739  3.18146  2.89801  2.37887  2.77519  2.98518  4.58477  3.61503
          0.01045  4.96184  5.68419  0.61958  0.77255  0.60206  0.79338
    743   2.98551  5.42884  3.25956  2.68873  4.79678  3.73942  3.88489  4.25318  1.36287  3.72325  4.48290  2.68516  3.43323  2.98848  1.86706  2.54416  2.80210  3.83601  5.83703  4.47431   1559 k - - -
          2.68618  4.42225  2.77519  2.73123  3.46354  2.40513  3.72494  3.29354  2.67741  2.69355  4.24690  2.90347  2.73739  3.18146  2.89801  2.37887  2.77519  2.98518  4.58477  3.61503
          0.01045  4.96184  5.68419  0.61958  0.77255  0.60206  0.79338
    744   2.29681  5.23711  3.18862  2.63111  4.53871  2.37403  3.86320  3.98673  1.89352  2.87240  4.30120  3.16558  4.06197  2.98097  2.44736  2.51231  2.34779  3.60659  5.70871  4.33688   1560 k - - -
          2.68618  4.42225  2.77519  2.73123  3.46354  2.40513  3.72494  3.29354  2.67741  2.69355  4.24690  2.90347  2.73739  3.18146  2.89801  2.37887  2.77519  2.98518  4.58477  3.61503
          0.01045  4.96184  5.68419  0.61958  0.77255  0.60206  0.79338
    745   2.50918  4.95629  3.34645  1.52817  4.16626  3.72832  3.94194  2.80093  2.77667  2.92076  4.03703  3.29255  2.79352  2.86486  3.22430  2.93933  2.83733  2.52803  5.48292  4.17366   1561 e - - -
          2.68618  4.42225  2.77519  2.73123  3.46354  2.40513  3.72494  3.29354  2.67741  2.69355  4.24690  2.90347  2.73739  3.18146  2.89801  2.37887  2.77519  2.98518  4.58477  3.61503
          0.01045  4.96184  5.68419  0.61958  0.77255  0.60206  0.79338
    746   2.96306  5.43543  2.29540  2.59859  4.78324  3.28323  3.92654  4.26324  2.50032  3.75821  4.51506  2.33191  4.10448  3.03746  3.20417  2.16815  1.51029  3.83601  5.90480  4.49269   1562 t - - -
          2.68618  4.42225  2.77519  2.73123  3.46354  2.40513  3.72494  3.29354  2.67741  2.69355  4.24690  2.90347  2.73739  3.18146  2.89801  2.37887  2.77519  2.98518  4.58477  3.61503
          0.01045  4.96184  5.68419  0.61958  0.77255  0.60206  0.79338
    747   1.06573  4.74821  4.26837  3.82287  4.83286  2.34271  4.80561  4.25240  3.79189  3.92663  4.74039  3.95012  4.29978  4.07102  4.12044  1.91461  1.78475  3.14146  6.18107  4.97658   1563 a - - -
          2.68618  4.42225  2.77519  2.73123  3.46354  2.40513  3.72494  3.29354  2.67741  2.69355  4.24690  2.90347  2.73739  3.18146  2.89801  2.37887  2.77519  2.98518  4.58477  3.61503
          0.01045  4.96184  5.68419  0.61958  0.77255  0.60206  0.79338
    748   2.22970  4.03185  3.18416  2.62692  4.50205  3.66539  3.85939  3.94709  2.22315  2.73322  4.27393  3.16201  2.85607  1.89750  2.68934  2.60611  2.80645  3.57476  5.68649  4.31626   1564 q - - -
          2.68618  4.42225  2.77519  2.73123  3.46354  2.40513  3.72494  3.29354  2.67741  2.69355  4.24690  2.90347  2.73739  3.18146  2.89801  2.37887  2.77519  2.98518  4.58477  3.61503
          0.01045  4.96184  5.68419  0.61958  0.77255  0.60206  0.79338
    749   2.18794  3.42483  3.44214  1.99484  4.02665  3.76015  2.47649  3.05538  2.86224  3.07671  3.93183  3.36469  4.14634  2.95994  3.28974  2.97897  2.53268  2.28971  5.38815  4.10362   1565 e - - -
          2.68618  4.42225  2.77519  2.73123  3.46354  2.40513  3.72494  3.29354  2.67741  2.69355  4.24690  2.90347  2.73739  3.18146  2.89801  2.37887  2.77519  2.98518  4.58477  3.61503
          0.01045  4.96184  5.68419  0.61958  0.77255  0.60206  0.79338
    750   2.70361  3.69715  4.86792  4.26735  2.82554  4.17213  4.51850  2.06933  4.08072  2.19977  3.47982  4.30414  4.52987  4.23458  4.12874  3.48507  1.48073  1.74043  5.03511  3.85523   1566 t - - -
          2.68618  4.42225  2.77519  2.73123  3.46354  2.40513  3.72494  3.29354  2.67741  2.69355  4.24690  2.90347  2.73739  3.18146  2.89801  2.37887  2.77519  2.98518  4.58477  3.61503
          0.01045  4.96184  5.68419  0.61958  0.77255  0.60206  0.79338
    751   1.81481  3.22921  3.87440  3.30456  3.67313  3.88315  4.15719  1.98777  3.24407  2.75189  3.65190  3.67548  4.26532  2.88530  2.92492  2.16591  3.11408  2.54010  5.13575  3.91332   1567 a - - -
          2.68618  4.42225  2.77519  2.73123  3.46354  2.40513  3.72494  3.29354  2.67741  2.69355  4.24690  2.90347  2.73739  3.18146  2.89801  2.37887  2.77519  2.98518  4.58477  3.61503
          0.01045  4.96184  5.68419  0.61958  0.77255  0.60206  0.79338
    752   2.86152  5.34267  2.83844  2.15662  4.67574  3.63941  3.36089  4.15308  1.59999  3.00972  4.38659  3.11165  4.03271  2.26514  3.05648  2.64290  2.92489  3.07037  5.78241  3.62252   1568 k - - -
          2.68618  4.42225  2.77519  2.73123  3.46354  2.40513  3.72494  3.29354  2.67741  2.69355  4.24690  2.90347  2.73739  3.18146  2.89801  2.37887  2.77519  2.98518  4.58477  3.61503
          0.01045  4.96184  5.68419  0.61958  0.77255  0.60206  0.79338
    753   1.81896  4.79082  3.49466  2.93277  3.37388  3.31553  2.77719  2.97901  2.40115  2.20643  3.88230  3.40406  4.16242  2.76116  3.32525  2.69834  3.10264  2.83250  5.34363  4.07024   1569 a - - -
          2.68618  4.42225  2.77519  2.73123  3.46354  2.40513  3.72494  3.29354  2.67741  2.69355  4.24690  2.90347  2.73739  3.18146  2.89801  2.37887  2.77519  2.98518  4.58477  3.61503
          0.01045  4.96184  5.68419  0.61958  0.77255  0.60206  0.79338
    754   2.95872  3.64984  4.90421  4.29178  2.75958  4.13341  4.46555  1.97273  4.08341  1.13312  3.38586  4.28959  4.48813  4.21072  4.09678  3.44596  2.67168  2.35592  3.75936  3.77894   1570 l - - -
          2.68618  4.42225  2.77519  2.73123  3.46354  2.40513  3.72494  3.29354  2.67741  2.69355  4.24690  2.90347  2.73739  3.18146  2.89801  2.37887  2.77519  2.98518  4.58477  3.61503
          0.08392  4.96184  2.61050  0.61958  0.77255  0.60206  0.79338
    755   2.97682  4.37769  4.72316  4.12322  3.13180  4.13289  4.45420  2.67976  3.95213  1.22770  2.48615  4.21959  4.48229  4.11576  3.01752  3.43797  2.85233  1.79331  4.99203  3.82455   1571 l - - -
          2.68618  4.42225  2.77519  2.73123  3.46354  2.40513  3.72494  3.29354  2.67741  2.69355  4.24690  2.90347  2.73739  3.18146  2.89801  2.37887  2.77519  2.98518  4.58477  3.61503
          0.01125  4.88916  5.61151  0.61958  0.77255  0.75852  0.63178
    756   2.63312  5.33860  3.08147  1.73864  3.95705  3.61120  3.47451  4.16082  1.75287  3.64110  4.38115  2.55383  4.00661  2.54699  3.02553  2.43129  3.07179  3.72678  5.77323  4.36593   1572 e - - -
          2.68618  4.42225  2.77519  2.73123  3.46354  2.40513  3.72494  3.29354  2.67741  2.69355  4.24690  2.90347  2.73739  3.18146  2.89801  2.37887  2.77519  2.98518  4.58477  3.61503
          0.01125  4.88916  5.61151  0.61958  0.77255  0.48907  0.94984
    757   2.23939  3.69001  2.95482  2.30503  2.89581  3.70672  2.53778  3.66147  2.72589  2.94853  4.09879  2.68194  4.09588  3.07328  2.72269  2.91201  3.09701  3.34997  2.97412  4.20984   1573 a - - -
          2.68618  4.42225  2.77519  2.73123  3.46354  2.40513  3.72494  3.29354  2.67741  2.69355  4.24690  2.90347  2.73739  3.18146  2.89801  2.37887  2.77519  2.98518  4.58477  3.61503
          0.01045  4.96184  5.68419  0.61958  0.77255  0.60206  0.79338
    758   2.30414  4.29717  4.76909  4.16290  2.15045  4.06761  3.60202  1.61482  3.97010  2.47696  3.41264  4.19406  4.43113  4.11939  4.01407  3.37524  3.14077  1.77738  4.90215  2.96310   1574 i - - -
          2.68618  4.42225  2.77519  2.73123  3.46354  2.40513  3.72494  3.29354  2.67741  2.69355  4.24690  2.90347  2.73739  3.18146  2.89801  2.37887  2.77519  2.98518  4.58477  3.61503
          0.17058  4.96184  1.89827  0.61958  0.77255  0.60206  0.79338
    759   2.41785  4.24419  4.55654  3.95781  2.35935  3.97350  4.29851  2.41186  3.79341  1.71368  3.35893  4.05515  4.33965  3.96922  3.88652  2.56991  2.32224  1.99625  4.87001  3.68782   1575 l - - -
          2.68600  4.42240  2.77535  2.73138  3.46369  2.40528  3.72510  3.29369  2.67756  2.69370  4.24705  2.90362  2.73682  3.18161  2.89715  2.37902  2.77490  2.98533  4.58492  3.61518
          0.62277  0.77748  5.52586  0.07602  2.61454  0.40663  1.09629
    760   2.38014  4.61084  3.73252  3.16542  3.74989  2.98393  3.49185  2.92428  3.12064  1.99406  3.71341  3.57716  4.22979  3.42581  1.99628  2.75620  2.89704  2.30512  5.19088  3.39451   1577 l - - -
          2.68618  4.42225  2.77519  2.73123  3.46354  2.40513  3.72494  3.29354  2.67741  2.69355  4.24690  2.90347  2.73739  3.18146  2.89801  2.37887  2.77519  2.98518  4.58477  3.61503
          0.01045  4.96184  5.68419  0.61958  0.77255  0.60206  0.79338
    761   2.89456  4.29452  4.69937  4.09526  1.95925  4.04502  2.51237  2.35624  3.91321  1.76659  2.81711  4.15270  4.41000  4.07303  3.33086  3.06952  3.12664  2.54323  3.29633  3.39083   1578 l - - -
          2.68618  4.42225  2.77519  2.73123  3.46354  2.40513  3.72494  3.29354  2.67741  2.69355  4.24690  2.90347  2.73739  3.18146  2.89801  2.37887  2.77519  2.98518  4.58477  3.61503
          0.01045  4.96184  5.68419  0.61958  0.77255  0.60206  0.79338
    762   2.39177  4.62362  4.32343  3.81314  2.31217  1.00341  4.35509  3.21826  3.72375  2.91897  3.86109  4.01269  4.45264  3.96751  3.95574  3.30791  3.31378  2.99651  3.58447  3.60508   1579 g - - -
          2.68618  4.42225  2.77519  2.73123  3.46354  2.40513  3.72494  3.29354  2.67741  2.69355  4.24690  2.90347  2.73739  3.18146  2.89801  2.37887  2.77519  2.98518  4.58477  3.61503
          0.01045  4.96184  5.68419  0.61958  0.77255  0.60206  0.79338
    763   2.21678  4.41265  4.17249  3.59220  3.52260  3.95458  4.24407  1.82489  3.11632  1.92738  3.52522  3.86574  3.51891  3.74456  2.92983  2.71273  3.11495  2.40824  5.01811  2.85704   1580 i - - -
          2.68618  4.42225  2.77519  2.73123  3.46354  2.40513  3.72494  3.29354  2.67741  2.69355  4.24690  2.90347  2.73739  3.18146  2.89801  2.37887  2.77519  2.98518  4.58477  3.61503
          0.01045  4.96184  5.68419  0.61958  0.77255  0.60206  0.79338
    764   3.25976  5.09944  4.65315  4.53291  5.04354  3.91409  5.42605  4.31769  4.50076  4.09109  5.18111  4.50124  0.33278  4.83915  4.66281  3.47841  3.78906  2.95091  6.48622  5.30394   1581 P - - -
          2.68618  4.42225  2.77519  2.73123  3.46354  2.40513  3.72494  3.29354  2.67741  2.69355  4.24690  2.90347  2.73739  3.18146  2.89801  2.37887  2.77519  2.98518  4.58477  3.61503
          0.01045  4.96184  5.68419  0.61958  0.77255  0.60206  0.79338
    765   2.88521  5.34341  2.85561  2.59505  4.67466  3.66154  3.44216  4.14367  1.39480  2.72044  4.38962  3.13676  4.05349  2.77544  2.53001  2.64799  2.46430  3.72703  5.78010  4.38847   1582 k - - -
          2.68618  4.42225  2.77519  2.73123  3.46354  2.40513  3.72494  3.29354  2.67741  2.69355  4.24690  2.90347  2.73739  3.18146  2.89801  2.37887  2.77519  2.98518  4.58477  3.61503
          0.01045  4.96184  5.68419  0.61958  0.77255  0.60206  0.79338
    766   2.86751  5.02011  2.74235  2.73957  4.24531  3.70911  3.42636  3.65438  2.54869  3.27262  2.85083  3.25305  4.09862  2.66422  3.18788  2.28798  2.44425  1.81288  5.53224  4.20823   1583 v - - -
          2.68618  4.42225  2.77519  2.73123  3.46354  2.40513  3.72494  3.29354  2.67741  2.69355  4.24690  2.90347  2.73739  3.18146  2.89801  2.37887  2.77519  2.98518  4.58477  3.61503
          0.01045  4.96184  5.68419  0.61958  0.77255  0.60206  0.79338
    767   3.86326  5.05288  5.95363  5.45894  4.05051  5.45300  6.05892  1.12255  5.38385  1.25558  3.78373  5.61808  5.60262  5.49361  5.46654  4.87891  4.10850  1.36115  6.22290  5.11755   1584 i - - -
          2.68618  4.42225  2.77519  2.73123  3.46354  2.40513  3.72494  3.29354  2.67741  2.69355  4.24690  2.90347  2.73739  3.18146  2.89801  2.37887  2.77519  2.98518  4.58477  3.61503
          0.01045  4.96184  5.68419  0.61958  0.77255  0.60206  0.79338
    768   2.86438  5.30080  2.85016  2.58547  4.61625  2.81547  2.43186  3.20676  2.14924  3.59311  4.34961  2.67947  4.04176  2.16381  3.07220  2.84127  3.09556  2.49211  5.75132  4.35936   1585 k - - -
          2.68618  4.42225  2.77519  2.73123  3.46354  2.40513  3.72494  3.29354  2.67741  2.69355  4.24690  2.90347  2.73739  3.18146  2.89801  2.37887  2.77519  2.98518  4.58477  3.61503
          0.01045  4.96184  5.68419  0.61958  0.77255  0.60206  0.79338
    769   2.84877  4.77862  4.50005  4.29694  5.26039  3.56178  5.23910  4.70157  4.31867  4.41066  5.21177  4.18439  4.38388  4.56443  4.53228  0.98071  0.96206  3.99471  6.60305  5.45463   1586 t - - -
          2.68618  4.42225  2.77519  2.73123  3.46354  2.40513  3.72494  3.29354  2.67741  2.69355  4.24690  2.90347  2.73739  3.18146  2.89801  2.37887  2.77519  2.98518  4.58477  3.61503
          0.01045  4.96184  5.68419  0.61958  0.77255  0.60206  0.79338
    770   4.57213  6.49938  0.14376  3.64954  6.12406  4.43986  5.37772  6.04874  4.70310  5.45581  6.55404  4.22619  5.14887  4.68584  5.26513  4.48550  4.95387  5.59837  6.99498  5.96155   1587 D - - -
          2.68618  4.42225  2.77519  2.73123  3.46354  2.40513  3.72494  3.29354  2.67741  2.69355  4.24690  2.90347  2.73739  3.18146  2.89801  2.37887  2.77519  2.98518  4.58477  3.61503
          0.01045  4.96184  5.68419  0.61958  0.77255  0.60206  0.79338
    771   3.34558  5.68915  3.43664  2.96022  5.11569  3.96344  4.06398  4.53973  2.51880  3.96687  4.77991  1.25844  4.37932  1.69992  1.93134  3.30414  3.55030  4.15149  6.01974  4.73796   1588 n - - -
          2.68618  4.42225  2.77519  2.73123  3.46354  2.40513  3.72494  3.29354  2.67741  2.69355  4.24690  2.90347  2.73739  3.18146  2.89801  2.37887  2.77519  2.98518  4.58477  3.61503
          0.01045  4.96184  5.68419  0.61958  0.77255  0.60206  0.79338
    772   3.82062  5.90717  2.22385  3.37190  5.88385  0.35501  5.07094  5.57319  4.29826  5.07921  6.00717  3.89263  4.80111  4.32741  4.85208  3.83003  4.26538  4.97390  6.93660  5.71970   1589 G - - -
          2.68618  4.42225  2.77519  2.73123  3.46354  2.40513  3.72494  3.29354  2.67741  2.69355  4.24690  2.90347  2.73739  3.18146  2.89801  2.37887  2.77519  2.98518  4.58477  3.61503
          0.01045  4.96184  5.68419  0.61958  0.77255  0.60206  0.79338
    773   2.15493  4.77011  4.29480  3.92019  5.03350  3.55766  4.92648  4.47075  3.91901  4.13613  4.93182  4.00074  1.16836  4.18985  4.23242  2.06907  1.46236  3.85858  6.35980  5.16812   1590 p - - -
          2.68618  4.42225  2.77519  2.73123  3.46354  2.40513  3.72494  3.29354  2.67741  2.69355  4.24690  2.90347  2.73739  3.18146  2.89801  2.37887  2.77519  2.98518  4.58477  3.61503
          0.01045  4.96184  5.68419  0.61958  0.77255  0.60206  0.79338
    774   1.70756  5.35416  3.13919  2.60088  4.68791  3.11673  3.31559  4.15713  2.58348  3.65336  4.40705  1.98534  4.06425  2.26184  2.53399  2.87044  3.13084  3.74084  5.79698  4.40445   1591 a - - -
          2.68618  4.42225  2.77519  2.73123  3.46354  2.40513  3.72494  3.29354  2.67741  2.69355  4.24690  2.90347  2.73739  3.18146  2.89801  2.37887  2.77519  2.98518  4.58477  3.61503
          0.01045  4.96184  5.68419  0.61958  0.77255  0.60206  0.79338
    775   5.07368  5.96132  5.84364  5.82510  0.37592  5.49641  4.11587  4.58467  5.59859  3.68984  5.09683  5.02991  5.75118  5.21455  5.37019  4.92747  5.26819  4.56847  4.18498  1.74049   1592 F - - -
          2.68618  4.42225  2.77519  2.73123  3.46354  2.40513  3.72494  3.29354  2.67741  2.69355  4.24690  2.90347  2.73739  3.18146  2.89801  2.37887  2.77519  2.98518  4.58477  3.61503
          0.01045  4.96184  5.68419  0.61958  0.77255  0.60206  0.79338
    776   3.20893  4.59215  4.93633  4.35697  3.62897  4.40568  4.77684  2.53622  4.20656  1.89384  2.46545  4.48786  4.74477  4.38521  4.31793  3.72535  1.34738  1.59816  5.31128  4.14689   1593 t - - -
          2.68618  4.42225  2.77519  2.73123  3.46354  2.40513  3.72494  3.29354  2.67741  2.69355  4.24690  2.90347  2.73739  3.18146  2.89801  2.37887  2.77519  2.98518  4.58477  3.61503
          0.01045  4.96184  5.68419  0.61958  0.77255  0.60206  0.79338
    777   1.34699  4.75791  4.65029  4.49764  5.38909  3.54088  5.38385  4.85090  4.54475  4.55855  5.33680  4.25481  4.38607  4.73504  4.71177  0.61833  3.39717  4.05885  6.72903  5.61809   1594 S - - -
          2.68618  4.42225  2.77519  2.73123  3.46354  2.40513  3.72494  3.29354  2.67741  2.69355  4.24690  2.90347  2.73739  3.18146  2.89801  2.37887  2.77519  2.98518  4.58477  3.61503
          0.01045  4.96184  5.68419  0.61958  0.77255  0.60206  0.79338
    778   2.66189  5.39348  3.15002  1.79070  4.74393  3.66621  3.62428  4.22151  2.04931  3.69339  4.43581  3.13491  4.05836  2.35006  1.88184  2.60173  2.90976  3.78768  5.81587  4.41881   1595 e - - -
          2.68618  4.42225  2.77519  2.73123  3.46354  2.40513  3.72494  3.29354  2.67741  2.69355  4.24690  2.90347  2.73739  3.18146  2.89801  2.37887  2.77519  2.98518  4.58477  3.61503
          0.01045  4.96184  5.68419  0.61958  0.77255  0.60206  0.79338
    779   2.19511  4.75798  3.53218  2.55573  3.92480  3.78923  4.02292  2.45742  2.94444  2.98428  3.85320  3.18734  3.20788  3.27021  3.07668  2.48375  2.57555  1.86316  5.31777  4.05137   1596 v - - -
          2.68618  4.42225  2.77519  2.73123  3.46354  2.40513  3.72494  3.29354  2.67741  2.69355  4.24690  2.90347  2.73739  3.18146  2.89801  2.37887  2.77519  2.98518  4.58477  3.61503
          0.01045  4.96184  5.68419  0.61958  0.77255  0.60206  0.79338
    780   2.64567  4.33388  4.54772  3.95660  1.57409  4.01553  4.34537  2.77848  3.80495  2.53163  3.45856  4.08043  4.39322  3.99400  3.92362  2.36046  2.65016  2.11697  2.57557  3.74511   1597 f - - -
          2.68618  4.42225  2.77519  2.73123  3.46354  2.40513  3.72494  3.29354  2.67741  2.69355  4.24690  2.90347  2.73739  3.18146  2.89801  2.37887  2.77519  2.98518  4.58477  3.61503
          0.01045  4.96184  5.68419  0.61958  0.77255  0.60206  0.79338
    781   1.98755  5.29020  3.15974  2.25260  4.60093  3.66467  3.85634  4.05723  2.17695  3.57947  4.34463  3.15035  4.05979  1.70214  3.07207  2.86454  2.85022  2.77211  5.74548  4.36318   1598 q - - -
          2.68618  4.42225  2.77519  2.73123  3.46354  2.40513  3.72494  3.29354  2.67741  2.69355  4.24690  2.90347  2.73739  3.18146  2.89801  2.37887  2.77519  2.98518  4.58477  3.61503
          0.01045  4.96184  5.68419  0.61958  0.77255  0.60206  0.79338
    782   2.11090  5.35367  3.12032  2.05337  4.68896  2.81130  3.83281  4.16652  2.56812  3.02636  4.39802  2.39205  4.03878  2.24830  2.29946  2.83749  3.10159  3.73928  5.79155  4.38863   1599 e - - -
          2.68618  4.42225  2.77519  2.73123  3.46354  2.40513  3.72494  3.29354  2.67741  2.69355  4.24690  2.90347  2.73739  3.18146  2.89801  2.37887  2.77519  2.98518  4.58477  3.61503
          0.01045  4.96184  5.68419  0.61958  0.77255  0.60206  0.79338
    783   2.74464  4.46951  4.98599  4.38753  1.74077  4.26995  4.52737  2.75549  4.18984  1.49374  3.42142  4.39814  4.60965  4.30423  4.21188  3.58488  3.33236  2.07925  2.25086  3.70732   1600 l - - -
          2.68618  4.42225  2.77519  2.73123  3.46354  2.40513  3.72494  3.29354  2.67741  2.69355  4.24690  2.90347  2.73739  3.18146  2.89801  2.37887  2.77519  2.98518  4.58477  3.61503
          0.01045  4.96184  5.68419  0.61958  0.77255  0.60206  0.79338
    784   1.67069  2.13162  4.66845  4.08177  3.48734  4.06052  4.45178  2.74102  3.92056  1.58961  2.82765  4.17556  4.45337  4.10145  4.02268  3.37604  2.81951  2.56340  5.03410  3.85518   1601 l - - -
          2.68618  4.42225  2.77519  2.73123  3.46354  2.40513  3.72494  3.29354  2.67741  2.69355  4.24690  2.90347  2.73739  3.18146  2.89801  2.37887  2.77519  2.98518  4.58477  3.61503
          0.01045  4.96184  5.68419  0.61958  0.77255  0.60206  0.79338
    785   2.87244  5.32528  2.70318  2.58590  4.64968  3.65218  3.32006  4.11879  1.29109  3.31373  4.37225  3.12884  4.04503  2.54401  3.05371  2.71021  2.57546  3.70514  4.04449  4.37442   1602 k - - -
          2.68618  4.42225  2.77519  2.73123  3.46354  2.40513  3.72494  3.29354  2.67741  2.69355  4.24690  2.90347  2.73739  3.18146  2.89801  2.37887  2.77519  2.98518  4.58477  3.61503
          0.01045  4.96184  5.68419  0.61958  0.77255  0.60206  0.79338
    786   2.86510  5.05152  3.27466  2.03719  3.27914  2.95763  3.90469  3.21440  2.70911  3.30802  4.12339  3.23447  4.08941  2.53648  2.89446  2.01853  2.46026  3.38100  3.98932  3.27800   1603 s - - -
          2.68618  4.42225  2.77519  2.73123  3.46354  2.40513  3.72494  3.29354  2.67741  2.69355  4.24690  2.90347  2.73739  3.18146  2.89801  2.37887  2.77519  2.98518  4.58477  3.61503
          0.01045  4.96184  5.68419  0.61958  0.77255  0.60206  0.79338
    787   2.63252  4.28898  4.80323  4.19258  2.61096  4.06827  4.39637  2.15517  3.99185  1.31340  2.64807  4.20874  4.43033  4.13324  2.94758  3.37710  3.13716  2.53170  3.76893  3.25152   1604 l - - -
          2.68618  4.42225  2.77519  2.73123  3.46354  2.40513  3.72494  3.29354  2.67741  2.69355  4.24690  2.90347  2.73739  3.18146  2.89801  2.37887  2.77519  2.98518  4.58477  3.61503
          0.01045  4.96184  5.68419  0.61958  0.77255  0.53526  0.88073
    788   2.98933  5.49035  2.49207  2.60412  4.82715  1.28153  3.35947  4.30892  2.34165  3.78725  4.54059  2.87078  4.11756  2.67518  2.86741  2.94376  3.22422  3.87811  5.91896  4.50831   1605 g - - -
          2.68618  4.42225  2.77519  2.73123  3.46354  2.40513  3.72494  3.29354  2.67741  2.69355  4.24690  2.90347  2.73739  3.18146  2.89801  2.37887  2.77519  2.98518  4.58477  3.61503
          0.01029  4.97738  5.69972  0.61958  0.77255  0.56349  0.84216
    789   2.54484  4.56121  4.98670  4.42163  3.77717  4.40633  4.84467  0.93357  4.27763  2.68001  3.40374  4.52485  4.77319  4.47485  4.39131  2.70262  3.43829  1.72081  5.40450  4.21335   1606 i - - -
          2.68618  4.42225  2.77519  2.73123  3.46354  2.40513  3.72494  3.29354  2.67741  2.69355  4.24690  2.90347  2.73739  3.18146  2.89801  2.37887  2.77519  2.98518  4.58477  3.61503
          0.01029  4.97738  5.69972  0.61958  0.77255  0.56349  0.84216
    790   2.36415  5.37743  2.62905  2.30828  4.72220  3.64078  3.05082  4.20785  1.70974  3.68246  4.41827  2.99162  3.72908  2.72146  2.65445  2.50641  2.47647  3.76793  5.81014  4.39949   1607 k - - -
          2.68618  4.42225  2.77519  2.73123  3.46354  2.40513  3.72494  3.29354  2.67741  2.69355  4.24690  2.90347  2.73739  3.18146  2.89801  2.37887  2.77519  2.98518  4.58477  3.61503
          0.01029  4.97738  5.69972  0.61958  0.77255  0.56349  0.84216
    791   2.99398  4.52384  4.24939  3.67027  3.43897  4.04709  1.61133  2.96930  3.50872  1.69682  3.61320  3.93544  4.41470  3.21705  3.73566  3.32744  3.22399  2.35531  2.70532  3.66261   1608 h - - -
          2.68618  4.42225  2.77519  2.73123  3.46354  2.40513  3.72494  3.29354  2.67741  2.69355  4.24690  2.90347  2.73739  3.18146  2.89801  2.37887  2.77519  2.98518  4.58477  3.61503
          0.01029  4.97738  5.69972  0.61958  0.77255  0.56349  0.84216
    792   2.87481  5.27839  3.16564  2.09517  4.58331  3.66394  3.85467  2.69091  1.73762  3.56554  4.33082  3.14985  4.05662  2.58881  3.08325  2.21871  2.40076  3.36896  5.73556  4.35281   1609 k - - -
          2.68618  4.42225  2.77519  2.73123  3.46354  2.40513  3.72494  3.29354  2.67741  2.69355  4.24690  2.90347  2.73739  3.18146  2.89801  2.37887  2.77519  2.98518  4.58477  3.61503
          0.02599  4.97738  3.97584  0.61958  0.77255  0.56349  0.84216
    793   2.95102  4.38873  4.54870  3.95706  2.45844  4.07568  3.12243  2.78518  3.81015  1.57817  2.66298  4.10790  4.43670  4.00382  3.94220  3.37149  1.62932  2.62102  4.97135  3.77004   1610 l - - -
          2.68618  4.42225  2.77519  2.73123  3.46354  2.40513  3.72494  3.29354  2.67741  2.69355  4.24690  2.90347  2.73739  3.18146  2.89801  2.37887  2.77519  2.98518  4.58477  3.61503
          0.01045  4.96184  5.68419  0.61958  0.77255  0.60206  0.79338
    794   2.89635  5.02590  3.47783  3.03178  4.70623  1.74034  2.10319  4.15394  3.06966  3.74650  4.54403  3.47213  4.20366  3.40876  3.50797  1.65450  2.12683  3.71288  5.95256  4.63248   1611 s - - -
          2.68618  4.42225  2.77519  2.73123  3.46354  2.40513  3.72494  3.29354  2.67741  2.69355  4.24690  2.90347  2.73739  3.18146  2.89801  2.37887  2.77519  2.98518  4.58477  3.61503
          0.01045  4.96184  5.68419  0.61958  0.77255  0.60206  0.79338
    795   2.48288  2.59871  4.66771  4.08545  3.52126  4.04767  4.46265  1.55390  3.92977  2.58720  3.52843  4.17441  4.45159  4.11272  4.03500  2.12673  2.54941  1.99480  5.05435  3.87081   1612 i - - -
          2.68618  4.42225  2.77519  2.73123  3.46354  2.40513  3.72494  3.29354  2.67741  2.69355  4.24690  2.90347  2.73739  3.18146  2.89801  2.37887  2.77519  2.98518  4.58477  3.61503
          0.01045  4.96184  5.68419  0.61958  0.77255  0.60206  0.79338
    796   1.50925  4.79721  4.42008  4.25902  5.35225  2.47338  5.26652  4.81963  4.38593  4.49768  5.27948  4.17474  0.74280  4.58745  4.61159  3.05806  3.41332  4.06282  6.67272  5.54609   1613 p - - -
          2.68618  4.42225  2.77519  2.73123  3.46354  2.40513  3.72494  3.29354  2.67741  2.69355  4.24690  2.90347  2.73739  3.18146  2.89801  2.37887  2.77519  2.98518  4.58477  3.61503
          0.01045  4.96184  5.68419  0.61958  0.77255  0.60206  0.79338
    797   4.39279  5.63694  5.23806  4.91477  2.57895  3.34282  2.54436  4.26931  4.71906  3.60307  4.82097  4.70037  5.39121  4.75031  4.78589  4.43969  4.60598  4.14182  2.82213  0.51804   1614 Y - - -
          2.68618  4.42225  2.77519  2.73123  3.46354  2.40513  3.72494  3.29354  2.67741  2.69355  4.24690  2.90347  2.73739  3.18146  2.89801  2.37887  2.77519  2.98518  4.58477  3.61503
          0.01045  4.96184  5.68419  0.61958  0.77255  0.60206  0.79338
    798   3.09780  5.44643  3.33259  2.80572  4.80028  3.81681  1.67146  4.25016  2.55946  3.74233  4.53328  1.78957  4.22225  3.08902  1.99468  3.07831  2.71582  3.86468  5.85952  4.52684   1615 h - - -
          2.68618  4.42225  2.77519  2.73123  3.46354  2.40513  3.72494  3.29354  2.67741  2.69355  4.24690  2.90347  2.73739  3.18146  2.89801  2.37887  2.77519  2.98518  4.58477  3.61503
          0.01045  4.96184  5.68419  0.61958  0.77255  0.60206  0.79338
    799   2.09795  4.79040  4.42106  4.30895  5.36811  3.55593  5.30915  4.82903  4.43605  4.52489  5.31451  4.19066  0.50128  4.64612  4.63206  2.59590  3.41827  4.06500  6.70373  5.57416   1616 P - - -
          2.68618  4.42225  2.77519  2.73123  3.46354  2.40513  3.72494  3.29354  2.67741  2.69355  4.24690  2.90347  2.73739  3.18146  2.89801  2.37887  2.77519  2.98518  4.58477  3.61503
          0.01045  4.96184  5.68419  0.61958  0.77255  0.60206  0.79338
    800   3.09469  5.52627  3.17110  1.92444  4.88597  3.77540  3.96863  4.33924  2.61501  3.81518  4.59264  3.25257  4.20012  1.11834  2.69829  3.05530  2.69512  3.93137  5.93474  4.57099   1617 q - - -
          2.68618  4.42225  2.77519  2.73123  3.46354  2.40513  3.72494  3.29354  2.67741  2.69355  4.24690  2.90347  2.73739  3.18146  2.89801  2.37887  2.77519  2.98518  4.58477  3.61503
          0.01045  4.96184  5.68419  0.61958  0.77255  0.60206  0.79338
    801   2.28214  5.11688  3.36237  2.46230  4.99109  2.36085  4.40195  4.45468  3.28298  4.03087  4.82027  3.51279  4.26731  3.56888  3.74190  0.85760  3.36058  3.93789  6.21661  4.88165   1618 s - - -
          2.68618  4.42225  2.77519  2.73123  3.46354  2.40513  3.72494  3.29354  2.67741  2.69355  4.24690  2.90347  2.73739  3.18146  2.89801  2.37887  2.77519  2.98518  4.58477  3.61503
          0.01045  4.96184  5.68419  0.61958  0.77255  0.60206  0.79338
    802   3.08617  5.61331  2.36202  2.59918  4.95670  3.33602  4.01162  4.45330  2.82721  3.93025  4.69315  2.22980  4.17334  1.48086  3.34649  1.76970  3.33548  4.01137  6.06692  4.62836   1619 q - - -
          2.68618  4.42225  2.77519  2.73123  3.46354  2.40513  3.72494  3.29354  2.67741  2.69355  4.24690  2.90347  2.73739  3.18146  2.89801  2.37887  2.77519  2.98518  4.58477  3.61503
          0.07033  4.96184  2.79832  0.61958  0.77255  0.60206  0.79338
    803   1.79857  4.71757  4.48122  4.40343  5.41435  0.52998  5.36530  4.89753  4.57157  4.58832  5.35334  4.18862  4.33846  4.72210  4.73234  2.67551  3.35950  4.05862  6.74647  5.64972   1620 G - - -
          2.68618  4.42225  2.77519  2.73123  3.46354  2.40513  3.72494  3.29354  2.67741  2.69355  4.24690  2.90347  2.73739  3.18146  2.89801  2.37887  2.77519  2.98518  4.58477  3.61503
          0.01110  4.90261  5.62495  0.61958  0.77255  0.50605  0.92350
    804   2.30494  4.67908  3.64348  3.07825  3.82965  3.82788  4.06914  2.14951  2.53154  2.23300  3.77737  3.51461  3.20134  2.00396  3.41642  3.06381  3.11174  2.53613  5.25131  4.00243   1621 q - - -
          2.68618  4.42225  2.77519  2.73123  3.46354  2.40513  3.72494  3.29354  2.67741  2.69355  4.24690  2.90347  2.73739  3.18146  2.89801  2.37887  2.77519  2.98518  4.58477  3.61503
          0.01045  4.96184  5.68419  0.61958  0.77255  0.60206  0.79338
    805   2.47359  4.51304  3.51786  3.75017  3.68770  4.06810  4.43623  2.70826  3.66858  2.13599  3.66136  4.01784  4.46250  3.92055  3.90995  3.36536  2.21663  1.12320  5.21915  4.01546   1622 v - - -
          2.68618  4.42225  2.77519  2.73123  3.46354  2.40513  3.72494  3.29354  2.67741  2.69355  4.24690  2.90347  2.73739  3.18146  2.89801  2.37887  2.77519  2.98518  4.58477  3.61503
          0.01045  4.96184  5.68419  0.61958  0.77255  0.60206  0.79338
    806   4.47776  6.41676  3.61281  0.16315  6.00834  4.43500  5.27535  5.77850  4.36847  5.22116  6.28403  4.21489  5.11361  4.55502  4.80785  4.41063  4.82900  5.38049  6.89747  5.85021   1623 E - - -
          2.68618  4.42225  2.77519  2.73123  3.46354  2.40513  3.72494  3.29354  2.67741  2.69355  4.24690  2.90347  2.73739  3.18146  2.89801  2.37887  2.77519  2.98518  4.58477  3.61503
          0.01045  4.96184  5.68419  0.61958  0.77255  0.60206  0.79338
    807   3.63995  5.58162  4.43012  3.82018  5.38459  4.19197  4.46572  4.85600  2.67414  4.27645  5.18447  4.07147  4.72381  3.63298  0.40835  2.95244  3.94058  4.44313  6.20762  5.08951   1624 R - - -
          2.68618  4.42225  2.77519  2.73123  3.46354  2.40513  3.72494  3.29354  2.67741  2.69355  4.24690  2.90347  2.73739  3.18146  2.89801  2.37887  2.77519  2.98518  4.58477  3.61503
          0.01045  4.96184  5.68419  0.61958  0.77255  0.60206  0.79338
    808   1.73835  4.50207  3.97945  3.40832  2.62496  3.91212  4.19845  2.97290  2.67595  2.70326  2.13836  3.74821  4.29441  3.61386  3.62645  3.17757  2.06330  2.76376  5.10552  3.89124   1625 a - - -
          2.68618  4.42225  2.77519  2.73123  3.46354  2.40513  3.72494  3.29354  2.67741  2.69355  4.24690  2.90347  2.73739  3.18146  2.89801  2.37887  2.77519  2.98518  4.58477  3.61503
          0.01045  4.96184  5.68419  0.61958  0.77255  0.60206  0.79338
    809   3.62824  5.85154  3.15394  3.06595  4.58369  3.98530  1.68731  4.89722  3.33334  4.34947  5.27317  0.74483  4.59889  3.72257  3.71492  3.58509  3.94328  4.49141  5.97365  4.42383   1626 n - - -
          2.68618  4.42225  2.77519  2.73123  3.46354  2.40513  3.72494  3.29354  2.67741  2.69355  4.24690  2.90347  2.73739  3.18146  2.89801  2.37887  2.77519  2.98518  4.58477  3.61503
          0.01045  4.96184  5.68419  0.61958  0.77255  0.60206  0.79338
    810   3.00497  5.40405  3.30169  2.72373  4.75493  2.96143  3.89808  4.19811  2.33109  3.06681  4.45816  3.24538  4.14861  1.81612  1.53883  2.47859  3.22428  3.80123  5.81236  4.46509   1627 r - - -
          2.68618  4.42225  2.77519  2.73123  3.46354  2.40513  3.72494  3.29354  2.67741  2.69355  4.24690  2.90347  2.73739  3.18146  2.89801  2.37887  2.77519  2.98518  4.58477  3.61503
          0.01045  4.96184  5.68419  0.61958  0.77255  0.60206  0.79338
    811   2.47799  5.15797  2.86336  2.05100  4.42364  3.67577  3.87463  3.39584  2.65179  3.09652  4.22092  3.18444  4.06740  3.00580  2.92703  2.73477  1.52183  3.50512  5.64171  3.71933   1628 t - - -
          2.68618  4.42225  2.77519  2.73123  3.46354  2.40513  3.72494  3.29354  2.67741  2.69355  4.24690  2.90347  2.73739  3.18146  2.89801  2.37887  2.77519  2.98518  4.58477  3.61503
          0.01045  4.96184  5.68419  0.61958  0.77255  0.60206  0.79338
    812   3.96671  5.18568  5.96588  5.39815  3.66107  5.38374  5.75056  1.34359  5.26672  1.03059  1.92332  5.55059  5.47634  5.19840  5.23685  4.77018  4.18349  2.18559  5.83051  4.83678   1629 l - - -
          2.68618  4.42225  2.77519  2.73123  3.46354  2.40513  3.72494  3.29354  2.67741  2.69355  4.24690  2.90347  2.73739  3.18146  2.89801  2.37887  2.77519  2.98518  4.58477  3.61503
          0.01045  4.96184  5.68419  0.61958  0.77255  0.60206  0.79338
    813   3.32100  5.54218  3.55095  2.44032  4.90254  3.99280  4.07162  2.82177  0.76166  3.76860  4.62080  3.49966  4.38956  3.20467  2.80900  3.31437  3.52178  3.89618  5.91493  4.65507   1630 k - - -
          2.68618  4.42225  2.77519  2.73123  3.46354  2.40513  3.72494  3.29354  2.67741  2.69355  4.24690  2.90347  2.73739  3.18146  2.89801  2.37887  2.77519  2.98518  4.58477  3.61503
          0.01045  4.96184  5.68419  0.61958  0.77255  0.60206  0.79338
    814   2.33909  5.35170  3.12012  2.01166  4.68825  3.64003  3.46603  4.16730  2.26795  3.25839  4.39494  2.41528  4.03339  2.92673  2.36084  2.61144  2.14823  3.73783  5.78899  4.38459   1631 e - - -
          2.68618  4.42225  2.77519  2.73123  3.46354  2.40513  3.72494  3.29354  2.67741  2.69355  4.24690  2.90347  2.73739  3.18146  2.89801  2.37887  2.77519  2.98518  4.58477  3.61503
          0.01045  4.96184  5.68419  0.61958  0.77255  0.60206  0.79338
    815   2.45386  4.50275  3.94827  3.37445  3.62453  3.90751  4.17643  2.28300  2.53003  1.97254  2.31495  3.72392  4.28307  3.25654  3.16842  3.16704  2.14102  2.76628  5.09718  3.88159   1632 l - - -
          2.68618  4.42225  2.77519  2.73123  3.46354  2.40513  3.72494  3.29354  2.67741  2.69355  4.24690  2.90347  2.73739  3.18146  2.89801  2.37887  2.77519  2.98518  4.58477  3.61503
          0.01045  4.96184  5.68419  0.61958  0.77255  0.60206  0.79338
    816   4.25510  5.42321  6.20993  5.67698  3.66548  5.73803  6.09350  1.41847  5.54287  0.57889  3.39728  5.91671  5.70836  5.40166  5.49148  5.18831  4.46667  2.74759  5.97850  5.02382   1633 L - - -
          2.68618  4.42225  2.77519  2.73123  3.46354  2.40513  3.72494  3.29354  2.67741  2.69355  4.24690  2.90347  2.73739  3.18146  2.89801  2.37887  2.77519  2.98518  4.58477  3.61503
          0.01045  4.96184  5.68419  0.61958  0.77255  0.60206  0.79338
    817   2.51784  5.32918  3.12708  2.11978  4.65692  3.20891  3.83035  3.20037  2.15408  3.32259  4.37452  2.87446  4.03474  2.57174  2.61405  2.63938  1.97888  3.71049  5.77222  4.37240   1634 t - - -
          2.68618  4.42225  2.77519  2.73123  3.46354  2.40513  3.72494  3.29354  2.67741  2.69355  4.24690  2.90347  2.73739  3.18146  2.89801  2.37887  2.77519  2.98518  4.58477  3.61503
          0.01045  4.96184  5.68419  0.61958  0.77255  0.60206  0.79338
    818   2.70948  3.31135  3.33641  2.77348  4.63970  3.74460  3.94530  4.06998  1.08664  3.60558  4.39522  3.28310  4.15364  2.39512  3.00800  2.54549  3.21066  3.69280  5.77323  4.43808   1635 k - - -
          2.68618  4.42225  2.77519  2.73123  3.46354  2.40513  3.72494  3.29354  2.67741  2.69355  4.24690  2.90347  2.73739  3.18146  2.89801  2.37887  2.77519  2.98518  4.58477  3.61503
          0.01045  4.96184  5.68419  0.61958  0.77255  0.60206  0.79338
    819   2.21330  2.80061  4.66913  4.06563  2.78533  4.03606  3.21047  2.58791  3.88902  1.61180  3.41032  4.13634  4.40159  3.19862  3.96140  3.33906  3.11997  2.06326  4.91115  2.93154   1636 l - - -
          2.68618  4.42225  2.77519  2.73123  3.46354  2.40513  3.72494  3.29354  2.67741  2.69355  4.24690  2.90347  2.73739  3.18146  2.89801  2.37887  2.77519  2.98518  4.58477  3.61503
          0.01045  4.96184  5.68419  0.61958  0.77255  0.60206  0.79338
    820   2.29259  3.02148  3.35991  2.80034  4.14010  3.28182  3.42687  2.94572  2.39635  2.47267  4.01728  3.30112  4.11906  2.83170  2.54197  2.46632  2.42502  3.24853  5.46379  4.15875   1637 a - - -
          2.68618  4.42225  2.77519  2.73123  3.46354  2.40513  3.72494  3.29354  2.67741  2.69355  4.24690  2.90347  2.73739  3.18146  2.89801  2.37887  2.77519  2.98518  4.58477  3.61503
          0.01045  4.96184  5.68419  0.61958  0.77255  0.60206  0.79338
    821   2.77881  5.04227  2.57442  2.36446  2.90341  2.82167  3.90772  3.68665  2.47027  2.60632  3.72032  3.23929  3.22333  3.06322  3.17588  2.90635  2.16752  2.75013  5.54969  4.22001   1638 t - - -
          2.68618  4.42225  2.77519  2.73123  3.46354  2.40513  3.72494  3.29354  2.67741  2.69355  4.24690  2.90347  2.73739  3.18146  2.89801  2.37887  2.77519  2.98518  4.58477  3.61503
          0.01045  4.96184  5.68419  0.61958  0.77255  0.60206  0.79338
    822   2.89469  5.39917  2.63174  1.68320  4.73744  2.31360  3.85115  4.22190  2.59888  3.70175  3.34806  2.67813  4.05122  2.49866  3.09481  2.21033  3.12787  3.78655  5.83476  4.42232   1639 e - - -
          2.68618  4.42225  2.77519  2.73123  3.46354  2.40513  3.72494  3.29354  2.67741  2.69355  4.24690  2.90347  2.73739  3.18146  2.89801  2.37887  2.77519  2.98518  4.58477  3.61503
          0.03123  4.96184  3.74021  0.61958  0.77255  0.60206  0.79338
    823   2.62819  3.97920  2.75552  2.35365  3.31864  3.67976  3.88146  3.38448  2.67302  2.99744  4.15768  2.55441  4.07002  3.02427  2.61991  2.33261  2.25982  3.42695  5.58578  3.07745   1640 t - - -
          2.68618  4.42225  2.77519  2.73123  3.46354  2.40513  3.72494  3.29354  2.67741  2.69355  4.24690  2.90347  2.73739  3.18146  2.89801  2.37887  2.77519  2.98518  4.58477  3.61503
          0.01067  4.94128  5.66363  0.61958  0.77255  0.56408  0.84137
    824   3.06484  5.57263  2.95359  2.16618  4.91064  1.99058  3.99050  4.39877  2.78385  3.88111  4.64512  2.64867  2.14318  1.75258  3.28759  3.01078  3.30983  3.96583  6.02000  4.59387   1641 q - - -
          2.68618  4.42225  2.77519  2.73123  3.46354  2.40513  3.72494  3.29354  2.67741  2.69355  4.24690  2.90347  2.73739  3.18146  2.89801  2.37887  2.77519  2.98518  4.58477  3.61503
          0.17058  4.96184  1.89827  0.61958  0.77255  0.60206  0.79338
    825   2.41660  5.13827  3.12530  2.11368  4.41833  3.05050  3.32711  3.44710  2.12372  2.63368  4.19670  2.84718  3.99530  2.92188  2.61787  2.79952  2.71981  3.33080  3.62740  4.24421   1642 e - - -
          2.68608  4.42248  2.77543  2.73127  3.46377  2.40513  3.72518  3.29377  2.67726  2.69378  4.24643  2.90343  2.73697  3.18169  2.89801  2.37885  2.77514  2.98517  4.58500  3.61462
          0.41361  1.33196  2.59317  0.94127  0.49452  0.40663  1.09629
    826   2.50670  3.53846  2.11619  2.54427  4.64187  3.61576  2.99262  4.11721  2.09993  3.61097  4.35728  2.56348  4.01016  2.90825  3.03820  2.22791  2.54106  3.69442  5.75428  4.35266   1650 k - - -
          2.68618  4.42225  2.77519  2.73123  3.46354  2.40513  3.72494  3.29354  2.67741  2.69355  4.24690  2.90347  2.73739  3.18146  2.89801  2.37887  2.77519  2.98518  4.58477  3.61503
          0.01113  4.89950  5.62185  0.61958  0.77255  0.73835  0.64990
    827   2.94743  4.48876  4.16230  3.59505  2.75835  3.99280  4.19063  2.95203  3.48316  2.13812  3.59716  3.37701  3.33217  3.21010  3.72539  3.27024  3.17913  2.75430  1.33900  3.56290   1651 w - - -
          2.68618  4.42225  2.77519  2.73123  3.46354  2.40513  3.72494  3.29354  2.67741  2.69355  4.24690  2.90347  2.73739  3.18146  2.89801  2.37887  2.77519  2.98518  4.58477  3.61503
          0.01113  4.89950  5.62185  0.61958  0.77255  0.73835  0.64990
    828   2.83551  5.30217  2.21171  2.07938  4.62916  3.61621  3.44384  3.62342  2.26984  3.59971  4.01129  3.09094  3.46046  2.90768  2.87388  2.13028  2.79130  3.11820  5.74582  3.16475   1652 e - - -
          2.68618  4.42225  2.77519  2.73123  3.46354  2.40513  3.72494  3.29354  2.67741  2.69355  4.24690  2.90347  2.73739  3.18146  2.89801  2.37887  2.77519  2.98518  4.58477  3.61503
          0.01113  4.89950  5.62185  0.61958  0.77255  0.73835  0.64990
    829   2.24214  5.40126  1.86109  2.00052  4.74082  3.62287  3.83971  4.22806  2.26442  3.70467  4.44695  2.54273  4.03655  2.94114  3.09216  2.49131  2.63287  3.78965  5.83575  4.41920   1653 d - - -
          2.68618  4.42225  2.77519  2.73123  3.46354  2.40513  3.72494  3.29354  2.67741  2.69355  4.24690  2.90347  2.73739  3.18146  2.89801  2.37887  2.77519  2.98518  4.58477  3.61503
          0.01113  4.89950  5.62185  0.61958  0.77255  0.73835  0.64990
    830   1.38752  4.52104  4.98261  4.39109  2.68298  4.36079  4.70667  2.00155  4.22465  1.55972  3.43847  4.47297  4.68852  4.36573  4.28962  3.67911  3.38959  2.22009  5.18848  4.02968   1654 a - - -
          2.68618  4.42225  2.77519  2.73123  3.46354  2.40513  3.72494  3.29354  2.67741  2.69355  4.24690  2.90347  2.73739  3.18146  2.89801  2.37887  2.77519  2.98518  4.58477  3.61503
          0.01113  4.89950  5.62185  0.61958  0.77255  0.50200  0.92967
    831   4.00849  5.20192  6.03371  5.50194  3.79422  5.51907  5.97627  1.81553  5.39800  0.66147  3.52813  5.68542  5.59714  5.36793  5.40588  4.93508  4.23611  1.70876  6.02116  5.01276   1655 L - - -
          2.68618  4.42225  2.77519  2.73123  3.46354  2.40513  3.72494  3.29354  2.67741  2.69355  4.24690  2.90347  2.73739  3.18146  2.89801  2.37887  2.77519  2.98518  4.58477  3.61503
          0.01045  4.96184  5.68419  0.61958  0.77255  0.60206  0.79338
    832   2.39398  5.18533  3.20542  2.71143  4.49201  3.69344  3.95055  3.92821  2.73413  3.50327  4.30261  2.81883  1.36445  2.42759  3.19847  2.70147  3.16551  3.57150  5.71512  3.59050   1656 p - - -
          2.68618  4.42225  2.77519  2.73123  3.46354  2.40513  3.72494  3.29354  2.67741  2.69355  4.24690  2.90347  2.73739  3.18146  2.89801  2.37887  2.77519  2.98518  4.58477  3.61503
          0.01045  4.96184  5.68419  0.61958  0.77255  0.60206  0.79338
    833   2.88477  4.35503  4.37164  2.99128  2.34925  3.10818  3.36851  2.80235  3.65974  1.66493  2.77399  3.98144  4.36021  3.87573  3.30106  2.95623  3.11681  2.37690  3.27384  3.22336   1657 l - - -
          2.68628  4.42235  2.77510  2.73094  3.46364  2.40523  3.72504  3.29364  2.67751  2.69365  4.24699  2.90335  2.73749  3.18127  2.89810  2.37897  2.77510  2.98477  4.58487  3.61513
          0.14560  2.02422  5.68419  0.67613  0.71046  0.60206  0.79338
    834   1.59362  4.35793  4.69609  4.10063  3.47063  4.11296  4.44654  2.21360  3.93756  2.21372  3.47652  4.19758  4.47549  4.11514  4.03110  3.41774  2.67312  1.57659  5.01278  2.90999   1660 v - - -
          2.68618  4.42225  2.77519  2.73123  3.46354  2.40513  3.72494  3.29354  2.67741  2.69355  4.24690  2.90347  2.73739  3.18146  2.89801  2.37887  2.77519  2.98518  4.58477  3.61503
          0.01045  4.96184  5.68419  0.61958  0.77255  0.60206  0.79338
    835   2.88206  4.64947  3.68507  2.54926  3.79399  3.84063  4.08825  2.87839  3.07856  1.32913  3.74893  3.54689  4.22238  2.72745  3.44847  2.58762  2.65241  2.66504  5.22631  3.98361   1661 l - - -
          2.68618  4.42225  2.77519  2.73123  3.46354  2.40513  3.72494  3.29354  2.67741  2.69355  4.24690  2.90347  2.73739  3.18146  2.89801  2.37887  2.77519  2.98518  4.58477  3.61503
          0.01045  4.96184  5.68419  0.61958  0.77255  0.60206  0.79338
    836   3.00258  4.38632  4.82073  4.23073  1.66021  4.14471  3.54851  2.12584  4.03942  1.53959  3.49286  4.24331  4.50438  4.17584  4.08199  3.03731  3.23390  2.63637  4.79627  2.60572   1662 l - - -
          2.68618  4.42225  2.77519  2.73123  3.46354  2.40513  3.72494  3.29354  2.67741  2.69355  4.24690  2.90347  2.73739  3.18146  2.89801  2.37887  2.77519  2.98518  4.58477  3.61503
          0.01045  4.96184  5.68419  0.61958  0.77255  0.60206  0.79338
    837   1.70619  5.18249  3.19988  2.45536  4.45704  3.67159  3.86811  3.14051  2.47814  3.45724  4.24361  2.67872  4.06323  2.99460  2.39141  2.65985  2.28246  3.24921  5.66079  4.29840   1663 a - - -
          2.68618  4.42225  2.77519  2.73123  3.46354  2.40513  3.72494  3.29354  2.67741  2.69355  4.24690  2.90347  2.73739  3.18146  2.89801  2.37887  2.77519  2.98518  4.58477  3.61503
          0.01045  4.96184  5.68419  0.61958  0.77255  0.60206  0.79338
    838   1.68048  3.18449  4.70952  4.10502  3.39173  4.05381  3.52070  2.54246  3.92336  1.79122  2.27553  4.16401  4.41816  4.08353  3.98666  3.35874  3.13264  2.07217  4.92178  3.74252   1664 a - - -
          2.68618  4.42225  2.77519  2.73123  3.46354  2.40513  3.72494  3.29354  2.67741  2.69355  4.24690  2.90347  2.73739  3.18146  2.89801  2.37887  2.77519  2.98518  4.58477  3.61503
          0.01045  4.96184  5.68419  0.61958  0.77255  0.60206  0.79338
    839   3.04325  5.13745  3.51372  2.93274  4.35580  3.85433  4.00507  3.75504  2.65943  2.72276  3.04932  1.34973  4.23986  3.17236  1.84771  3.09860  3.26506  3.46852  5.60809  4.31729   1665 n - - -
          2.68618  4.42225  2.77519  2.73123  3.46354  2.40513  3.72494  3.29354  2.67741  2.69355  4.24690  2.90347  2.73739  3.18146  2.89801  2.37887  2.77519  2.98518  4.58477  3.61503
          0.01045  4.96184  5.68419  0.61958  0.77255  0.60206  0.79338
    840   2.63322  5.03269  3.28775  2.01331  2.64124  3.70531  3.91168  3.02456  2.41069  3.28675  4.10632  2.26911  4.09475  3.06976  3.18083  2.20268  3.09774  3.35917  3.52502  4.21454   1666 e - - -
          2.68618  4.42225  2.77519  2.73123  3.46354  2.40513  3.72494  3.29354  2.67741  2.69355  4.24690  2.90347  2.73739  3.18146  2.89801  2.37887  2.77519  2.98518  4.58477  3.61503
          0.01045  4.96184  5.68419  0.61958  0.77255  0.60206  0.79338
    841   2.31054  4.90985  3.39142  2.83334  3.50363  3.02272  3.96680  3.51640  2.31346  2.62770  4.00743  3.32660  4.12979  3.15818  3.25700  1.97770  1.87500  3.23057  5.45626  4.15746   1667 t - - -
          2.68618  4.42225  2.77519  2.73123  3.46354  2.40513  3.72494  3.29354  2.67741  2.69355  4.24690  2.90347  2.73739  3.18146  2.89801  2.37887  2.77519  2.98518  4.58477  3.61503
          0.29211  4.96184  1.40114  0.61958  0.77255  0.60206  0.79338
    842   2.53769  4.58980  3.49017  2.92531  3.74470  3.69948  3.36595  3.11509  2.88479  2.80950  2.76958  2.86196  4.08180  3.20942  2.19632  2.93228  2.78526  2.01072  5.15585  3.21119   1668 v - - -
          2.68618  4.42225  2.77519  2.73123  3.46354  2.40513  3.72494  3.29354  2.67741  2.69355  4.24690  2.90347  2.73739  3.18146  2.89801  2.37887  2.77519  2.98518  4.58477  3.61503
          0.01383  4.68356  5.40590  0.61958  0.77255  0.48367  0.95847
    843   2.83924  5.31011  3.10365  2.28076  4.64060  3.61800  3.34706  4.11466  2.18473  2.84822  4.35506  3.09178  2.69265  2.34833  2.56994  2.01744  3.06994  3.28317  5.75057  4.35117   1669 s - - -
          2.68618  4.42225  2.77519  2.73123  3.46354  2.40513  3.72494  3.29354  2.67741  2.69355  4.24690  2.90347  2.73739  3.18146  2.89801  2.37887  2.77519  2.98518  4.58477  3.61503
          0.01118  4.89499  5.61734  0.61958  0.77255  0.49626  0.93855
    844   2.51882  5.36895  2.77392  2.14382  4.71232  2.49797  3.82321  4.19720  2.02048  3.67353  4.41027  2.66632  3.37788  2.92025  2.78964  2.10652  3.09330  3.33801  5.80266  4.39251   1670 k - - -
          2.68618  4.42225  2.77519  2.73123  3.46354  2.40513  3.72494  3.29354  2.67741  2.69355  4.24690  2.90347  2.73739  3.18146  2.89801  2.37887  2.77519  2.98518  4.58477  3.61503
          0.01045  4.96184  5.68419  0.61958  0.77255  0.60206  0.79338
    845   2.48111  5.28881  2.96756  2.58814  4.60097  2.76909  3.83944  4.06411  2.30344  3.58005  3.31632  3.13018  4.04119  2.32632  2.82200  1.80372  2.68997  3.16747  5.74208  4.35222   1671 s - - -
          2.68618  4.42225  2.77519  2.73123  3.46354  2.40513  3.72494  3.29354  2.67741  2.69355  4.24690  2.90347  2.73739  3.18146  2.89801  2.37887  2.77519  2.98518  4.58477  3.61503
          0.01045  4.96184  5.68419  0.61958  0.77255  0.60206  0.79338
    846   2.87675  4.60053  3.74837  2.71134  2.79369  3.05925  3.42702  2.59319  3.13643  1.82857  3.70357  3.24330  4.23420  3.18637  3.49139  3.09898  1.91231  2.87418  5.18187  3.94691   1672 l - - -
          2.68618  4.42225  2.77519  2.73123  3.46354  2.40513  3.72494  3.29354  2.67741  2.69355  4.24690  2.90347  2.73739  3.18146  2.89801  2.37887  2.77519  2.98518  4.58477  3.61503
          0.01045  4.96184  5.68419  0.61958  0.77255  0.60206  0.79338
    847   3.27761  5.67676  3.09673  2.79944  5.09199  1.05788  4.12133  4.54514  1.88741  4.01582  4.82157  2.46342  4.32388  2.84524  3.15114  3.22932  3.52355  4.13396  6.12673  4.76817   1673 g - - -
          2.68618  4.42225  2.77519  2.73123  3.46354  2.40513  3.72494  3.29354  2.67741  2.69355  4.24690  2.90347  2.73739  3.18146  2.89801  2.37887  2.77519  2.98518  4.58477  3.61503
          0.01045  4.96184  5.68419  0.61958  0.77255  0.60206  0.79338
    848   2.88230  4.41881  4.15184  3.57242  2.59001  3.33429  3.72911  2.87812  3.15541  1.94566  2.35280  3.43779  4.32257  2.98184  3.72279  3.22366  2.46289  2.49159  5.02332  2.50144   1674 l - - -
          2.68618  4.42225  2.77519  2.73123  3.46354  2.40513  3.72494  3.29354  2.67741  2.69355  4.24690  2.90347  2.73739  3.18146  2.89801  2.37887  2.77519  2.98518  4.58477  3.61503
          0.01045  4.96184  5.68419  0.61958  0.77255  0.60206  0.79338
    849   2.89069  4.63611  3.77089  3.21112  3.78808  3.84666  4.14370  3.15518  3.15719  2.63675  3.28608  3.61132  4.25019  3.46903  3.51139  1.43704  1.69655  2.92544  5.23459  3.34660   1675 s - - -
          2.68619  4.42226  2.77521  2.73124  3.46355  2.40514  3.72496  3.29355  2.67742  2.69356  4.24691  2.90326  2.73741  3.18147  2.89802  2.37888  2.77521  2.98519  4.58478  3.61504
          0.04096  3.30405  5.68419  0.39690  1.11596  0.60206  0.79338
    850   1.94931  4.73628  4.50372  4.20794  5.02025  3.56611  5.10995  4.38934  4.19271  4.12832  4.95448  4.14019  0.64549  4.43842  4.42910  2.56612  3.34972  3.02919  6.39546  5.23771   1677 P - - -
          2.68616  4.42244  2.77538  2.73121  3.46373  2.40503  3.72513  3.29303  2.67725  2.69356  4.24708  2.90365  2.73758  3.18165  2.89751  2.37893  2.77500  2.98537  4.58496  3.61522
          0.11165  2.28036  5.68419  1.40766  0.28066  0.60206  0.79338
    851   1.70631  4.34584  4.63603  4.04265  2.15852  4.06536  2.71574  2.53587  3.87847  2.53088  2.83165  4.13237  4.43007  4.04928  3.97119  3.36616  3.16359  2.59827  2.70900  2.82981   1683 a - - -
          2.68618  4.42225  2.77519  2.73123  3.46354  2.40513  3.72494  3.29354  2.67741  2.69355  4.24690  2.90347  2.73739  3.18146  2.89801  2.37887  2.77519  2.98518  4.58477  3.61503
          0.04309  4.96184  3.34729  0.61958  0.77255  0.60206  0.79338
    852   3.03943  5.55322  2.19681  1.39754  3.27603  3.67486  3.96386  4.36157  2.76835  3.84682  4.61130  3.13833  4.13767  1.69643  3.28151  2.98426  3.28237  3.93258  5.98593  4.55407   1684 e - - -
          2.68618  4.42225  2.77519  2.73123  3.46354  2.40513  3.72494  3.29354  2.67741  2.69355  4.24690  2.90347  2.73739  3.18146  2.89801  2.37887  2.77519  2.98518  4.58477  3.61503
          0.01080  4.92954  5.65189  0.61958  0.77255  0.54483  0.86736
    853   3.02283  3.06780  4.91752  4.31461  3.46782  4.21167  4.55329  1.42549  4.12232  1.55417  3.10289  4.34751  4.56175  4.26770  2.89383  3.52559  3.25583  2.06406  5.05284  3.88086   1685 i - - -
          2.68618  4.42225  2.77519  2.73123  3.46354  2.40513  3.72494  3.29354  2.67741  2.69355  4.24690  2.90347  2.73739  3.18146  2.89801  2.37887  2.77519  2.98518  4.58477  3.61503
          0.01045  4.96184  5.68419  0.61958  0.77255  0.60206  0.79338
    854   2.91877  4.31026  4.76060  4.15432  1.94559  4.07788  2.65243  2.47699  3.96636  1.91518  3.03430  4.19885  4.43916  4.11823  4.01746  3.38467  2.63995  1.70074  4.92919  3.75077   1686 v - - -
          2.68618  4.42225  2.77519  2.73123  3.46354  2.40513  3.72494  3.29354  2.67741  2.69355  4.24690  2.90347  2.73739  3.18146  2.89801  2.37887  2.77519  2.98518  4.58477  3.61503
          0.01045  4.96184  5.68419  0.61958  0.77255  0.60206  0.79338
    855   2.46953  4.29757  4.67839  4.07550  2.15637  4.04186  3.02061  2.12494  3.89786  2.16537  2.99302  4.14246  4.40711  3.09462  3.96821  3.34523  3.12597  2.54658  3.11934  2.35503   1687 i - - -
          2.68618  4.42225  2.77519  2.73123  3.46354  2.40513  3.72494  3.29354  2.67741  2.69355  4.24690  2.90347  2.73739  3.18146  2.89801  2.37887  2.77519  2.98518  4.58477  3.61503
          0.01045  4.96184  5.68419  0.61958  0.77255  0.60206  0.79338
    856   2.89028  4.91806  3.41267  2.88976  3.18228  1.33274  3.59505  3.57446  2.88782  3.22367  4.06866  3.37153  4.16022  2.96402  3.32012  2.35991  2.44675  3.28043  5.50780  4.20826   1688 g - - -
          2.68618  4.42225  2.77519  2.73123  3.46354  2.40513  3.72494  3.29354  2.67741  2.69355  4.24690  2.90347  2.73739  3.18146  2.89801  2.37887  2.77519  2.98518  4.58477  3.61503
          0.29211  4.96184  1.40114  0.61958  0.77255  0.60206  0.79338
    857   2.75948  5.08277  2.78449  2.40591  3.04575  3.56373  2.49104  2.90346  2.53106  3.35756  4.14277  2.32057  3.95599  2.88665  2.57726  2.47438  2.99080  3.43531  5.55926  4.19485   1689 n - - -
          2.68618  4.42225  2.77519  2.73123  3.46354  2.40513  3.72494  3.29354  2.67741  2.69355  4.24690  2.90347  2.73739  3.18146  2.89801  2.37887  2.77519  2.98518  4.58477  3.61503
          0.14175  4.68356  2.09628  0.61958  0.77255  0.98380  0.46822
    858   2.61394  5.35660  2.30953  1.73029  4.69104  3.50874  3.76391  4.18231  2.54006  3.65670  4.40714  2.15292  3.94948  2.23631  2.80117  2.77883  3.06933  3.74289  5.78840  4.36232   1690 e - - -
          2.68618  4.42225  2.77519  2.73123  3.46354  2.40513  3.72494  3.29354  2.67741  2.69355  4.24690  2.90347  2.73739  3.18146  2.89801  2.37887  2.77519  2.98518  4.58477  3.61503
          0.01527  4.58543  5.30778  0.61958  0.77255  0.43783  1.03687
[truncated: 53,479 more chars]
