# Supplementary material for: High Diversity of Long Terminal Repeat Retrotransposons in Compact Vertebrate Genomes: Insights from Genomes of Tetraodontiformes
Source: Animals (Basel). 2024 May 10;14(10):1425. doi: 10.3390/ani14101425 (PMC11117352; doi:10.3390/ani14101425)
Supplement: Supplementary file 1 [file animals-14-01425-s001.zip › Appendix/Appendix S4-Env.hmm]

HMMER3/f [3.1b2 | February 2015]
NAME  E
LENG  665
ALPH  amino
RF    no
MM    no
CONS  yes
CS    no
MAP   yes
DATE  Sun Jul  9 17:12:40 2023
NSEQ  19
EFFN  5.005127
CKSUM 2536055290
STATS LOCAL MSV      -12.1235  0.69682
STATS LOCAL VITERBI  -14.0844  0.69682
STATS LOCAL FORWARD   -6.0209  0.69682
HMM          A        C        D        E        F        G        H        I        K        L        M        N        P        Q        R        S        T        V        W        Y   
            m->m     m->i     m->d     i->m     i->i     d->m     d->d
  COMPO   2.64350  4.03982  3.04992  2.73888  3.51669  2.80075  3.68764  2.91514  2.68273  2.48619  3.83706  2.94387  3.02168  2.96768  2.90823  2.53906  2.71178  2.81396  4.16101  3.57060
          2.68696  4.42409  2.77704  2.73235  3.46147  2.40591  3.72069  3.29510  2.67783  2.69166  4.23590  2.90329  2.73678  3.18170  2.89623  2.37948  2.77576  2.98640  4.58398  3.61588
          0.96111  1.20726  1.14409  2.30353  0.10526  0.00000        *
      1   2.92184  4.74555  3.65581  3.08098  3.90248  3.84988  3.17917  2.77167  2.95172  2.95724  1.39496  3.51895  4.22963  2.37362  2.88269  3.09034  2.83626  3.03184  5.30198  4.05353     29 m - - -
          2.68618  4.42225  2.77519  2.73123  3.46354  2.40513  3.72494  3.29354  2.67741  2.69355  4.24690  2.90347  2.73739  3.18146  2.89801  2.37887  2.77519  2.98518  4.58477  3.61503
          0.06500  4.96741  2.88286  0.61958  0.77255  1.30206  0.31741
      2   2.24867  5.36739  2.29667  2.19341  4.71107  3.62254  3.81560  4.19582  2.38035  3.67108  4.40958  3.09002  4.02108  2.27243  1.96978  2.47060  3.09125  3.75752  5.79934  4.38919     30 r - - -
          2.68618  4.42225  2.77519  2.73123  3.46354  2.40513  3.72494  3.29354  2.67741  2.69355  4.24690  2.90347  2.73739  3.18146  2.89801  2.37887  2.77519  2.98518  4.58477  3.61503
          0.13738  4.91338  2.11184  0.61958  0.77255  1.36359  0.29537
      3   2.14698  5.10592  3.15206  2.59982  4.41731  3.59967  2.85295  3.85638  2.58821  3.41709  4.20279  3.12622  2.64604  2.94981  2.54630  2.28562  2.09290  3.48828  5.61749  4.25764     31 t - - -
          2.68618  4.42225  2.77519  2.73123  3.46354  2.40513  3.72494  3.29354  2.67741  2.69355  4.24690  2.90347  2.73739  3.18146  2.89801  2.37887  2.77519  2.98518  4.58477  3.61503
          0.01245  4.78845  5.51079  0.61958  0.77255  0.93612  0.49782
      4   2.88067  4.95356  3.37211  2.81134  4.16533  3.06209  3.16700  3.56250  2.77864  3.20111  3.05924  3.31062  1.92107  3.13400  2.03218  2.95361  2.82564  2.63983  5.48183  4.17766     32 p - - -
          2.68618  4.42225  2.77519  2.73123  3.46354  2.40513  3.72494  3.29354  2.67741  2.69355  4.24690  2.90347  2.73739  3.18146  2.89801  2.37887  2.77519  2.98518  4.58477  3.61503
          0.05893  4.96741  2.99049  0.61958  0.77255  1.30206  0.31741
      5   2.87305  4.53539  3.89372  3.32981  2.96872  1.53195  4.17139  3.03665  3.24906  2.75437  2.12185  3.68774  4.26330  3.55184  3.01346  3.13370  2.55522  2.81932  5.14557  3.92195     33 g - - -
          2.68618  4.42225  2.77519  2.73123  3.46354  2.40513  3.72494  3.29354  2.67741  2.69355  4.24690  2.90347  2.73739  3.18146  2.89801  2.37887  2.77519  2.98518  4.58477  3.61503
          0.01091  4.91939  5.64174  0.61958  0.77255  1.35709  0.29761
      6   2.86050  4.79185  3.47314  2.91035  3.96870  3.76104  3.98551  2.41490  2.51992  2.35976  3.88393  3.08450  4.14635  3.21349  2.87624  2.09645  1.86511  3.08818  5.34235  4.06783     34 t - - -
          2.68618  4.42225  2.77519  2.73123  3.46354  2.40513  3.72494  3.29354  2.67741  2.69355  4.24690  2.90347  2.73739  3.18146  2.89801  2.37887  2.77519  2.98518  4.58477  3.61503
          0.01091  4.91939  5.64174  0.61958  0.77255  0.70220  0.68418
      7   2.96206  4.54727  4.10170  2.50418  3.66099  4.00276  4.28010  3.01375  3.44902  1.59453  2.14614  3.85279  2.92159  3.72053  3.72787  2.69681  3.19410  2.80835  2.67154  3.93419     35 l - - -
          2.68618  4.42225  2.77519  2.73123  3.46354  2.40513  3.72494  3.29354  2.67741  2.69355  4.24690  2.90347  2.73739  3.18146  2.89801  2.37887  2.77519  2.98518  4.58477  3.61503
          0.00894  5.11722  5.83956  0.61958  0.77255  0.84326  0.56266
      8   3.07953  5.54556  3.34826  2.15307  4.91375  3.83395  3.97356  4.37529  1.47909  3.05087  4.58966  3.30386  4.21992  1.80798  2.31219  2.66451  3.30021  3.95068  5.94219  4.57400     36 k - - -
          2.68618  4.42225  2.77519  2.73123  3.46354  2.40513  3.72494  3.29354  2.67741  2.69355  4.24690  2.90347  2.73739  3.18146  2.89801  2.37887  2.77519  2.98518  4.58477  3.61503
          0.00849  5.16896  5.89131  0.61958  0.77255  0.67283  0.71388
      9   2.61431  5.25043  3.35084  2.41203  4.50674  3.80494  4.00469  3.93448  2.78857  2.26646  3.11619  2.51826  2.68793  2.46454  2.53016  3.00437  2.76636  2.59203  5.74020  4.39035     37 l - - -
          2.68618  4.42225  2.77519  2.73123  3.46354  2.40513  3.72494  3.29354  2.67741  2.69355  4.24690  2.90347  2.73739  3.18146  2.89801  2.37887  2.77519  2.98518  4.58477  3.61503
          0.00794  5.23504  5.95738  0.61958  0.77255  0.83965  0.56539
     10   3.10899  2.74071  5.07589  4.46644  3.57369  4.29609  4.63928  1.97768  4.25750  1.80476  3.58301  4.45748  4.65370  4.39130  4.27064  3.61092  2.73132  1.47770  2.40927  3.95153     38 v - - -
          2.68618  4.42225  2.77519  2.73123  3.46354  2.40513  3.72494  3.29354  2.67741  2.69355  4.24690  2.90347  2.73739  3.18146  2.89801  2.37887  2.77519  2.98518  4.58477  3.61503
          0.00794  5.23504  5.95738  0.61958  0.77255  0.83965  0.56539
     11   2.05947  4.51036  4.46180  3.87581  3.61496  4.12445  4.42537  1.59592  3.09361  2.05371  2.83604  4.09450  4.49424  2.67873  3.94866  2.79465  3.25837  2.32095  5.12183  3.92873     39 i - - -
          2.68618  4.42225  2.77519  2.73123  3.46354  2.40513  3.72494  3.29354  2.67741  2.69355  4.24690  2.90347  2.73739  3.18146  2.89801  2.37887  2.77519  2.98518  4.58477  3.61503
          0.23126  5.23504  1.60376  0.61958  0.77255  0.83965  0.56539
     12   2.92254  5.02509  3.37963  2.10539  4.24269  3.76795  3.96819  2.03750  2.41214  1.98188  4.10341  2.43156  4.15596  3.14059  2.82828  2.98401  3.15177  3.34340  5.53879  4.23097     40 l - - -
          2.68627  4.42234  2.77529  2.73132  3.46363  2.40522  3.72504  3.29363  2.67750  2.69364  4.24699  2.90356  2.73749  3.18155  2.89810  2.37896  2.77529  2.98527  4.57585  3.61512
          0.66103  1.48074  1.36176  0.11634  2.20881  0.38491  1.14103
     13   2.93916  3.35608  4.69564  4.09411  2.29566  4.08594  4.40903  1.61327  3.07778  2.20224  3.46586  2.55401  4.45136  4.09317  4.00460  3.38804  2.85044  2.08644  4.96998  3.78846     42 i - - -
          2.68618  4.42225  2.77519  2.73123  3.46354  2.40513  3.72494  3.29354  2.67741  2.69355  4.24690  2.90347  2.73739  3.18146  2.89801  2.37887  2.77519  2.98518  4.58477  3.61503
          0.08331  5.05246  2.60994  0.61958  0.77255  0.79527  0.60049
     14   2.92127  5.12745  3.31877  2.76166  4.37138  3.74958  3.95492  3.78891  2.21164  2.64473  2.83234  2.77258  2.74275  3.10358  3.21151  1.60349  2.78636  3.46331  5.63120  4.29541     43 s - - -
          2.68618  4.42225  2.77519  2.73123  3.46354  2.40513  3.72494  3.29354  2.67741  2.69355  4.24690  2.90347  2.73739  3.18146  2.89801  2.37887  2.77519  2.98518  4.58477  3.61503
          0.00927  5.08143  5.80377  0.61958  0.77255  1.14458  0.38325
     15   2.97020  4.42142  4.53102  3.94045  3.51123  4.08785  4.40163  2.83812  3.79937  1.16449  2.50162  4.10893  4.45565  3.15668  3.94723  2.77123  2.63409  2.11507  5.03754  3.85210     44 l - - -
          2.68618  4.42225  2.77519  2.73123  3.46354  2.40513  3.72494  3.29354  2.67741  2.69355  4.24690  2.90347  2.73739  3.18146  2.89801  2.37887  2.77519  2.98518  4.58477  3.61503
          0.00927  5.08143  5.80377  0.61958  0.77255  1.14458  0.38325
     16   2.92910  4.98635  3.42801  2.87376  4.19749  3.79019  4.01473  3.00673  2.85637  2.38101  4.07758  2.50922  4.18323  2.67822  3.29626  1.41917  2.53630  3.30339  5.52420  4.22196     45 s - - -
          2.68618  4.42225  2.77519  2.73123  3.46354  2.40513  3.72494  3.29354  2.67741  2.69355  4.24690  2.90347  2.73739  3.18146  2.89801  2.37887  2.77519  2.98518  4.58477  3.61503
          0.00927  5.08143  5.80377  0.61958  0.77255  1.14458  0.38325
     17   2.95815  3.22061  4.78285  4.17701  2.33977  4.11362  4.44027  2.18017  2.64824  1.84714  3.46933  4.22866  4.47780  4.14934  3.02424  3.41912  3.19037  1.64087  4.97707  3.79782     46 v - - -
          2.68618  4.42225  2.77519  2.73123  3.46354  2.40513  3.72494  3.29354  2.67741  2.69355  4.24690  2.90347  2.73739  3.18146  2.89801  2.37887  2.77519  2.98518  4.58477  3.61503
          0.00927  5.08143  5.80377  0.61958  0.77255  0.66658  0.72044
     18   1.44050  4.73288  3.87223  3.30975  3.89641  3.25049  4.24483  3.25632  3.26528  2.18220  3.85937  3.71260  4.35268  2.54773  3.62237  2.71502  2.86774  2.06836  5.33690  4.10110     47 a - - -
          2.68618  4.42225  2.77519  2.73123  3.46354  2.40513  3.72494  3.29354  2.67741  2.69355  4.24690  2.90347  2.73739  3.18146  2.89801  2.37887  2.77519  2.98518  4.58477  3.61503
          0.05620  5.19766  3.01353  0.61958  0.77255  0.92753  0.50340
     19   2.55121  3.59314  4.78308  4.17853  2.53805  2.62158  2.34678  2.20541  3.99835  1.83379  3.50331  4.24080  4.49938  4.16019  4.06442  2.89014  3.21568  2.10008  5.00459  3.82449     48 l - - -
          2.68618  4.42225  2.77519  2.73123  3.46354  2.40513  3.72494  3.29354  2.67741  2.69355  4.24690  2.90347  2.73739  3.18146  2.89801  2.37887  2.77519  2.98518  4.58477  3.61503
          0.00865  5.15011  5.87246  0.61958  0.77255  1.02518  0.44431
     20   2.94723  5.21194  3.30997  2.01540  4.46867  2.04615  3.96442  3.20159  2.36794  2.64956  4.27712  3.27981  4.15548  2.72868  3.21862  2.36973  3.17848  3.17723  5.70137  2.90327     49 e - - -
          2.68618  4.42225  2.77519  2.73123  3.46354  2.40513  3.72494  3.29354  2.67741  2.69355  4.24690  2.90347  2.73739  3.18146  2.89801  2.37887  2.77519  2.98518  4.58477  3.61503
          0.00865  5.15011  5.87246  0.61958  0.77255  1.02518  0.44431
     21   1.11758  5.05399  3.77784  3.30255  4.85037  2.46296  4.47108  4.28679  3.31691  3.89645  4.69374  3.69233  4.33694  2.66778  3.74273  2.62718  1.67419  3.82242  6.11622  4.82191     50 a - - -
          2.68618  4.42225  2.77519  2.73123  3.46354  2.40513  3.72494  3.29354  2.67741  2.69355  4.24690  2.90347  2.73739  3.18146  2.89801  2.37887  2.77519  2.98518  4.58477  3.61503
          0.00865  5.15011  5.87246  0.61958  0.77255  1.02518  0.44431
     22   3.02316  4.57457  4.25543  3.68735  3.58256  1.82530  4.33427  3.04787  3.59268  1.62264  3.69573  3.96715  4.45177  3.84998  3.84020  1.83583  3.26044  2.84497  3.50524  3.14289     51 l - - -
          2.68618  4.42225  2.77519  2.73123  3.46354  2.40513  3.72494  3.29354  2.67741  2.69355  4.24690  2.90347  2.73739  3.18146  2.89801  2.37887  2.77519  2.98518  4.58477  3.61503
          0.04435  5.15011  3.28127  0.61958  0.77255  0.79460  0.60104
     23   2.73220  4.42508  4.62972  4.03433  2.28836  4.12060  3.42915  2.25746  3.88454  2.61532  2.83952  4.16869  4.48765  1.85786  4.00611  3.41638  3.22359  2.01488  5.03748  2.58703     52 q - - -
          2.68618  4.42225  2.77519  2.73123  3.46354  2.40513  3.72494  3.29354  2.67741  2.69355  4.24690  2.90347  2.73739  3.18146  2.89801  2.37887  2.77519  2.98518  4.58477  3.61503
          0.00853  5.16395  5.88629  0.61958  0.77255  0.99821  0.45972
     24   2.97363  5.33729  3.27192  2.73517  4.66887  2.06840  3.98035  4.12083  2.35093  3.06065  4.43065  2.48761  1.74425  3.09843  3.21544  2.65707  2.73620  3.73110  5.83739  4.46212     53 p - - -
          2.68618  4.42225  2.77519  2.73123  3.46354  2.40513  3.72494  3.29354  2.67741  2.69355  4.24690  2.90347  2.73739  3.18146  2.89801  2.37887  2.77519  2.98518  4.58477  3.61503
          0.05309  5.16395  3.07940  0.61958  0.77255  0.99821  0.45972
     25   2.04216  5.01106  3.43778  2.87923  4.22747  2.16140  4.02453  3.62549  2.86327  2.66937  4.10321  3.37813  4.19310  3.20714  2.34014  2.25496  2.45309  3.33348  5.54866  3.17843     54 a - - -
          2.68618  4.42225  2.77519  2.73123  3.46354  2.40513  3.72494  3.29354  2.67741  2.69355  4.24690  2.90347  2.73739  3.18146  2.89801  2.37887  2.77519  2.98518  4.58477  3.61503
          0.05039  5.11977  3.14286  0.61958  0.77255  1.08070  0.41454
     26   2.13523  4.90124  3.49160  2.54091  4.08721  2.51560  4.03771  2.24010  2.91498  2.72683  3.99138  3.41709  4.20012  2.64942  3.34266  3.03263  1.94693  3.20177  5.44740  4.16226     55 t - - -
          2.68618  4.42225  2.77519  2.73123  3.46354  2.40513  3.72494  3.29354  2.67741  2.69355  4.24690  2.90347  2.73739  3.18146  2.89801  2.37887  2.77519  2.98518  4.58477  3.61503
          0.00930  5.07869  5.80103  0.61958  0.77255  1.14890  0.38124
     27   2.94469  4.37420  4.60316  3.50157  2.13900  3.44925  4.39262  2.21000  3.85341  1.93716  3.49095  4.13252  4.44366  4.04049  3.96825  2.36919  1.98742  2.62437  3.28122  3.80553     56 l - - -
          2.68618  4.42225  2.77519  2.73123  3.46354  2.40513  3.72494  3.29354  2.67741  2.69355  4.24690  2.90347  2.73739  3.18146  2.89801  2.37887  2.77519  2.98518  4.58477  3.61503
          0.00930  5.07869  5.80103  0.61958  0.77255  1.14890  0.38124
     28   2.93264  4.64917  3.81655  2.27881  3.78589  3.91397  4.16833  2.37789  3.20305  2.06192  3.35962  2.90065  4.29325  3.50412  3.55534  2.15369  2.41470  2.27419  5.23270  3.99904     57 l - - -
          2.68618  4.42225  2.77519  2.73123  3.46354  2.40513  3.72494  3.29354  2.67741  2.69355  4.24690  2.90347  2.73739  3.18146  2.89801  2.37887  2.77519  2.98518  4.58477  3.61503
          0.00930  5.07869  5.80103  0.61958  0.77255  1.14890  0.38124
     29   2.92010  5.36918  2.89720  1.90278  4.68861  3.69754  2.98082  2.60614  2.34590  3.66334  4.41721  2.95414  4.09348  2.99738  3.12714  2.68597  1.73882  3.74607  5.81708  4.42126     58 t - - -
          2.68618  4.42225  2.77519  2.73123  3.46354  2.40513  3.72494  3.29354  2.67741  2.69355  4.24690  2.90347  2.73739  3.18146  2.89801  2.37887  2.77519  2.98518  4.58477  3.61503
          0.00930  5.07869  5.80103  0.61958  0.77255  1.14890  0.38124
     30   2.52088  5.41457  2.73399  2.34944  4.75149  3.69155  3.88400  4.23190  1.91457  2.98503  4.45819  3.16177  1.83655  2.46129  3.11366  2.72622  3.15406  3.80099  5.85145  4.44496     59 p - - -
          2.68618  4.42225  2.77519  2.73123  3.46354  2.40513  3.72494  3.29354  2.67741  2.69355  4.24690  2.90347  2.73739  3.18146  2.89801  2.37887  2.77519  2.98518  4.58477  3.61503
          0.00930  5.07869  5.80103  0.61958  0.77255  1.14890  0.38124
     31   2.25958  5.40765  2.70295  1.82129  4.73984  2.76692  3.05407  2.84959  2.63196  3.70745  4.45251  3.16439  4.09096  1.97136  3.12396  2.89085  3.15628  3.79151  5.84760  4.44250     60 e - - -
          2.68618  4.42225  2.77519  2.73123  3.46354  2.40513  3.72494  3.29354  2.67741  2.69355  4.24690  2.90347  2.73739  3.18146  2.89801  2.37887  2.77519  2.98518  4.58477  3.61503
          0.00930  5.07869  5.80103  0.61958  0.77255  1.14890  0.38124
     32   2.92176  5.06013  3.36253  2.80360  4.28252  3.76657  3.52584  3.68932  2.78710  2.12366  4.13622  2.75995  4.15539  2.41622  2.74469  2.57591  1.85325  2.62099  5.57406  4.25399     61 t - - -
          2.68618  4.42225  2.77519  2.73123  3.46354  2.40513  3.72494  3.29354  2.67741  2.69355  4.24690  2.90347  2.73739  3.18146  2.89801  2.37887  2.77519  2.98518  4.58477  3.61503
          0.06662  5.07869  2.84357  0.61958  0.77255  1.14890  0.38124
     33   2.99439  5.47417  3.19418  2.66485  4.82959  3.73485  2.66553  4.30036  1.78386  3.76845  4.52053  1.95421  2.61542  2.05590  3.02204  2.95535  3.22070  3.87268  5.88498  4.49966     62 k - - -
          2.68618  4.42225  2.77519  2.73123  3.46354  2.40513  3.72494  3.29354  2.67741  2.69355  4.24690  2.90347  2.73739  3.18146  2.89801  2.37887  2.77519  2.98518  4.58477  3.61503
          0.17547  5.02191  1.86854  0.61958  0.77255  1.23209  0.34486
     34   2.84090  5.27704  3.09628  2.05852  4.59623  2.99129  3.80926  4.06068  2.25137  3.57019  4.32822  3.09603  4.01282  1.78945  3.02965  2.81659  2.27561  2.81750  5.72599  4.33555     63 q - - -
          2.68618  4.42225  2.77519  2.73123  3.46354  2.40513  3.72494  3.29354  2.67741  2.69355  4.24690  2.90347  2.73739  3.18146  2.89801  2.37887  2.77519  2.98518  4.58477  3.61503
          0.01160  4.85804  5.58039  0.61958  0.77255  1.10454  0.40252
     35   2.86196  5.34992  2.04136  2.55848  4.68604  2.79402  3.82606  4.16550  2.17034  3.65176  3.78979  3.10547  4.03010  2.29694  3.05708  2.26003  2.23946  3.73607  5.78898  4.38339     64 d - - -
          2.68862  4.42505  2.77641  2.72876  3.46634  2.40660  3.72563  3.28764  2.67664  2.69389  4.24614  2.90533  2.73728  3.18003  2.89737  2.37983  2.77339  2.98261  4.58757  3.61622
          1.59524  0.23106  5.66951  2.16975  0.12127  1.13701  0.38681
     36   2.91712  5.32709  3.13968  1.60498  4.63621  3.68121  3.89056  4.09531  2.64550  2.40514  4.38549  3.16708  2.65805  2.32026  3.12717  2.17145  3.15061  3.70006  5.78633  4.39977     85 e - - -
          2.68618  4.42225  2.77519  2.73123  3.46354  2.40513  3.72494  3.29354  2.67741  2.69355  4.24690  2.90347  2.73739  3.18146  2.89801  2.37887  2.77519  2.98518  4.58477  3.61503
          0.01012  4.99390  5.71624  0.61958  0.77255  1.09928  0.40513
     37   2.90135  3.11738  3.41274  2.85281  4.14382  3.77106  3.98662  2.74695  2.47139  2.47871  4.02828  2.05572  3.59564  2.35129  3.27489  2.98448  2.25147  3.25425  5.47708  4.17763     86 n - - -
          2.68618  4.42225  2.77519  2.73123  3.46354  2.40513  3.72494  3.29354  2.67741  2.69355  4.24690  2.90347  2.73739  3.18146  2.89801  2.37887  2.77519  2.98518  4.58477  3.61503
          0.00973  5.03373  5.75608  0.61958  0.77255  0.42041  1.06938
     38   2.99462  2.86331  2.86179  2.04506  4.77872  3.77601  3.96608  4.25025  2.70962  3.75093  4.50085  2.39880  3.22880  3.06960  2.88596  2.17019  2.03394  3.01258  5.89999  4.50196     87 t - - -
          2.68618  4.42225  2.77519  2.73123  3.46354  2.40513  3.72494  3.29354  2.67741  2.69355  4.24690  2.90347  2.73739  3.18146  2.89801  2.37887  2.77519  2.98518  4.58477  3.61503
          0.00773  5.26192  5.98427  0.61958  0.77255  0.76899  0.62266
     39   3.13973  5.31046  3.40882  2.29240  4.70408  2.83302  4.26683  4.12708  3.10053  3.73064  2.81163  3.50732  1.00470  3.42999  3.55885  2.72576  3.42019  3.77040  5.96917  4.63447     88 p - - -
          2.68618  4.42225  2.77519  2.73123  3.46354  2.40513  3.72494  3.29354  2.67741  2.69355  4.24690  2.90347  2.73739  3.18146  2.89801  2.37887  2.77519  2.98518  4.58477  3.61503
          0.00773  5.26192  5.98427  0.61958  0.77255  0.76899  0.62266
     40   3.02273  4.77195  3.85635  2.69839  2.77152  3.99040  2.64061  2.91685  3.24684  2.23160  3.87349  3.70768  4.37056  2.45103  2.63399  3.23138  2.86512  1.78331  5.34978  4.11016     89 v - - -
          2.68618  4.42225  2.77519  2.73123  3.46354  2.40513  3.72494  3.29354  2.67741  2.69355  4.24690  2.90347  2.73739  3.18146  2.89801  2.37887  2.77519  2.98518  4.58477  3.61503
          0.00773  5.26192  5.98427  0.61958  0.77255  0.76899  0.62266
     41   2.79229  5.47562  3.28950  2.47142  4.80575  2.93618  3.97718  4.27447  2.16530  2.10327  4.52200  3.27217  4.18835  1.83116  2.21161  2.99066  2.75712  3.85859  5.91346  4.52181     90 q - - -
          2.68618  4.42225  2.77519  2.73123  3.46354  2.40513  3.72494  3.29354  2.67741  2.69355  4.24690  2.90347  2.73739  3.18146  2.89801  2.37887  2.77519  2.98518  4.58477  3.61503
          0.03956  5.26192  3.39308  0.61958  0.77255  0.76899  0.62266
     42   2.52692  4.99683  4.98160  4.82199  5.30416  3.85773  5.61474  4.34888  4.78281  4.30766  5.25444  4.56447  0.40620  5.01196  4.91548  3.35390  3.67150  2.61687  6.76962  5.63718     91 P - - -
          2.68618  4.42225  2.77519  2.73123  3.46354  2.40513  3.72494  3.29354  2.67741  2.69355  4.24690  2.90347  2.73739  3.18146  2.89801  2.37887  2.77519  2.98518  4.58477  3.61503
          0.00798  5.23034  5.95269  0.61958  0.77255  0.85131  0.55661
     43   3.01266  4.63930  4.06283  3.49064  3.76221  4.03413  4.30376  3.11642  2.85394  2.29181  3.04999  3.84507  2.27136  3.70682  3.73264  2.41760  1.98588  2.43427  5.23343  2.34096     92 t - - -
          2.68618  4.42225  2.77519  2.73123  3.46354  2.40513  3.72494  3.29354  2.67741  2.69355  4.24690  2.90347  2.73739  3.18146  2.89801  2.37887  2.77519  2.98518  4.58477  3.61503
          0.08821  5.23034  2.53735  0.61958  0.77255  0.85131  0.55661
     44   2.94734  3.05666  3.29040  2.73302  4.51863  3.75720  3.95413  3.95373  2.16708  2.82955  4.31159  2.74731  2.62644  2.83274  2.22798  2.62559  2.43212  2.82196  5.73088  4.37201     93 k - - -
          2.68618  4.42225  2.77519  2.73123  3.46354  2.40513  3.72494  3.29354  2.67741  2.69355  4.24690  2.90347  2.73739  3.18146  2.89801  2.37887  2.77519  2.98518  4.58477  3.61503
          0.00865  5.15078  5.87313  0.61958  0.77255  0.83495  0.56898
     45   2.97806  3.63647  3.63407  2.53090  4.03269  3.89481  4.12592  2.81653  2.29637  2.41157  3.13282  3.53512  4.27874  2.24143  2.91984  3.12065  2.39497  2.70327  5.42458  2.83229     94 q - - -
          2.68618  4.42225  2.77519  2.73123  3.46354  2.40513  3.72494  3.29354  2.67741  2.69355  4.24690  2.90347  2.73739  3.18146  2.89801  2.37887  2.77519  2.98518  4.58477  3.61503
          0.05944  5.18907  2.95395  0.61958  0.77255  0.40550  1.09854
     46   2.99696  5.42362  2.54914  2.72401  4.73513  2.58334  3.97519  4.19807  2.72436  3.02599  3.24558  2.31012  4.17692  2.57965  2.45123  2.76191  2.19459  3.79610  3.08182  4.48721     95 t - - -
          2.68535  4.40923  2.77600  2.72872  3.46555  2.40883  3.72865  3.29235  2.67661  2.69262  4.23845  2.90308  2.74031  3.18167  2.89551  2.37940  2.77517  2.98800  4.57956  3.61312
          1.00382  0.77659  1.75127  2.66500  0.07214  0.34714  1.22659
     47   4.93305  5.94243  5.97975  5.84823  2.20534  5.56369  4.31598  4.45179  5.61820  2.19403  4.98005  5.16496  5.81522  5.30618  5.42990  4.95590  5.13039  4.42755  0.56829  2.16899    129 W - - -
          2.68618  4.42225  2.77519  2.73123  3.46354  2.40513  3.72494  3.29354  2.67741  2.69355  4.24690  2.90347  2.73739  3.18146  2.89801  2.37887  2.77519  2.98518  4.58477  3.61503
          0.00843  5.17591  5.89826  0.61958  0.77255  0.97396  0.47415
     48   2.95674  5.28530  2.80105  2.32265  4.56216  2.67890  3.95783  2.65148  2.23906  2.60580  2.88795  2.88193  4.15331  2.68864  2.87581  2.95799  3.18798  2.59532  5.76111  4.39558    130 k - - -
          2.68618  4.42225  2.77519  2.73123  3.46354  2.40513  3.72494  3.29354  2.67741  2.69355  4.24690  2.90347  2.73739  3.18146  2.89801  2.37887  2.77519  2.98518  4.58477  3.61503
          0.00843  5.17591  5.89826  0.61958  0.77255  0.97396  0.47415
     49   2.68624  3.48194  5.28152  4.68846  2.94864  4.53684  4.90900  1.22565  4.49710  1.40931  3.67090  4.69902  4.87003  4.63008  4.51891  3.86376  3.52856  2.00709  5.36668  4.19692    131 i - - -
          2.68618  4.42225  2.77519  2.73123  3.46354  2.40513  3.72494  3.29354  2.67741  2.69355  4.24690  2.90347  2.73739  3.18146  2.89801  2.37887  2.77519  2.98518  4.58477  3.61503
          0.00843  5.17591  5.89826  0.61958  0.77255  0.97396  0.47415
     50   2.97133  4.86384  3.09111  3.06095  3.02714  2.74892  4.11765  2.85202  3.03571  2.05834  2.70131  3.52550  4.27091  2.23220  2.48892  2.79371  2.78422  3.15458  5.42095  4.15310    132 l - - -
          2.68643  4.42250  2.77510  2.73148  3.46281  2.40537  3.72519  3.29379  2.67765  2.69233  4.24714  2.90371  2.73764  3.18171  2.89777  2.37911  2.77505  2.98454  4.58501  3.61528
          0.71513  0.67702  5.89826  0.04942  3.03192  0.97396  0.47415
     51   2.99964  2.78423  4.81584  4.21035  3.49274  4.15249  4.47841  1.95202  4.02667  1.48131  2.55908  3.54310  4.51758  3.26314  4.08705  2.52206  3.23185  2.29621  5.01844  3.83888    134 l - - -
          2.68618  4.42225  2.77519  2.73123  3.46354  2.40513  3.72494  3.29354  2.67741  2.69355  4.24690  2.90347  2.73739  3.18146  2.89801  2.37887  2.77519  2.98518  4.58477  3.61503
          0.00843  5.17591  5.89826  0.61958  0.77255  0.65864  0.72888
     52   3.00131  4.95912  3.58741  2.78858  2.85358  2.01117  4.12007  2.48743  2.66430  2.65120  4.04806  3.03674  4.28167  2.48077  3.43095  2.80762  2.42544  2.80935  5.50584  4.22449    135 g - - -
          2.68753  4.40840  2.77719  2.73128  3.46149  2.40664  3.72694  3.28996  2.67940  2.68941  4.24554  2.90546  2.73860  3.18345  2.89879  2.37886  2.77320  2.98244  4.58676  3.61702
          0.84110  0.63383  3.26462  1.93704  0.15564  0.32100  1.29251
     53   2.36532  4.62187  4.27463  3.69743  3.73585  4.12000  3.41324  2.11686  3.21046  2.07000  3.73341  3.10555  4.49353  3.87193  3.87207  3.38976  1.46990  2.41868  5.22462  4.01929    148 t - - -
          2.68618  4.42225  2.77519  2.73123  3.46354  2.40513  3.72494  3.29354  2.67741  2.69355  4.24690  2.90347  2.73739  3.18146  2.89801  2.37887  2.77519  2.98518  4.58477  3.61503
          0.00733  5.31492  6.03727  0.61958  0.77255  0.60617  0.78841
     54   2.13436  5.03063  4.84566  4.57963  5.35551  0.55107  5.46452  4.77763  4.58659  2.83404  5.29839  4.46835  4.66282  4.80842  4.80545  2.24775  3.65429  4.15852  6.73066  5.58230    149 G - - -
          2.68618  4.42225  2.77519  2.73123  3.46354  2.40513  3.72494  3.29354  2.67741  2.69355  4.24690  2.90347  2.73739  3.18146  2.89801  2.37887  2.77519  2.98518  4.58477  3.61503
          0.00733  5.31492  6.03727  0.61958  0.77255  0.60617  0.78841
     55   2.62727  5.50253  2.27614  2.72345  4.83604  2.80738  3.98611  3.44770  2.47828  3.80283  4.54633  2.33128  4.19104  2.70001  1.99909  2.82136  3.25108  2.37206  5.94217  4.53839    150 r - - -
          2.68618  4.42225  2.77519  2.73123  3.46354  2.40513  3.72494  3.29354  2.67741  2.69355  4.24690  2.90347  2.73739  3.18146  2.89801  2.37887  2.77519  2.98518  4.58477  3.61503
          0.19634  5.31492  1.75244  0.61958  0.77255  0.60617  0.78841
     56   2.51416  4.49998  4.23924  3.65944  3.61042  4.03378  4.32177  1.90553  3.56490  1.78321  3.61207  2.35422  4.40603  3.21255  3.01367  3.30773  3.19704  2.26466  5.10480  2.92468    151 l - - -
          2.68618  4.42225  2.77519  2.73123  3.46354  2.40513  3.72494  3.29354  2.67741  2.69355  4.24690  2.90347  2.73739  3.18146  2.89801  2.37887  2.77519  2.98518  4.58477  3.61503
          0.00885  5.12743  5.84978  0.61958  0.77255  1.06713  0.42159
     57   2.23227  4.54220  4.20199  3.62302  3.65285  4.04547  4.32768  1.96795  3.52191  1.78910  3.64410  3.92392  4.41722  2.08153  2.81708  3.31683  3.21921  2.26828  5.14943  3.94559    152 l - - -
          2.68618  4.42225  2.77519  2.73123  3.46354  2.40513  3.72494  3.29354  2.67741  2.69355  4.24690  2.90347  2.73739  3.18146  2.89801  2.37887  2.77519  2.98518  4.58477  3.61503
          0.06839  5.12743  2.81055  0.61958  0.77255  1.06713  0.42159
     58   3.15348  4.99280  2.77914  3.20690  3.88861  3.95515  4.26529  3.55957  3.31448  3.25043  4.15937  2.90512  4.42137  3.61387  3.69755  3.30013  3.41582  2.50146  0.95220  3.96316    153 w - - -
          2.68618  4.42225  2.77519  2.73123  3.46354  2.40513  3.72494  3.29354  2.67741  2.69355  4.24690  2.90347  2.73739  3.18146  2.89801  2.37887  2.77519  2.98518  4.58477  3.61503
          0.11383  5.06844  2.28970  0.61958  0.77255  0.71589  0.67091
     59   2.92243  5.02610  3.05794  2.66314  4.23863  2.49384  3.98773  2.81078  2.39827  3.27282  2.46185  2.39200  4.16487  3.16161  3.26823  2.78162  3.15389  2.09777  5.54753  4.23449    154 v - - -
          2.68618  4.42225  2.77519  2.73123  3.46354  2.40513  3.72494  3.29354  2.67741  2.69355  4.24690  2.90347  2.73739  3.18146  2.89801  2.37887  2.77519  2.98518  4.58477  3.61503
          0.00923  5.08550  5.80784  0.61958  0.77255  1.13810  0.38629
     60   2.71157  5.41597  3.19839  2.28404  4.75516  3.71220  3.10264  4.22918  2.24071  3.71429  4.46079  3.18455  4.10484  2.99322  1.82924  2.24781  1.96190  3.80402  5.84854  4.45230    155 r - - -
          2.68618  4.42225  2.77519  2.73123  3.46354  2.40513  3.72494  3.29354  2.67741  2.69355  4.24690  2.90347  2.73739  3.18146  2.89801  2.37887  2.77519  2.98518  4.58477  3.61503
          0.12305  5.08550  2.21093  0.61958  0.77255  0.89619  0.52445
     61   2.27687  5.40375  2.42166  2.30229  4.74657  3.66635  3.85695  4.23138  2.02809  3.01322  4.44539  2.27886  4.06224  2.08435  3.08656  2.85936  2.85822  3.79325  5.83733  4.42695    156 k - - -
          2.68618  4.42225  2.77519  2.73123  3.46354  2.40513  3.72494  3.29354  2.67741  2.69355  4.24690  2.90347  2.73739  3.18146  2.89801  2.37887  2.77519  2.98518  4.58477  3.61503
          0.00974  5.03233  5.75468  0.61958  0.77255  1.21767  0.35086
     62   2.10903  4.76063  3.60456  3.04133  3.92150  3.11278  4.07140  2.12650  1.78113  2.56103  3.85775  3.49432  4.21910  3.33271  3.40429  2.49111  3.13946  3.04727  5.32477  3.34562    157 k - - -
          2.68618  4.42225  2.77519  2.73123  3.46354  2.40513  3.72494  3.29354  2.67741  2.69355  4.24690  2.90347  2.73739  3.18146  2.89801  2.37887  2.77519  2.98518  4.58477  3.61503
          0.00974  5.03233  5.75468  0.61958  0.77255  1.21767  0.35086
     63   2.92109  5.35219  3.18998  2.13146  4.67299  3.69815  3.88291  4.13485  2.60950  3.64304  4.40243  2.83213  4.09199  1.74255  2.23759  2.89743  2.59718  2.33677  5.79655  4.41107    158 q - - -
          2.68618  4.42225  2.77519  2.73123  3.46354  2.40513  3.72494  3.29354  2.67741  2.69355  4.24690  2.90347  2.73739  3.18146  2.89801  2.37887  2.77519  2.98518  4.58477  3.61503
          0.00974  5.03233  5.75468  0.61958  0.77255  1.21767  0.35086
     64   2.56851  5.27506  3.19557  2.50208  4.57069  3.68742  2.73191  4.02289  2.09627  3.55881  4.32921  3.17741  4.07956  2.25884  3.11857  2.51524  2.27232  2.63618  5.73836  3.07141    159 k - - -
          2.68618  4.42225  2.77519  2.73123  3.46354  2.40513  3.72494  3.29354  2.67741  2.69355  4.24690  2.90347  2.73739  3.18146  2.89801  2.37887  2.77519  2.98518  4.58477  3.61503
          0.00974  5.03233  5.75468  0.61958  0.77255  1.21767  0.35086
     65   2.95072  4.99777  3.41824  2.61190  4.29853  2.35755  4.10305  3.69163  2.95733  2.40420  4.18243  3.41761  1.49998  3.29584  3.39078  3.03659  2.28064  3.38625  5.62488  4.32559    160 p - - -
          2.68618  4.42225  2.77519  2.73123  3.46354  2.40513  3.72494  3.29354  2.67741  2.69355  4.24690  2.90347  2.73739  3.18146  2.89801  2.37887  2.77519  2.98518  4.58477  3.61503
          0.11274  5.03233  2.30169  0.61958  0.77255  1.21767  0.35086
     66   2.93702  4.60674  4.07814  3.57235  3.84637  1.19062  4.39998  2.10341  3.49760  2.42636  3.82109  3.86791  2.70209  3.79469  3.78490  3.21297  3.23332  2.84594  5.34906  4.13133    161 g - - -
          2.68618  4.42225  2.77519  2.73123  3.46354  2.40513  3.72494  3.29354  2.67741  2.69355  4.24690  2.90347  2.73739  3.18146  2.89801  2.37887  2.77519  2.98518  4.58477  3.61503
          0.01079  4.93039  5.65273  0.61958  0.77255  1.08396  0.41288
     67   1.84484  4.93834  3.51727  3.01101  4.35490  1.74862  4.15738  3.76650  3.01547  3.40757  4.24145  2.75262  2.16297  3.35062  3.44505  2.99596  3.19623  3.42959  2.95343  4.38072    162 g - - -
          2.68618  4.42225  2.77519  2.73123  3.46354  2.40513  3.72494  3.29354  2.67741  2.69355  4.24690  2.90347  2.73739  3.18146  2.89801  2.37887  2.77519  2.98518  4.58477  3.61503
          0.01008  4.99783  5.72017  0.61958  0.77255  1.26409  0.33198
     68   2.08357  4.40484  4.88101  4.28398  2.74463  4.21719  4.56496  1.95233  4.10563  2.20002  3.51829  4.33801  4.57295  4.26586  4.16624  3.52991  1.85376  1.66859  5.08968  3.90921    163 v - - -
          2.68618  4.42225  2.77519  2.73123  3.46354  2.40513  3.72494  3.29354  2.67741  2.69355  4.24690  2.90347  2.73739  3.18146  2.89801  2.37887  2.77519  2.98518  4.58477  3.61503
          0.01008  4.99783  5.72017  0.61958  0.77255  0.87059  0.54250
     69   3.00328  4.58859  4.12766  2.70726  3.66195  4.03870  4.30042  2.30162  3.43493  1.77966  3.65987  3.88007  4.40953  2.49953  3.70633  3.30821  3.23364  2.83487  1.71363  3.94694    164 w - - -
          2.68652  4.42259  2.77387  2.73158  3.46201  2.40547  3.72317  3.29322  2.67775  2.69389  4.24724  2.90381  2.73774  3.18181  2.89835  2.37888  2.77514  2.98452  4.58511  3.61537
          0.92323  0.76040  2.00034  0.50351  0.92737  1.11766  0.39607
     70   4.23921  5.62191  4.87609  4.54079  2.64562  4.91487  4.10494  4.27097  4.39272  3.61408  4.80956  1.44377  5.26192  4.54709  4.55271  4.27714  4.46514  4.12594  1.08385  1.80017    167 w - - -
          2.68618  4.42225  2.77519  2.73123  3.46354  2.40513  3.72494  3.29354  2.67741  2.69355  4.24690  2.90347  2.73739  3.18146  2.89801  2.37887  2.77519  2.98518  4.58477  3.61503
          0.01051  4.95613  5.67847  0.61958  0.77255  1.31551  0.31243
     71   2.49865  5.36631  3.09374  2.09559  4.70378  2.41932  3.84795  4.18273  2.59487  3.67170  4.41758  2.38059  2.53201  2.46412  3.08760  2.84933  2.31423  3.75470  5.81154  4.40533    168 e - - -
          2.68618  4.42225  2.77519  2.73123  3.46354  2.40513  3.72494  3.29354  2.67741  2.69355  4.24690  2.90347  2.73739  3.18146  2.89801  2.37887  2.77519  2.98518  4.58477  3.61503
          0.01051  4.95613  5.67847  0.61958  0.77255  1.31551  0.31243
     72   2.89944  5.04410  2.72700  2.57970  4.30878  2.58687  3.97562  3.71572  2.80714  3.33849  4.16360  3.28050  4.12888  3.14176  3.26710  2.37296  2.13934  1.65829  5.59943  4.27444    169 v - - -
          2.68618  4.42225  2.77519  2.73123  3.46354  2.40513  3.72494  3.29354  2.67741  2.69355  4.24690  2.90347  2.73739  3.18146  2.89801  2.37887  2.77519  2.98518  4.58477  3.61503
          0.01051  4.95613  5.67847  0.61958  0.77255  1.31551  0.31243
     73   3.04855  4.54159  4.43525  3.84373  3.54278  4.13365  4.42722  2.85204  3.64182  1.18915  2.31308  4.08443  4.49167  3.93181  2.90757  3.42680  1.97038  2.72837  5.13628  3.96181    170 l - - -
          2.68618  4.42225  2.77519  2.73123  3.46354  2.40513  3.72494  3.29354  2.67741  2.69355  4.24690  2.90347  2.73739  3.18146  2.89801  2.37887  2.77519  2.98518  4.58477  3.61503
          0.01051  4.95613  5.67847  0.61958  0.77255  1.31551  0.31243
     74   2.87934  5.30441  3.13761  2.45775  4.61693  3.65645  3.85083  4.07901  2.42724  3.59445  4.35553  2.57879  2.75795  2.30635  3.07692  2.85738  1.60236  3.67786  5.75569  3.35055    171 t - - -
          2.68618  4.42225  2.77519  2.73123  3.46354  2.40513  3.72494  3.29354  2.67741  2.69355  4.24690  2.90347  2.73739  3.18146  2.89801  2.37887  2.77519  2.98518  4.58477  3.61503
          0.06601  4.95613  2.86763  0.61958  0.77255  1.31551  0.31243
     75   2.84551  4.97208  3.29602  2.73716  4.19432  2.95598  3.90260  3.59935  2.71922  3.22428  2.60705  3.24591  2.85365  2.36046  2.38781  2.42164  3.07742  2.28349  5.49065  4.17337    172 v - - -
          2.68618  4.42225  2.77519  2.73123  3.46354  2.40513  3.72494  3.29354  2.67741  2.69355  4.24690  2.90347  2.73739  3.18146  2.89801  2.37887  2.77519  2.98518  4.58477  3.61503
          0.11625  4.90123  2.27972  0.61958  0.77255  1.37649  0.29097
     76   2.19303  5.31670  3.02113  1.95827  4.64465  3.59554  2.83386  4.11779  2.55349  3.61432  4.36931  3.07039  2.42666  1.99960  3.03793  2.81842  3.08530  3.69992  5.76004  4.35952    173 e - - -
          2.68706  4.42313  2.77513  2.73121  3.46442  2.40468  3.72583  3.29442  2.67829  2.69376  4.24564  2.90165  2.73758  3.18017  2.89889  2.37975  2.77437  2.98341  4.58565  3.61424
          0.52976  0.89833  5.51966  1.80442  0.17981  1.47495  0.25980
     77   2.83821  5.26962  3.08787  1.98258  4.59524  3.60647  2.61622  4.05789  2.51998  3.56379  4.32412  3.08793  4.00470  2.90473  2.27248  2.34637  1.94078  3.65186  5.71494  4.32981    181 t - - -
          2.68618  4.42225  2.77519  2.73123  3.46354  2.40513  3.72494  3.29354  2.67741  2.69355  4.24690  2.90347  2.73739  3.18146  2.89801  2.37887  2.77519  2.98518  4.58477  3.61503
          0.01233  4.79731  5.51966  0.61958  0.77255  1.13148  0.38943
     78   2.86586  5.20034  2.19257  2.62063  4.48163  3.65114  3.86178  3.93154  2.63014  3.48535  4.26967  3.15469  4.05358  2.98750  2.35138  2.39358  2.28178  3.56319  5.67691  2.05802    182 y - - -
          2.68618  4.42225  2.77519  2.73123  3.46354  2.40513  3.72494  3.29354  2.67741  2.69355  4.24690  2.90347  2.73739  3.18146  2.89801  2.37887  2.77519  2.98518  4.58477  3.61503
          0.01111  4.90123  5.62358  0.61958  0.77255  0.82185  0.57913
     79   2.94772  4.42393  4.41064  3.82540  2.85362  4.05073  4.35782  1.58877  3.70482  2.61369  3.53905  4.03335  3.31722  2.43655  3.88591  2.64729  3.18080  1.71186  5.04121  3.84860    183 i - - -
          2.68618  4.42225  2.77519  2.73123  3.46354  2.40513  3.72494  3.29354  2.67741  2.69355  4.24690  2.90347  2.73739  3.18146  2.89801  2.37887  2.77519  2.98518  4.58477  3.61503
          0.00942  5.06550  5.78785  0.61958  0.77255  1.16928  0.37192
     80   2.21777  1.56940  3.95012  2.75887  2.48400  2.60539  4.28852  3.22422  3.35834  2.94320  3.83653  3.75493  4.32210  3.64736  3.68836  2.52908  3.19737  2.98522  5.31557  4.09136    184 c - - -
          2.68618  4.42225  2.77519  2.73123  3.46354  2.40513  3.72494  3.29354  2.67741  2.69355  4.24690  2.90347  2.73739  3.18146  2.89801  2.37887  2.77519  2.98518  4.58477  3.61503
          0.00942  5.06550  5.78785  0.61958  0.77255  1.16928  0.37192
     81   2.55111  5.06573  2.87207  2.79277  4.29120  3.75955  3.96549  3.69907  2.57328  2.05926  2.57541  3.30483  4.14870  3.12764  1.94783  2.26563  3.14886  3.39041  5.57763  4.25569    185 r - - -
          2.68618  4.42225  2.77519  2.73123  3.46354  2.40513  3.72494  3.29354  2.67741  2.69355  4.24690  2.90347  2.73739  3.18146  2.89801  2.37887  2.77519  2.98518  4.58477  3.61503
          0.00942  5.06550  5.78785  0.61958  0.77255  1.16928  0.37192
     82   2.50938  3.31278  4.46056  3.87072  3.50204  4.04761  4.35725  2.84525  3.73843  1.73914  3.51589  4.05367  4.41776  3.95079  2.52985  2.15854  3.16993  2.11714  2.60228  3.82402    186 l - - -
          2.68618  4.42225  2.77519  2.73123  3.46354  2.40513  3.72494  3.29354  2.67741  2.69355  4.24690  2.90347  2.73739  3.18146  2.89801  2.37887  2.77519  2.98518  4.58477  3.61503
          0.00942  5.06550  5.78785  0.61958  0.77255  1.16928  0.37192
     83   1.67721  2.52857  4.33189  3.75097  3.56337  4.01431  4.33920  2.90249  3.64148  2.09809  3.57010  3.98293  4.39802  3.87547  2.86803  2.79270  2.65589  1.97925  5.06590  3.87066    187 a - - -
          2.68618  4.42225  2.77519  2.73123  3.46354  2.40513  3.72494  3.29354  2.67741  2.69355  4.24690  2.90347  2.73739  3.18146  2.89801  2.37887  2.77519  2.98518  4.58477  3.61503
          0.00942  5.06550  5.78785  0.61958  0.77255  1.16928  0.37192
     84   2.39390  5.25930  3.23237  2.67483  4.54474  3.09152  3.90542  2.78165  2.36162  3.53826  4.31748  3.20935  4.10384  2.02670  2.12863  2.24830  3.14289  3.03777  5.72974  4.36083    188 q - - -
          2.68618  4.42225  2.77519  2.73123  3.46354  2.40513  3.72494  3.29354  2.67741  2.69355  4.24690  2.90347  2.73739  3.18146  2.89801  2.37887  2.77519  2.98518  4.58477  3.61503
          0.24244  5.06550  1.56553  0.61958  0.77255  1.16928  0.37192
     85   2.85631  5.28835  2.48118  2.54414  4.60242  2.03714  2.50879  4.06878  2.59176  3.58405  3.17640  2.17042  4.01971  2.93966  3.08283  2.60279  3.09148  3.66477  5.74624  4.35077    189 g - - -
          2.68642  4.42249  2.77544  2.73148  3.46378  2.40489  3.72519  3.29296  2.67765  2.69345  4.24714  2.90371  2.73764  3.18171  2.89780  2.37897  2.77450  2.98442  4.58501  3.61527
          1.48302  0.34369  2.75039  0.04978  3.02500  0.91930  0.50883
     86   2.59388  5.32030  3.12258  2.06766  4.64678  3.63697  3.82583  4.11912  2.56649  3.61726  2.82275  2.32893  3.44763  2.46248  2.38405  2.82830  2.23970  3.70100  5.76404  4.36559    191 e - - -
          2.68618  4.42225  2.77519  2.73123  3.46354  2.40513  3.72494  3.29354  2.67741  2.69355  4.24690  2.90347  2.73739  3.18146  2.89801  2.37887  2.77519  2.98518  4.58477  3.61503
          0.01063  4.94510  5.66744  0.61958  0.77255  1.32834  0.30777
     87   2.86486  5.10468  3.24125  2.68321  4.35502  3.68585  3.88441  3.77868  1.95301  2.51494  4.17221  2.90079  4.07604  2.33609  3.12930  1.94195  3.09565  2.84249  5.59688  3.05861    192 s - - -
          2.68618  4.42225  2.77519  2.73123  3.46354  2.40513  3.72494  3.29354  2.67741  2.69355  4.24690  2.90347  2.73739  3.18146  2.89801  2.37887  2.77519  2.98518  4.58477  3.61503
          0.01063  4.94510  5.66744  0.61958  0.77255  1.32834  0.30777
     88   2.91087  5.02098  3.36642  2.80474  3.32761  3.75419  2.24604  3.64563  1.66785  2.71241  4.09961  2.45245  4.14054  3.12333  3.18649  2.96685  3.14017  3.34696  3.07004  4.04932    193 k - - -
          2.68618  4.42225  2.77519  2.73123  3.46354  2.40513  3.72494  3.29354  2.67741  2.69355  4.24690  2.90347  2.73739  3.18146  2.89801  2.37887  2.77519  2.98518  4.58477  3.61503
          0.01063  4.94510  5.66744  0.61958  0.77255  1.13939  0.38568
     89   2.96357  5.48805  2.40536  2.26563  4.82722  2.59330  3.90700  4.31817  2.26385  3.79128  4.53549  1.78254  2.69052  3.01049  3.17538  2.36030  3.20011  3.87654  5.92081  4.49801    194 n - - -
          2.68618  4.42225  2.77519  2.73123  3.46354  2.40513  3.72494  3.29354  2.67741  2.69355  4.24690  2.90347  2.73739  3.18146  2.89801  2.37887  2.77519  2.98518  4.58477  3.61503
          0.01014  4.99192  5.71427  0.61958  0.77255  1.06116  0.42473
     90   2.10058  4.34873  4.74415  4.14170  3.44670  4.10240  4.43071  1.79113  3.96378  1.86662  3.46551  4.20789  4.46710  4.12772  4.03315  2.46699  3.18122  2.02911  4.97727  2.48624    195 i - - -
          2.68618  4.42225  2.77519  2.73123  3.46354  2.40513  3.72494  3.29354  2.67741  2.69355  4.24690  2.90347  2.73739  3.18146  2.89801  2.37887  2.77519  2.98518  4.58477  3.61503
          0.00964  5.04217  5.76452  0.61958  0.77255  1.20372  0.35678
     91   2.94031  5.17589  3.29951  2.10948  4.58637  2.56879  4.05347  4.02057  2.85448  3.60029  4.39615  3.32086  1.40017  3.19510  3.32347  2.64128  2.76905  2.88592  5.81413  4.46523    196 p - - -
          2.68618  4.42225  2.77519  2.73123  3.46354  2.40513  3.72494  3.29354  2.67741  2.69355  4.24690  2.90347  2.73739  3.18146  2.89801  2.37887  2.77519  2.98518  4.58477  3.61503
          0.08421  5.04217  2.59965  0.61958  0.77255  1.20372  0.35678
     92   2.86910  5.34195  2.85346  2.44341  4.67292  2.97698  3.83429  2.45960  2.09654  3.64024  4.38680  3.12041  4.04020  2.32516  2.01864  2.67869  2.74377  3.72509  5.78224  4.38207    197 r - - -
          2.68618  4.42225  2.77519  2.73123  3.46354  2.40513  3.72494  3.29354  2.67741  2.69355  4.24690  2.90347  2.73739  3.18146  2.89801  2.37887  2.77519  2.98518  4.58477  3.61503
          0.01039  4.96835  5.69070  0.61958  0.77255  1.30093  0.31784
     93   2.86606  5.29514  2.53261  2.59119  4.60752  3.65208  2.43135  4.07136  2.59034  2.81067  4.34461  3.13330  4.04497  2.18238  2.63779  2.27440  2.83912  3.66836  5.74715  2.82623    198 q - - -
          2.68618  4.42225  2.77519  2.73123  3.46354  2.40513  3.72494  3.29354  2.67741  2.69355  4.24690  2.90347  2.73739  3.18146  2.89801  2.37887  2.77519  2.98518  4.58477  3.61503
          0.03558  4.96835  3.57549  0.61958  0.77255  1.00810  0.45399
     94   2.89181  5.29008  2.90626  2.62843  4.59202  3.68113  3.87416  3.20629  2.02478  3.57633  4.34315  1.74536  4.07456  2.44855  3.10887  2.87669  2.68227  2.52875  5.74948  4.36724    199 n - - -
          2.68618  4.42225  2.77519  2.73123  3.46354  2.40513  3.72494  3.29354  2.67741  2.69355  4.24690  2.90347  2.73739  3.18146  2.89801  2.37887  2.77519  2.98518  4.58477  3.61503
          0.07127  5.01904  2.77771  0.61958  0.77255  1.23601  0.34325
     95   2.15443  4.83124  3.47878  1.97642  4.01364  3.78132  4.00484  2.92733  2.88370  2.59532  3.92095  3.39463  4.16642  3.22506  2.09358  3.00363  3.11572  2.14914  5.38551  4.10645    200 e - - -
          2.68618  4.42225  2.77519  2.73123  3.46354  2.40513  3.72494  3.29354  2.67741  2.69355  4.24690  2.90347  2.73739  3.18146  2.89801  2.37887  2.77519  2.98518  4.58477  3.61503
          0.01049  4.95826  5.68060  0.61958  0.77255  1.31300  0.31336
     96   2.94765  4.49106  4.17194  2.84707  3.62371  4.01806  4.31800  2.15404  3.51785  2.17125  3.60480  3.90333  4.39110  3.78110  3.77794  1.59362  3.18276  1.77449  5.13607  3.92968    201 s - - -
          2.68618  4.42225  2.77519  2.73123  3.46354  2.40513  3.72494  3.29354  2.67741  2.69355  4.24690  2.90347  2.73739  3.18146  2.89801  2.37887  2.77519  2.98518  4.58477  3.61503
          0.07547  4.95826  2.72314  0.61958  0.77255  1.31300  0.31336
     97   2.67868  5.26802  3.09699  1.94680  4.57172  2.48734  3.16386  4.02978  2.60362  2.36644  4.32489  2.05318  4.03741  2.95672  3.08949  2.62453  3.09700  3.63737  5.72918  4.34298    202 e - - -
          2.68741  4.41924  2.77642  2.73156  3.46477  2.40518  3.72374  3.29053  2.67863  2.69432  4.24498  2.90362  2.73655  3.17946  2.89817  2.37928  2.77394  2.98552  4.58026  3.61626
          0.82387  0.67889  2.91706  1.83365  0.17415  0.59507  0.80190
     98   2.29319  2.78738  4.66781  4.06863  2.72564  4.09985  4.41896  2.81901  2.55394  1.71239  3.49813  4.17337  4.46634  4.08516  4.00486  2.81688  3.19353  2.06964  4.99819  2.61745    211 l - - -
          2.68618  4.42225  2.77519  2.73123  3.46354  2.40513  3.72494  3.29354  2.67741  2.69355  4.24690  2.90347  2.73739  3.18146  2.89801  2.37887  2.77519  2.98518  4.58477  3.61503
          0.00901  5.10983  5.83218  0.61958  0.77255  0.52048  0.90198
     99   3.10533  4.98614  3.00906  3.19074  2.42950  4.01045  2.36775  3.53605  2.88841  3.19861  4.08243  3.64303  4.39261  3.18290  3.56824  2.73855  3.33633  3.28671  2.99459  1.51583    212 y - - -
          2.68618  4.42225  2.77519  2.73123  3.46354  2.40513  3.72494  3.29354  2.67741  2.69355  4.24690  2.90347  2.73739  3.18146  2.89801  2.37887  2.77519  2.98518  4.58477  3.61503
          0.00781  5.25199  5.97434  0.61958  0.77255  0.79589  0.59998
    100   2.28583  5.05857  3.50382  2.35231  4.25959  2.78381  4.08416  2.97247  2.93047  3.00255  2.64104  3.04315  4.25674  2.23961  3.06947  3.08139  3.23387  2.91468  5.58851  2.40349    213 q - - -
          2.68618  4.42225  2.77519  2.73123  3.46354  2.40513  3.72494  3.29354  2.67741  2.69355  4.24690  2.90347  2.73739  3.18146  2.89801  2.37887  2.77519  2.98518  4.58477  3.61503
          0.00781  5.25199  5.97434  0.61958  0.77255  0.69212  0.69417
    101   2.66282  2.76055  3.61841  3.05822  4.16305  2.71814  4.14942  3.54683  3.03793  2.41857  4.07339  3.16583  2.19014  2.98829  3.46109  1.98537  2.63608  2.99537  5.53130  4.25126    214 s - - -
          2.68618  4.42225  2.77519  2.73123  3.46354  2.40513  3.72494  3.29354  2.67741  2.69355  4.24690  2.90347  2.73739  3.18146  2.89801  2.37887  2.77519  2.98518  4.58477  3.61503
          0.00767  5.27036  5.99271  0.61958  0.77255  0.74530  0.64358
    102   3.00151  5.35714  2.80438  2.76051  3.01881  2.58469  2.82803  4.08943  2.75937  3.63688  4.41396  3.01070  4.19320  2.63077  2.80883  2.16198  3.00345  1.93861  5.82698  4.45481    215 v - - -
          2.68618  4.42225  2.77519  2.73123  3.46354  2.40513  3.72494  3.29354  2.67741  2.69355  4.24690  2.90347  2.73739  3.18146  2.89801  2.37887  2.77519  2.98518  4.58477  3.61503
          0.00767  5.27036  5.99271  0.61958  0.77255  0.55635  0.85167
    103   5.33093  6.64191  5.99591  6.05345  6.74078  5.26775  6.82506  6.86461  6.24865  6.18199  7.37481  6.22630  0.04042  6.56038  6.18773  5.57160  5.84840  6.33107  7.36753  6.92073    216 P - - -
          2.68618  4.42225  2.77519  2.73123  3.46354  2.40513  3.72494  3.29354  2.67741  2.69355  4.24690  2.90347  2.73739  3.18146  2.89801  2.37887  2.77519  2.98518  4.58477  3.61503
          0.00741  5.30441  6.02675  0.61958  0.77255  0.64138  0.74775
    104   3.04905  5.18004  3.46638  2.34735  2.98153  1.96613  4.10541  3.81199  2.49777  3.43680  4.26462  3.43838  1.68668  3.27305  3.37722  3.10293  3.28306  2.59328  5.70191  4.38236    217 p - - -
          2.68618  4.42225  2.77519  2.73123  3.46354  2.40513  3.72494  3.29354  2.67741  2.69355  4.24690  2.90347  2.73739  3.18146  2.89801  2.37887  2.77519  2.98518  4.58477  3.61503
          0.16045  5.30441  1.94304  0.61958  0.77255  0.64138  0.74775
    105   2.94293  5.41042  2.49598  2.65272  4.73780  2.53020  3.91241  4.21144  2.65431  3.70814  3.29729  2.41858  2.43229  2.62762  2.59498  2.70188  2.78581  3.79154  3.03369  4.45389    218 n - - -
          2.68645  4.41502  2.77703  2.73195  3.46133  2.40641  3.72541  3.29095  2.67610  2.69456  4.24579  2.90437  2.73875  3.18276  2.89926  2.38045  2.77071  2.98406  4.57974  3.61369
          1.80067  0.18392  5.87494  1.99043  0.14692  0.39166  1.12680
    106   3.45674  0.72306  4.37653  3.79287  5.01868  3.12255  4.61509  4.39596  3.06406  3.99095  4.85982  4.09594  4.71880  2.83498  1.95901  3.58648  3.77939  4.04101  6.17014  4.99117    235 c - - -
          2.68712  4.42319  2.77519  2.73127  3.46171  2.40542  3.72345  3.29311  2.67835  2.69449  4.24784  2.90362  2.73767  3.17995  2.89816  2.37981  2.77331  2.98612  4.58571  3.61001
          0.51830  1.27757  2.07341  1.75041  0.19080  0.64138  0.74775
    107   2.65498  4.68387  4.12423  3.57452  3.93773  3.93992  4.41613  3.26976  3.51385  2.13388  3.91357  3.88928  3.36527  3.79656  3.82440  1.12871  2.59818  2.28101  5.40045  4.18408    246 s - - -
          2.68618  4.42225  2.77519  2.73123  3.46354  2.40513  3.72494  3.29354  2.67741  2.69355  4.24690  2.90347  2.73739  3.18146  2.89801  2.37887  2.77519  2.98518  4.58477  3.61503
          0.05261  5.17277  3.08822  0.61958  0.77255  0.98041  0.47025
    108   2.96806  4.67981  3.85537  3.28823  3.81310  3.38865  4.19764  2.68930  2.85180  1.33459  3.78327  3.10161  4.32679  2.48219  3.56286  3.19603  3.19918  2.95288  5.25881  2.41836    247 l - - -
          2.68618  4.42225  2.77519  2.73123  3.46354  2.40513  3.72494  3.29354  2.67741  2.69355  4.24690  2.90347  2.73739  3.18146  2.89801  2.37887  2.77519  2.98518  4.58477  3.61503
          0.00884  5.12899  5.85134  0.61958  0.77255  1.06433  0.42306
    109   2.96397  5.36689  3.21020  1.92880  4.68382  1.55681  3.94915  4.14271  2.70849  3.11543  4.43463  3.22751  3.23418  2.80712  3.19344  2.66969  2.38497  3.74643  5.83844  4.45248    248 g - - -
          2.68618  4.42225  2.77519  2.73123  3.46354  2.40513  3.72494  3.29354  2.67741  2.69355  4.24690  2.90347  2.73739  3.18146  2.89801  2.37887  2.77519  2.98518  4.58477  3.61503
          0.00884  5.12899  5.85134  0.61958  0.77255  1.06433  0.42306
    110   2.96672  4.49232  4.26820  3.68701  3.16696  4.04036  4.33008  2.30477  2.48217  1.67444  3.60451  3.95612  3.49373  3.83500  3.04621  3.31615  1.87931  2.74929  3.33755  3.89793    249 l - - -
          2.68618  4.42225  2.77519  2.73123  3.46354  2.40513  3.72494  3.29354  2.67741  2.69355  4.24690  2.90347  2.73739  3.18146  2.89801  2.37887  2.77519  2.98518  4.58477  3.61503
          0.00884  5.12899  5.85134  0.61958  0.77255  1.06433  0.42306
    111   2.58358  5.43911  2.70045  2.11221  4.78225  3.70602  2.57278  4.26699  2.62988  3.74358  4.48036  2.16287  3.21983  2.99108  2.81459  2.06038  2.81167  3.82873  5.87290  3.71149    250 s - - -
          2.68618  4.42225  2.77519  2.73123  3.46354  2.40513  3.72494  3.29354  2.67741  2.69355  4.24690  2.90347  2.73739  3.18146  2.89801  2.37887  2.77519  2.98518  4.58477  3.61503
          0.00884  5.12899  5.85134  0.61958  0.77255  0.82242  0.57869
    112   3.19144  5.60281  3.49746  2.89629  4.98286  3.93371  2.89934  4.42206  2.01949  3.87796  4.65097  3.40836  4.31075  2.05532  1.32511  2.66109  3.40198  4.01745  5.97176  3.01265    251 r - - -
          2.68618  4.42225  2.77519  2.73123  3.46354  2.40513  3.72494  3.29354  2.67741  2.69355  4.24690  2.90347  2.73739  3.18146  2.89801  2.37887  2.77519  2.98518  4.58477  3.61503
          0.00839  5.18015  5.90249  0.61958  0.77255  0.96516  0.47952
    113   2.43268  5.37108  3.24537  2.37384  4.67823  2.90219  3.93757  3.29738  2.09542  3.66010  4.42212  3.23008  3.24522  3.04777  2.41175  2.19635  2.54109  2.60798  5.82736  4.44073    252 k - - -
          2.68618  4.42225  2.77519  2.73123  3.46354  2.40513  3.72494  3.29354  2.67741  2.69355  4.24690  2.90347  2.73739  3.18146  2.89801  2.37887  2.77519  2.98518  4.58477  3.61503
          0.27227  5.18015  1.45791  0.61958  0.77255  0.96516  0.47952
    114   3.74914  4.97835  5.78377  5.24185  3.80876  5.20194  5.66238  1.10254  5.12136  1.51451  2.26136  5.36317  5.37951  5.17790  5.15341  4.58665  3.98336  1.57328  5.87776  4.79852    253 i - - -
          2.68618  4.42225  2.77519  2.73123  3.46354  2.40513  3.72494  3.29354  2.67741  2.69355  4.24690  2.90347  2.73739  3.18146  2.89801  2.37887  2.77519  2.98518  4.58477  3.61503
          0.07836  4.91880  2.68729  0.61958  0.77255  1.35774  0.29738
    115   2.86634  4.32696  3.37532  3.78868  3.41256  3.98026  2.65765  2.02743  3.66113  1.60298  2.39261  3.97928  4.34551  3.87242  3.82585  3.26994  3.09824  2.17812  4.94140  3.75371    254 l - - -
          2.68618  4.42225  2.77519  2.73123  3.46354  2.40513  3.72494  3.29354  2.67741  2.69355  4.24690  2.90347  2.73739  3.18146  2.89801  2.37887  2.77519  2.98518  4.58477  3.61503
          0.06022  4.85211  2.98326  0.61958  0.77255  1.42552  0.27494
    116   2.84610  4.42243  4.08590  3.52583  3.56790  3.87638  4.24341  1.80800  3.43335  2.60862  2.41805  3.81070  2.01747  3.70143  3.69035  2.17951  3.09951  2.64013  5.07475  3.87037    255 i - - -
          2.68618  4.42225  2.77519  2.73123  3.46354  2.40513  3.72494  3.29354  2.67741  2.69355  4.24690  2.90347  2.73739  3.18146  2.89801  2.37887  2.77519  2.98518  4.58477  3.61503
          0.01225  4.80414  5.52649  0.61958  0.77255  1.29920  0.31848
    117   2.84064  5.30629  2.04415  2.53421  4.63598  3.60403  3.80778  4.10955  1.94392  3.60739  4.35812  2.34087  4.00689  2.91242  3.04654  2.54077  2.27144  2.90151  5.75429  4.35295    256 k - - -
          2.68426  4.41913  2.77604  2.73074  3.46530  2.40590  3.72544  3.29326  2.67917  2.69363  4.24866  2.89988  2.73916  3.18108  2.89977  2.37952  2.77240  2.98409  4.58653  3.61580
          1.30962  0.31981  5.57445  1.88947  0.16387  0.75455  0.63530
    118   2.04710  4.53003  4.04747  3.47357  3.65021  3.96743  4.24470  2.47821  3.40107  1.93007  3.64070  3.28839  2.54551  3.67367  2.97581  2.70486  3.16469  1.98980  5.12908  3.91702    266 l - - -
          2.68618  4.42225  2.77519  2.73123  3.46354  2.40513  3.72494  3.29354  2.67741  2.69355  4.24690  2.90347  2.73739  3.18146  2.89801  2.37887  2.77519  2.98518  4.58477  3.61503
          0.00939  5.06872  5.79107  0.61958  0.77255  0.73769  0.65051
    119   2.33038  5.37825  3.23577  2.38961  4.68951  3.01589  3.93060  3.66780  1.92892  3.26391  3.72639  2.89027  2.64162  2.64450  3.16632  2.93151  2.47912  3.75059  5.83170  2.94556    267 k - - -
          2.68618  4.42225  2.77519  2.73123  3.46354  2.40513  3.72494  3.29354  2.67741  2.69355  4.24690  2.90347  2.73739  3.18146  2.89801  2.37887  2.77519  2.98518  4.58477  3.61503
          0.00847  5.17164  5.89398  0.61958  0.77255  0.79377  0.60173
    120   2.62946  5.49949  2.18589  2.67353  4.84091  2.24786  2.80853  4.32517  2.69611  3.80383  4.54415  3.22273  4.15607  1.74566  2.91842  2.32963  3.22826  3.88881  5.93533  4.52438    268 q - - -
          2.68618  4.42225  2.77519  2.73123  3.46354  2.40513  3.72494  3.29354  2.67741  2.69355  4.24690  2.90347  2.73739  3.18146  2.89801  2.37887  2.77519  2.98518  4.58477  3.61503
          0.00815  5.20915  5.93149  0.61958  0.77255  0.90168  0.52069
    121   2.75132  5.44357  2.24310  2.20425  3.66269  3.74774  3.93638  2.68437  2.37020  3.74257  4.48811  3.22103  4.14088  2.31501  2.39004  2.73542  2.43404  3.82631  5.88512  3.62598    269 e - - -
          2.68618  4.42225  2.77519  2.73123  3.46354  2.40513  3.72494  3.29354  2.67741  2.69355  4.24690  2.90347  2.73739  3.18146  2.89801  2.37887  2.77519  2.98518  4.58477  3.61503
          0.07079  5.20915  2.76662  0.61958  0.77255  0.90168  0.52069
    122   1.97468  4.91011  3.54375  2.36055  3.18220  3.85083  3.32839  3.47261  2.96329  3.14150  3.99957  3.46244  2.40331  3.29579  3.38727  2.33359  3.18698  2.45524  5.45708  2.70674    270 a - - -
          2.68618  4.42225  2.77519  2.73123  3.46354  2.40513  3.72494  3.29354  2.67741  2.69355  4.24690  2.90347  2.73739  3.18146  2.89801  2.37887  2.77519  2.98518  4.58477  3.61503
          0.00868  5.14704  5.86938  0.61958  0.77255  0.73820  0.65003
    123   2.97599  5.47853  2.73754  2.14991  4.82124  2.55259  3.93528  2.92517  1.43068  3.78194  4.52030  3.21650  4.14223  2.65424  2.72840  2.93933  2.94837  3.86801  5.91169  4.50366    271 k - - -
          2.68618  4.42225  2.77519  2.73123  3.46354  2.40513  3.72494  3.29354  2.67741  2.69355  4.24690  2.90347  2.73739  3.18146  2.89801  2.37887  2.77519  2.98518  4.58477  3.61503
          0.00815  5.20915  5.93149  0.61958  0.77255  0.51803  0.90558
    124   2.54961  4.59498  4.29827  3.72008  2.49243  3.19409  4.40160  2.15856  2.63517  2.79568  3.70844  4.00812  4.48637  3.88485  3.88048  2.50154  1.71536  2.21778  5.20054  3.99748    272 t - - -
          2.68618  4.42225  2.77519  2.73123  3.46354  2.40513  3.72494  3.29354  2.67741  2.69355  4.24690  2.90347  2.73739  3.18146  2.89801  2.37887  2.77519  2.98518  4.58477  3.61503
          0.00753  5.28867  6.01102  0.61958  0.77255  0.69120  0.69510
    125   4.14422  5.43098  5.51396  5.10519  2.14238  5.07358  2.96025  3.93823  4.92339  2.32387  4.56294  4.89163  5.39512  4.92102  4.93535  4.40925  3.01342  3.78975  4.59086  0.61881    273 Y - - -
          2.68618  4.42225  2.77519  2.73123  3.46354  2.40513  3.72494  3.29354  2.67741  2.69355  4.24690  2.90347  2.73739  3.18146  2.89801  2.37887  2.77519  2.98518  4.58477  3.61503
          0.03850  5.28867  3.41983  0.61958  0.77255  0.69120  0.69510
    126   3.12752  4.53759  4.82519  2.70708  3.65754  4.28536  4.61755  1.80250  4.08024  1.58410  3.65870  4.35258  4.64710  4.26744  4.19012  3.03543  2.85452  1.47935  5.20091  4.01576    274 v - - -
          2.68618  4.42225  2.77519  2.73123  3.46354  2.40513  3.72494  3.29354  2.67741  2.69355  4.24690  2.90347  2.73739  3.18146  2.89801  2.37887  2.77519  2.98518  4.58477  3.61503
          0.47693  5.25794  0.98321  0.61958  0.77255  0.77990  0.61332
    127   1.71977  4.51737  3.86867  3.31889  3.76980  3.75085  4.20091  3.04255  3.26290  2.44781  3.73429  3.65922  2.41825  3.55607  3.59055  3.04765  1.90977  2.25433  5.23149  4.00858    275 a - - -
          2.68618  4.42225  2.77519  2.73123  3.46354  2.40513  3.72494  3.29354  2.67741  2.69355  4.24690  2.90347  2.73739  3.18146  2.89801  2.37887  2.77519  2.98518  4.58477  3.61503
          0.01238  4.79339  5.51574  0.61958  0.77255  0.86157  0.54905
    128   2.93248  5.23982  2.54523  1.76535  2.68767  3.70906  3.92348  3.94552  2.72054  3.50961  4.30581  3.21240  4.11667  3.06315  3.20049  1.88648  3.16647  3.59041  5.67754  2.49917    276 e - - -
          2.68694  4.42376  2.77589  2.73184  3.46071  2.40486  3.72568  3.29505  2.67510  2.69478  4.24431  2.90391  2.73704  3.18175  2.89952  2.37826  2.77495  2.98670  4.57558  3.61465
          0.94255  0.85917  1.67742  2.10839  0.12946  0.29332  1.36956
    129   2.07113  1.90900  4.19145  2.49458  3.68226  4.02301  4.33599  3.02953  3.53638  2.76838  3.67886  3.91808  4.41122  3.79760  3.79928  2.71449  3.22061  2.09046  2.51564  3.96312    291 c - - -
          2.68618  4.42225  2.77519  2.73123  3.46354  2.40513  3.72494  3.29354  2.67741  2.69355  4.24690  2.90347  2.73739  3.18146  2.89801  2.37887  2.77519  2.98518  4.58477  3.61503
          0.21974  5.15920  1.65272  0.61958  0.77255  1.00758  0.45429
    130   2.92188  4.81333  3.54257  3.00884  3.88270  2.95940  2.42566  2.86948  2.97192  3.05188  3.92687  3.46509  1.42988  3.31311  3.36800  3.05914  3.16026  3.12320  5.29823  3.12000    292 p - - -
          2.68618  4.42225  2.77519  2.73123  3.46354  2.40513  3.72494  3.29354  2.67741  2.69355  4.24690  2.90347  2.73739  3.18146  2.89801  2.37887  2.77519  2.98518  4.58477  3.61503
          0.01058  4.95004  5.67239  0.61958  0.77255  1.32263  0.30984
    131   2.90423  5.36417  3.15186  2.60649  4.71045  2.06101  3.85448  4.18016  2.32746  3.66826  4.42005  3.14676  3.33948  1.98434  2.60217  1.93731  3.13498  3.75887  5.80379  4.41380    293 s - - -
          2.68618  4.42225  2.77519  2.73123  3.46354  2.40513  3.72494  3.29354  2.67741  2.69355  4.24690  2.90347  2.73739  3.18146  2.89801  2.37887  2.77519  2.98518  4.58477  3.61503
          0.01058  4.95004  5.67239  0.61958  0.77255  1.32263  0.30984
    132   2.86041  5.13597  2.30201  2.65903  4.39588  2.96885  3.87463  2.58170  2.40801  3.40412  4.20033  3.18731  2.86463  2.38619  3.12829  2.87460  3.09176  2.93782  5.62322  2.57747    294 d - - -
          2.68618  4.42225  2.77519  2.73123  3.46354  2.40513  3.72494  3.29354  2.67741  2.69355  4.24690  2.90347  2.73739  3.18146  2.89801  2.37887  2.77519  2.98518  4.58477  3.61503
          0.01058  4.95004  5.67239  0.61958  0.77255  1.32263  0.30984
    133   2.44224  5.22514  3.19913  2.65367  4.59399  2.08399  3.89372  4.04870  2.64788  3.58213  4.35086  3.18204  2.05981  2.68924  2.50852  2.46929  2.68912  3.64819  5.75629  4.38167    295 p - - -
          2.68618  4.42225  2.77519  2.73123  3.46354  2.40513  3.72494  3.29354  2.67741  2.69355  4.24690  2.90347  2.73739  3.18146  2.89801  2.37887  2.77519  2.98518  4.58477  3.61503
          0.06642  4.95004  2.86154  0.61958  0.77255  1.32263  0.30984
    134   2.10860  5.24065  3.13421  2.58283  4.54158  2.64567  2.85113  3.99757  2.57587  3.52659  4.29460  2.15510  4.02783  2.69601  2.62657  2.83135  3.07707  3.60845  5.69898  2.68329    296 a - - -
          2.68618  4.42225  2.77519  2.73123  3.46354  2.40513  3.72494  3.29354  2.67741  2.69355  4.24690  2.90347  2.73739  3.18146  2.89801  2.37887  2.77519  2.98518  4.58477  3.61503
          0.01118  4.89480  5.61715  0.61958  0.77255  1.38319  0.28872
    135   2.85250  5.24757  3.14683  2.59017  4.55315  3.64034  2.84753  3.05066  2.39057  3.53336  4.30127  1.81452  4.03257  2.94029  2.44872  2.12497  2.81579  3.61738  5.70298  4.32501    297 n - - -
          2.68618  4.42225  2.77519  2.73123  3.46354  2.40513  3.72494  3.29354  2.67741  2.69355  4.24690  2.90347  2.73739  3.18146  2.89801  2.37887  2.77519  2.98518  4.58477  3.61503
          0.01118  4.89480  5.61715  0.61958  0.77255  1.38319  0.28872
    136   2.84774  2.99226  3.76219  3.19379  3.68493  3.27840  4.09459  3.04436  3.14144  2.15544  3.65546  3.58879  4.21502  2.91441  2.53006  2.55515  2.24005  2.04672  5.13556  3.90529    298 v - - -
          2.68618  4.42225  2.77519  2.73123  3.46354  2.40513  3.72494  3.29354  2.67741  2.69355  4.24690  2.90347  2.73739  3.18146  2.89801  2.37887  2.77519  2.98518  4.58477  3.61503
          0.07007  4.89480  2.81025  0.61958  0.77255  0.65312  0.73484
    137   2.92445  4.84923  3.54294  2.98117  3.08032  2.35904  4.05685  3.40223  2.71745  2.63406  3.15010  2.42496  4.21433  3.28832  2.96438  2.63626  1.99610  2.70656  5.40135  4.12690    299 t - - -
          2.68618  4.42225  2.77519  2.73123  3.46354  2.40513  3.72494  3.29354  2.67741  2.69355  4.24690  2.90347  2.73739  3.18146  2.89801  2.37887  2.77519  2.98518  4.58477  3.61503
          0.00928  5.08050  5.80285  0.61958  0.77255  1.14604  0.38257
    138   2.93749  4.52967  4.06333  2.87585  3.11228  3.97608  4.25208  2.48044  3.41603  2.05510  3.63925  3.09467  4.35083  2.40743  3.70109  3.23956  2.31797  2.19644  5.12774  2.44702    300 l - - -
          2.68618  4.42225  2.77519  2.73123  3.46354  2.40513  3.72494  3.29354  2.67741  2.69355  4.24690  2.90347  2.73739  3.18146  2.89801  2.37887  2.77519  2.98518  4.58477  3.61503
          0.00928  5.08050  5.80285  0.61958  0.77255  1.14604  0.38257
    139   2.56432  5.23070  3.24371  2.56029  4.50845  1.72306  3.96213  2.51442  2.74866  3.51564  4.31135  2.13845  4.14395  2.82394  3.22304  2.44282  3.18314  3.58882  5.73072  4.37376    301 g - - -
          2.68618  4.42225  2.77519  2.73123  3.46354  2.40513  3.72494  3.29354  2.67741  2.69355  4.24690  2.90347  2.73739  3.18146  2.89801  2.37887  2.77519  2.98518  4.58477  3.61503
          0.00928  5.08050  5.80285  0.61958  0.77255  1.14604  0.38257
    140   2.27105  5.38711  3.18787  1.84660  4.71713  3.69977  3.88464  4.18945  1.96155  2.96435  4.43251  3.17420  4.09222  2.75206  2.13354  2.89153  2.70187  3.76980  5.82703  3.49422    302 e - - -
          2.68618  4.42225  2.77519  2.73123  3.46354  2.40513  3.72494  3.29354  2.67741  2.69355  4.24690  2.90347  2.73739  3.18146  2.89801  2.37887  2.77519  2.98518  4.58477  3.61503
          0.00928  5.08050  5.80285  0.61958  0.77255  1.14604  0.38257
    141   2.91722  5.31908  3.21111  1.84228  4.62276  3.70765  3.50645  4.07925  2.35175  2.55715  4.37122  3.19376  4.09981  3.00996  2.48489  2.43168  2.06030  3.68739  5.77643  3.17151    303 e - - -
          2.68618  4.42225  2.77519  2.73123  3.46354  2.40513  3.72494  3.29354  2.67741  2.69355  4.24690  2.90347  2.73739  3.18146  2.89801  2.37887  2.77519  2.98518  4.58477  3.61503
          0.08758  5.08050  2.55565  0.61958  0.77255  1.14604  0.38257
    142   2.55936  2.14773  3.91895  3.36984  3.88787  3.81990  4.27098  3.24691  3.31849  2.96531  2.12707  1.79375  4.28499  3.61420  3.65501  2.67906  2.56743  2.99846  5.33297  4.10698    304 n - - -
          2.68618  4.42225  2.77519  2.73123  3.46354  2.40513  3.72494  3.29354  2.67741  2.69355  4.24690  2.90347  2.73739  3.18146  2.89801  2.37887  2.77519  2.98518  4.58477  3.61503
          0.01003  5.00295  5.72530  0.61958  0.77255  1.25743  0.33461
    143   2.91218  5.37216  3.16923  2.25231  4.70612  2.32682  3.86522  4.17540  2.58255  3.66778  3.52247  3.15862  3.30785  1.71286  2.09458  2.88229  3.14156  3.75765  5.80779  4.41634    305 q - - -
          2.68618  4.42225  2.77519  2.73123  3.46354  2.40513  3.72494  3.29354  2.67741  2.69355  4.24690  2.90347  2.73739  3.18146  2.89801  2.37887  2.77519  2.98518  4.58477  3.61503
          0.01003  5.00295  5.72530  0.61958  0.77255  1.25743  0.33461
    144   2.88287  5.09250  3.27808  2.72021  4.33328  2.76833  3.91538  3.75166  2.71260  3.35214  4.16266  2.79604  4.10216  2.54397  2.69836  2.11591  2.24960  2.99892  2.86940  3.16815    306 s - - -
          2.68618  4.42225  2.77519  2.73123  3.46354  2.40513  3.72494  3.29354  2.67741  2.69355  4.24690  2.90347  2.73739  3.18146  2.89801  2.37887  2.77519  2.98518  4.58477  3.61503
          0.14433  5.00295  2.05820  0.61958  0.77255  1.25743  0.33461
    145   2.59419  4.56235  3.72645  3.17238  3.70495  3.81719  4.09105  3.06646  3.12484  1.36504  3.67608  2.40095  3.20051  3.42957  3.47213  3.07246  2.71404  2.84153  5.15306  3.15074    307 l - - -
          2.68618  4.42225  2.77519  2.73123  3.46354  2.40513  3.72494  3.29354  2.67741  2.69355  4.24690  2.90347  2.73739  3.18146  2.89801  2.37887  2.77519  2.98518  4.58477  3.61503
          0.01146  4.87008  5.59243  0.61958  0.77255  0.46788  0.98437
    146   2.96784  5.47145  3.21872  2.39257  4.81508  3.74150  2.13276  4.29854  2.14285  3.77517  4.51286  2.85232  4.13475  2.43735  2.59133  2.03713  2.51280  3.86140  5.90409  3.62696    308 s - - -
          2.68618  4.42225  2.77519  2.73123  3.46354  2.40513  3.72494  3.29354  2.67741  2.69355  4.24690  2.90347  2.73739  3.18146  2.89801  2.37887  2.77519  2.98518  4.58477  3.61503
          0.00825  5.19776  5.92011  0.61958  0.77255  0.92731  0.50355
    147   3.69512  6.35923  0.70428  2.81009  5.66804  3.95296  4.49704  5.21758  2.58401  4.66619  5.50222  1.95516  4.57852  3.65515  4.12576  2.76106  3.98441  4.74914  6.80509  5.26405    309 d - - -
          2.68618  4.42225  2.77519  2.73123  3.46354  2.40513  3.72494  3.29354  2.67741  2.69355  4.24690  2.90347  2.73739  3.18146  2.89801  2.37887  2.77519  2.98518  4.58477  3.61503
          0.41675  5.19776  1.09277  0.61958  0.77255  0.61200  0.78147
    148   2.89631  4.57861  3.81983  2.28042  3.73871  3.89205  4.17232  2.16937  3.21782  2.77775  3.69685  3.65717  2.53474  3.51822  3.56023  3.14982  2.50077  1.62349  5.20895  3.97791    310 v - - -
          2.68757  4.42413  2.77393  2.73075  3.46032  2.40577  3.72683  3.29217  2.67840  2.69242  4.24331  2.90474  2.73596  3.18044  2.89847  2.38003  2.77659  2.98580  4.57872  3.61410
          0.85546  0.55992  5.61054  2.14819  0.12409  1.22012  0.34984
    149   2.15705  2.85285  4.48201  3.89345  3.46521  4.01919  4.35128  1.82405  3.75468  2.54213  3.47423  4.05389  4.39370  3.96025  2.77386  3.31660  2.13944  1.93814  4.98684  3.79879    333 i - - -
          2.68618  4.42225  2.77519  2.73123  3.46354  2.40513  3.72494  3.29354  2.67741  2.69355  4.24690  2.90347  2.73739  3.18146  2.89801  2.37887  2.77519  2.98518  4.58477  3.61503
          0.01077  4.93237  5.65472  0.61958  0.77255  0.94926  0.48943
    150   2.90887  4.86066  3.49623  2.26948  4.03977  3.80342  2.72083  2.44149  2.91634  2.22562  3.95095  3.41660  4.19001  3.25063  3.33827  1.89514  2.36124  3.15758  5.40899  4.12892    334 s - - -
          2.68618  4.42225  2.77519  2.73123  3.46354  2.40513  3.72494  3.29354  2.67741  2.69355  4.24690  2.90347  2.73739  3.18146  2.89801  2.37887  2.77519  2.98518  4.58477  3.61503
          0.00967  5.03904  5.76139  0.61958  0.77255  0.41246  1.08477
    151   2.62943  5.37625  2.57775  2.74720  3.56059  3.79428  2.78372  4.12122  1.98129  2.75292  4.43080  3.28518  2.90950  3.10366  2.52171  2.51929  3.22955  3.73898  2.88352  3.73973    335 k - - -
          2.68618  4.42225  2.77519  2.73123  3.46354  2.40513  3.72494  3.29354  2.67741  2.69355  4.24690  2.90347  2.73739  3.18146  2.89801  2.37887  2.77519  2.98518  4.58477  3.61503
          0.00770  5.26631  5.98866  0.61958  0.77255  0.75677  0.63333
    152   2.36228  5.05130  3.52568  2.96561  2.54922  3.88238  2.85846  3.64224  2.35705  3.29096  3.18882  3.46153  4.26942  2.27572  2.54913  3.09572  2.77755  3.35999  2.83205  3.33271    336 q - - -
          2.68618  4.42225  2.77519  2.73123  3.46354  2.40513  3.72494  3.29354  2.67741  2.69355  4.24690  2.90347  2.73739  3.18146  2.89801  2.37887  2.77519  2.98518  4.58477  3.61503
          0.00770  5.26631  5.98866  0.61958  0.77255  0.75677  0.63333
    153   4.93605  0.05254  6.27859  6.32396  6.41122  5.09935  6.78625  6.14100  6.31912  5.76791  6.95910  6.19644  5.83328  6.59854  6.17260  5.20203  5.48066  5.70451  7.25315  6.64335    337 C - - -
          2.68741  4.42217  2.77457  2.73271  3.46318  2.40565  3.72399  3.29502  2.67666  2.69438  4.24665  2.90300  2.73535  3.17988  2.89719  2.37976  2.77551  2.98538  4.58624  3.61252
          0.92209  0.51115  5.98866  1.50097  0.25220  0.75677  0.63333
    154   3.00206  5.51347  2.91917  2.22325  4.85964  3.34779  3.96014  4.34556  2.00123  3.81853  4.55427  3.24000  4.16725  1.77166  2.21242  2.25961  2.66756  3.90479  5.94472  4.53421    347 q - - -
          2.68618  4.42225  2.77519  2.73123  3.46354  2.40513  3.72494  3.29354  2.67741  2.69355  4.24690  2.90347  2.73739  3.18146  2.89801  2.37887  2.77519  2.98518  4.58477  3.61503
          0.00770  5.26631  5.98866  0.61958  0.77255  0.54705  0.86430
    155   3.02057  3.35684  3.37436  1.81771  2.98070  3.83481  3.17617  2.64578  2.39733  3.57153  4.36611  3.34590  4.22568  2.23796  2.95018  2.44225  3.25182  3.64766  5.78834  3.23713    348 e - - -
          2.68618  4.42225  2.77519  2.73123  3.46354  2.40513  3.72494  3.29354  2.67741  2.69355  4.24690  2.90347  2.73739  3.18146  2.89801  2.37887  2.77519  2.98518  4.58477  3.61503
          0.00741  5.30457  6.02692  0.61958  0.77255  0.64083  0.74836
    156   2.38469  4.52820  4.58783  3.99867  3.13391  3.07304  4.48261  1.89018  3.86932  2.72256  3.64404  3.01607  3.27719  4.07940  4.03018  3.46744  3.29911  2.78111  1.66667  2.75998    349 w - - -
          2.68618  4.42225  2.77519  2.73123  3.46354  2.40513  3.72494  3.29354  2.67741  2.69355  4.24690  2.90347  2.73739  3.18146  2.89801  2.37887  2.77519  2.98518  4.58477  3.61503
          0.00741  5.30457  6.02692  0.61958  0.77255  0.39974  1.11017
    157   2.41729  5.54438  2.76583  2.72965  4.88822  3.47002  2.22200  4.37331  2.73321  3.84916  4.58561  2.44718  4.20383  2.29616  2.40581  2.42859  2.21041  3.93441  5.97787  4.56761    350 t - - -
          2.68618  4.42225  2.77519  2.73123  3.46354  2.40513  3.72494  3.29354  2.67741  2.69355  4.24690  2.90347  2.73739  3.18146  2.89801  2.37887  2.77519  2.98518  4.58477  3.61503
          0.00710  5.34751  6.06985  0.61958  0.77255  0.48576  0.95510
    158   3.36274  0.79839  5.16932  4.58672  3.92033  4.46943  4.95111  2.92351  4.26933  2.15352  3.88792  4.64655  4.89044  4.56081  3.18085  3.82052  3.63396  2.09934  5.53678  4.35470    351 c - - -
          2.68618  4.42225  2.77519  2.73123  3.46354  2.40513  3.72494  3.29354  2.67741  2.69355  4.24690  2.90347  2.73739  3.18146  2.89801  2.37887  2.77519  2.98518  4.58477  3.61503
          0.00710  5.34751  6.06985  0.61958  0.77255  0.48576  0.95510
    159   3.04090  5.38521  2.87935  2.00710  4.66731  3.84244  4.03798  3.22433  2.31878  3.66319  4.44311  3.34005  2.41070  3.15980  3.28302  3.03837  1.96948  2.80689  5.85756  2.56152    352 t - - -
          2.68618  4.42225  2.77519  2.73123  3.46354  2.40513  3.72494  3.29354  2.67741  2.69355  4.24690  2.90347  2.73739  3.18146  2.89801  2.37887  2.77519  2.98518  4.58477  3.61503
          0.00710  5.34751  6.06985  0.61958  0.77255  0.48576  0.95510
    160   3.04018  5.41779  3.34551  2.78894  4.71169  3.83584  3.43356  4.16283  2.30911  2.75118  4.47238  1.89180  4.22788  2.14222  3.26763  2.70967  2.03231  3.00767  5.88214  3.60026    353 n - - -
          2.68618  4.42225  2.77519  2.73123  3.46354  2.40513  3.72494  3.29354  2.67741  2.69355  4.24690  2.90347  2.73739  3.18146  2.89801  2.37887  2.77519  2.98518  4.58477  3.61503
          0.03626  5.34751  3.47866  0.61958  0.77255  0.48576  0.95510
    161   2.87645  4.53756  4.62603  3.15875  3.64174  4.20005  4.51044  2.49133  3.90380  2.40797  2.46491  4.21213  4.56821  4.11134  4.05877  1.99009  2.27317  1.48134  5.15691  3.96805    354 v - - -
          2.68618  4.42225  2.77519  2.73123  3.46354  2.40513  3.72494  3.29354  2.67741  2.69355  4.24690  2.90347  2.73739  3.18146  2.89801  2.37887  2.77519  2.98518  4.58477  3.61503
          0.04531  5.31855  3.23401  0.61958  0.77255  0.59364  0.80367
    162   2.56927  5.50646  3.25449  2.42693  4.85144  1.89843  3.99348  4.33079  2.24406  3.81843  4.56276  2.33138  4.19223  3.09493  3.22817  2.25091  2.04838  3.90044  5.95664  4.55127    355 g - - -
          2.68618  4.42225  2.77519  2.73123  3.46354  2.40513  3.72494  3.29354  2.67741  2.69355  4.24690  2.90347  2.73739  3.18146  2.89801  2.37887  2.77519  2.98518  4.58477  3.61503
          0.26072  5.28083  1.49427  0.61958  0.77255  0.71485  0.67190
    163   2.89969  5.16697  2.80450  2.03652  2.26358  3.71264  3.09469  3.85270  2.70061  3.43360  4.23239  3.22675  2.79716  3.05201  3.17262  2.91554  2.28284  3.50962  5.65125  2.81396    356 e - - -
          2.68618  4.42225  2.77519  2.73123  3.46354  2.40513  3.72494  3.29354  2.67741  2.69355  4.24690  2.90347  2.73739  3.18146  2.89801  2.37887  2.77519  2.98518  4.58477  3.61503
          0.00976  5.02988  5.75222  0.61958  0.77255  1.22110  0.34942
    164   2.52823  5.11755  3.28836  2.73245  4.36301  2.82542  3.09972  2.21599  1.91687  3.37945  4.18870  2.12101  4.11699  3.07537  3.18170  2.93019  3.13216  2.97571  5.61716  4.27907    357 k - - -
          2.68618  4.42225  2.77519  2.73123  3.46354  2.40513  3.72494  3.29354  2.67741  2.69355  4.24690  2.90347  2.73739  3.18146  2.89801  2.37887  2.77519  2.98518  4.58477  3.61503
          0.00976  5.02988  5.75222  0.61958  0.77255  0.96007  0.48267
    165   2.51951  5.23296  3.25512  2.41413  2.84148  2.43903  2.55444  3.94273  2.69555  3.50658  4.29370  2.98300  4.11793  3.05060  2.40270  2.62799  2.73023  3.58384  5.71191  2.82951    358 r - - -
          2.68623  4.42279  2.77531  2.73178  3.46408  2.40530  3.72549  3.29408  2.67685  2.69373  4.24410  2.90258  2.73661  3.18201  2.89855  2.37850  2.77574  2.98464  4.58531  3.61558
          1.02591  0.67606  2.01806  0.86316  0.54789  0.56841  0.83569
    166   3.35192  4.77024  4.92379  4.31132  3.46342  4.45394  4.59970  2.44482  3.92059  1.87458  3.63838  4.44485  4.78540  4.26304  2.97040  3.77054  3.57712  2.91868  0.95820  3.79494    362 w - - -
          2.68618  4.42225  2.77519  2.73123  3.46354  2.40513  3.72494  3.29354  2.67741  2.69355  4.24690  2.90347  2.73739  3.18146  2.89801  2.37887  2.77519  2.98518  4.58477  3.61503
          0.19019  5.11074  1.78875  0.61958  0.77255  1.09634  0.40660
    167   2.85831  5.27505  2.79379  2.58537  4.58592  2.95267  3.83655  4.04627  1.70026  3.17143  4.32833  3.12641  4.03724  2.75582  3.06886  1.78936  3.09003  2.79032  5.73152  4.34461    363 k - - -
          2.68634  4.42241  2.77535  2.73139  3.46310  2.40528  3.72510  3.29303  2.67756  2.69371  4.24705  2.90362  2.73755  3.18162  2.89816  2.37866  2.77535  2.98468  4.58286  3.61419
          0.83405  1.10678  1.44779  0.28759  1.38656  0.34091  1.24176
    168   3.28448  5.28764  3.67264  3.56019  4.98197  3.86686  3.16424  4.79870  3.70682  4.37962  5.24741  3.91395  0.47030  4.10173  4.02112  2.86523  3.73743  4.26406  6.33115  4.94182    366 P - - -
          2.68618  4.42225  2.77519  2.73123  3.46354  2.40513  3.72494  3.29354  2.67741  2.69355  4.24690  2.90347  2.73739  3.18146  2.89801  2.37887  2.77519  2.98518  4.58477  3.61503
          0.00919  5.08995  5.81229  0.61958  0.77255  1.13094  0.38969
    169   2.93442  5.36057  3.21869  2.66049  4.68099  3.02114  2.54253  4.14271  2.23550  3.65391  4.41325  3.20009  4.11011  3.01127  2.16219  2.14577  1.92199  3.35295  5.81036  4.42494    367 t - - -
          2.68639  4.42246  2.77510  2.73075  3.46374  2.40533  3.72515  3.29375  2.67761  2.69375  4.24710  2.90306  2.73760  3.17952  2.89821  2.37907  2.77506  2.98539  4.58497  3.61524
          1.44670  0.76389  1.20798  0.05797  2.87674  0.70426  0.68216
    170   2.49770  5.00538  2.60245  2.71339  4.25452  1.93257  3.90534  3.66139  2.72250  3.28061  2.90225  2.35633  4.07455  3.06562  3.18229  2.89137  3.08358  2.43445  5.53756  4.21049    369 g - - -
          2.68618  4.42225  2.77519  2.73123  3.46354  2.40513  3.72494  3.29354  2.67741  2.69355  4.24690  2.90347  2.73739  3.18146  2.89801  2.37887  2.77519  2.98518  4.58477  3.61503
          0.01135  4.87961  5.60196  0.61958  0.77255  1.22880  0.34622
    171   2.88814  5.04261  3.32017  2.76665  4.30137  3.71294  3.93100  3.70943  2.70464  2.08981  4.14250  2.00797  4.11316  3.08982  2.19469  2.55839  2.17493  3.39248  5.56774  4.24925    370 n - - -
          2.68618  4.42225  2.77519  2.73123  3.46354  2.40513  3.72494  3.29354  2.67741  2.69355  4.24690  2.90347  2.73739  3.18146  2.89801  2.37887  2.77519  2.98518  4.58477  3.61503
          0.01086  4.92417  5.64651  0.61958  0.77255  0.95837  0.48373
    172   2.62459  4.36144  4.66301  4.06328  2.91259  4.08795  4.40738  1.68768  3.89794  1.75134  2.42100  4.16496  3.30321  4.07394  2.42327  3.38844  3.17783  2.59611  4.97795  3.79809    371 i - - -
          2.68751  4.41688  2.77422  2.73315  3.46334  2.40353  3.72486  3.29247  2.67962  2.69223  4.24955  2.90421  2.73692  3.17900  2.89798  2.38042  2.77621  2.98457  4.58742  3.61103
          1.10090  0.40909  5.75401  2.20682  0.11659  0.20444  1.68795
    173   2.82078  5.46321  3.32709  2.77171  4.77944  2.43673  4.02152  4.24171  2.49618  3.75873  2.94583  2.23523  4.22190  3.13036  2.72937  1.59642  2.48686  3.83969  5.92136  4.53303    397 s - - -
          2.68618  4.42225  2.77519  2.73123  3.46354  2.40513  3.72494  3.29354  2.67741  2.69355  4.24690  2.90347  2.73739  3.18146  2.89801  2.37887  2.77519  2.98518  4.58477  3.61503
          0.21545  5.34751  1.66568  0.61958  0.77255  0.48576  0.95510
    174   2.94178  5.39928  2.92771  2.65346  4.72362  2.99816  2.10424  4.19474  2.65758  3.02879  4.44703  3.19800  3.22436  2.09529  3.14650  2.13648  2.40088  3.77909  5.84610  4.44837    398 q - - -
          2.68618  4.42225  2.77519  2.73123  3.46354  2.40513  3.72494  3.29354  2.67741  2.69355  4.24690  2.90347  2.73739  3.18146  2.89801  2.37887  2.77519  2.98518  4.58477  3.61503
          0.00873  5.14079  5.86313  0.61958  0.77255  1.04275  0.43461
    175   2.67535  3.68260  2.52206  1.86489  4.58639  2.52392  3.93331  3.13533  2.52719  3.57940  4.35549  3.23349  4.13082  2.69579  3.17655  2.93367  2.39769  3.65831  3.64419  3.32458    399 e - - -
          2.68618  4.42225  2.77519  2.73123  3.46354  2.40513  3.72494  3.29354  2.67741  2.69355  4.24690  2.90347  2.73739  3.18146  2.89801  2.37887  2.77519  2.98518  4.58477  3.61503
          0.04931  5.14079  3.16387  0.61958  0.77255  1.04275  0.43461
    176   3.39299  5.95119  0.83749  2.72793  5.30238  3.83407  4.27383  4.81847  3.17374  4.28885  5.08428  2.27271  4.39169  3.41211  2.81254  2.30432  3.66403  4.36648  6.42702  4.95240    400 d - - -
          2.68618  4.42225  2.77519  2.73123  3.46354  2.40513  3.72494  3.29354  2.67741  2.69355  4.24690  2.90347  2.73739  3.18146  2.89801  2.37887  2.77519  2.98518  4.58477  3.61503
          0.00909  5.10057  5.82292  0.61958  0.77255  1.11350  0.39810
    177   2.93320  4.94436  3.47128  2.50225  2.68565  3.81192  2.55305  2.54538  2.89059  2.53469  4.02959  3.40126  4.19839  2.87204  2.49158  1.97030  3.16450  3.24943  5.48125  4.18865    401 s - - -
          2.68618  4.42225  2.77519  2.73123  3.46354  2.40513  3.72494  3.29354  2.67741  2.69355  4.24690  2.90347  2.73739  3.18146  2.89801  2.37887  2.77519  2.98518  4.58477  3.61503
          0.00909  5.10057  5.82292  0.61958  0.77255  1.11350  0.39810
    178   2.92513  5.19690  3.28365  2.72675  4.45612  3.21358  2.55738  2.25962  2.38230  3.46470  4.26165  2.50689  4.13186  2.70395  3.19256  2.56125  2.14317  2.99868  5.68487  4.33318    402 t - - -
          2.68618  4.42225  2.77519  2.73123  3.46354  2.40513  3.72494  3.29354  2.67741  2.69355  4.24690  2.90347  2.73739  3.18146  2.89801  2.37887  2.77519  2.98518  4.58477  3.61503
          0.00909  5.10057  5.82292  0.61958  0.77255  1.11350  0.39810
    179   3.05724  5.17782  3.66351  3.21467  4.93812  3.78103  4.38141  4.36749  2.12005  3.94583  4.74727  3.63406  4.35243  3.53984  3.47045  1.20431  1.39103  3.90982  6.12543  4.83063    403 s - - -
          2.68618  4.42225  2.77519  2.73123  3.46354  2.40513  3.72494  3.29354  2.67741  2.69355  4.24690  2.90347  2.73739  3.18146  2.89801  2.37887  2.77519  2.98518  4.58477  3.61503
          0.07032  5.10057  2.78369  0.61958  0.77255  1.11350  0.39810
    180   2.54176  4.42281  4.94552  4.34343  2.02758  4.22161  4.52008  2.73012  4.14596  1.73240  3.47797  4.35657  4.57454  4.27886  4.17491  3.53453  3.28199  1.37350  4.99336  2.74759    404 v - - -
          2.68618  4.42225  2.77519  2.73123  3.46354  2.40513  3.72494  3.29354  2.67741  2.69355  4.24690  2.90347  2.73739  3.18146  2.89801  2.37887  2.77519  2.98518  4.58477  3.61503
          0.12918  5.03992  2.16536  0.61958  0.77255  1.20695  0.35540
    181   2.84793  5.33610  2.70445  2.54808  4.67252  2.75918  3.81151  4.15174  2.24525  3.63726  4.37943  3.09457  4.01728  2.15587  2.37163  2.50110  2.07960  3.72217  5.77361  3.50364    405 t - - -
          2.68618  4.42225  2.77519  2.73123  3.46354  2.40513  3.72494  3.29354  2.67741  2.69355  4.24690  2.90347  2.73739  3.18146  2.89801  2.37887  2.77519  2.98518  4.58477  3.61503
          0.01089  4.92162  5.64397  0.61958  0.77255  1.16570  0.37354
    182   2.88573  4.43945  4.10763  3.52991  3.17161  3.94421  2.48046  2.47802  3.44466  2.63924  3.55091  3.82740  2.61216  3.29783  3.20285  2.73490  3.11765  1.83236  3.83185  2.77954    406 v - - -
          2.68618  4.42225  2.77519  2.73123  3.46354  2.40513  3.72494  3.29354  2.67741  2.69355  4.24690  2.90347  2.73739  3.18146  2.89801  2.37887  2.77519  2.98518  4.58477  3.61503
          0.01037  4.96954  5.69188  0.61958  0.77255  1.29950  0.31837
    183   2.87440  5.33141  2.85654  2.11300  4.65343  2.97720  3.84446  4.12437  2.59185  3.62690  4.37883  2.16926  4.04610  2.55249  3.08174  2.27186  3.10619  2.68471  5.77782  2.60955    407 e - - -
          2.68618  4.42225  2.77519  2.73123  3.46354  2.40513  3.72494  3.29354  2.67741  2.69355  4.24690  2.90347  2.73739  3.18146  2.89801  2.37887  2.77519  2.98518  4.58477  3.61503
          0.01037  4.96954  5.69188  0.61958  0.77255  1.29950  0.31837
    184   2.86822  5.35876  2.42023  2.56559  4.69522  3.64203  2.64412  4.17527  2.28567  3.66022  2.62336  2.71590  2.65872  2.45553  3.06159  2.32287  3.09954  3.74483  5.79633  4.39035    408 k - - -
          2.68618  4.42225  2.77519  2.73123  3.46354  2.40513  3.72494  3.29354  2.67741  2.69355  4.24690  2.90347  2.73739  3.18146  2.89801  2.37887  2.77519  2.98518  4.58477  3.61503
          0.01037  4.96954  5.69188  0.61958  0.77255  1.29950  0.31837
    185   2.52810  4.68177  2.91811  3.07000  3.83241  3.29602  4.06610  2.32331  3.03642  2.11297  3.78055  2.86404  3.62694  2.92406  3.42095  3.05890  2.88852  1.90478  5.25245  4.00222    409 v - - -
          2.68618  4.42225  2.77519  2.73123  3.46354  2.40513  3.72494  3.29354  2.67741  2.69355  4.24690  2.90347  2.73739  3.18146  2.89801  2.37887  2.77519  2.98518  4.58477  3.61503
          0.01037  4.96954  5.69188  0.61958  0.77255  1.29950  0.31837
    186   2.46191  4.80836  3.52173  2.96590  4.03461  2.39202  4.04623  2.95397  2.94477  3.09018  3.94938  3.42788  3.55851  3.27410  3.36176  1.74719  2.03272  3.14601  5.40821  3.14275    410 s - - -
          2.68659  4.42166  2.77613  2.73181  3.46361  2.40552  3.72523  3.29469  2.67782  2.69395  4.24805  2.90310  2.73665  3.18180  2.89827  2.37850  2.77326  2.98518  4.58466  3.61203
          1.09996  0.66555  1.87650  1.69077  0.20380  1.29950  0.31837
    187   2.40183  5.02243  3.20396  2.71698  4.34832  3.21308  3.93363  3.75908  2.74139  3.36998  4.18680  1.56148  4.07216  2.40611  3.19519  2.88853  3.10373  2.20667  5.61235  4.28089    417 n - - -
          2.68618  4.42225  2.77519  2.73123  3.46354  2.40513  3.72494  3.29354  2.67741  2.69355  4.24690  2.90347  2.73739  3.18146  2.89801  2.37887  2.77519  2.98518  4.58477  3.61503
          0.01221  4.80731  5.52965  0.61958  0.77255  0.54608  0.86564
    188   2.93811  5.44372  3.18814  2.11931  4.78672  2.99952  3.13395  4.27117  2.63505  3.74807  4.48497  2.65185  3.27296  2.35559  2.33721  2.20292  2.37576  3.83326  5.87758  3.46040    418 e - - -
          2.68618  4.42042  2.77666  2.73049  3.46377  2.40514  3.72580  3.29188  2.67767  2.69465  4.24466  2.90440  2.73768  3.17805  2.89860  2.38073  2.77239  2.98539  4.58238  3.61528
          0.79376  0.64559  3.75052  1.97446  0.14947  1.03792  0.43725
    189   2.93040  5.41694  3.18862  2.63254  4.75254  2.71673  3.00249  4.23133  2.32642  3.03922  4.46023  2.20210  2.62036  2.24836  2.70247  2.44047  3.16142  3.80251  4.29513  4.45065    434 n - - -
          2.68618  4.42225  2.77519  2.73123  3.46354  2.40513  3.72494  3.29354  2.67741  2.69355  4.24690  2.90347  2.73739  3.18146  2.89801  2.37887  2.77519  2.98518  4.58477  3.61503
          0.00890  5.12249  5.84484  0.61958  0.77255  0.97215  0.47525
    190   2.46895  5.36806  3.22176  2.13593  2.98264  2.52500  3.91820  4.14385  1.90188  3.34875  4.41809  2.93116  4.11979  3.02639  3.15368  2.33345  2.37086  3.74121  5.82146  4.43140    435 k - - -
          2.68618  4.42225  2.77519  2.73123  3.46354  2.40513  3.72494  3.29354  2.67741  2.69355  4.24690  2.90347  2.73739  3.18146  2.89801  2.37887  2.77519  2.98518  4.58477  3.61503
          0.00871  5.14338  5.86572  0.61958  0.77255  1.03792  0.43725
    191   2.94093  5.33232  2.99607  2.08322  3.17799  3.07410  3.92701  2.41647  1.84099  3.61758  4.38568  3.22224  2.94371  3.04094  3.16677  2.53570  2.63916  3.69773  5.79402  4.41302    436 k - - -
          2.68618  4.42225  2.77519  2.73123  3.46354  2.40513  3.72494  3.29354  2.67741  2.69355  4.24690  2.90347  2.73739  3.18146  2.89801  2.37887  2.77519  2.98518  4.58477  3.61503
          0.00871  5.14338  5.86572  0.61958  0.77255  0.61124  0.78236
    192   5.42354  6.28333  6.10120  6.09439  2.81087  5.73164  4.41623  5.02732  5.79870  4.11019  5.52115  5.32388  6.01995  5.50545  5.59652  5.24177  5.62335  4.99173  0.38631  1.75204    437 W - - -
          2.68618  4.42225  2.77519  2.73123  3.46354  2.40513  3.72494  3.29354  2.67741  2.69355  4.24690  2.90347  2.73739  3.18146  2.89801  2.37887  2.77519  2.98518  4.58477  3.61503
          0.05385  5.23923  3.05511  0.61958  0.77255  0.82907  0.57351
    193   2.96770  5.45950  2.06821  2.66665  4.79841  3.02242  2.98124  3.77105  1.79799  2.48635  4.50223  3.21299  4.13596  2.24074  2.72052  2.93324  3.19844  3.84693  5.89480  4.49002    438 k - - -
          2.68825  4.41099  2.77528  2.73072  3.46009  2.40573  3.72985  3.28830  2.67851  2.69321  4.24100  2.90372  2.73962  3.17770  2.90105  2.38070  2.77376  2.98349  4.58394  3.61612
          1.40561  0.28490  5.91601  2.54212  0.08197  0.93629  0.49771
    194   2.58953  2.75582  3.41813  2.30869  4.35196  2.67526  4.04200  3.75991  2.70521  3.38169  4.20639  3.37658  4.21445  3.20710  3.31578  1.66637  3.21378  3.45033  5.64438  2.29537    483 s - - -
          2.68618  4.42225  2.77519  2.73123  3.46354  2.40513  3.72494  3.29354  2.67741  2.69355  4.24690  2.90347  2.73739  3.18146  2.89801  2.37887  2.77519  2.98518  4.58477  3.61503
          0.25625  5.19367  1.51184  0.61958  0.77255  0.70572  0.68073
    195   2.88890  1.49146  4.12901  3.59689  3.91553  3.81434  4.41005  3.26575  3.52387  2.14245  3.89677  2.98340  4.33126  3.80476  3.81422  1.82925  2.54606  3.01133  5.37796  4.16760    484 c - - -
          2.68618  4.42225  2.77519  2.73123  3.46354  2.40513  3.72494  3.29354  2.67741  2.69355  4.24690  2.90347  2.73739  3.18146  2.89801  2.37887  2.77519  2.98518  4.58477  3.61503
          0.01000  5.00590  5.72825  0.61958  0.77255  1.25356  0.33615
    196   2.89795  5.38307  3.15273  2.59700  4.72324  2.17718  3.41815  4.20025  2.07684  3.68289  4.42670  2.07388  4.06361  2.25767  2.62429  2.70079  3.12782  3.11016  5.81568  4.41555    485 n - - -
          2.68618  4.42225  2.77519  2.73123  3.46354  2.40513  3.72494  3.29354  2.67741  2.69355  4.24690  2.90347  2.73739  3.18146  2.89801  2.37887  2.77519  2.98518  4.58477  3.61503
          0.01000  5.00590  5.72825  0.61958  0.77255  1.25356  0.33615
    197   2.00396  5.07611  3.54951  3.20976  4.91351  3.68695  4.44815  4.35571  3.27565  3.95469  4.76233  3.61529  0.94738  2.31767  3.67836  2.74423  3.37925  3.87581  6.15721  4.85880    486 p - - -
          2.68618  4.42225  2.77519  2.73123  3.46354  2.40513  3.72494  3.29354  2.67741  2.69355  4.24690  2.90347  2.73739  3.18146  2.89801  2.37887  2.77519  2.98518  4.58477  3.61503
          0.17857  5.00590  1.85253  0.61958  0.77255  1.01247  0.45149
    198   2.41620  2.24056  4.30048  3.72422  3.51177  3.92627  4.29793  2.08172  3.61266  2.41976  3.51803  3.93535  2.41725  3.84148  3.81022  2.94695  2.05543  2.63304  5.01663  3.82313    487 t - - -
          2.68677  4.42392  2.77579  2.72992  3.46521  2.40573  3.72450  3.29190  2.67728  2.69280  4.24857  2.89949  2.73742  3.18204  2.89968  2.38027  2.77489  2.98542  4.58403  3.61403
          1.55477  0.24186  5.62904  1.71024  0.19945  0.17293  1.84007
    199   3.19602  2.07715  5.15857  4.54823  2.63174  3.04793  4.71974  1.99118  4.33941  1.21904  3.63017  4.54117  4.73401  4.46725  4.35064  3.69454  3.42871  2.37410  5.20053  4.02904    503 l - - -
          2.68618  4.42225  2.77519  2.73123  3.46354  2.40513  3.72494  3.29354  2.67741  2.69355  4.24690  2.90347  2.73739  3.18146  2.89801  2.37887  2.77519  2.98518  4.58477  3.61503
          0.00710  5.34751  6.06985  0.61958  0.77255  0.48576  0.95510
    200   2.56290  3.04219  2.89516  2.89845  3.63958  3.88097  3.25449  3.23716  1.63573  3.15605  4.30226  3.41612  3.19255  3.23974  2.96529  2.32596  3.27708  2.60941  5.73616  4.40476    504 k - - -
          2.68618  4.42225  2.77519  2.73123  3.46354  2.40513  3.72494  3.29354  2.67741  2.69355  4.24690  2.90347  2.73739  3.18146  2.89801  2.37887  2.77519  2.98518  4.58477  3.61503
          0.00710  5.34751  6.06985  0.61958  0.77255  0.48576  0.95510
    201   3.90744  5.14198  5.97846  5.45814  4.31413  5.38789  5.93247  1.15309  5.34555  1.23478  4.10842  5.55301  5.63073  5.50646  5.42443  4.77468  2.64865  1.53323  6.26950  5.10626    505 i - - -
          2.68618  4.42225  2.77519  2.73123  3.46354  2.40513  3.72494  3.29354  2.67741  2.69355  4.24690  2.90347  2.73739  3.18146  2.89801  2.37887  2.77519  2.98518  4.58477  3.61503
          0.00710  5.34751  6.06985  0.61958  0.77255  0.48576  0.95510
    202   2.71670  5.53797  3.02641  2.18210  4.87964  3.80986  3.02131  2.99587  2.56903  3.84180  4.57955  2.83451  2.46011  2.60480  3.22596  1.81938  2.53499  3.92679  5.97266  4.56369    506 s - - -
          2.68618  4.42225  2.77519  2.73123  3.46354  2.40513  3.72494  3.29354  2.67741  2.69355  4.24690  2.90347  2.73739  3.18146  2.89801  2.37887  2.77519  2.98518  4.58477  3.61503
          0.00710  5.34751  6.06985  0.61958  0.77255  0.48576  0.95510
    203   3.15147  4.52803  5.07807  4.46851  1.49302  3.35695  4.65729  1.97255  4.26424  1.45229  3.61736  4.47353  4.68263  4.40013  4.28652  3.00725  3.38437  2.39601  5.15350  3.97618    507 l - - -
          2.68601  4.42311  2.77526  2.73209  3.46439  2.40561  3.72580  3.29379  2.67782  2.69368  4.24775  2.90146  2.73717  3.18232  2.89744  2.37844  2.77529  2.98495  4.57823  3.61589
          0.54584  1.02795  2.76610  1.38538  0.28799  0.48576  0.95510
    204   3.06589  2.20511  3.25957  3.79588  3.75980  4.11739  4.46612  2.29791  3.70612  2.83881  3.75699  4.06248  4.51605  3.95526  3.94711  2.38712  1.42671  2.27111  5.25717  4.05588    514 t - - -
          2.68618  4.42225  2.77519  2.73123  3.46354  2.40513  3.72494  3.29354  2.67741  2.69355  4.24690  2.90347  2.73739  3.18146  2.89801  2.37887  2.77519  2.98518  4.58477  3.61503
          0.00756  5.28500  6.00734  0.61958  0.77255  0.70238  0.68400
    205   3.00585  5.51880  2.60401  2.04717  4.86485  3.77815  3.02575  4.35147  2.18563  3.82438  4.55931  3.24521  2.36114  2.31436  2.68527  2.17208  2.82772  3.90999  5.95071  4.53920    515 e - - -
          2.68618  4.42225  2.77519  2.73123  3.46354  2.40513  3.72494  3.29354  2.67741  2.69355  4.24690  2.90347  2.73739  3.18146  2.89801  2.37887  2.77519  2.98518  4.58477  3.61503
          0.00756  5.28500  6.00734  0.61958  0.77255  0.70238  0.68400
    206   2.29315  5.52325  2.50463  1.77027  4.86713  3.78205  3.97306  4.35278  1.87685  3.82792  4.56469  3.24953  3.06665  2.12760  3.20297  2.97550  3.24520  3.05036  5.95623  4.54503    516 e - - -
          2.68618  4.42225  2.77519  2.73123  3.46354  2.40513  3.72494  3.29354  2.67741  2.69355  4.24690  2.90347  2.73739  3.18146  2.89801  2.37887  2.77519  2.98518  4.58477  3.61503
          0.00756  5.28500  6.00734  0.61958  0.77255  0.70238  0.68400
    207   2.39348  5.54212  3.23401  1.97821  4.88468  2.58371  3.14677  4.37048  2.73283  3.84677  4.58575  1.93955  4.19244  2.31148  3.22753  2.09236  3.26560  3.93189  5.97650  4.56392    517 n - - -
          2.68618  4.42225  2.77519  2.73123  3.46354  2.40513  3.72494  3.29354  2.67741  2.69355  4.24690  2.90347  2.73739  3.18146  2.89801  2.37887  2.77519  2.98518  4.58477  3.61503
          0.00756  5.28500  6.00734  0.61958  0.77255  0.70238  0.68400
    208   3.00857  5.50791  2.40068  2.06106  4.84878  3.78239  3.96995  4.33121  1.61652  2.42389  4.54994  3.02181  4.17626  3.06796  2.44999  2.54613  3.23963  3.20771  5.94262  4.53499    518 k - - -
          2.68618  4.42225  2.77519  2.73123  3.46354  2.40513  3.72494  3.29354  2.67741  2.69355  4.24690  2.90347  2.73739  3.18146  2.89801  2.37887  2.77519  2.98518  4.58477  3.61503
          0.00756  5.28500  6.00734  0.61958  0.77255  0.70238  0.68400
    209   3.02750  5.18260  3.45840  2.89747  4.41055  3.86723  4.06906  3.81938  2.09246  2.32525  2.91281  3.40978  4.25550  2.63606  2.18045  2.64419  2.37736  3.50880  5.69082  2.49246    519 k - - -
          2.68618  4.42225  2.77519  2.73123  3.46354  2.40513  3.72494  3.29354  2.67741  2.69355  4.24690  2.90347  2.73739  3.18146  2.89801  2.37887  2.77519  2.98518  4.58477  3.61503
          0.05137  5.28500  3.10087  0.61958  0.77255  0.70238  0.68400
    210   2.76904  5.06596  3.48856  2.61244  4.27072  2.18198  4.07674  2.30830  2.91923  3.30964  4.14827  2.55371  3.27946  2.78620  3.36421  3.07355  2.64204  2.03247  5.59493  4.28991    520 v - - -
          2.68618  4.42225  2.77519  2.73123  3.46354  2.40513  3.72494  3.29354  2.67741  2.69355  4.24690  2.90347  2.73739  3.18146  2.89801  2.37887  2.77519  2.98518  4.58477  3.61503
          0.12080  5.24152  2.22100  0.61958  0.77255  0.82324  0.57805
    211   3.05969  5.49617  3.24205  2.73649  4.83605  1.95113  3.98592  4.29740  2.08741  3.01108  4.55489  1.57777  4.20317  2.36271  3.11969  3.02866  3.28909  3.88825  5.92694  4.54827    521 n - - -
          2.68618  4.42225  2.77519  2.73123  3.46354  2.40513  3.72494  3.29354  2.67741  2.69355  4.24690  2.90347  2.73739  3.18146  2.89801  2.37887  2.77519  2.98518  4.58477  3.61503
          0.00883  5.12954  5.85189  0.61958  0.77255  1.06333  0.42358
    212   1.78705  4.56446  4.69770  4.14199  3.72493  1.89316  4.63699  1.67559  4.01004  1.76675  3.70689  4.28226  4.59773  4.22100  4.16143  3.50166  3.35427  2.64424  5.28433  4.09917    522 i - - -
          2.68715  4.42090  2.77720  2.73109  3.46229  2.40527  3.72263  3.29310  2.67851  2.69472  4.24315  2.90286  2.73874  3.18257  2.89633  2.37945  2.77368  2.98372  4.58507  3.61263
          1.77762  0.71881  1.06819  2.50593  0.08512  0.73178  0.65595
    213   2.14135  5.02392  3.20973  2.65208  4.26646  3.64287  3.84431  2.81794  1.93319  2.42576  4.09471  2.62749  4.03301  2.55107  3.09391  2.53630  3.04646  3.35806  5.52366  4.18805    546 k - - -
          2.68618  4.42225  2.77519  2.73123  3.46354  2.40513  3.72494  3.29354  2.67741  2.69355  4.24690  2.90347  2.73739  3.18146  2.89801  2.37887  2.77519  2.98518  4.58477  3.61503
          0.01204  4.82111  5.54346  0.61958  0.77255  1.45411  0.26606
    214   2.82464  4.73194  3.45992  2.89615  2.20274  3.73225  3.95348  2.66624  2.52563  2.95761  3.82416  2.39042  4.11599  2.79940  2.69111  2.95825  3.05534  3.02575  5.27253  2.53775    547 f - - -
          2.68618  4.42225  2.77519  2.73123  3.46354  2.40513  3.72494  3.29354  2.67741  2.69355  4.24690  2.90347  2.73739  3.18146  2.89801  2.37887  2.77519  2.98518  4.58477  3.61503
          0.01204  4.82111  5.54346  0.61958  0.77255  1.45411  0.26606
    215   2.87514  1.43631  4.03530  3.46635  3.67008  3.86547  4.21661  2.08372  3.25399  2.73929  3.65890  2.79115  4.28531  3.62554  2.73314  3.16566  3.13126  2.74686  5.14234  3.92992    548 c - - -
          2.68618  4.42225  2.77519  2.73123  3.46354  2.40513  3.72494  3.29354  2.67741  2.69355  4.24690  2.90347  2.73739  3.18146  2.89801  2.37887  2.77519  2.98518  4.58477  3.61503
          0.01204  4.82111  5.54346  0.61958  0.77255  1.45411  0.26606
    216   2.84320  5.11216  3.17297  2.70232  4.57555  2.92877  3.16684  4.02554  2.74992  3.58380  4.36846  2.55766  4.06619  3.09450  3.21975  1.33865  2.16626  3.61953  5.77534  4.41571    549 s - - -
          2.68618  4.42225  2.77519  2.73123  3.46354  2.40513  3.72494  3.29354  2.67741  2.69355  4.24690  2.90347  2.73739  3.18146  2.89801  2.37887  2.77519  2.98518  4.58477  3.61503
          0.01204  4.82111  5.54346  0.61958  0.77255  1.45411  0.26606
    217   2.40518  5.15896  2.03861  2.58096  2.71697  3.07863  3.82147  3.90009  2.59077  3.45179  4.23233  3.11502  4.01038  2.94449  2.25962  2.21521  3.05337  3.52722  5.64500  4.27482    550 d - - -
          2.68618  4.42225  2.77519  2.73123  3.46354  2.40513  3.72494  3.29354  2.67741  2.69355  4.24690  2.90347  2.73739  3.18146  2.89801  2.37887  2.77519  2.98518  4.58477  3.61503
          0.01204  4.82111  5.54346  0.61958  0.77255  1.06061  0.42502
    218   2.39871  5.16119  3.20697  2.66509  4.46577  3.66365  3.89165  3.25299  2.66588  3.46876  4.25809  1.61381  4.07055  2.31672  3.13782  2.56298  2.29038  3.53825  5.67519  4.31672    551 n - - -
          2.68618  4.42225  2.77519  2.73123  3.46354  2.40513  3.72494  3.29354  2.67741  2.69355  4.24690  2.90347  2.73739  3.18146  2.89801  2.37887  2.77519  2.98518  4.58477  3.61503
          0.01069  4.93961  5.66196  0.61958  0.77255  0.42208  1.06620
    219   2.58264  5.05139  2.63687  2.93581  3.50438  2.66624  4.07612  3.64831  2.92229  2.21566  3.38670  2.95120  4.24872  2.84334  3.36559  2.07558  2.63908  2.52345  5.58128  4.27865    552 s - - -
          2.68618  4.42225  2.77519  2.73123  3.46354  2.40513  3.72494  3.29354  2.67741  2.69355  4.24690  2.90347  2.73739  3.18146  2.89801  2.37887  2.77519  2.98518  4.58477  3.61503
          0.00793  5.23636  5.95871  0.61958  0.77255  0.49286  0.94386
    220   3.06503  4.57367  4.42183  3.83973  3.32985  4.14744  4.44301  2.66402  3.73439  2.77086  3.68840  4.08756  4.51998  3.97231  3.41491  2.33666  1.38874  2.52322  5.17807  1.87262    553 t - - -
          2.68618  4.42225  2.77519  2.73123  3.46354  2.40513  3.72494  3.29354  2.67741  2.69355  4.24690  2.90347  2.73739  3.18146  2.89801  2.37887  2.77519  2.98518  4.58477  3.61503
          0.00741  5.30457  6.02692  0.61958  0.77255  0.64083  0.74836
    221   3.03055  5.05575  2.09823  2.99684  3.24364  3.90582  4.12337  3.64136  2.77054  2.10325  4.14002  3.49025  4.29268  3.06773  3.16167  2.17215  2.25204  2.91850  5.59108  2.80259    554 d - - -
          2.68618  4.42225  2.77519  2.73123  3.46354  2.40513  3.72494  3.29354  2.67741  2.69355  4.24690  2.90347  2.73739  3.18146  2.89801  2.37887  2.77519  2.98518  4.58477  3.61503
          0.00741  5.30457  6.02692  0.61958  0.77255  0.64083  0.74836
    222   3.02051  3.73707  3.08619  2.25162  3.20901  3.83625  4.03544  3.98485  2.12829  2.67142  4.35956  2.63271  4.22707  3.17004  3.28930  2.00359  2.38058  2.67115  5.78278  4.43018    555 s - - -
          2.68618  4.42225  2.77519  2.73123  3.46354  2.40513  3.72494  3.29354  2.67741  2.69355  4.24690  2.90347  2.73739  3.18146  2.89801  2.37887  2.77519  2.98518  4.58477  3.61503
          0.00741  5.30457  6.02692  0.61958  0.77255  0.64083  0.74836
    223   4.30571  5.59273  5.92797  5.48027  3.42035  5.35567  5.09423  3.34800  5.14286  1.91539  3.98644  5.38379  5.62613  5.22987  5.14475  4.76721  4.55161  2.83405  0.50573  3.67757    556 W - - -
          2.68618  4.42225  2.77519  2.73123  3.46354  2.40513  3.72494  3.29354  2.67741  2.69355  4.24690  2.90347  2.73739  3.18146  2.89801  2.37887  2.77519  2.98518  4.58477  3.61503
          0.14629  5.30457  2.03164  0.61958  0.77255  0.64083  0.74836
    224   2.95746  5.16014  2.53875  2.56353  4.39859  3.78788  3.99187  2.57082  2.02913  2.42817  4.23069  2.37532  4.17796  3.14158  3.25541  2.99116  3.18879  2.97917  5.66230  2.44889    557 k - - -
          2.68742  4.41947  2.77604  2.73195  3.46377  2.40594  3.72462  3.29164  2.67688  2.69347  4.24344  2.90223  2.73765  3.17846  2.89912  2.37888  2.77542  2.98436  4.58687  3.61714
          1.25040  0.69582  1.53739  2.12282  0.12749  0.54359  0.86907
    225   3.65478  5.00154  5.11240  4.63537  2.21918  4.65810  4.24939  3.48757  4.47251  3.10380  4.13468  2.45995  4.99660  4.53892  4.52948  3.97826  3.88097  2.15651  1.18729  1.94806    575 w - - -
          2.68475  4.42321  2.77615  2.73219  3.46222  2.40521  3.72452  3.29329  2.67836  2.69345  4.24717  2.90381  2.73835  3.18168  2.89617  2.37946  2.77615  2.98545  4.57867  3.61128
          1.40977  0.43218  2.23767  1.20700  0.35538  0.52555  0.89460
    226   1.85335  4.77185  3.70659  3.14345  3.92825  2.69292  4.14606  2.68265  3.11007  2.99504  3.87451  3.58340  4.28433  2.45936  3.49690  2.25828  3.19144  2.64139  5.34519  2.29122    582 a - - -
          2.68618  4.42225  2.77519  2.73123  3.46354  2.40513  3.72494  3.29354  2.67741  2.69355  4.24690  2.90347  2.73739  3.18146  2.89801  2.37887  2.77519  2.98518  4.58477  3.61503
          0.19139  5.13992  1.78184  0.61958  0.77255  1.04437  0.43373
    227   2.87113  2.62963  3.41154  2.85192  4.07956  3.74747  3.08054  3.47137  2.82965  3.12624  3.97451  3.34129  2.51393  2.32272  3.26205  2.15515  2.87669  3.19390  2.82349  4.13168    583 s - - -
          2.68618  4.42225  2.77519  2.73123  3.46354  2.40513  3.72494  3.29354  2.67741  2.69355  4.24690  2.90347  2.73739  3.18146  2.89801  2.37887  2.77519  2.98518  4.58477  3.61503
          0.01048  4.95901  5.68136  0.61958  0.77255  1.31210  0.31369
    228   2.88684  5.07296  3.29199  2.73719  4.31968  1.72593  3.91872  3.24813  2.02886  3.33656  4.15295  3.25185  3.13521  2.61340  3.14914  2.92435  3.11914  2.41910  5.58077  4.25238    584 g - - -
          2.68618  4.42225  2.77519  2.73123  3.46354  2.40513  3.72494  3.29354  2.67741  2.69355  4.24690  2.90347  2.73739  3.18146  2.89801  2.37887  2.77519  2.98518  4.58477  3.61503
          0.07190  4.95901  2.77489  0.61958  0.77255  1.31210  0.31369
    229   2.45652  4.87757  3.36445  2.80450  4.07552  2.12028  3.93337  3.46842  2.62060  3.11841  3.96308  3.29867  4.10364  3.12711  2.69389  2.51580  2.27136  3.18718  3.17567  2.88444    585 g - - -
          2.68618  4.42225  2.77519  2.73123  3.46354  2.40513  3.72494  3.29354  2.67741  2.69355  4.24690  2.90347  2.73739  3.18146  2.89801  2.37887  2.77519  2.98518  4.58477  3.61503
          0.01114  4.89826  5.62060  0.61958  0.77255  1.14902  0.38118
    230   2.87612  5.26446  2.11340  2.60906  4.56161  3.66012  3.08361  4.01539  2.46708  2.14637  4.31949  3.14872  4.05730  2.78934  3.10109  1.92098  2.61569  3.62944  5.72674  4.34597    586 s - - -
          2.68618  4.42225  2.77519  2.73123  3.46354  2.40513  3.72494  3.29354  2.67741  2.69355  4.24690  2.90347  2.73739  3.18146  2.89801  2.37887  2.77519  2.98518  4.58477  3.61503
          0.01048  4.95901  5.68136  0.61958  0.77255  1.31210  0.31369
    231   3.36147  5.82227  2.19963  2.73850  5.21442  3.80192  4.23638  4.70959  1.89048  4.19396  5.01025  3.30011  0.97760  3.38258  3.53934  3.29018  3.63467  4.27883  6.32033  4.89691    587 p - - -
          2.68618  4.42225  2.77519  2.73123  3.46354  2.40513  3.72494  3.29354  2.67741  2.69355  4.24690  2.90347  2.73739  3.18146  2.89801  2.37887  2.77519  2.98518  4.58477  3.61503
          0.01048  4.95901  5.68136  0.61958  0.77255  1.31210  0.31369
    232   2.92732  5.42075  2.55728  1.71567  4.75172  1.90731  3.87915  4.23305  2.63698  2.74783  4.46937  2.63783  4.07414  2.98427  2.64077  2.88743  3.16217  3.80465  5.85931  4.44764    588 e - - -
          2.68618  4.42225  2.77519  2.73123  3.46354  2.40513  3.72494  3.29354  2.67741  2.69355  4.24690  2.90347  2.73739  3.18146  2.89801  2.37887  2.77519  2.98518  4.58477  3.61503
          0.05944  4.95901  2.98210  0.61958  0.77255  1.31210  0.31369
    233   2.03598  4.32737  4.77177  4.17206  2.45583  4.11168  4.45168  1.42494  3.99260  2.14471  3.43652  4.22863  4.47212  4.15260  4.05490  2.80392  3.17439  2.12296  4.98346  3.80314    589 i - - -
          2.68618  4.42225  2.77519  2.73123  3.46354  2.40513  3.72494  3.29354  2.67741  2.69355  4.24690  2.90347  2.73739  3.18146  2.89801  2.37887  2.77519  2.98518  4.58477  3.61503
          0.08568  4.91058  2.59370  0.61958  0.77255  1.36659  0.29434
    234   2.84777  4.44273  3.96613  3.39368  3.56341  3.88479  4.16728  1.88654  3.31528  2.26395  3.54676  3.72690  2.87370  2.86171  3.60243  3.15077  1.75551  2.47487  5.05218  3.84094    590 t - - -
          2.68618  4.42225  2.77519  2.73123  3.46354  2.40513  3.72494  3.29354  2.67741  2.69355  4.24690  2.90347  2.73739  3.18146  2.89801  2.37887  2.77519  2.98518  4.58477  3.61503
          0.01185  4.83676  5.55911  0.61958  0.77255  1.00280  0.45705
    235   2.47435  4.56091  3.84212  3.27318  2.58630  2.42598  4.14060  3.04896  3.21902  2.31056  3.66671  2.91482  4.26316  2.42136  3.55139  3.13644  3.11864  2.83075  2.71670  2.88721    591 l - - -
          2.68618  4.42225  2.77519  2.73123  3.46354  2.40513  3.72494  3.29354  2.67741  2.69355  4.24690  2.90347  2.73739  3.18146  2.89801  2.37887  2.77519  2.98518  4.58477  3.61503
          0.01038  4.96850  5.69085  0.61958  0.77255  1.30075  0.31791
    236   2.47100  4.52239  3.90847  2.35751  3.04169  3.89909  4.16774  2.17308  3.27675  2.72730  2.35826  3.69986  4.27625  3.56040  3.59082  2.29638  2.19309  2.78498  5.11637  3.89694    592 i - - -
          2.68618  4.42225  2.77519  2.73123  3.46354  2.40513  3.72494  3.29354  2.67741  2.69355  4.24690  2.90347  2.73739  3.18146  2.89801  2.37887  2.77519  2.98518  4.58477  3.61503
          0.01038  4.96850  5.69085  0.61958  0.77255  0.89481  0.52541
    237   3.24693  4.64087  4.84746  2.60281  3.84425  4.46156  4.83039  1.32770  4.16562  2.44633  3.78078  4.47555  4.80633  4.39364  4.34002  3.77275  2.26010  1.39421  5.46399  4.26559    593 i - - -
          2.68618  4.42225  2.77519  2.73123  3.46354  2.40513  3.72494  3.29354  2.67741  2.69355  4.24690  2.90347  2.73739  3.18146  2.89801  2.37887  2.77519  2.98518  4.58477  3.61503
          0.09303  5.07533  2.49393  0.61958  0.77255  0.72747  0.65996
    238   3.94991  6.06300  4.42816  2.52019  5.69249  4.47505  4.25016  4.94331  1.30774  4.25083  5.13116  3.95593  4.79588  3.37013  0.81642  3.90390  4.05185  4.62122  6.18890  5.10906    594 r - - -
          2.68618  4.42225  2.77519  2.73123  3.46354  2.40513  3.72494  3.29354  2.67741  2.69355  4.24690  2.90347  2.73739  3.18146  2.89801  2.37887  2.77519  2.98518  4.58477  3.61503
          0.00907  5.10307  5.82542  0.61958  0.77255  1.10932  0.40015
    239   2.98949  4.41621  4.64505  4.04968  2.50040  4.12556  4.44182  1.85474  2.83275  1.48177  3.51671  2.60146  4.48960  4.08452  4.01159  3.42343  3.22163  2.22768  5.03701  3.85259    595 l - - -
          2.68618  4.42225  2.77519  2.73123  3.46354  2.40513  3.72494  3.29354  2.67741  2.69355  4.24690  2.90347  2.73739  3.18146  2.89801  2.37887  2.77519  2.98518  4.58477  3.61503
          0.06474  5.10307  2.87157  0.61958  0.77255  1.10932  0.40015
    240   2.90755  4.99555  2.48030  2.46576  4.20426  3.76479  3.97707  3.60386  2.47962  1.76821  4.07525  3.32784  4.15319  3.15516  2.99296  2.97572  2.85788  2.50166  5.51936  2.57989    596 l - - -
          2.68618  4.42225  2.77519  2.73123  3.46354  2.40513  3.72494  3.29354  2.67741  2.69355  4.24690  2.90347  2.73739  3.18146  2.89801  2.37887  2.77519  2.98518  4.58477  3.61503
          0.00959  5.04792  5.77027  0.61958  0.77255  1.19542  0.36036
    241   2.93662  4.34668  4.68767  4.08603  3.44096  4.08201  4.40366  1.76660  3.91416  2.02112  2.69800  2.90753  4.44728  4.08594  3.05154  3.38378  3.16876  1.88976  4.96593  2.38962    597 i - - -
          2.68619  4.42226  2.77520  2.73107  3.46355  2.40514  3.72495  3.29355  2.67742  2.69356  4.24691  2.90348  2.73741  3.18147  2.89802  2.37888  2.77520  2.98519  4.58478  3.61504
          0.25891  3.42924  1.63118  0.40373  1.10209  0.70902  0.67753
    242   2.90971  5.23019  3.23653  2.67944  4.51575  3.70574  3.26039  3.95216  2.25115  3.50554  4.29268  1.84386  4.09743  3.01672  2.80338  2.91055  1.85953  2.53539  5.69828  4.34197    599 n - - -
          2.68618  4.42225  2.77519  2.73123  3.46354  2.40513  3.72494  3.29354  2.67741  2.69355  4.24690  2.90347  2.73739  3.18146  2.89801  2.37887  2.77519  2.98518  4.58477  3.61503
          0.01023  4.98360  5.70595  0.61958  0.77255  1.28217  0.32495
    243   2.87485  5.35157  2.85777  2.57940  4.68385  3.65200  3.83976  2.69188  1.97219  3.65062  4.39610  2.86217  2.71098  2.59853  2.55087  1.94065  3.10578  3.73542  5.79129  4.38989    600 s - - -
          2.68618  4.42225  2.77519  2.73123  3.46354  2.40513  3.72494  3.29354  2.67741  2.69355  4.24690  2.90347  2.73739  3.18146  2.89801  2.37887  2.77519  2.98518  4.58477  3.61503
          0.01023  4.98360  5.70595  0.61958  0.77255  1.04027  0.43597
    244   2.91468  4.70564  3.68948  2.74262  3.85416  3.86544  4.10679  2.20496  2.53399  2.05254  3.02444  3.55672  3.66231  2.87700  2.35694  3.10193  3.14604  2.24369  5.27711  4.02991    601 l - - -
          2.68673  4.40985  2.77622  2.73330  3.46651  2.40681  3.72890  3.28906  2.67886  2.69176  4.24306  2.90091  2.73577  3.18230  2.89880  2.37964  2.77230  2.98506  4.58872  3.61720
          0.98719  0.47122  5.76488  2.65109  0.07319  0.20797  1.67255
    245   5.41104  6.70472  6.07004  6.13028  6.80965  5.32934  6.89109  6.94928  6.32743  6.25545  7.45287  6.30350  0.03746  6.63696  6.25748  5.65433  5.92803  6.41388  7.42141  6.99172    629 P - - -
          2.68618  4.42225  2.77519  2.73123  3.46354  2.40513  3.72494  3.29354  2.67741  2.69355  4.24690  2.90347  2.73739  3.18146  2.89801  2.37887  2.77519  2.98518  4.58477  3.61503
          0.00710  5.34751  6.06985  0.61958  0.77255  0.48576  0.95510
    246   3.10859  5.63024  2.03876  2.42358  4.97265  2.95253  4.05738  4.46245  1.54309  3.93469  4.67526  2.67933  4.25403  3.15816  3.31057  1.84426  2.94622  4.02017  6.06243  4.64334    630 k - - -
          2.68636  4.42243  2.77537  2.73141  3.46372  2.40530  3.72512  3.29372  2.67722  2.69354  4.24708  2.90364  2.73662  3.18164  2.89818  2.37905  2.77482  2.98446  4.58495  3.61521
          1.32596  1.16620  0.86061  0.06613  2.74900  0.48576  0.95510
    247   2.42766  5.05766  2.69540  2.01440  4.31119  3.23307  3.08974  2.50963  2.61146  3.32313  4.12440  3.13840  3.08262  2.96272  3.08192  2.82323  3.03523  2.45221  5.54998  4.20202    632 e - - -
          2.68618  4.42225  2.77519  2.73123  3.46354  2.40513  3.72494  3.29354  2.67741  2.69355  4.24690  2.90347  2.73739  3.18146  2.89801  2.37887  2.77519  2.98518  4.58477  3.61503
          0.01228  4.80176  5.52411  0.61958  0.77255  1.47113  0.26093
    248   2.84501  3.04294  4.63259  4.03036  3.31627  2.96139  4.31729  2.65978  3.84826  1.26538  2.74907  4.09772  4.35719  4.01270  3.91811  3.29808  3.07844  2.48569  2.67518  3.67425    633 l - - -
          2.68618  4.42225  2.77519  2.73123  3.46354  2.40513  3.72494  3.29354  2.67741  2.69355  4.24690  2.90347  2.73739  3.18146  2.89801  2.37887  2.77519  2.98518  4.58477  3.61503
          0.01228  4.80176  5.52411  0.61958  0.77255  1.47113  0.26093
    249   2.36830  4.52821  3.84081  3.29342  3.80980  2.80622  4.19380  2.13768  3.24411  2.88335  3.77499  3.63393  4.18871  3.53697  3.57996  1.65550  2.14882  2.59921  5.25674  4.03147    634 s - - -
          2.68618  4.42225  2.77519  2.73123  3.46354  2.40513  3.72494  3.29354  2.67741  2.69355  4.24690  2.90347  2.73739  3.18146  2.89801  2.37887  2.77519  2.98518  4.58477  3.61503
          0.01228  4.80176  5.52411  0.61958  0.77255  1.47113  0.26093
    250   2.80977  3.43165  2.64446  2.00007  4.62522  3.24780  2.52961  4.10330  2.51833  3.59299  4.33801  2.59403  2.94101  2.87599  3.01039  2.18572  3.04186  3.67679  5.73329  4.32833    635 e - - -
          2.68618  4.42225  2.77519  2.73123  3.46354  2.40513  3.72494  3.29354  2.67741  2.69355  4.24690  2.90347  2.73739  3.18146  2.89801  2.37887  2.77519  2.98518  4.58477  3.61503
          0.01228  4.80176  5.52411  0.61958  0.77255  1.47113  0.26093
    251   2.81249  4.82066  3.37144  2.82446  4.05715  2.96659  3.94415  2.76616  2.80040  3.09935  3.95035  3.30491  4.08693  1.59914  3.22721  2.13775  3.05863  2.51274  5.40195  4.11133    636 q - - -
          2.68618  4.42225  2.77519  2.73123  3.46354  2.40513  3.72494  3.29354  2.67741  2.69355  4.24690  2.90347  2.73739  3.18146  2.89801  2.37887  2.77519  2.98518  4.58477  3.61503
          0.01228  4.80176  5.52411  0.61958  0.77255  0.89427  0.52578
    252   1.89501  4.88208  3.71884  3.27000  4.31495  1.01182  4.33647  3.76639  3.22261  3.43393  4.29494  3.65270  4.29861  3.58729  3.15506  3.09668  3.28767  3.43608  5.68921  2.93725    637 g - - -
          2.68594  4.41940  2.77514  2.73133  3.46267  2.40562  3.72571  3.29430  2.67677  2.69280  4.24766  2.90344  2.73816  3.18223  2.89877  2.37848  2.77447  2.98595  4.58129  3.61579
          1.34715  0.72698  1.36002  1.32896  0.30755  0.56902  0.83489
    253   2.97588  5.41889  3.25627  2.68038  4.77567  2.82730  3.87655  4.23201  1.96697  3.70576  4.46563  2.38221  4.12090  2.13306  1.81318  2.94421  3.19685  3.81809  3.18381  4.45924    644 r - - -
          2.68618  4.42225  2.77519  2.73123  3.46354  2.40513  3.72494  3.29354  2.67741  2.69355  4.24690  2.90347  2.73739  3.18146  2.89801  2.37887  2.77519  2.98518  4.58477  3.61503
          0.01045  4.96200  5.68435  0.61958  0.77255  0.88187  0.53445
    254   2.26367  4.37366  4.87309  4.26732  1.82136  3.04486  4.49758  2.24449  4.07413  2.53746  2.70176  4.29549  4.52244  4.22282  4.11514  3.47044  3.22417  1.52565  5.01420  3.83588    645 v - - -
          2.68618  4.42225  2.77519  2.73123  3.46354  2.40513  3.72494  3.29354  2.67741  2.69355  4.24690  2.90347  2.73739  3.18146  2.89801  2.37887  2.77519  2.98518  4.58477  3.61503
          0.00932  5.07587  5.79822  0.61958  0.77255  1.15330  0.37920
    255   2.92956  5.38716  3.19330  2.03899  4.71572  2.58255  3.89025  4.18523  2.15125  2.00818  4.43377  3.18154  4.09913  2.56478  2.66034  2.27430  3.15954  3.76924  5.82684  4.43337    646 l - - -
          2.68618  4.42225  2.77519  2.73123  3.46354  2.40513  3.72494  3.29354  2.67741  2.69355  4.24690  2.90347  2.73739  3.18146  2.89801  2.37887  2.77519  2.98518  4.58477  3.61503
          0.00932  5.07587  5.79822  0.61958  0.77255  0.91222  0.51355
    256   3.08768  4.50545  4.74965  4.15545  1.38493  4.21564  3.12836  2.07566  3.96395  1.79018  3.56593  4.26317  4.57336  4.16182  2.67007  3.51729  3.31819  2.73871  4.99969  3.73247    647 f - - -
          2.68618  4.42225  2.77519  2.73123  3.46354  2.40513  3.72494  3.29354  2.67741  2.69355  4.24690  2.90347  2.73739  3.18146  2.89801  2.37887  2.77519  2.98518  4.58477  3.61503
          0.00883  5.12954  5.85189  0.61958  0.77255  0.24329  1.53267
    257   2.31655  3.18105  3.30912  2.25363  4.80880  3.21793  4.00928  4.27810  2.48653  3.78273  3.23182  3.29696  2.09141  2.80410  2.46752  2.37271  2.82599  3.86542  5.93511  4.53923    648 p - - -
          2.68618  4.42225  2.77519  2.73123  3.46354  2.40513  3.72494  3.29354  2.67741  2.69355  4.24690  2.90347  2.73739  3.18146  2.89801  2.37887  2.77519  2.98518  4.58477  3.61503
          0.00710  5.34751  6.06985  0.61958  0.77255  0.48576  0.95510
    258   2.57584  5.73717  3.47413  2.32430  5.75656  4.06771  5.02305  5.22563  4.03687  4.81831  5.67689  3.92402  0.46518  4.23617  4.49643  3.66234  4.04919  4.66409  6.98230  5.63047    649 P - - -
          2.68618  4.42225  2.77519  2.73123  3.46354  2.40513  3.72494  3.29354  2.67741  2.69355  4.24690  2.90347  2.73739  3.18146  2.89801  2.37887  2.77519  2.98518  4.58477  3.61503
          0.00710  5.34751  6.06985  0.61958  0.77255  0.48576  0.95510
    259   3.08641  2.80843  4.51853  2.95120  3.67607  4.18360  4.48401  1.38782  3.81703  2.76737  3.68615  4.15242  3.54502  2.91040  3.19308  3.46749  3.08235  2.33658  2.76254  3.15678    650 i - - -
          2.68618  4.42225  2.77519  2.73123  3.46354  2.40513  3.72494  3.29354  2.67741  2.69355  4.24690  2.90347  2.73739  3.18146  2.89801  2.37887  2.77519  2.98518  4.58477  3.61503
          0.18978  5.34751  1.78320  0.61958  0.77255  0.48576  0.95510
    260   2.73191  5.43228  2.08816  2.28482  3.39010  3.72674  3.91539  4.24381  2.65484  3.73264  2.71105  2.19075  2.79388  2.67646  2.71585  2.91675  2.92459  3.81672  5.87188  4.46789    651 d - - -
          2.68618  4.42225  2.77519  2.73123  3.46354  2.40513  3.72494  3.29354  2.67741  2.69355  4.24690  2.90347  2.73739  3.18146  2.89801  2.37887  2.77519  2.98518  4.58477  3.61503
          0.11323  5.16624  2.28918  0.61958  0.77255  0.88400  0.53294
    261   2.43471  5.03907  3.38264  2.64725  4.25547  3.77565  3.98489  2.13155  2.38212  3.28739  4.11726  3.33095  3.06414  3.15563  2.32030  2.15436  3.15599  2.51773  5.55809  4.24327    652 i - - -
          2.68618  4.42225  2.77519  2.73123  3.46354  2.40513  3.72494  3.29354  2.67741  2.69355  4.24690  2.90347  2.73739  3.18146  2.89801  2.37887  2.77519  2.98518  4.58477  3.61503
          0.09298  5.08593  2.49364  0.61958  0.77255  1.13741  0.38662
    262   2.92594  4.38314  4.45577  3.86657  3.45646  4.03872  2.65037  2.62527  3.73108  1.42800  3.48783  4.04500  2.49195  3.94143  3.88783  3.32943  3.15791  2.04226  4.97832  2.81819    653 l - - -
          2.68683  4.42012  2.77463  2.72989  3.46352  2.40577  3.72472  3.29306  2.67696  2.69389  4.24754  2.90373  2.73804  3.18131  2.89767  2.37915  2.77531  2.98475  4.58542  3.61568
          0.82409  1.13618  1.42577  1.53825  0.24176  1.01550  0.44976
    263   2.82264  4.61186  3.60097  3.03131  3.76031  3.77140  4.00650  2.21876  2.55746  2.41484  3.71020  3.46226  4.15156  2.21848  2.56823  3.00991  3.05303  2.48669  5.18042  2.62267    667 q - - -
          2.68618  4.42225  2.77519  2.73123  3.46354  2.40513  3.72494  3.29354  2.67741  2.69355  4.24690  2.90347  2.73739  3.18146  2.89801  2.37887  2.77519  2.98518  4.58477  3.61503
          0.01221  4.80753  5.52988  0.61958  0.77255  0.22120  1.61726
    264   2.79507  2.42253  3.80820  3.27024  4.37405  2.70151  4.35291  3.76486  3.25346  3.43288  4.28456  2.92156  1.47058  3.57876  3.66519  2.12638  3.34991  3.45966  5.73869  2.75856    668 p - - -
          2.68618  4.42225  2.77519  2.73123  3.46354  2.40513  3.72494  3.29354  2.67741  2.69355  4.24690  2.90347  2.73739  3.18146  2.89801  2.37887  2.77519  2.98518  4.58477  3.61503
          0.00736  5.31072  6.03307  0.61958  0.77255  0.62043  0.77157
    265   2.47651  2.90194  3.35800  3.40892  2.26562  4.04321  4.30137  2.51024  3.35862  2.46576  3.84769  2.95864  4.42169  3.65441  2.50880  2.18169  2.50757  3.01364  5.32870  4.09975    669 s - - -
          2.68618  4.42225  2.77519  2.73123  3.46354  2.40513  3.72494  3.29354  2.67741  2.69355  4.24690  2.90347  2.73739  3.18146  2.89801  2.37887  2.77519  2.98518  4.58477  3.61503
          0.05228  5.31072  3.07922  0.61958  0.77255  0.62043  0.77157
    266   2.13840  5.29548  3.34857  2.79138  3.10607  3.81307  2.52422  3.99492  2.27630  3.27634  3.20123  3.32144  3.24292  2.33597  3.26131  1.94354  3.23259  3.64283  5.77869  4.42154    670 s - - -
          2.68618  4.42225  2.77519  2.73123  3.46354  2.40513  3.72494  3.29354  2.67741  2.69355  4.24690  2.90347  2.73739  3.18146  2.89801  2.37887  2.77519  2.98518  4.58477  3.61503
          0.00770  5.26615  5.98849  0.61958  0.77255  0.34715  1.22657
    267   3.63036  5.61358  4.03001  4.02888  5.94428  2.65170  5.44022  5.54112  4.42193  5.11219  5.96226  4.34785  0.31053  3.61416  4.73432  3.76146  4.14398  4.83175  7.12430  5.93400    671 P - - -
          2.68765  4.41932  2.77931  2.73378  3.46304  2.40868  3.72233  3.29113  2.67730  2.69001  4.24808  2.90823  2.73240  3.18325  2.89474  2.38080  2.77091  2.98320  4.57871  3.61543
          1.13108  0.50968  2.56877  3.21313  0.04106  0.48576  0.95510
    268   2.73650  5.36978  3.31187  2.26015  3.63545  1.92893  3.99427  4.11288  2.75458  3.65454  4.42810  3.29266  3.09412  3.11181  1.94881  2.37031  2.83993  3.07656  5.83922  4.46386    733 g - - -
          2.68618  4.42225  2.77519  2.73123  3.46354  2.40513  3.72494  3.29354  2.67741  2.69355  4.24690  2.90347  2.73739  3.18146  2.89801  2.37887  2.77519  2.98518  4.58477  3.61503
          0.08778  5.27028  2.53964  0.61958  0.77255  0.74554  0.64336
    269   1.97563  4.90691  3.59149  3.03002  3.34047  3.88053  4.10850  3.46219  3.00796  2.15104  3.99865  2.87034  3.05591  2.36822  3.42637  2.70132  2.18811  2.78947  5.45912  4.18368    734 a - - -
          2.68618  4.42225  2.77519  2.73123  3.46354  2.40513  3.72494  3.29354  2.67741  2.69355  4.24690  2.90347  2.73739  3.18146  2.89801  2.37887  2.77519  2.98518  4.58477  3.61503
          0.00831  5.19081  5.91315  0.61958  0.77255  0.94250  0.49372
    270   2.98793  3.16313  3.76598  3.19994  2.54306  3.93909  2.17784  3.29245  3.15490  2.99361  3.87668  3.63219  4.32054  2.31651  2.42057  2.67367  3.21949  2.08872  5.34746  4.09962    735 v - - -
          2.68618  4.42225  2.77519  2.73123  3.46354  2.40513  3.72494  3.29354  2.67741  2.69355  4.24690  2.90347  2.73739  3.18146  2.89801  2.37887  2.77519  2.98518  4.58477  3.61503
          0.00831  5.19081  5.91315  0.61958  0.77255  0.77264  0.61951
    271   3.06488  4.65863  4.19001  3.60408  3.77295  4.09192  4.35024  1.86895  3.42165  1.39233  3.75616  3.92921  4.46520  3.08788  2.43322  2.19433  3.29489  2.91299  5.25113  4.04436    736 l - - -
          2.68618  4.42225  2.77519  2.73123  3.46354  2.40513  3.72494  3.29354  2.67741  2.69355  4.24690  2.90347  2.73739  3.18146  2.89801  2.37887  2.77519  2.98518  4.58477  3.61503
          0.00804  5.22364  5.94599  0.61958  0.77255  0.86763  0.54464
    272   2.50227  4.61172  4.13550  3.56461  3.73727  2.54462  4.33387  3.08865  3.49290  1.37637  3.72839  2.90016  4.42594  3.76444  3.77952  3.31116  2.08212  2.65562  5.21647  3.07667    737 l - - -
          2.68618  4.42225  2.77519  2.73123  3.46354  2.40513  3.72494  3.29354  2.67741  2.69355  4.24690  2.90347  2.73739  3.18146  2.89801  2.37887  2.77519  2.98518  4.58477  3.61503
          0.00804  5.22364  5.94599  0.61958  0.77255  0.86763  0.54464
    273   5.01692  6.16282  6.29655  6.06750  4.25182  5.67005  6.42397  3.59885  5.91672  0.13161  4.08523  6.29574  5.99179  5.91682  5.82937  5.68993  5.28467  3.93162  6.39493  5.39338    738 L - - -
          2.68618  4.42225  2.77519  2.73123  3.46354  2.40513  3.72494  3.29354  2.67741  2.69355  4.24690  2.90347  2.73739  3.18146  2.89801  2.37887  2.77519  2.98518  4.58477  3.61503
          0.00804  5.22364  5.94599  0.61958  0.77255  0.86763  0.54464
    274   3.53868  5.82615  3.23073  3.09842  5.43590  3.99332  4.55903  4.94611  3.34414  4.45360  5.29349  0.57763  4.60746  2.39346  3.75077  3.52025  2.86337  4.48304  6.56784  5.17969    739 N - - -
          2.68626  4.42233  2.77527  2.73131  3.46362  2.40521  3.72502  3.29362  2.67749  2.69363  4.24698  2.90354  2.73657  3.18154  2.89809  2.37895  2.77527  2.98485  4.58485  3.61511
          0.44779  1.83324  1.60411  0.13082  2.09864  0.62572  0.76545
    275   2.55578  5.36634  3.19144  2.63723  4.70272  2.23503  3.88865  4.17161  2.26641  3.67197  4.42435  3.17857  4.09219  2.70350  2.48081  1.73565  2.42607  3.75557  5.81936  4.42674    741 s - - -
          2.68618  4.42225  2.77519  2.73123  3.46354  2.40513  3.72494  3.29354  2.67741  2.69355  4.24690  2.90347  2.73739  3.18146  2.89801  2.37887  2.77519  2.98518  4.58477  3.61503
          0.00947  5.06029  5.78264  0.61958  0.77255  0.72823  0.65925
    276   3.02632  4.95085  4.83137  4.68780  5.55669  3.73540  5.56704  5.02032  4.71081  4.72988  5.51661  4.44664  4.57993  4.92310  4.87042  1.07191  0.75605  4.24219  6.89890  5.78415    742 t - - -
          2.68618  4.42225  2.77519  2.73123  3.46354  2.40513  3.72494  3.29354  2.67741  2.69355  4.24690  2.90347  2.73739  3.18146  2.89801  2.37887  2.77519  2.98518  4.58477  3.61503
          0.00848  5.17039  5.89274  0.61958  0.77255  0.98525  0.46736
    277   2.68684  4.80240  3.69699  3.13350  3.95540  3.90957  4.14762  3.32843  3.10100  2.32927  3.89982  2.13436  4.29233  2.91811  3.49280  2.68466  2.10625  3.08681  2.87340  2.37165    743 t - - -
          2.68618  4.42225  2.77519  2.73123  3.46354  2.40513  3.72494  3.29354  2.67741  2.69355  4.24690  2.90347  2.73739  3.18146  2.89801  2.37887  2.77519  2.98518  4.58477  3.61503
          0.13750  5.17039  2.09733  0.61958  0.77255  0.98525  0.46736
    278   2.22078  4.45760  4.20817  3.62789  3.56082  3.99509  4.28117  2.91597  3.52913  2.31759  3.56999  3.90313  2.53667  3.78069  2.71341  3.26991  3.15760  2.25935  2.73625  2.04447    744 y - - -
          2.68618  4.42225  2.77519  2.73123  3.46354  2.40513  3.72494  3.29354  2.67741  2.69355  4.24690  2.90347  2.73739  3.18146  2.89801  2.37887  2.77519  2.98518  4.58477  3.61503
          0.00964  5.04253  5.76488  0.61958  0.77255  1.20321  0.35700
    279   2.64705  5.41909  3.12142  1.70359  4.76059  3.25396  3.88961  4.24234  2.63749  3.72693  4.47103  2.20936  4.08763  2.63041  3.13171  2.10524  2.21771  3.81003  5.86339  4.45419    745 e - - -
          2.68618  4.42225  2.77519  2.73123  3.46354  2.40513  3.72494  3.29354  2.67741  2.69355  4.24690  2.90347  2.73739  3.18146  2.89801  2.37887  2.77519  2.98518  4.58477  3.61503
          0.05454  5.04253  3.06561  0.61958  0.77255  1.20321  0.35700
    280   2.24073  4.48921  4.03772  2.44456  2.00941  2.23518  4.22098  2.95109  3.39002  2.38196  3.14529  3.79047  4.31732  3.65890  3.67207  3.20706  3.13389  2.27411  5.08962  3.87903    746 f - - -
          2.68618  4.42225  2.77519  2.73123  3.46354  2.40513  3.72494  3.29354  2.67741  2.69355  4.24690  2.90347  2.73739  3.18146  2.89801  2.37887  2.77519  2.98518  4.58477  3.61503
          0.01008  4.99807  5.72041  0.61958  0.77255  1.26378  0.33210
    281   1.95849  5.20447  3.25528  2.10761  4.64934  3.66598  3.99194  4.10184  2.76905  3.64861  4.42287  3.25869  2.57728  3.11683  3.24568  1.93291  1.96137  3.69128  5.83162  4.46428    747 s - - -
          2.68647  4.42254  2.77549  2.73036  3.46383  2.40542  3.72524  3.29383  2.67770  2.69223  4.24719  2.90376  2.73769  3.18176  2.89830  2.37916  2.77549  2.98482  4.57767  3.61532
          0.56510  1.30337  1.83205  0.95165  0.48793  1.26378  0.33210
    282   2.33920  5.32363  3.04118  2.03408  4.66126  2.17985  3.79518  4.14096  2.53784  3.62673  4.37181  2.26054  3.99658  2.65205  2.57376  2.46918  3.06835  3.71145  5.76376  4.35728    751 e - - -
          2.68618  4.42225  2.77519  2.73123  3.46354  2.40513  3.72494  3.29354  2.67741  2.69355  4.24690  2.90347  2.73739  3.18146  2.89801  2.37887  2.77519  2.98518  4.58477  3.61503
          0.01197  4.82751  5.54986  0.61958  0.77255  1.27848  0.32637
    283   3.21512  5.59377  1.16025  2.71315  5.20497  3.66564  4.28168  4.72175  3.24664  4.23117  5.04035  3.26230  2.58692  3.44029  3.80166  1.41676  3.54975  4.22685  6.38295  4.93033    752 d - - -
          2.68618  4.42225  2.77519  2.73123  3.46354  2.40513  3.72494  3.29354  2.67741  2.69355  4.24690  2.90347  2.73739  3.18146  2.89801  2.37887  2.77519  2.98518  4.58477  3.61503
          0.01141  4.87439  5.59674  0.61958  0.77255  0.87906  0.53644
    284   3.15685  1.16333  4.77988  3.03313  3.65603  4.31512  4.67457  2.03290  4.04601  1.91560  3.61355  4.36624  4.67495  4.26768  4.18401  3.63048  3.39758  2.47526  5.27279  4.08965    753 c - - -
          2.68618  4.42225  2.77519  2.73123  3.46354  2.40513  3.72494  3.29354  2.67741  2.69355  4.24690  2.90347  2.73739  3.18146  2.89801  2.37887  2.77519  2.98518  4.58477  3.61503
          0.09214  5.03202  2.50717  0.61958  0.77255  1.21811  0.35068
    285   2.59484  4.92070  3.40420  2.84448  4.12809  2.15987  3.96676  3.52385  2.79589  3.17002  3.24168  2.45027  4.13935  3.15862  2.42199  2.96868  3.11719  3.23989  2.11397  4.16026    754 w - - -
          2.68618  4.42225  2.77519  2.73123  3.46354  2.40513  3.72494  3.29354  2.67741  2.69355  4.24690  2.90347  2.73739  3.18146  2.89801  2.37887  2.77519  2.98518  4.58477  3.61503
          0.07609  4.95046  2.71534  0.61958  0.77255  1.32215  0.31001
    286   3.38388  4.71397  5.27450  4.68225  2.20377  4.58605  4.80549  2.37312  4.49509  0.87620  3.33223  4.71277  4.86147  4.54577  4.49434  3.91325  3.60680  2.35280  5.13145  2.64627    755 l - - -
          2.68618  4.42225  2.77519  2.73123  3.46354  2.40513  3.72494  3.29354  2.67741  2.69355  4.24690  2.90347  2.73739  3.18146  2.89801  2.37887  2.77519  2.98518  4.58477  3.61503
          0.01129  4.88566  5.60800  0.61958  0.77255  1.39256  0.28560
    287   2.89980  1.26905  4.49681  4.00108  3.70178  3.82941  4.52669  3.15251  3.84501  2.93072  3.87388  4.08238  4.39327  4.10046  4.02227  3.21142  1.59235  2.91467  5.23372  2.63200    756 c - - -
          2.68618  4.42225  2.77519  2.73123  3.46354  2.40513  3.72494  3.29354  2.67741  2.69355  4.24690  2.90347  2.73739  3.18146  2.89801  2.37887  2.77519  2.98518  4.58477  3.61503
          0.01129  4.88566  5.60800  0.61958  0.77255  1.39256  0.28560
    288   2.86212  4.42153  4.06842  3.48723  3.52358  3.91450  4.18730  2.88212  2.40568  1.86895  3.52946  3.78829  4.28674  2.75121  3.62512  3.18556  3.09316  1.56692  3.60114  3.24124    757 v - - -
          2.68618  4.42225  2.77519  2.73123  3.46354  2.40513  3.72494  3.29354  2.67741  2.69355  4.24690  2.90347  2.73739  3.18146  2.89801  2.37887  2.77519  2.98518  4.58477  3.61503
          0.01129  4.88566  5.60800  0.61958  0.77255  1.15147  0.38005
    289   2.13773  5.39783  2.15040  1.89595  4.74097  3.63750  2.91381  4.22803  2.58134  3.70203  4.44035  2.67226  4.04101  2.30841  2.67963  2.84322  3.11647  3.78770  5.83004  4.41612    758 e - - -
          2.68618  4.42225  2.77519  2.73123  3.46354  2.40513  3.72494  3.29354  2.67741  2.69355  4.24690  2.90347  2.73739  3.18146  2.89801  2.37887  2.77519  2.98518  4.58477  3.61503
          0.12907  4.95022  2.17148  0.61958  0.77255  1.32243  0.30991
    290   2.82269  4.91728  3.29638  2.73903  4.13694  3.67461  3.89147  3.53765  2.71413  2.72737  2.46269  2.59739  2.73757  3.06721  2.74578  1.78712  3.05605  3.24080  5.44547  4.13582    759 s - - -
          2.68618  4.42225  2.77519  2.73123  3.46354  2.40513  3.72494  3.29354  2.67741  2.69355  4.24690  2.90347  2.73739  3.18146  2.89801  2.37887  2.77519  2.98518  4.58477  3.61503
          0.01190  4.83304  5.55539  0.61958  0.77255  1.44331  0.26938
    291   2.07405  4.58233  3.68283  3.12990  3.77642  1.97050  4.08560  2.28589  3.09143  2.32812  3.73456  3.06397  4.17496  3.39821  3.45461  2.36027  3.06873  2.89427  5.21031  3.97144    760 g - - -
          2.68721  4.41744  2.77500  2.73167  3.46260  2.40611  3.72329  3.29502  2.67778  2.69363  4.24209  2.90174  2.73770  3.18112  2.89745  2.37917  2.77569  2.98577  4.58184  3.61483
          0.69044  0.70364  5.55539  2.09599  0.13119  0.41247  1.08476
    292   3.10632  5.61413  2.72333  2.70973  4.94790  3.79815  2.33260  4.43492  2.82080  3.91669  4.66902  2.74914  1.47592  2.34111  3.32306  2.28598  3.34485  4.00135  6.05329  4.63306    780 p - - -
          2.68618  4.42225  2.77519  2.73123  3.46354  2.40513  3.72494  3.29354  2.67741  2.69355  4.24690  2.90347  2.73739  3.18146  2.89801  2.37887  2.77519  2.98518  4.58477  3.61503
          0.00811  5.21488  5.93723  0.61958  0.77255  0.88841  0.52986
    293   3.36846  5.91078  2.08584  2.78115  5.25502  3.88396  4.26481  4.75833  2.21543  4.23204  5.01283  2.67066  1.02394  3.39338  3.64756  2.79791  3.62771  4.31387  6.37002  4.91551    781 p - - -
          2.68618  4.42225  2.77519  2.73123  3.46354  2.40513  3.72494  3.29354  2.67741  2.69355  4.24690  2.90347  2.73739  3.18146  2.89801  2.37887  2.77519  2.98518  4.58477  3.61503
          0.00811  5.21488  5.93723  0.61958  0.77255  0.88841  0.52986
    294   4.29357  5.49490  5.75585  5.43054  1.50031  5.19377  4.36830  2.77681  5.21190  3.43744  4.59680  5.00042  5.49478  5.07739  5.10937  4.54927  4.51100  2.89763  2.68209  0.78695    782 y - - -
          2.68635  4.42242  2.77455  2.73140  3.46371  2.40530  3.72512  3.29371  2.67684  2.69372  4.24707  2.90364  2.73724  3.18041  2.89818  2.37904  2.77537  2.98536  4.58494  3.61520
          0.81970  1.92264  0.88378  0.84056  0.56470  0.46173  0.99478
    295   1.84292  4.27750  4.65850  4.05973  2.37995  4.03698  4.37078  1.94391  3.88818  2.15811  3.39107  4.13685  4.40024  4.05649  3.96619  2.63747  3.11175  1.87246  4.92191  3.74025    786 a - - -
          2.68618  4.42225  2.77519  2.73123  3.46354  2.40513  3.72494  3.29354  2.67741  2.69355  4.24690  2.90347  2.73739  3.18146  2.89801  2.37887  2.77519  2.98518  4.58477  3.61503
          0.01189  4.83373  5.55608  0.61958  0.77255  1.44267  0.26957
    296   2.45844  2.12605  4.64938  4.06137  3.42473  2.88944  4.40005  1.97353  3.89335  1.53152  3.43020  4.13712  4.40088  4.06878  3.98141  3.32835  3.12528  2.44696  4.96746  3.78662    787 l - - -
          2.68618  4.42225  2.77519  2.73123  3.46354  2.40513  3.72494  3.29354  2.67741  2.69355  4.24690  2.90347  2.73739  3.18146  2.89801  2.37887  2.77519  2.98518  4.58477  3.61503
          0.01189  4.83373  5.55608  0.61958  0.77255  1.44267  0.26957
    297   2.85965  4.63263  3.66043  3.08510  3.78598  3.81200  4.04152  2.25944  2.16633  2.46942  3.73180  3.50890  4.19015  3.33405  2.03939  3.05532  2.53952  2.20401  5.20862  3.96786    788 r - - -
          2.68618  4.42225  2.77519  2.73123  3.46354  2.40513  3.72494  3.29354  2.67741  2.69355  4.24690  2.90347  2.73739  3.18146  2.89801  2.37887  2.77519  2.98518  4.58477  3.61503
          0.01189  4.83373  5.55608  0.61958  0.77255  1.44267  0.26957
    298   2.84531  4.90783  3.34303  2.77718  2.25027  3.70289  3.90243  3.51080  2.31821  3.14844  3.98938  3.27258  3.18278  2.33536  2.29932  2.91991  3.07418  2.30432  5.42702  4.12823    789 f - - -
          2.68618  4.42225  2.77519  2.73123  3.46354  2.40513  3.72494  3.29354  2.67741  2.69355  4.24690  2.90347  2.73739  3.18146  2.89801  2.37887  2.77519  2.98518  4.58477  3.61503
          0.01189  4.83373  5.55608  0.61958  0.77255  0.39790  1.11392
    299   3.05510  4.60523  4.27047  2.64204  2.93078  4.10851  4.35285  3.06996  3.61084  2.16005  3.71740  3.98647  3.27891  3.86399  3.86475  2.46193  3.28683  2.86772  2.44257  1.62267    790 y - - -
          2.68618  4.42225  2.77519  2.73123  3.46354  2.40513  3.72494  3.29354  2.67741  2.69355  4.24690  2.90347  2.73739  3.18146  2.89801  2.37887  2.77519  2.98518  4.58477  3.61503
          0.00805  5.22225  5.94459  0.61958  0.77255  0.87097  0.54222
    300   2.98945  5.50217  2.49766  1.66098  4.84810  3.03090  3.94590  4.33441  2.21845  3.80703  4.54337  3.22192  4.15204  2.35440  2.18845  2.95032  2.36105  3.89342  5.93314  4.52179    791 e - - -
          2.68618  4.42225  2.77519  2.73123  3.46354  2.40513  3.72494  3.29354  2.67741  2.69355  4.24690  2.90347  2.73739  3.18146  2.89801  2.37887  2.77519  2.98518  4.58477  3.61503
          0.00805  5.22225  5.94459  0.61958  0.77255  0.87097  0.54222
    301   2.87454  5.69777  2.59292  2.37459  5.03292  2.13108  4.09144  4.52826  2.49182  4.00079  4.75337  1.32277  4.26913  3.20132  3.39716  2.36413  3.40405  4.08552  6.13259  4.69921    792 n - - -
          2.68618  4.42225  2.77519  2.73123  3.46354  2.40513  3.72494  3.29354  2.67741  2.69355  4.24690  2.90347  2.73739  3.18146  2.89801  2.37887  2.77519  2.98518  4.58477  3.61503
          0.00805  5.22225  5.94459  0.61958  0.77255  0.87097  0.54222
    302   2.59982  4.60199  4.16226  2.42511  3.72072  4.06235  4.34046  2.03643  2.22352  1.81259  3.07316  3.91222  4.43633  3.78047  3.79178  3.32739  2.80506  2.19400  5.20510  3.99503    793 l - - -
          2.68618  4.42225  2.77519  2.73123  3.46354  2.40513  3.72494  3.29354  2.67741  2.69355  4.24690  2.90347  2.73739  3.18146  2.89801  2.37887  2.77519  2.98518  4.58477  3.61503
          0.00805  5.22225  5.94459  0.61958  0.77255  0.87097  0.54222
    303   1.52206  5.41363  2.36046  2.72164  4.74153  3.02483  3.98296  4.20505  2.73913  3.72296  4.48360  2.51172  4.17468  3.09344  3.22674  2.36161  2.46499  3.80034  5.88648  3.21250    794 a - - -
          2.68618  4.42225  2.77519  2.73123  3.46354  2.40513  3.72494  3.29354  2.67741  2.69355  4.24690  2.90347  2.73739  3.18146  2.89801  2.37887  2.77519  2.98518  4.58477  3.61503
          0.00805  5.22225  5.94459  0.61958  0.77255  0.87097  0.54222
    304   2.97556  3.74546  2.23724  2.21511  4.75247  3.75795  3.94774  4.22266  2.69203  3.72573  4.47700  2.24673  4.15102  2.49799  2.79886  2.74529  2.99488  2.36970  5.87683  2.73138    795 e - - -
          2.68618  4.42225  2.77519  2.73123  3.46354  2.40513  3.72494  3.29354  2.67741  2.69355  4.24690  2.90347  2.73739  3.18146  2.89801  2.37887  2.77519  2.98518  4.58477  3.61503
          0.00805  5.22225  5.94459  0.61958  0.77255  0.87097  0.54222
    305   2.97828  5.45991  3.23730  2.68188  4.79427  3.39013  3.94328  4.27165  2.20835  3.08201  4.50418  2.48203  3.67515  2.35985  2.97434  1.67088  2.14363  3.84496  5.89917  4.49625    796 s - - -
          2.68618  4.42225  2.77519  2.73123  3.46354  2.40513  3.72494  3.29354  2.67741  2.69355  4.24690  2.90347  2.73739  3.18146  2.89801  2.37887  2.77519  2.98518  4.58477  3.61503
          0.00805  5.22225  5.94459  0.61958  0.77255  0.87097  0.54222
    306   2.13704  5.49903  3.21278  1.96909  4.84118  1.92733  3.96018  4.32420  2.70160  3.80466  4.54580  2.82559  4.16218  2.35535  2.92343  2.15795  3.23293  3.88924  5.93741  4.52800    797 g - - -
          2.68618  4.42225  2.77519  2.73123  3.46354  2.40513  3.72494  3.29354  2.67741  2.69355  4.24690  2.90347  2.73739  3.18146  2.89801  2.37887  2.77519  2.98518  4.58477  3.61503
          0.00805  5.22225  5.94459  0.61958  0.77255  0.53942  0.87488
    307   2.74740  5.50431  3.26417  2.13647  3.45214  3.78491  3.33985  4.32487  1.89886  3.80660  4.54669  3.25481  4.17810  2.88830  2.08222  1.90456  2.61730  3.89201  5.93977  4.53363    798 k - - -
          2.68818  4.41662  2.77690  2.73060  3.46230  2.40658  3.72779  3.28793  2.67893  2.69324  4.24717  2.90290  2.73462  3.18177  2.90094  2.38181  2.77228  2.98422  4.57718  3.61124
          0.94948  0.63152  2.50994  2.54568  0.08167  0.69120  0.69510
    308   2.06026  4.41173  4.94345  4.33269  2.57709  4.19763  4.52988  2.21088  4.13001  2.03520  3.52692  4.34277  4.56059  4.27118  4.15724  3.50733  1.88712  1.90398  5.03768  2.77068    821 t - - -
          2.68618  4.42225  2.77519  2.73123  3.46354  2.40513  3.72494  3.29354  2.67741  2.69355  4.24690  2.90347  2.73739  3.18146  2.89801  2.37887  2.77519  2.98518  4.58477  3.61503
          0.14023  5.20657  2.07657  0.61958  0.77255  0.90756  0.51669
    309   2.71077  5.41738  3.16876  2.61974  4.75819  3.01060  2.68435  4.23788  1.94697  3.71926  4.46133  2.32729  4.09080  2.02560  3.09707  2.89045  2.19463  3.80621  5.85171  4.44767    822 k - - -
          2.68618  4.42225  2.77519  2.73123  3.46354  2.40513  3.72494  3.29354  2.67741  2.69355  4.24690  2.90347  2.73739  3.18146  2.89801  2.37887  2.77519  2.98518  4.58477  3.61503
          0.00932  5.07567  5.79801  0.61958  0.77255  1.15363  0.37905
    310   2.94746  2.29397  4.81174  4.20329  2.86894  3.09994  4.43384  2.54540  4.00980  1.63598  3.45499  4.23503  2.53136  4.15955  4.05312  3.41282  3.17969  2.30277  4.95741  2.54587    823 l - - -
          2.68618  4.42225  2.77519  2.73123  3.46354  2.40513  3.72494  3.29354  2.67741  2.69355  4.24690  2.90347  2.73739  3.18146  2.89801  2.37887  2.77519  2.98518  4.58477  3.61503
          0.00932  5.07567  5.79801  0.61958  0.77255  1.15363  0.37905
    311   2.15163  5.24447  3.25265  2.69861  4.54061  3.71847  3.92636  3.98243  2.69073  3.53822  4.32092  2.42902  4.11638  3.05065  2.18233  1.88737  2.31162  3.61346  5.73481  3.13071    824 s - - -
          2.68618  4.42225  2.77519  2.73123  3.46354  2.40513  3.72494  3.29354  2.67741  2.69355  4.24690  2.90347  2.73739  3.18146  2.89801  2.37887  2.77519  2.98518  4.58477  3.61503
          0.05814  5.07567  2.99112  0.61958  0.77255  1.15363  0.37905
    312   2.89036  5.35704  2.15098  2.10070  3.38637  3.66920  3.85971  4.15721  2.35176  3.65451  4.40275  2.60645  3.22178  2.96240  3.09260  2.24517  2.86434  2.49335  5.80083  4.40081    825 e - - -
          2.68618  4.42225  2.77519  2.73123  3.46354  2.40513  3.72494  3.29354  2.67741  2.69355  4.24690  2.90347  2.73739  3.18146  2.89801  2.37887  2.77519  2.98518  4.58477  3.61503
          0.00979  5.02732  5.74966  0.61958  0.77255  1.22466  0.34794
    313   2.89459  5.39090  2.65749  1.86145  4.72945  2.64636  3.85708  4.21127  2.59621  3.69350  4.43393  2.59995  4.06157  2.95602  2.65437  1.85293  2.91189  3.77817  3.58910  4.41968    826 s - - -
          2.68618  4.42225  2.77519  2.73123  3.46354  2.40513  3.72494  3.29354  2.67741  2.69355  4.24690  2.90347  2.73739  3.18146  2.89801  2.37887  2.77519  2.98518  4.58477  3.61503
          0.16824  5.02732  1.90855  0.61958  0.77255  1.22466  0.34794
    314   2.83965  4.78986  2.68720  1.98655  2.44431  3.73256  3.13726  3.34705  2.85109  2.22801  3.87828  3.34473  4.11983  3.18209  3.27432  2.95650  3.07143  2.29317  5.33113  4.04640    827 e - - -
          2.68618  4.42225  2.77519  2.73123  3.46354  2.40513  3.72494  3.29354  2.67741  2.69355  4.24690  2.90347  2.73739  3.18146  2.89801  2.37887  2.77519  2.98518  4.58477  3.61503
          0.01146  4.87053  5.59288  0.61958  0.77255  0.53264  0.88444
    315   2.96895  4.95721  3.22483  2.96580  4.14381  3.85377  2.96750  2.03292  2.09433  2.91926  2.62491  3.45151  4.23958  3.28053  2.89101  3.07167  1.97773  3.25945  5.49772  4.21067    828 t - - -
          2.68618  4.42225  2.77519  2.73123  3.46354  2.40513  3.72494  3.29354  2.67741  2.69355  4.24690  2.90347  2.73739  3.18146  2.89801  2.37887  2.77519  2.98518  4.58477  3.61503
          0.07382  5.16873  2.72621  0.61958  0.77255  0.98861  0.46536
    316   2.06366  5.38661  2.60095  2.36649  4.71256  2.70827  3.89225  2.78775  2.37084  3.68371  4.43242  3.17752  4.09593  2.23647  3.12463  2.31370  3.15350  3.76695  5.83087  3.33434    829 a - - -
          2.68618  4.42225  2.77519  2.73123  3.46354  2.40513  3.72494  3.29354  2.67741  2.69355  4.24690  2.90347  2.73739  3.18146  2.89801  2.37887  2.77519  2.98518  4.58477  3.61503
          0.00906  5.10398  5.82632  0.61958  0.77255  1.10781  0.40090
    317   2.27273  5.41399  3.20283  2.64437  4.75059  3.71498  3.89676  4.22463  1.87872  3.71245  4.45892  2.22523  4.10727  2.36235  2.26201  2.90770  2.41774  3.14646  5.84936  4.45212    830 k - - -
          2.68618  4.42225  2.77519  2.73123  3.46354  2.40513  3.72494  3.29354  2.67741  2.69355  4.24690  2.90347  2.73739  3.18146  2.89801  2.37887  2.77519  2.98518  4.58477  3.61503
          0.00906  5.10398  5.82632  0.61958  0.77255  0.57079  0.83259
    318   3.82205  0.83221  5.95018  5.48727  4.47712  5.26483  6.09049  1.58997  5.39301  2.99213  4.25287  5.54223  5.60537  5.62115  5.51486  4.69570  4.10688  1.62460  6.47068  5.25429    831 c - - -
          2.68618  4.42225  2.77519  2.73123  3.46354  2.40513  3.72494  3.29354  2.67741  2.69355  4.24690  2.90347  2.73739  3.18146  2.89801  2.37887  2.77519  2.98518  4.58477  3.61503
          0.09552  5.23482  2.45608  0.61958  0.77255  0.84019  0.56498
    319   2.27107  4.47718  4.36472  3.78082  3.58375  4.06650  4.36496  2.52118  3.67004  1.39394  3.59145  4.01799  4.43790  3.90420  3.07382  2.78146  2.05974  2.73171  5.08679  2.92139    832 l - - -
          2.68618  4.42225  2.77519  2.73123  3.46354  2.40513  3.72494  3.29354  2.67741  2.69355  4.24690  2.90347  2.73739  3.18146  2.89801  2.37887  2.77519  2.98518  4.58477  3.61503
          0.00867  5.14797  5.87032  0.61958  0.77255  1.02925  0.44204
    320   3.08174  5.28402  3.49251  2.90617  4.53885  3.88555  4.02937  3.96135  1.83834  3.53646  4.35332  3.40863  4.26618  2.68197  2.32109  3.10694  2.29808  3.63564  2.37777  2.14726    833 k - - -
          2.68618  4.42225  2.77519  2.73123  3.46354  2.40513  3.72494  3.29354  2.67741  2.69355  4.24690  2.90347  2.73739  3.18146  2.89801  2.37887  2.77519  2.98518  4.58477  3.61503
          0.00867  5.14797  5.87032  0.61958  0.77255  1.02925  0.44204
    321   2.61526  4.91278  3.54591  2.98466  4.09230  2.52919  2.68211  3.47617  2.96135  3.14464  3.14600  3.46377  1.86016  3.29617  2.73645  3.07261  3.18887  2.73117  5.45986  2.80054    834 p - - -
          2.68618  4.42225  2.77519  2.73123  3.46354  2.40513  3.72494  3.29354  2.67741  2.69355  4.24690  2.90347  2.73739  3.18146  2.89801  2.37887  2.77519  2.98518  4.58477  3.61503
          0.00867  5.14797  5.87032  0.61958  0.77255  1.02925  0.44204
    322   2.95101  5.43552  2.79364  2.01990  4.76948  3.37664  3.91514  4.24790  2.65598  3.73609  4.48014  3.19416  2.11431  3.01586  1.92195  2.60016  2.92166  3.82040  5.87495  2.85904    835 r - - -
          2.68633  4.42240  2.77534  2.73138  3.46368  2.40527  3.72509  3.29369  2.67755  2.69291  4.24704  2.90361  2.73754  3.18038  2.89815  2.37901  2.77534  2.98533  4.58492  3.61356
          0.57741  1.15653  2.08688  0.07839  2.58497  0.50370  0.92708
    323   3.04113  5.25628  3.40706  2.85541  4.40757  3.84619  4.01849  3.93067  2.60616  3.51143  4.32779  3.02336  3.37890  1.07176  3.19054  3.06480  3.26837  3.60254  3.61355  2.76319    837 q - - -
          2.68618  4.42225  2.77519  2.73123  3.46354  2.40513  3.72494  3.29354  2.67741  2.69355  4.24690  2.90347  2.73739  3.18146  2.89801  2.37887  2.77519  2.98518  4.58477  3.61503
          0.00859  5.15678  5.87913  0.61958  0.77255  1.01231  0.45158
    324   3.25569  5.81472  1.52173  2.70958  5.14399  2.46981  4.15522  4.64758  2.98405  4.11475  4.88138  1.60158  4.31492  2.08004  3.06093  3.18397  3.50513  4.20132  6.24633  4.79583    838 d - - -
          2.68618  4.42225  2.77519  2.73123  3.46354  2.40513  3.72494  3.29354  2.67741  2.69355  4.24690  2.90347  2.73739  3.18146  2.89801  2.37887  2.77519  2.98518  4.58477  3.61503
          0.00859  5.15678  5.87913  0.61958  0.77255  1.01231  0.45158
    325   2.94989  5.42957  3.20916  2.65377  4.76331  2.93611  3.09252  4.24000  1.62468  3.72926  4.47382  2.21651  4.12024  2.70620  3.13719  2.33576  2.44272  3.81426  3.64691  4.46646    839 k - - -
          2.68618  4.42225  2.77519  2.73123  3.46354  2.40513  3.72494  3.29354  2.67741  2.69355  4.24690  2.90347  2.73739  3.18146  2.89801  2.37887  2.77519  2.98518  4.58477  3.61503
          0.00859  5.15678  5.87913  0.61958  0.77255  0.77040  0.62144
    326   3.00087  4.61793  4.07402  3.50130  3.74074  3.13872  4.30023  3.09415  3.43360  1.59125  2.95961  3.84833  3.33973  3.71195  2.61067  2.47075  2.22788  2.21863  5.21451  3.99916    840 l - - -
          2.68618  4.42225  2.77519  2.73123  3.46354  2.40513  3.72494  3.29354  2.67741  2.69355  4.24690  2.90347  2.73739  3.18146  2.89801  2.37887  2.77519  2.98518  4.58477  3.61503
          0.00818  5.20657  5.92892  0.61958  0.77255  0.90756  0.51669
    327   2.97808  5.10743  3.42455  1.86434  3.40214  2.65076  4.03554  2.75885  2.85707  3.35756  4.18448  3.37679  4.21489  2.44780  3.31147  2.71713  1.88374  2.88228  5.62455  4.30573    841 e - - -
          2.68618  4.42225  2.77519  2.73123  3.46354  2.40513  3.72494  3.29354  2.67741  2.69355  4.24690  2.90347  2.73739  3.18146  2.89801  2.37887  2.77519  2.98518  4.58477  3.61503
          0.00818  5.20657  5.92892  0.61958  0.77255  0.90756  0.51669
    328   2.98394  3.47084  3.01925  3.00385  4.12916  3.87674  4.10073  2.24517  2.98406  2.32020  4.03696  2.46893  4.26272  3.31768  2.52725  2.08847  2.32758  3.24705  5.49414  4.21156    842 s - - -
          2.68618  4.42225  2.77519  2.73123  3.46354  2.40513  3.72494  3.29354  2.67741  2.69355  4.24690  2.90347  2.73739  3.18146  2.89801  2.37887  2.77519  2.98518  4.58477  3.61503
          0.00818  5.20657  5.92892  0.61958  0.77255  0.90756  0.51669
    329   3.01473  4.76559  3.86343  3.29719  3.92430  3.97308  4.23830  2.81737  3.22033  2.99130  3.88187  3.70746  4.36318  2.91398  3.04497  2.86165  1.09438  2.21744  5.35744  4.12027    843 t - - -
          2.68585  4.41954  2.77470  2.73229  3.46291  2.40476  3.72648  3.29104  2.67820  2.69255  4.24843  2.90500  2.73819  3.18184  2.89867  2.37937  2.77519  2.98672  4.58031  3.60948
          1.30097  1.05067  0.97279  2.10684  0.12968  0.59225  0.80538
    330   2.88219  4.68850  3.63979  3.06115  3.82877  3.81536  4.03071  3.19017  2.91231  1.62849  2.72841  3.49295  4.19282  2.36909  2.31464  3.05884  2.48624  2.96543  5.24503  4.00388    857 l - - -
          2.68618  4.42225  2.77519  2.73123  3.46354  2.40513  3.72494  3.29354  2.67741  2.69355  4.24690  2.90347  2.73739  3.18146  2.89801  2.37887  2.77519  2.98518  4.58477  3.61503
          0.01186  4.83611  5.55846  0.61958  0.77255  0.40485  1.09985
    331   2.45337  5.46654  2.20654  2.21021  4.80171  3.75387  3.94649  4.28048  2.21018  3.76831  4.51173  3.22588  4.15000  3.04690  3.17914  1.79375  2.25718  2.95542  5.90685  4.50170    858 s - - -
          2.68618  4.42225  2.77519  2.73123  3.46354  2.40513  3.72494  3.29354  2.67741  2.69355  4.24690  2.90347  2.73739  3.18146  2.89801  2.37887  2.77519  2.98518  4.58477  3.61503
          0.04132  5.21934  3.35049  0.61958  0.77255  0.87790  0.53726
    332   3.00815  4.57547  4.19386  3.61719  3.69546  4.05910  4.34202  2.11842  3.52396  2.32294  3.68847  2.69199  4.43357  3.79645  2.46280  2.35654  3.24077  1.49141  5.18359  3.97642    859 v - - -
          2.68618  4.42225  2.77519  2.73123  3.46354  2.40513  3.72494  3.29354  2.67741  2.69355  4.24690  2.90347  2.73739  3.18146  2.89801  2.37887  2.77519  2.98518  4.58477  3.61503
          0.00834  5.18636  5.90871  0.61958  0.77255  0.95204  0.48768
    333   2.57275  4.47245  4.46970  3.88223  2.21427  3.24200  4.40535  2.25083  3.76112  2.07692  3.58755  2.52804  4.47121  3.97955  3.93867  2.34337  2.36138  2.72599  3.42552  3.89248    860 l - - -
          2.68618  4.42225  2.77519  2.73123  3.46354  2.40513  3.72494  3.29354  2.67741  2.69355  4.24690  2.90347  2.73739  3.18146  2.89801  2.37887  2.77519  2.98518  4.58477  3.61503
          0.00834  5.18636  5.90871  0.61958  0.77255  0.44083  1.03142
    334   3.03358  3.30451  3.50085  2.94196  3.50147  1.51692  4.09799  3.75683  2.22373  2.93377  4.21980  3.44680  2.47847  2.46400  3.36541  3.09684  3.26584  3.45861  5.66038  4.34832    861 g - - -
          2.68618  4.42225  2.77519  2.73123  3.46354  2.40513  3.72494  3.29354  2.67741  2.69355  4.24690  2.90347  2.73739  3.18146  2.89801  2.37887  2.77519  2.98518  4.58477  3.61503
          0.00744  5.30044  6.02279  0.61958  0.77255  0.65424  0.73363
    335   2.43540  5.50872  2.69578  2.71000  4.84812  3.78759  2.96090  2.84754  2.46574  3.46482  4.55090  2.98778  2.47076  2.42634  2.17347  2.32713  3.24292  3.89631  5.94477  4.53737    862 r - - -
          2.68618  4.42225  2.77519  2.73123  3.46354  2.40513  3.72494  3.29354  2.67741  2.69355  4.24690  2.90347  2.73739  3.18146  2.89801  2.37887  2.77519  2.98518  4.58477  3.61503
          0.00744  5.30044  6.02279  0.61958  0.77255  0.65424  0.73363
    336   1.42501  5.03730  4.84519  4.52008  5.56532  1.03026  5.45407  5.04041  4.51253  4.69725  5.46082  4.42677  2.04633  4.74211  4.77290  2.70211  2.35366  4.28799  6.87972  5.73490    863 g - - -
          2.68618  4.42225  2.77519  2.73123  3.46354  2.40513  3.72494  3.29354  2.67741  2.69355  4.24690  2.90347  2.73739  3.18146  2.89801  2.37887  2.77519  2.98518  4.58477  3.61503
          0.09338  5.30044  2.47495  0.61958  0.77255  0.65424  0.73363
    337   3.03600  4.42387  4.90676  4.29840  3.51229  4.19724  2.76773  1.49507  4.10300  1.87754  3.53521  4.32817  4.56042  4.25229  4.14457  3.50506  2.15157  2.00788  3.40616  3.86629    864 i - - -
          2.68618  4.42225  2.77519  2.73123  3.46354  2.40513  3.72494  3.29354  2.67741  2.69355  4.24690  2.90347  2.73739  3.18146  2.89801  2.37887  2.77519  2.98518  4.58477  3.61503
          0.00810  5.21516  5.93751  0.61958  0.77255  0.88775  0.53032
    338   2.45070  1.60326  3.23538  3.72757  2.63564  4.08541  4.37452  2.46704  3.63385  2.74095  3.65593  2.52615  4.45833  3.87957  3.86816  3.36131  3.24654  2.79914  5.14268  2.61672    865 c - - -
          2.68623  4.42230  2.77524  2.73128  3.46358  2.40517  3.72499  3.29359  2.67745  2.69360  4.24694  2.90264  2.73744  3.18151  2.89805  2.37891  2.77524  2.98523  4.58482  3.61508
          0.10725  2.31198  5.93751  0.19053  1.75171  0.88775  0.53032
    339   4.13065  5.29988  6.24843  5.76583  4.23316  5.77318  6.41531  0.86113  5.70857  1.23640  3.94731  5.94757  5.87788  5.78573  5.78409  5.22062  4.37495  1.69648  6.48528  5.40917    867 i - - -
          2.68618  4.42225  2.77519  2.73123  3.46354  2.40513  3.72494  3.29354  2.67741  2.69355  4.24690  2.90347  2.73739  3.18146  2.89801  2.37887  2.77519  2.98518  4.58477  3.61503
          0.04150  5.21516  3.34632  0.61958  0.77255  0.88775  0.53032
    340   2.02456  5.44033  3.22759  1.95533  4.79938  2.10024  3.95918  4.27540  2.70128  3.76849  4.51590  3.23458  3.38220  3.06254  2.09177  2.31317  3.21732  3.84687  5.91017  4.50996    868 e - - -
          2.68618  4.42225  2.77519  2.73123  3.46354  2.40513  3.72494  3.29354  2.67741  2.69355  4.24690  2.90347  2.73739  3.18146  2.89801  2.37887  2.77519  2.98518  4.58477  3.61503
          0.04727  5.18204  3.20513  0.61958  0.77255  0.96118  0.48198
    341   2.93856  3.32289  2.41749  2.30086  4.75281  3.71680  3.90504  4.23023  2.27780  3.71986  3.80860  3.18906  4.11000  2.25314  2.42011  2.01251  3.16969  2.75810  5.85972  4.45635    869 s - - -
          2.68618  4.42225  2.77519  2.73123  3.46354  2.40513  3.72494  3.29354  2.67741  2.69355  4.24690  2.90347  2.73739  3.18146  2.89801  2.37887  2.77519  2.98518  4.58477  3.61503
          0.18347  5.14348  1.82149  0.61958  0.77255  0.84877  0.55852
    342   2.00917  4.45590  4.72141  4.13830  3.60038  4.19607  4.56102  1.97200  3.99411  2.04445  3.58777  4.26814  4.56699  4.18948  4.11917  1.98118  3.28057  1.57995  5.15859  3.97140    870 v - - -
          2.68618  4.42225  2.77519  2.73123  3.46354  2.40513  3.72494  3.29354  2.67741  2.69355  4.24690  2.90347  2.73739  3.18146  2.89801  2.37887  2.77519  2.98518  4.58477  3.61503
          0.00990  5.01607  5.73841  0.61958  0.77255  0.86311  0.54792
    343   3.02007  5.42624  3.17217  2.17004  4.74011  2.44166  3.98505  4.19886  2.74314  2.80746  4.49439  3.24380  1.77297  1.88316  3.22037  2.99727  3.25641  3.80425  5.88958  4.50292    871 p - - -
          2.68618  4.42225  2.77519  2.73123  3.46354  2.40513  3.72494  3.29354  2.67741  2.69355  4.24690  2.90347  2.73739  3.18146  2.89801  2.37887  2.77519  2.98518  4.58477  3.61503
          0.06451  5.10982  2.87470  0.61958  0.77255  1.09792  0.40581
    344   2.91411  5.32229  2.28204  2.64073  3.77186  3.69712  2.63255  4.08511  2.64951  3.60923  4.37478  2.29461  2.07233  2.76206  3.13475  2.89615  3.14582  3.69123  2.96635  4.37836    872 p - - -
          2.68618  4.42225  2.77519  2.73123  3.46354  2.40513  3.72494  3.29354  2.67741  2.69355  4.24690  2.90347  2.73739  3.18146  2.89801  2.37887  2.77519  2.98518  4.58477  3.61503
          0.00952  5.05483  5.77718  0.61958  0.77255  1.18528  0.36479
    345   2.67148  5.47898  2.80381  1.86129  4.82474  2.79292  3.93344  4.31075  2.69642  3.79223  4.53884  2.41459  4.12236  3.03796  3.19708  1.54567  2.72330  3.87412  5.92752  4.51108    873 s - - -
          2.68618  4.42225  2.77519  2.73123  3.46354  2.40513  3.72494  3.29354  2.67741  2.69355  4.24690  2.90347  2.73739  3.18146  2.89801  2.37887  2.77519  2.98518  4.58477  3.61503
          0.00952  5.05483  5.77718  0.61958  0.77255  1.18528  0.36479
    346   3.09549  5.48946  3.38387  2.80520  4.81777  3.84267  2.03051  4.28605  1.60303  3.76373  4.54120  2.73436  4.22610  2.06223  2.92517  3.06873  3.31073  3.89118  2.63295  4.52028    874 k - - -
          2.68618  4.42225  2.77519  2.73123  3.46354  2.40513  3.72494  3.29354  2.67741  2.69355  4.24690  2.90347  2.73739  3.18146  2.89801  2.37887  2.77519  2.98518  4.58477  3.61503
          0.00952  5.05483  5.77718  0.61958  0.77255  1.18528  0.36479
    347   2.91481  4.78945  3.58658  3.02355  3.95259  2.69093  4.06859  2.92553  2.18398  2.26837  2.88017  3.48324  3.36247  2.48320  3.39944  3.06349  2.36397  3.07829  3.09370  4.08502    875 k - - -
          2.68618  4.42225  2.77519  2.73123  3.46354  2.40513  3.72494  3.29354  2.67741  2.69355  4.24690  2.90347  2.73739  3.18146  2.89801  2.37887  2.77519  2.98518  4.58477  3.61503
          0.25324  5.05483  1.52630  0.61958  0.77255  0.57502  0.82713
    348   2.13824  3.39623  3.42819  2.86714  4.10613  3.77139  3.98813  3.49644  2.39868  2.36580  3.99787  3.35855  2.65956  2.41540  2.61326  2.98697  3.12618  2.45066  5.44875  4.15529    876 a - - -
          2.68687  4.42294  2.77494  2.73067  3.46423  2.40581  3.72563  3.29107  2.67606  2.69424  4.24758  2.90415  2.73808  3.17843  2.89707  2.37956  2.77588  2.98492  4.58546  3.61572
          0.59038  0.81496  5.73578  1.28903  0.32232  1.24357  0.34017
    349   2.21307  4.46076  4.46115  3.87899  3.59343  4.11992  4.43646  1.82423  2.34225  2.17753  3.58348  4.09629  4.48489  3.99075  3.94897  3.41011  2.65987  1.61698  5.12614  3.93131    885 v - - -
          2.68618  4.42225  2.77519  2.73123  3.46354  2.40513  3.72494  3.29354  2.67741  2.69355  4.24690  2.90347  2.73739  3.18146  2.89801  2.37887  2.77519  2.98518  4.58477  3.61503
          0.09395  5.01343  2.48858  0.61958  0.77255  1.24357  0.34017
    350   3.36610  5.25538  4.12265  3.46595  4.19801  4.10434  4.18755  4.00938  2.66898  3.57244  4.48067  3.81032  4.52447  3.44342  1.23931  2.61433  3.59996  3.73149  1.40938  4.14089    886 r - - -
          2.68618  4.42225  2.77519  2.73123  3.46354  2.40513  3.72494  3.29354  2.67741  2.69355  4.24690  2.90347  2.73739  3.18146  2.89801  2.37887  2.77519  2.98518  4.58477  3.61503
          0.01079  4.93027  5.65261  0.61958  0.77255  1.34512  0.30179
    351   2.86370  5.31685  2.37864  2.56893  2.74903  2.62327  3.83272  4.10865  1.83574  3.61225  4.36563  3.11363  4.03446  2.15859  3.06642  2.83618  2.63966  3.69547  5.76376  4.36687    887 k - - -
          2.68618  4.42225  2.77519  2.73123  3.46354  2.40513  3.72494  3.29354  2.67741  2.69355  4.24690  2.90347  2.73739  3.18146  2.89801  2.37887  2.77519  2.98518  4.58477  3.61503
          0.01079  4.93027  5.65261  0.61958  0.77255  1.34512  0.30179
    352   2.86510  5.19734  2.42569  2.62853  4.47710  2.95513  3.85896  2.59321  1.64393  2.49412  4.25690  3.16200  4.05632  2.59361  3.09323  2.86439  3.09615  3.55162  5.67007  4.30487    888 k - - -
          2.68618  4.42225  2.77519  2.73123  3.46354  2.40513  3.72494  3.29354  2.67741  2.69355  4.24690  2.90347  2.73739  3.18146  2.89801  2.37887  2.77519  2.98518  4.58477  3.61503
          0.01079  4.93027  5.65261  0.61958  0.77255  1.34512  0.30179
    353   2.89530  2.64752  2.34277  2.02553  4.60070  2.23340  3.87174  4.06010  2.64219  3.58850  4.35863  2.55466  4.06299  2.98812  3.13185  2.87534  3.12988  3.66843  5.76222  2.79243    889 e - - -
          2.68618  4.42225  2.77519  2.73123  3.46354  2.40513  3.72494  3.29354  2.67741  2.69355  4.24690  2.90347  2.73739  3.18146  2.89801  2.37887  2.77519  2.98518  4.58477  3.61503
          0.01079  4.93027  5.65261  0.61958  0.77255  0.49688  0.93759
    354   3.11457  4.77059  4.07013  3.50764  2.69677  4.10300  2.53888  3.26300  3.44296  2.50419  3.87829  3.86731  4.47740  2.51250  3.76358  3.35863  1.80259  3.04917  5.10041  1.74398    890 y - - -
          2.68618  4.42225  2.77519  2.73123  3.46354  2.40513  3.72494  3.29354  2.67741  2.69355  4.24690  2.90347  2.73739  3.18146  2.89801  2.37887  2.77519  2.98518  4.58477  3.61503
          0.04631  5.20215  3.22523  0.61958  0.77255  0.70782  0.67869
    355   2.34650  4.43838  4.68849  2.73256  2.16608  4.14701  4.46416  2.19850  3.93467  1.68406  3.55505  4.20932  4.51379  4.11864  4.04356  2.80175  2.63363  2.68799  2.98450  3.87105    891 l - - -
          2.68618  4.42225  2.77519  2.73123  3.46354  2.40513  3.72494  3.29354  2.67741  2.69355  4.24690  2.90347  2.73739  3.18146  2.89801  2.37887  2.77519  2.98518  4.58477  3.61503
          0.00817  5.20666  5.92901  0.61958  0.77255  0.90736  0.51683
    356   3.05037  2.05554  4.85095  4.26639  3.62825  4.16537  4.59164  2.87510  4.09572  1.66860  3.64066  4.32166  4.57454  4.26675  4.17720  2.32134  2.12389  1.78575  5.16047  3.98009    892 l - - -
          2.68618  4.42225  2.77519  2.73123  3.46354  2.40513  3.72494  3.29354  2.67741  2.69355  4.24690  2.90347  2.73739  3.18146  2.89801  2.37887  2.77519  2.98518  4.58477  3.61503
          0.00817  5.20666  5.92901  0.61958  0.77255  0.90736  0.51683
    357   3.22696  5.39045  3.38160  3.10632  4.79310  2.29405  4.43254  4.42396  3.33098  4.00513  4.83049  0.86249  4.44661  3.62489  3.79326  2.53001  3.55996  4.00965  6.10814  2.65126    893 n - - -
          2.68618  4.42225  2.77519  2.73123  3.46354  2.40513  3.72494  3.29354  2.67741  2.69355  4.24690  2.90347  2.73739  3.18146  2.89801  2.37887  2.77519  2.98518  4.58477  3.61503
          0.19782  5.20666  1.74870  0.61958  0.77255  0.90736  0.51683
    358   2.92553  3.61184  3.22336  2.66145  4.63470  3.70916  3.15309  4.08784  1.67999  3.26744  4.37584  3.19602  4.10000  1.84993  3.05742  2.00814  3.15395  3.69650  5.76907  4.39613    894 k - - -
          2.68785  4.42392  2.77610  2.73217  3.46368  2.40452  3.72661  3.28704  2.67683  2.69173  4.24857  2.90514  2.73680  3.18190  2.89861  2.37950  2.77533  2.98423  4.58644  3.61502
          0.83211  0.57686  5.74106  1.92119  0.15833  0.56066  0.84591
    359   2.50808  4.62564  4.06682  3.49499  3.75156  4.02553  4.30196  2.61704  3.42932  2.83177  2.56703  3.84501  4.40411  2.64105  3.73308  2.28301  1.55996  2.29423  5.22475  4.00846    911 t - - -
          2.68618  4.42225  2.77519  2.73123  3.46354  2.40513  3.72494  3.29354  2.67741  2.69355  4.24690  2.90347  2.73739  3.18146  2.89801  2.37887  2.77519  2.98518  4.58477  3.61503
          0.00817  5.20666  5.92901  0.61958  0.77255  0.90736  0.51683
    360   2.96734  5.46912  2.36446  1.84081  4.81039  3.74202  2.75387  3.76187  2.38504  3.35644  4.51081  3.21090  2.76660  2.79858  3.15823  2.05690  3.19852  3.85773  5.90403  3.32866    912 e - - -
          2.68618  4.42225  2.77519  2.73123  3.46354  2.40513  3.72494  3.29354  2.67741  2.69355  4.24690  2.90347  2.73739  3.18146  2.89801  2.37887  2.77519  2.98518  4.58477  3.61503
          0.00817  5.20666  5.92901  0.61958  0.77255  0.90736  0.51683
    361   2.64703  2.91778  3.26159  1.98829  4.68191  3.76057  3.12080  4.14002  2.70468  3.66516  4.42918  2.96613  3.67329  3.06381  2.27988  2.08706  3.20145  3.74611  5.83516  2.45751    913 e - - -
          2.68618  4.42225  2.77519  2.73123  3.46354  2.40513  3.72494  3.29354  2.67741  2.69355  4.24690  2.90347  2.73739  3.18146  2.89801  2.37887  2.77519  2.98518  4.58477  3.61503
          0.00817  5.20666  5.92901  0.61958  0.77255  0.90736  0.51683
    362   3.05035  4.50750  4.57141  2.49449  1.91518  4.16738  4.47497  1.81612  2.65474  1.84214  3.60133  4.16969  4.53240  4.06364  4.01270  3.45800  3.28237  2.30373  5.12671  3.93860    914 i - - -
          2.68618  4.42225  2.77519  2.73123  3.46354  2.40513  3.72494  3.29354  2.67741  2.69355  4.24690  2.90347  2.73739  3.18146  2.89801  2.37887  2.77519  2.98518  4.58477  3.61503
          0.00817  5.20666  5.92901  0.61958  0.77255  0.90736  0.51683
    363   2.99886  5.29845  3.32131  2.13027  4.57072  3.79900  3.99861  3.22132  2.76346  2.99657  4.36320  1.26352  4.19409  3.12882  2.94442  3.00568  2.42282  3.64688  5.77904  4.42225    915 n - - -
          2.68618  4.42225  2.77519  2.73123  3.46354  2.40513  3.72494  3.29354  2.67741  2.69355  4.24690  2.90347  2.73739  3.18146  2.89801  2.37887  2.77519  2.98518  4.58477  3.61503
          0.00817  5.20666  5.92901  0.61958  0.77255  0.90736  0.51683
    364   1.85831  2.50396  3.65324  2.66241  4.03602  3.90652  4.14059  1.86423  3.06357  3.09591  3.96542  3.55210  3.60772  2.60601  3.16357  2.87628  2.87425  3.16071  5.43018  4.16474    916 a - - -
          2.68618  4.42225  2.77519  2.73123  3.46354  2.40513  3.72494  3.29354  2.67741  2.69355  4.24690  2.90347  2.73739  3.18146  2.89801  2.37887  2.77519  2.98518  4.58477  3.61503
          0.00817  5.20666  5.92901  0.61958  0.77255  0.90736  0.51683
    365   2.52609  5.46530  2.32632  2.71326  4.85065  2.64860  3.99424  4.33185  2.74554  3.82076  4.56550  2.35525  2.72097  3.09771  3.23840  1.79531  2.29737  3.89275  5.95896  4.55388    917 s - - -
          2.68618  4.42225  2.77519  2.73123  3.46354  2.40513  3.72494  3.29354  2.67741  2.69355  4.24690  2.90347  2.73739  3.18146  2.89801  2.37887  2.77519  2.98518  4.58477  3.61503
          0.00817  5.20666  5.92901  0.61958  0.77255  0.66545  0.72163
    366   2.98944  5.49593  3.23970  2.40421  4.83942  2.55332  3.55408  4.32411  1.96827  3.80043  3.26462  2.75512  2.78931  2.77355  2.51743  2.37214  2.37868  3.88573  5.92945  4.51970    918 k - - -
          2.68618  4.42225  2.77519  2.73123  3.46354  2.40513  3.72494  3.29354  2.67741  2.69355  4.24690  2.90347  2.73739  3.18146  2.89801  2.37887  2.77519  2.98518  4.58477  3.61503
          0.09384  5.25408  2.47283  0.61958  0.77255  0.79032  0.60459
    367   2.33233  2.79006  3.01610  1.83776  4.50340  3.32301  3.96696  2.68402  2.24743  3.50992  4.30369  3.27861  2.82772  3.09950  3.21940  2.96654  2.97002  3.00870  5.72560  4.37044    919 e - - -
          2.68618  4.42225  2.77519  2.73123  3.46354  2.40513  3.72494  3.29354  2.67741  2.69355  4.24690  2.90347  2.73739  3.18146  2.89801  2.37887  2.77519  2.98518  4.58477  3.61503
          0.30317  5.16873  1.36324  0.61958  0.77255  0.98861  0.46536
    368   2.83181  5.02957  2.43852  2.67536  3.19383  3.20456  3.06682  3.68427  2.67056  2.37072  4.10182  3.19471  2.50151  3.01950  3.13424  2.27125  2.60611  3.36177  5.53387  4.19915    920 s - - -
          2.68618  4.42225  2.77519  2.73123  3.46354  2.40513  3.72494  3.29354  2.67741  2.69355  4.24690  2.90347  2.73739  3.18146  2.89801  2.37887  2.77519  2.98518  4.58477  3.61503
          0.01139  4.87695  5.59930  0.61958  0.77255  1.40133  0.28272
    369   2.84273  5.23958  3.13522  2.57948  4.54293  3.63080  3.81866  3.99879  1.87986  3.52508  3.20633  2.30433  4.02316  2.25273  3.03386  2.21840  3.07297  3.60864  5.69451  2.80270    921 k - - -
          2.68618  4.42225  2.77519  2.73123  3.46354  2.40513  3.72494  3.29354  2.67741  2.69355  4.24690  2.90347  2.73739  3.18146  2.89801  2.37887  2.77519  2.98518  4.58477  3.61503
          0.01139  4.87695  5.59930  0.61958  0.77255  1.40133  0.28272
    370   2.87602  4.37268  4.26240  3.68176  2.74592  3.96230  4.24421  2.80888  3.57174  2.20350  3.47642  3.91393  1.70938  3.80209  3.77484  3.24587  2.29892  2.43742  4.94076  2.47165    922 p - - -
          2.68618  4.42225  2.77519  2.73123  3.46354  2.40513  3.72494  3.29354  2.67741  2.69355  4.24690  2.90347  2.73739  3.18146  2.89801  2.37887  2.77519  2.98518  4.58477  3.61503
          0.01139  4.87695  5.59930  0.61958  0.77255  1.40133  0.28272
    371   2.85067  4.42271  4.27998  3.73731  3.63579  2.47625  4.36922  2.92823  3.63246  1.12560  3.63210  3.93673  4.32515  3.87650  3.84553  2.85370  2.53810  2.28341  5.14102  3.94707    923 l - - -
          2.68618  4.42225  2.77519  2.73123  3.46354  2.40513  3.72494  3.29354  2.67741  2.69355  4.24690  2.90347  2.73739  3.18146  2.89801  2.37887  2.77519  2.98518  4.58477  3.61503
          0.01139  4.87695  5.59930  0.61958  0.77255  1.40133  0.28272
    372   3.19726  3.13257  5.15215  4.58250  3.73743  3.54617  4.90807  1.07136  4.41897  2.20415  3.66829  4.63150  4.81929  4.59175  4.48378  3.82014  3.44109  1.44221  5.39664  4.20739    924 i - - -
          2.68618  4.42225  2.77519  2.73123  3.46354  2.40513  3.72494  3.29354  2.67741  2.69355  4.24690  2.90347  2.73739  3.18146  2.89801  2.37887  2.77519  2.98518  4.58477  3.61503
          0.01139  4.87695  5.59930  0.61958  0.77255  1.40133  0.28272
    373   2.47671  4.82521  3.41394  2.86533  4.05887  1.85710  3.97864  3.44815  2.85233  3.10840  3.95878  2.73696  2.62657  3.18662  3.28149  2.93799  2.82308  2.63550  5.41151  2.68554    925 g - - -
          2.68618  4.42225  2.77519  2.73123  3.46354  2.40513  3.72494  3.29354  2.67741  2.69355  4.24690  2.90347  2.73739  3.18146  2.89801  2.37887  2.77519  2.98518  4.58477  3.61503
          0.01139  4.87695  5.59930  0.61958  0.77255  1.40133  0.28272
    374   2.83457  3.26853  3.46487  2.91061  4.01266  2.71692  3.99747  3.39975  2.88264  3.06805  3.92520  3.37638  2.04735  2.38013  3.29921  2.52151  3.08302  3.12581  2.52554  4.10093    926 p - - -
          2.68618  4.42225  2.77519  2.73123  3.46354  2.40513  3.72494  3.29354  2.67741  2.69355  4.24690  2.90347  2.73739  3.18146  2.89801  2.37887  2.77519  2.98518  4.58477  3.61503
          0.01139  4.87695  5.59930  0.61958  0.77255  1.40133  0.28272
    375   2.84590  4.49350  3.85260  3.28127  3.61910  3.85717  4.12189  2.69052  3.21577  1.88321  3.59957  1.95656  4.23395  3.50639  2.83012  3.11248  2.58034  2.15226  5.08555  3.41487    927 l - - -
          2.68618  4.42225  2.77519  2.73123  3.46354  2.40513  3.72494  3.29354  2.67741  2.69355  4.24690  2.90347  2.73739  3.18146  2.89801  2.37887  2.77519  2.98518  4.58477  3.61503
          0.01139  4.87695  5.59930  0.61958  0.77255  1.40133  0.28272
    376   2.82902  4.07968  2.65157  2.53286  4.64252  2.93247  3.31848  4.11970  2.53499  3.60973  4.35403  3.07888  2.74132  2.21194  2.45507  1.92559  3.06040  3.69372  5.74988  4.34675    928 s - - -
          2.68618  4.42225  2.77519  2.73123  3.46354  2.40513  3.72494  3.29354  2.67741  2.69355  4.24690  2.90347  2.73739  3.18146  2.89801  2.37887  2.77519  2.98518  4.58477  3.61503
          0.01139  4.87695  5.59930  0.61958  0.77255  1.40133  0.28272
    377   2.84982  5.03563  3.26675  2.71081  4.29762  2.37673  3.89112  2.59925  2.32903  3.31465  4.12951  3.22303  4.07261  3.04311  2.68158  1.64274  2.79267  3.38614  5.55620  4.22822    929 s - - -
          2.68618  4.42225  2.77519  2.73123  3.46354  2.40513  3.72494  3.29354  2.67741  2.69355  4.24690  2.90347  2.73739  3.18146  2.89801  2.37887  2.77519  2.98518  4.58477  3.61503
          0.01139  4.87695  5.59930  0.61958  0.77255  0.97465  0.47373
    378   3.27242  4.65165  4.92594  4.38753  1.28922  4.36017  4.31046  3.07004  4.20833  2.77162  3.76356  2.99882  4.71716  4.33060  4.26835  3.67624  3.50518  1.50296  2.56409  3.13869    930 f - - -
          2.68618  4.42225  2.77519  2.73123  3.46354  2.40513  3.72494  3.29354  2.67741  2.69355  4.24690  2.90347  2.73739  3.18146  2.89801  2.37887  2.77519  2.98518  4.58477  3.61503
          0.01006  5.00033  5.72268  0.61958  0.77255  1.26085  0.33326
    379   3.46820  4.78781  5.26267  4.74483  1.80950  4.56702  4.36987  1.97410  4.53441  1.64522  3.76857  4.59856  4.89338  4.56400  4.50726  3.89448  3.69440  3.02820  1.93655  2.14272    931 l - - -
          2.68618  4.42225  2.77519  2.73123  3.46354  2.40513  3.72494  3.29354  2.67741  2.69355  4.24690  2.90347  2.73739  3.18146  2.89801  2.37887  2.77519  2.98518  4.58477  3.61503
          0.01006  5.00033  5.72268  0.61958  0.77255  1.26085  0.33326
    380   1.86352  4.57039  3.92486  3.36408  3.74536  2.98805  4.21954  3.09995  3.30804  2.82528  3.72347  3.71919  2.47006  3.59514  3.62978  3.14816  2.34987  1.94235  5.20623  2.57164    932 a - - -
          2.68657  4.41027  2.77558  2.73162  3.46254  2.40552  3.72533  3.29393  2.67780  2.69394  4.24729  2.90216  2.73778  3.18185  2.89840  2.37912  2.77412  2.98557  4.58516  3.61542
          0.56423  0.99841  2.76882  0.93244  0.50020  0.50043  0.93210
    381   2.98708  2.78477  4.21254  3.63550  3.65679  4.04374  3.28853  2.26442  3.54972  2.74450  3.65611  3.93134  3.26118  3.80671  3.80558  2.31670  1.61071  2.80337  5.14659  2.57629    936 t - - -
          2.68618  4.42225  2.77519  2.73123  3.46354  2.40513  3.72494  3.29354  2.67741  2.69355  4.24690  2.90347  2.73739  3.18146  2.89801  2.37887  2.77519  2.98518  4.58477  3.61503
          0.00845  5.17345  5.89579  0.61958  0.77255  0.46874  0.98293
    382   2.56264  5.12880  3.91048  3.53279  4.90526  0.76774  4.70241  3.00446  3.61690  3.96935  4.79680  2.18973  3.31596  3.91829  4.02024  3.25898  3.52322  3.88190  6.22862  4.95865    937 g - - -
          2.68618  4.42225  2.77519  2.73123  3.46354  2.40513  3.72494  3.29354  2.67741  2.69355  4.24690  2.90347  2.73739  3.18146  2.89801  2.37887  2.77519  2.98518  4.58477  3.61503
          0.00753  5.28867  6.01102  0.61958  0.77255  0.69120  0.69510
    383   3.10402  4.48125  5.02319  4.41356  3.57155  4.27628  4.61114  1.69232  4.21034  1.32557  3.58792  3.37636  4.63698  4.35116  4.23672  3.58736  2.78765  1.84752  3.13799  3.93784    938 l - - -
          2.68618  4.42225  2.77519  2.73123  3.46354  2.40513  3.72494  3.29354  2.67741  2.69355  4.24690  2.90347  2.73739  3.18146  2.89801  2.37887  2.77519  2.98518  4.58477  3.61503
          0.00753  5.28867  6.01102  0.61958  0.77255  0.69120  0.69510
    384   3.02487  5.40441  2.24930  2.76403  2.94435  3.81170  3.40395  4.15181  2.77320  3.68915  4.46147  2.88483  4.20864  3.12889  2.79802  2.63912  1.30295  3.76878  5.86947  4.49025    939 t - - -
          2.68618  4.42225  2.77519  2.73123  3.46354  2.40513  3.72494  3.29354  2.67741  2.69355  4.24690  2.90347  2.73739  3.18146  2.89801  2.37887  2.77519  2.98518  4.58477  3.61503
          0.00753  5.28867  6.01102  0.61958  0.77255  0.69120  0.69510
    385   3.01459  5.52074  3.25229  2.36218  4.86394  3.11003  2.34554  4.34856  1.98381  3.82515  4.56270  2.25085  2.41977  3.07212  3.20289  2.41212  2.53699  3.91055  5.95451  4.54450    940 k - - -
          2.68618  4.42225  2.77519  2.73123  3.46354  2.40513  3.72494  3.29354  2.67741  2.69355  4.24690  2.90347  2.73739  3.18146  2.89801  2.37887  2.77519  2.98518  4.58477  3.61503
          0.00753  5.28867  6.01102  0.61958  0.77255  0.69120  0.69510
    386   2.65948  1.64990  4.10026  3.54270  3.96537  4.00656  4.41014  3.32292  3.48643  3.04498  3.93975  3.88867  3.52255  2.55785  3.81153  2.42592  2.31188  1.87774  5.42084  4.19897    941 c - - -
          2.68618  4.42225  2.77519  2.73123  3.46354  2.40513  3.72494  3.29354  2.67741  2.69355  4.24690  2.90347  2.73739  3.18146  2.89801  2.37887  2.77519  2.98518  4.58477  3.61503
          0.00753  5.28867  6.01102  0.61958  0.77255  0.69120  0.69510
    387   2.62754  3.30275  4.84792  4.24412  3.55922  4.20878  4.53329  2.33634  4.06628  1.25457  3.58183  2.84579  4.57449  4.23028  4.13644  3.05789  2.44775  2.42850  5.08315  2.79558    942 l - - -
          2.68618  4.42225  2.77519  2.73123  3.46354  2.40513  3.72494  3.29354  2.67741  2.69355  4.24690  2.90347  2.73739  3.18146  2.89801  2.37887  2.77519  2.98518  4.58477  3.61503
          0.00753  5.28867  6.01102  0.61958  0.77255  0.69120  0.69510
    388   2.64086  5.42785  3.29488  2.73857  3.01827  3.11712  3.98806  4.19792  2.14603  3.71755  4.47827  2.57358  4.18946  2.56834  2.75357  2.04636  2.27035  3.79895  3.09166  4.49495    943 s - - -
          2.68618  4.42225  2.77519  2.73123  3.46354  2.40513  3.72494  3.29354  2.67741  2.69355  4.24690  2.90347  2.73739  3.18146  2.89801  2.37887  2.77519  2.98518  4.58477  3.61503
          0.00753  5.28867  6.01102  0.61958  0.77255  0.69120  0.69510
    389   3.00744  5.44601  3.28558  2.07460  4.76204  3.07087  3.98313  2.81532  2.38152  3.73882  3.76337  2.51994  3.44692  3.08966  2.90303  2.40110  1.87912  3.82095  5.89648  3.51584    944 t - - -
          2.68618  4.42225  2.77519  2.73123  3.46354  2.40513  3.72494  3.29354  2.67741  2.69355  4.24690  2.90347  2.73739  3.18146  2.89801  2.37887  2.77519  2.98518  4.58477  3.61503
          0.00753  5.28867  6.01102  0.61958  0.77255  0.69120  0.69510
    390   3.04863  4.61126  4.25332  3.67681  3.72777  2.30208  4.38887  2.36340  3.59361  1.63645  3.72477  3.98004  2.53288  3.85369  3.22107  2.64096  2.42301  2.48321  5.21561  4.00980    945 l - - -
          2.68618  4.42225  2.77519  2.73123  3.46354  2.40513  3.72494  3.29354  2.67741  2.69355  4.24690  2.90347  2.73739  3.18146  2.89801  2.37887  2.77519  2.98518  4.58477  3.61503
          0.00753  5.28867  6.01102  0.61958  0.77255  0.69120  0.69510
    391   2.60508  4.83723  2.95753  3.22694  3.98803  3.98044  4.22248  2.30129  2.47339  2.51241  3.93614  3.66512  3.41431  3.50812  3.57725  2.45213  2.44053  1.71535  5.40829  4.15813    946 v - - -
          2.68618  4.42225  2.77519  2.73123  3.46354  2.40513  3.72494  3.29354  2.67741  2.69355  4.24690  2.90347  2.73739  3.18146  2.89801  2.37887  2.77519  2.98518  4.58477  3.61503
          0.00753  5.28867  6.01102  0.61958  0.77255  0.69120  0.69510
    392   2.35079  4.60741  4.25575  3.67855  2.31491  4.10391  4.38691  2.41056  2.91374  2.39746  3.71863  2.75378  4.47730  3.22158  3.85612  3.37318  1.79348  2.22699  5.20960  4.00403    947 t - - -
          2.68658  4.42251  2.77730  2.73253  3.46012  2.40725  3.72881  3.28981  2.67968  2.69273  4.24418  2.89971  2.73736  3.17612  2.90143  2.38175  2.77490  2.98284  4.56529  3.61379
          1.04446  0.43747  6.01102  2.36035  0.09914  0.69120  0.69510
    393   2.85369  5.76078  1.93547  2.88259  5.14848  3.00350  4.33324  3.16342  3.20665  4.15008  4.94536  0.88978  4.44416  3.47281  3.73156  3.31335  3.62588  4.20113  6.32684  4.90477    980 n - - -
          2.68618  4.42225  2.77519  2.73123  3.46354  2.40513  3.72494  3.29354  2.67741  2.69355  4.24690  2.90347  2.73739  3.18146  2.89801  2.37887  2.77519  2.98518  4.58477  3.61503
          0.00753  5.28867  6.01102  0.61958  0.77255  0.69120  0.69510
    394   3.04030  4.72949  3.97070  3.40166  3.86094  4.03315  3.32938  2.15772  2.46588  2.49051  3.83431  3.79232  4.41141  2.66628  3.68875  1.67118  3.27202  2.38278  3.67166  3.25179    981 s - - -
          2.68618  4.42225  2.77519  2.73123  3.46354  2.40513  3.72494  3.29354  2.67741  2.69355  4.24690  2.90347  2.73739  3.18146  2.89801  2.37887  2.77519  2.98518  4.58477  3.61503
          0.00753  5.28867  6.01102  0.61958  0.77255  0.69120  0.69510
    395   3.04797  5.23834  3.44962  2.91441  4.52755  3.10166  4.11060  3.94530  2.51596  2.45578  4.35947  2.59500  4.27429  3.26242  3.35990  2.46402  1.19747  3.61171  5.78663  4.45469    982 t - - -
          2.68618  4.42225  2.77519  2.73123  3.46354  2.40513  3.72494  3.29354  2.67741  2.69355  4.24690  2.90347  2.73739  3.18146  2.89801  2.37887  2.77519  2.98518  4.58477  3.61503
          0.00753  5.28867  6.01102  0.61958  0.77255  0.69120  0.69510
    396   3.05678  5.55048  3.29760  2.74565  4.90047  2.49003  2.36755  4.37814  2.10494  3.85040  4.59345  1.68533  4.21407  2.22512  2.91723  3.01949  2.90572  3.94457  5.97333  4.57584    983 n - - -
          2.68618  4.42225  2.77519  2.73123  3.46354  2.40513  3.72494  3.29354  2.67741  2.69355  4.24690  2.90347  2.73739  3.18146  2.89801  2.37887  2.77519  2.98518  4.58477  3.61503
          0.03850  5.28867  3.41983  0.61958  0.77255  0.69120  0.69510
    397   2.99518  5.47924  2.22529  2.69630  4.81367  2.39494  3.96101  4.29202  2.70093  3.78032  4.52367  3.24283  3.22531  2.59758  2.78838  1.92534  2.27179  3.86436  5.91917  2.99379    984 s - - -
          2.68618  4.42225  2.77519  2.73123  3.46354  2.40513  3.72494  3.29354  2.67741  2.69355  4.24690  2.90347  2.73739  3.18146  2.89801  2.37887  2.77519  2.98518  4.58477  3.61503
          0.20927  5.25794  1.69488  0.61958  0.77255  0.77990  0.61332
    398   2.43371  4.84092  3.67838  3.15658  1.87725  3.78087  4.22385  3.56464  3.14772  3.24374  4.10440  1.79075  4.26056  3.46744  3.55055  2.21988  2.16887  3.27203  5.55598  4.28693    985 n - - -
          2.68637  4.42244  2.77539  2.73142  3.46373  2.40532  3.72514  3.29244  2.67760  2.69303  4.24709  2.90366  2.73759  3.18050  2.89820  2.37906  2.77462  2.98537  4.58496  3.61522
          0.12669  2.15497  5.78050  1.24593  0.33922  0.70783  0.67867
    399   3.13183  0.66373  5.18422  4.84043  2.27793  3.95658  5.07281  3.82618  4.67777  3.56275  4.53326  4.55438  4.67723  4.82782  4.73900  2.14037  3.59329  3.51307  5.63612  4.21517    990 C - - -
          2.68618  4.42225  2.77519  2.73123  3.46354  2.40513  3.72494  3.29354  2.67741  2.69355  4.24690  2.90347  2.73739  3.18146  2.89801  2.37887  2.77519  2.98518  4.58477  3.61503
          0.00844  5.17535  5.89770  0.61958  0.77255  0.80525  0.59235
    400   3.00185  4.69730  3.92188  3.35206  3.83102  3.33839  4.24663  1.79449  2.33160  2.90656  2.87537  3.15254  4.36953  3.59577  2.58515  3.23975  2.74137  1.85703  5.28234  4.05312    991 i - - -
          2.68618  4.42225  2.77519  2.73123  3.46354  2.40513  3.72494  3.29354  2.67741  2.69355  4.24690  2.90347  2.73739  3.18146  2.89801  2.37887  2.77519  2.98518  4.58477  3.61503
          0.00816  5.20869  5.93103  0.61958  0.77255  0.90273  0.51997
    401   2.49312  5.14151  1.98306  2.84269  4.36952  3.09201  4.02357  2.68309  2.50007  2.71241  2.80772  2.68159  4.20635  2.75373  3.29372  3.02209  3.20863  2.62479  5.65141  4.32467    992 d - - -
          2.68618  4.42225  2.77519  2.73123  3.46354  2.40513  3.72494  3.29354  2.67741  2.69355  4.24690  2.90347  2.73739  3.18146  2.89801  2.37887  2.77519  2.98518  4.58477  3.61503
          0.05825  5.20869  2.97357  0.61958  0.77255  0.90273  0.51997
    402   2.08869  2.81325  3.66578  3.10236  3.97320  3.89493  4.13113  3.08238  2.35360  2.58586  3.91059  3.55495  3.24830  2.55460  3.47105  2.76466  2.29613  2.37078  5.37842  4.11926    993 a - - -
          2.68618  4.42225  2.77519  2.73123  3.46354  2.40513  3.72494  3.29354  2.67741  2.69355  4.24690  2.90347  2.73739  3.18146  2.89801  2.37887  2.77519  2.98518  4.58477  3.61503
          0.00858  5.15901  5.88136  0.61958  0.77255  1.00796  0.45407
    403   2.95110  5.32178  3.25833  2.31385  4.61366  3.74729  3.94057  3.35070  2.39999  2.31113  4.37720  3.23956  2.40557  1.91041  3.17852  2.36283  2.78817  3.68353  5.78749  4.41212    994 q - - -
          2.68618  4.42225  2.77519  2.73123  3.46354  2.40513  3.72494  3.29354  2.67741  2.69355  4.24690  2.90347  2.73739  3.18146  2.89801  2.37887  2.77519  2.98518  4.58477  3.61503
          0.00858  5.15901  5.88136  0.61958  0.77255  0.39770  1.11433
    404   2.64128  4.46795  4.94194  4.33418  2.61821  4.23748  4.56802  1.35190  4.14152  1.91799  3.58632  4.36694  2.87638  4.29201  4.18582  2.80785  2.64816  2.35530  5.09239  3.91395    995 i - - -
          2.68636  4.42068  2.77738  2.73300  3.46271  2.40501  3.72128  3.28932  2.67613  2.69309  4.24268  2.90439  2.74007  3.18027  2.89676  2.38099  2.77599  2.98284  4.58170  3.61552
          1.66116  0.69380  1.16987  2.22578  0.11427  0.64138  0.74775
    405   2.97569  5.37056  3.04463  1.37563  4.64977  3.68247  3.93787  4.12884  2.72556  3.66121  4.44339  2.16747  4.11949  3.06397  3.21294  2.95163  2.27182  3.74168  5.82726  2.64423   1018 e - - -
          2.68618  4.42225  2.77519  2.73123  3.46354  2.40513  3.72494  3.29354  2.67741  2.69355  4.24690  2.90347  2.73739  3.18146  2.89801  2.37887  2.77519  2.98518  4.58477  3.61503
          0.09407  4.93625  2.49372  0.61958  0.77255  0.26892  1.44479
    406   2.34692  4.55903  5.03526  4.43039  3.59020  4.35278  4.68355  2.13000  4.24132  1.06732  2.53833  4.47774  4.70092  4.38473  2.96850  3.66355  3.41054  2.27222  5.18579  4.02004   1019 l - - -
          2.68618  4.42225  2.77519  2.73123  3.46354  2.40513  3.72494  3.29354  2.67741  2.69355  4.24690  2.90347  2.73739  3.18146  2.89801  2.37887  2.77519  2.98518  4.58477  3.61503
          0.00784  5.24810  5.97045  0.61958  0.77255  0.80616  0.59162
    407   2.49292  5.29612  4.93643  4.93620  5.88787  4.04418  5.90067  5.38799  5.09805  5.08267  5.94631  4.76029  0.25112  5.30964  5.21023  3.61145  3.98079  4.62037  7.13231  6.11971   1020 P - - -
          2.68618  4.42225  2.77519  2.73123  3.46354  2.40513  3.72494  3.29354  2.67741  2.69355  4.24690  2.90347  2.73739  3.18146  2.89801  2.37887  2.77519  2.98518  4.58477  3.61503
          0.11012  5.24810  2.31248  0.61958  0.77255  0.80616  0.59162
    408   2.47713  5.47809  2.77319  2.32919  4.82148  3.72510  3.92276  4.30724  2.66170  3.78201  4.52070  2.46431  2.10896  2.24396  1.95465  2.92802  3.19983  3.86813  5.91025  4.49834   1021 r - - -
          2.68618  4.42225  2.77519  2.73123  3.46354  2.40513  3.72494  3.29354  2.67741  2.69355  4.24690  2.90347  2.73739  3.18146  2.89801  2.37887  2.77519  2.98518  4.58477  3.61503
          0.00868  5.14667  5.86901  0.61958  0.77255  1.03173  0.44066
    409   1.83505  4.46893  4.97280  4.37200  2.99140  4.27953  4.62406  1.62412  4.18567  2.03654  3.57207  4.41053  2.79486  4.33781  4.23359  3.59235  3.32818  1.74028  5.13812  3.96009   1022 i - - -
          2.68618  4.42225  2.77519  2.73123  3.46354  2.40513  3.72494  3.29354  2.67741  2.69355  4.24690  2.90347  2.73739  3.18146  2.89801  2.37887  2.77519  2.98518  4.58477  3.61503
          0.00868  5.14667  5.86901  0.61958  0.77255  1.03173  0.44066
    410   2.94198  5.31573  2.83229  2.17609  3.17318  3.73868  3.93225  3.20058  2.69182  3.21079  4.37069  2.51292  4.13070  2.26784  2.46594  2.44094  3.17320  3.67764  3.54911  2.90597   1023 e - - -
          2.68618  4.42225  2.77519  2.73123  3.46354  2.40513  3.72494  3.29354  2.67741  2.69355  4.24690  2.90347  2.73739  3.18146  2.89801  2.37887  2.77519  2.98518  4.58477  3.61503
          0.00868  5.14667  5.86901  0.61958  0.77255  0.73890  0.64939
    411   2.07455  4.81932  3.71704  3.15298  3.14108  2.93939  4.16671  2.87909  2.43795  2.48754  3.91645  3.59922  4.31094  3.43996  2.55724  2.29390  3.22252  3.10325  5.38597  2.29724   1024 a - - -
          2.68835  4.41876  2.77580  2.73303  3.46075  2.40394  3.72748  3.28973  2.67994  2.69264  4.24943  2.89897  2.73881  3.18132  2.89679  2.37894  2.77439  2.98739  4.58490  3.61595
          0.88190  0.87940  1.76626  2.43937  0.09126  0.90248  0.52014
    412   2.34556  2.74597  4.59761  3.99976  3.43996  4.05259  3.19594  2.09695  3.84203  2.53464  2.43115  4.11630  4.41931  4.02579  2.43550  3.35051  3.14974  2.05554  4.95935  2.76423   1058 v - - -
          2.68618  4.42225  2.77519  2.73123  3.46354  2.40513  3.72494  3.29354  2.67741  2.69355  4.24690  2.90347  2.73739  3.18146  2.89801  2.37887  2.77519  2.98518  4.58477  3.61503
          0.09287  5.02449  2.49964  0.61958  0.77255  1.22855  0.34632
    413   2.92492  5.31156  2.80297  2.66470  4.73743  2.50104  3.95417  4.20605  2.71956  3.72034  4.48403  3.19675  1.66130  3.07070  2.29899  2.04725  3.18530  3.77846  5.87718  4.48846   1059 p - - -
          2.68643  4.42274  2.77492  2.73173  3.46403  2.40512  3.72544  3.29226  2.67790  2.69338  4.24739  2.90174  2.73760  3.18196  2.89850  2.37896  2.77569  2.98377  4.58526  3.61553
          1.04202  0.44038  5.66463  0.68896  0.69735  0.70837  0.67816
    414   2.96604  5.46063  1.97710  2.06858  4.79536  3.02073  3.92495  4.27703  2.67406  3.76196  4.50643  2.16155  2.96609  3.02673  3.16929  2.92878  2.38904  3.84621  2.98438  4.48918   1062 d - - -
          2.68618  4.42225  2.77519  2.73123  3.46354  2.40513  3.72494  3.29354  2.67741  2.69355  4.24690  2.90347  2.73739  3.18146  2.89801  2.37887  2.77519  2.98518  4.58477  3.61503
          0.00888  5.12454  5.84688  0.61958  0.77255  1.07230  0.41889
    415   2.95765  5.39564  3.22570  2.22336  3.24051  3.37662  3.92058  4.18262  2.00747  3.68818  4.44537  3.21428  1.65687  3.02729  2.39332  2.70888  3.18769  3.77490  5.83981  4.45176   1063 p - - -
          2.68618  4.42225  2.77519  2.73123  3.46354  2.40513  3.72494  3.29354  2.67741  2.69355  4.24690  2.90347  2.73739  3.18146  2.89801  2.37887  2.77519  2.98518  4.58477  3.61503
          0.04552  5.12454  3.25569  0.61958  0.77255  1.07230  0.41889
    416   2.30799  3.28285  3.83085  3.27248  3.92728  3.86982  4.22651  3.28426  2.38589  2.99831  3.88341  3.66800  4.29934  3.53628  3.59053  2.16478  1.77044  1.92050  5.35870  4.12037   1064 t - - -
          2.68618  4.42225  2.77519  2.73123  3.46354  2.40513  3.72494  3.29354  2.67741  2.69355  4.24690  2.90347  2.73739  3.18146  2.89801  2.37887  2.77519  2.98518  4.58477  3.61503
          0.05204  5.08822  3.11130  0.61958  0.77255  1.13373  0.38836
    417   2.48276  4.68213  3.71900  1.95107  2.45786  3.87373  4.11990  2.96010  2.30331  2.51816  3.78264  3.57887  3.29503  3.42462  3.48700  3.11228  3.14527  2.74783  3.25573  3.10578   1065 e - - -
          2.68618  4.42225  2.77519  2.73123  3.46354  2.40513  3.72494  3.29354  2.67741  2.69355  4.24690  2.90347  2.73739  3.18146  2.89801  2.37887  2.77519  2.98518  4.58477  3.61503
          0.08389  5.04578  2.60326  0.61958  0.77255  0.69635  0.68995
    418   3.92944  5.26347  5.62320  5.08910  3.69877  5.12986  5.52268  2.40667  4.90083  0.47818  3.49389  5.26629  2.57527  4.98207  4.95668  4.51086  4.16833  3.01039  5.77771  4.72771   1066 L - - -
          2.68618  4.42225  2.77519  2.73123  3.46354  2.40513  3.72494  3.29354  2.67741  2.69355  4.24690  2.90347  2.73739  3.18146  2.89801  2.37887  2.77519  2.98518  4.58477  3.61503
          0.00902  5.10880  5.83115  0.61958  0.77255  0.62101  0.77090
    419   3.02541  5.52884  2.59418  1.99558  4.86534  3.06294  3.98051  4.34963  2.73199  3.83073  4.57429  3.23701  1.80019  2.38434  3.22896  2.30535  3.25917  3.91540  5.96506  2.86884   1067 p - - -
          2.68618  4.42225  2.77519  2.73123  3.46354  2.40513  3.72494  3.29354  2.67741  2.69355  4.24690  2.90347  2.73739  3.18146  2.89801  2.37887  2.77519  2.98518  4.58477  3.61503
          0.00805  5.22225  5.94459  0.61958  0.77255  0.87097  0.54222
    420   2.39141  5.47614  3.22990  2.00308  4.81717  3.75210  3.93889  4.29941  1.91243  3.04901  4.51821  2.36849  4.14550  3.03684  2.37669  2.36435  2.52405  3.86469  5.91088  4.50361   1068 k - - -
          2.68618  4.42225  2.77519  2.73123  3.46354  2.40513  3.72494  3.29354  2.67741  2.69355  4.24690  2.90347  2.73739  3.18146  2.89801  2.37887  2.77519  2.98518  4.58477  3.61503
          0.00805  5.22225  5.94459  0.61958  0.77255  0.87097  0.54222
    421   4.42625  5.59810  5.83328  5.53903  2.10919  5.29428  4.39011  2.95998  5.31958  2.14541  4.62597  5.06747  5.58027  5.14835  5.19936  4.65657  4.63995  3.96234  1.34488  1.09348   1069 y - - -
          2.68675  4.42282  2.77577  2.73134  3.46411  2.40570  3.72552  3.29411  2.67621  2.69312  4.24576  2.90322  2.73727  3.18130  2.89858  2.37944  2.77537  2.98211  4.58534  3.61560
          1.00233  0.97513  1.36322  1.06969  0.42025  0.87097  0.54222
    422   2.49234  5.38078  3.08396  1.62699  4.72231  3.63689  3.83378  4.20454  2.08991  3.68292  4.42506  2.55079  4.03873  2.25234  3.05586  2.84244  2.37113  3.77006  5.81356  4.40573   1073 e - - -
          2.68618  4.42225  2.77519  2.73123  3.46354  2.40513  3.72494  3.29354  2.67741  2.69355  4.24690  2.90347  2.73739  3.18146  2.89801  2.37887  2.77519  2.98518  4.58477  3.61503
          0.01079  4.93027  5.65261  0.61958  0.77255  1.34512  0.30179
    423   2.94737  5.08804  3.39646  2.81881  4.34031  3.76920  3.93996  2.51298  2.22986  3.34224  4.17053  3.31621  3.10163  3.09784  1.81511  2.99327  1.80922  3.42684  5.58073  4.27852   1074 t - - -
          2.68618  4.42225  2.77519  2.73123  3.46354  2.40513  3.72494  3.29354  2.67741  2.69355  4.24690  2.90347  2.73739  3.18146  2.89801  2.37887  2.77519  2.98518  4.58477  3.61503
          0.01079  4.93027  5.65261  0.61958  0.77255  1.34512  0.30179
    424   2.94299  5.45121  3.04823  1.68689  4.79553  3.66050  3.87641  4.27911  1.94981  3.75132  4.49885  2.62206  4.07902  2.44523  3.09131  1.79690  3.17632  3.84287  5.87719  4.46732   1075 e - - -
          2.68618  4.42225  2.77519  2.73123  3.46354  2.40513  3.72494  3.29354  2.67741  2.69355  4.24690  2.90347  2.73739  3.18146  2.89801  2.37887  2.77519  2.98518  4.58477  3.61503
          0.01079  4.93027  5.65261  0.61958  0.77255  1.34512  0.30179
    425   2.88061  5.33032  3.10050  2.57925  4.66112  2.60517  2.32528  4.13146  2.59843  3.63466  4.38968  2.22086  2.65787  2.45816  3.08462  2.85290  2.29844  3.71664  5.78566  4.38873   1076 n - - -
          2.68618  4.42225  2.77519  2.73123  3.46354  2.40513  3.72494  3.29354  2.67741  2.69355  4.24690  2.90347  2.73739  3.18146  2.89801  2.37887  2.77519  2.98518  4.58477  3.61503
          0.01079  4.93027  5.65261  0.61958  0.77255  1.34512  0.30179
    426   2.86929  4.59694  3.73612  3.16787  3.73426  3.84423  4.09433  2.34402  1.90556  2.15234  3.69971  3.57580  4.22388  3.42225  3.46207  2.25398  2.60896  2.86792  5.17676  2.63163   1077 k - - -
          2.68618  4.42225  2.77519  2.73123  3.46354  2.40513  3.72494  3.29354  2.67741  2.69355  4.24690  2.90347  2.73739  3.18146  2.89801  2.37887  2.77519  2.98518  4.58477  3.61503
          0.01079  4.93027  5.65261  0.61958  0.77255  1.08409  0.41281
    427   3.16958  5.61491  1.75369  2.68419  5.00641  2.37550  4.13436  4.49161  2.99274  3.99962  4.78615  3.24198  4.25441  2.56686  3.51527  3.12312  1.28289  4.06046  6.16029  4.73077   1078 t - - -
          2.68562  4.41780  2.77704  2.73194  3.46538  2.40697  3.72679  3.28943  2.67820  2.69402  4.24874  2.90379  2.73468  3.18085  2.89849  2.37814  2.77463  2.98507  4.58162  3.61498
          1.64580  0.21833  5.72006  1.69569  0.20269  0.49823  0.93548
    428   3.10409  5.63483  2.29291  1.93048  4.97410  2.48299  4.04165  4.46705  2.81223  3.93794  4.68382  1.84321  4.22980  3.14659  1.94178  2.62126  3.34192  4.02369  6.06637  4.64017   1091 n - - -
          2.68618  4.42225  2.77519  2.73123  3.46354  2.40513  3.72494  3.29354  2.67741  2.69355  4.24690  2.90347  2.73739  3.18146  2.89801  2.37887  2.77519  2.98518  4.58477  3.61503
          0.10036  5.22225  2.40689  0.61958  0.77255  0.87097  0.54222
    429   2.94184  5.32864  3.24333  2.68572  4.62732  2.61357  2.20664  4.08030  2.31663  3.61280  4.38229  2.95044  4.12649  3.03915  2.18111  2.75615  2.20790  3.69436  3.61494  3.42423   1092 r - - -
          2.68618  4.42225  2.77519  2.73123  3.46354  2.40513  3.72494  3.29354  2.67741  2.69355  4.24690  2.90347  2.73739  3.18146  2.89801  2.37887  2.77519  2.98518  4.58477  3.61503
          0.00882  5.13071  5.85305  0.61958  0.77255  1.06124  0.42469
    430   2.53797  5.28448  3.25526  2.69849  3.48468  2.72183  2.57269  4.01322  1.92196  3.56336  4.34209  3.23380  3.64284  3.05283  2.58713  2.41296  2.72058  2.62447  5.75590  4.38553   1093 k - - -
          2.68618  4.42225  2.77519  2.73123  3.46354  2.40513  3.72494  3.29354  2.67741  2.69355  4.24690  2.90347  2.73739  3.18146  2.89801  2.37887  2.77519  2.98518  4.58477  3.61503
          0.03832  5.13071  3.45187  0.61958  0.77255  1.06124  0.42469
    431   2.21075  4.40284  4.53456  3.94216  3.50265  2.53526  3.24969  2.08442  3.80292  1.72851  3.51900  3.58826  4.44411  4.00379  3.94472  3.36858  3.18769  2.08383  5.01722  2.77714   1094 l - - -
          2.68618  4.42225  2.77519  2.73123  3.46354  2.40513  3.72494  3.29354  2.67741  2.69355  4.24690  2.90347  2.73739  3.18146  2.89801  2.37887  2.77519  2.98518  4.58477  3.61503
          0.00909  5.10147  5.82382  0.61958  0.77255  0.23029  1.58134
    432   2.66941  3.01390  3.36882  2.28443  4.64794  3.22667  3.64364  2.57743  2.80976  3.64647  4.42969  2.47315  2.56549  3.16525  2.74848  2.21322  2.67671  3.32596  5.84601  4.48005   1095 s - - -
          2.68618  4.42225  2.77519  2.73123  3.46354  2.40513  3.72494  3.29354  2.67741  2.69355  4.24690  2.90347  2.73739  3.18146  2.89801  2.37887  2.77519  2.98518  4.58477  3.61503
          0.00710  5.34751  6.06985  0.61958  0.77255  0.48576  0.95510
    433   4.35326  6.29038  5.23547  4.08980  5.92943  4.83800  4.49083  5.13582  1.64650  2.50156  5.36215  4.33992  5.11927  3.61825  0.56068  4.32720  4.40671  4.86649  6.37635  5.36071   1096 R - - -
          2.68618  4.42225  2.77519  2.73123  3.46354  2.40513  3.72494  3.29354  2.67741  2.69355  4.24690  2.90347  2.73739  3.18146  2.89801  2.37887  2.77519  2.98518  4.58477  3.61503
          0.00710  5.34751  6.06985  0.61958  0.77255  0.48576  0.95510
    434   3.03469  5.54399  3.28397  2.00224  4.88859  3.80862  2.88928  4.37413  2.26476  3.84901  4.58479  2.40295  2.72346  2.52438  2.56463  2.29980  2.65404  3.38582  4.25768  4.56637   1097 e - - -
          2.68618  4.42225  2.77519  2.73123  3.46354  2.40513  3.72494  3.29354  2.67741  2.69355  4.24690  2.90347  2.73739  3.18146  2.89801  2.37887  2.77519  2.98518  4.58477  3.61503
          0.00710  5.34751  6.06985  0.61958  0.77255  0.48576  0.95510
    435   4.37198  6.34972  5.19211  4.06435  6.05987  4.83794  2.50812  5.24782  0.76852  4.50918  5.42011  4.32335  5.11680  3.60283  1.19788  4.32704  4.41771  4.95916  6.40279  5.39402   1098 k - - -
          2.68618  4.42225  2.77519  2.73123  3.46354  2.40513  3.72494  3.29354  2.67741  2.69355  4.24690  2.90347  2.73739  3.18146  2.89801  2.37887  2.77519  2.98518  4.58477  3.61503
          0.00710  5.34751  6.06985  0.61958  0.77255  0.48576  0.95510
    436   5.40614  6.75835  5.99233  5.45897  6.54239  5.34253  5.89701  6.41171  4.17387  5.65707  6.73963  5.68224  5.89161  5.18590  0.06945  5.52537  5.65932  6.08306  7.11933  6.38806   1099 R - - -
          2.68618  4.42225  2.77519  2.73123  3.46354  2.40513  3.72494  3.29354  2.67741  2.69355  4.24690  2.90347  2.73739  3.18146  2.89801  2.37887  2.77519  2.98518  4.58477  3.61503
          0.05051  5.34751  3.11239  0.61958  0.77255  0.48576  0.95510
    437   1.84495  5.57638  2.53214  2.12761  4.91959  3.05957  4.01344  4.40778  2.14406  3.88134  4.62026  2.46755  4.21329  3.11276  3.25805  1.85610  3.29327  3.96657  6.00944  4.59346   1100 a - - -
          2.68618  4.42225  2.77519  2.73123  3.46354  2.40513  3.72494  3.29354  2.67741  2.69355  4.24690  2.90347  2.73739  3.18146  2.89801  2.37887  2.77519  2.98518  4.58477  3.61503
          0.33317  5.30441  1.27876  0.61958  0.77255  0.64138  0.74775
    438   3.01793  4.40308  4.81742  2.84524  2.45110  4.19967  4.54062  1.58861  4.05348  2.16497  3.51039  4.30077  4.55487  4.22254  4.13153  3.50921  2.68542  1.53603  5.08224  3.90075   1101 v - - -
          2.68685  4.41859  2.77338  2.72997  3.46470  2.40548  3.72508  3.29380  2.67759  2.69398  4.24805  2.90462  2.73804  3.18123  2.89795  2.37916  2.77489  2.98519  4.57702  3.61619
          0.61316  0.78739  5.70383  1.79665  0.18135  0.28606  1.39119
    439   2.80836  5.24017  3.41701  2.85960  4.48726  2.80446  4.05712  3.24140  2.85256  2.61184  4.31370  2.59269  1.96906  3.20360  2.41496  2.63853  2.18565  3.57809  5.74351  4.40478   1124 p - - -
          2.68618  4.42225  2.77519  2.73123  3.46354  2.40513  3.72494  3.29354  2.67741  2.69355  4.24690  2.90347  2.73739  3.18146  2.89801  2.37887  2.77519  2.98518  4.58477  3.61503
          0.21159  5.30441  1.68344  0.61958  0.77255  0.64138  0.74775
    440   3.03976  4.50773  4.54486  3.97578  3.65485  2.60648  4.50988  1.23383  3.84829  2.69743  3.64779  4.16761  4.53432  3.16102  4.02328  3.45233  2.70031  1.68302  5.18720  3.99484   1125 i - - -
          2.68618  4.42225  2.77519  2.73123  3.46354  2.40513  3.72494  3.29354  2.67741  2.69355  4.24690  2.90347  2.73739  3.18146  2.89801  2.37887  2.77519  2.98518  4.58477  3.61503
          0.00908  5.10190  5.82424  0.61958  0.77255  0.86938  0.54337
    441   1.83202  4.92216  3.54096  2.97978  3.28088  3.85195  4.07574  3.48788  2.95842  3.15480  4.01148  3.46062  4.23790  2.42664  2.37665  2.00618  2.90519  2.73941  3.27793  4.18601   1126 a - - -
          2.68618  4.42225  2.77519  2.73123  3.46354  2.40513  3.72494  3.29354  2.67741  2.69355  4.24690  2.90347  2.73739  3.18146  2.89801  2.37887  2.77519  2.98518  4.58477  3.61503
          0.04415  5.15442  3.28557  0.61958  0.77255  0.72407  0.66315
    442   2.36578  4.98543  2.52457  2.49306  4.17718  3.84845  4.06688  3.01874  2.92872  2.11249  2.74767  3.43648  4.23509  3.26653  2.15180  3.06356  2.61139  2.88907  5.52268  4.22912   1127 l - - -
          2.68618  4.42225  2.77519  2.73123  3.46354  2.40513  3.72494  3.29354  2.67741  2.69355  4.24690  2.90347  2.73739  3.18146  2.89801  2.37887  2.77519  2.98518  4.58477  3.61503
          0.00837  5.18300  5.90535  0.61958  0.77255  0.55324  0.85587
    443   3.02089  4.87524  3.71605  3.15279  2.75300  2.22759  4.18481  2.31850  3.12379  3.09754  3.97110  2.30356  3.40150  3.44590  2.54423  2.72839  2.36011  3.16212  3.80124  4.17826   1128 g - - -
          2.68618  4.42225  2.77519  2.73123  3.46354  2.40513  3.72494  3.29354  2.67741  2.69355  4.24690  2.90347  2.73739  3.18146  2.89801  2.37887  2.77519  2.98518  4.58477  3.61503
          0.00767  5.27007  5.99242  0.61958  0.77255  0.74613  0.64283
    444   3.20092  4.56678  5.14312  4.53294  2.89137  4.38246  4.71077  2.35498  4.32787  0.98938  3.56419  4.53678  4.72793  4.44808  4.34082  3.69698  2.41417  2.16881  5.17851  2.67922   1129 l - - -
          2.68618  4.42225  2.77519  2.73123  3.46354  2.40513  3.72494  3.29354  2.67741  2.69355  4.24690  2.90347  2.73739  3.18146  2.89801  2.37887  2.77519  2.98518  4.58477  3.61503
          0.00767  5.27007  5.99242  0.61958  0.77255  0.74613  0.64283
    445   1.36673  2.66451  4.14653  3.61004  4.24710  1.66425  4.53950  3.61659  3.55731  3.32495  4.20265  3.92638  3.18342  3.85744  2.85871  3.24813  3.36981  2.47802  5.67379  4.44729   1130 a - - -
          2.68618  4.42225  2.77519  2.73123  3.46354  2.40513  3.72494  3.29354  2.67741  2.69355  4.24690  2.90347  2.73739  3.18146  2.89801  2.37887  2.77519  2.98518  4.58477  3.61503
          0.00767  5.27007  5.99242  0.61958  0.77255  0.74613  0.64283
    446   2.41476  5.19437  2.75566  2.19418  2.54279  3.84083  4.04560  3.20063  2.30941  2.54308  4.26612  3.37505  4.23042  3.19857  2.73936  2.43705  3.23775  2.49119  5.69961  4.36741   1131 e - - -
          2.68618  4.42225  2.77519  2.73123  3.46354  2.40513  3.72494  3.29354  2.67741  2.69355  4.24690  2.90347  2.73739  3.18146  2.89801  2.37887  2.77519  2.98518  4.58477  3.61503
          0.04762  5.27007  3.18553  0.61958  0.77255  0.35179  1.21547
    447   1.94614  4.59594  5.06062  4.46179  3.66104  3.01917  4.73171  1.50883  4.27817  1.30889  3.01437  4.51182  4.74041  4.42903  4.33228  3.69680  3.44704  2.68936  5.24581  4.07491   1132 l - - -
          2.68618  4.42225  2.77519  2.73123  3.46354  2.40513  3.72494  3.29354  2.67741  2.69355  4.24690  2.90347  2.73739  3.18146  2.89801  2.37887  2.77519  2.98518  4.58477  3.61503
          0.05244  5.31088  3.07576  0.61958  0.77255  0.61990  0.77219
    448   3.02847  4.71938  3.95585  3.38683  2.91440  2.72870  4.27805  2.70489  2.84650  1.47790  3.82408  2.61337  4.39879  2.86894  3.04604  3.26908  3.26016  2.37304  5.30500  4.07627   1133 l - - -
          2.68618  4.42225  2.77519  2.73123  3.46354  2.40513  3.72494  3.29354  2.67741  2.69355  4.24690  2.90347  2.73739  3.18146  2.89801  2.37887  2.77519  2.98518  4.58477  3.61503
          0.00770  5.26614  5.98848  0.61958  0.77255  0.54754  0.86363
    449   1.77315  5.28442  3.38767  2.44766  4.54296  1.92789  4.04253  3.14562  2.25249  2.83582  4.35244  3.35780  4.23225  3.17974  3.29680  2.42638  2.92653  3.62814  5.77690  4.42756   1134 a - - -
          2.68618  4.42225  2.77519  2.73123  3.46354  2.40513  3.72494  3.29354  2.67741  2.69355  4.24690  2.90347  2.73739  3.18146  2.89801  2.37887  2.77519  2.98518  4.58477  3.61503
          0.08880  5.30441  2.52567  0.61958  0.77255  0.64138  0.74775
    450   1.84752  4.70533  4.79200  4.22346  3.70094  4.32072  4.72363  2.98956  4.08281  1.07582  2.51386  4.39137  2.29449  4.28473  4.23380  3.63922  3.48646  2.88457  5.33906  4.17764   1135 l - - -
          2.68618  4.42225  2.77519  2.73123  3.46354  2.40513  3.72494  3.29354  2.67741  2.69355  4.24690  2.90347  2.73739  3.18146  2.89801  2.37887  2.77519  2.98518  4.58477  3.61503
          0.00804  5.22364  5.94599  0.61958  0.77255  0.86763  0.54464
    451   4.91504  6.38644  5.76571  5.83226  6.67437  0.04909  6.67564  6.73337  6.12334  6.10875  7.20435  5.93898  5.76467  6.36090  6.07786  5.14235  5.45823  6.06071  7.29858  6.86316   1136 G - - -
          2.68618  4.42225  2.77519  2.73123  3.46354  2.40513  3.72494  3.29354  2.67741  2.69355  4.24690  2.90347  2.73739  3.18146  2.89801  2.37887  2.77519  2.98518  4.58477  3.61503
          0.00804  5.22364  5.94599  0.61958  0.77255  0.86763  0.54464
    452   3.02505  2.71133  4.82046  4.21633  3.52312  4.17534  4.50036  1.84554  4.03712  2.09181  3.54568  2.56944  4.54084  4.19992  4.10487  2.50076  2.83877  1.94111  5.04767  2.67254   1137 i - - -
          2.68522  4.42350  2.77457  2.73249  3.46129  2.40604  3.72409  3.29342  2.67707  2.69242  4.24815  2.90365  2.73707  3.18130  2.89759  2.37983  2.77645  2.98591  4.57532  3.61629
          1.27053  0.67785  1.55303  1.54306  0.24045  0.47412  0.97400
    453   1.67823  4.83801  3.62659  2.48544  4.06485  3.83669  4.14585  2.04808  3.06694  3.12076  3.98990  3.53414  4.25695  3.39130  3.47259  2.27341  2.04193  3.15739  5.45565  4.18984   1148 a - - -
          2.68618  4.42225  2.77519  2.73123  3.46354  2.40513  3.72494  3.29354  2.67741  2.69355  4.24690  2.90347  2.73739  3.18146  2.89801  2.37887  2.77519  2.98518  4.58477  3.61503
          0.00919  5.09026  5.81260  0.61958  0.77255  1.13044  0.38992
    454   1.12070  4.96582  3.95630  3.51229  5.01704  2.31598  4.65514  4.46924  3.53725  4.08178  4.86469  2.63397  4.34430  3.84481  3.94191  2.29125  1.69882  3.91425  6.28374  5.01603   1149 a - - -
          2.68618  4.42225  2.77519  2.73123  3.46354  2.40513  3.72494  3.29354  2.67741  2.69355  4.24690  2.90347  2.73739  3.18146  2.89801  2.37887  2.77519  2.98518  4.58477  3.61503
          0.00919  5.09026  5.81260  0.61958  0.77255  0.34245  1.23797
    455   1.38058  5.04584  4.09879  3.63920  4.77573  1.17292  4.71528  4.17465  3.64377  2.87103  4.68227  2.96625  4.50056  3.95229  4.02550  3.24603  2.36919  3.77047  6.12738  4.87813   1150 g - - -
          2.68618  4.42225  2.77519  2.73123  3.46354  2.40513  3.72494  3.29354  2.67741  2.69355  4.24690  2.90347  2.73739  3.18146  2.89801  2.37887  2.77519  2.98518  4.58477  3.61503
          0.00741  5.30457  6.02692  0.61958  0.77255  0.64083  0.74836
    456   3.45896  4.78925  5.39268  4.80807  3.87847  4.72035  5.09944  1.41916  2.65376  1.84357  2.53479  4.85905  5.04227  4.78023  4.67911  4.04974  3.69505  1.30321  5.56417  4.39686   1151 v - - -
          2.68618  4.42225  2.77519  2.73123  3.46354  2.40513  3.72494  3.29354  2.67741  2.69355  4.24690  2.90347  2.73739  3.18146  2.89801  2.37887  2.77519  2.98518  4.58477  3.61503
          0.00741  5.30457  6.02692  0.61958  0.77255  0.64083  0.74836
    457   1.87318  5.25201  3.71628  3.22830  5.02507  1.51057  4.44427  4.48290  3.24745  4.04744  4.81968  3.66863  4.39288  1.69164  3.69801  2.42491  2.31104  3.99488  6.22786  4.89639   1152 g - - -
          2.68618  4.42225  2.77519  2.73123  3.46354  2.40513  3.72494  3.29354  2.67741  2.69355  4.24690  2.90347  2.73739  3.18146  2.89801  2.37887  2.77519  2.98518  4.58477  3.61503
          0.11916  5.30457  2.23151  0.61958  0.77255  0.64083  0.74836
    458   1.76045  4.94479  3.98513  3.46555  4.53733  3.05676  4.51080  3.92143  3.40603  3.59868  4.44483  3.81323  4.39311  3.74646  2.69610  3.15679  0.96993  2.98216  5.89380  4.64295   1153 t - - -
          2.68618  4.42225  2.77519  2.73123  3.46354  2.40513  3.72494  3.29354  2.67741  2.69355  4.24690  2.90347  2.73739  3.18146  2.89801  2.37887  2.77519  2.98518  4.58477  3.61503
          0.11665  5.19370  2.25807  0.61958  0.77255  0.93623  0.49775
    459   2.51176  5.12889  3.32174  2.76516  4.38194  1.96989  3.96055  3.80077  2.75744  2.53804  4.21049  2.64104  3.19779  3.10849  2.42541  2.34179  3.15477  2.77930  5.64074  4.30381   1154 g - - -
          2.68618  4.42225  2.77519  2.73123  3.46354  2.40513  3.72494  3.29354  2.67741  2.69355  4.24690  2.90347  2.73739  3.18146  2.89801  2.37887  2.77519  2.98518  4.58477  3.61503
          0.00923  5.08627  5.80862  0.61958  0.77255  1.13686  0.38688
    460   1.91935  4.61071  4.16404  3.61361  3.86267  3.91329  4.40846  3.15957  3.54438  2.24671  3.84296  3.90070  4.38547  3.81731  3.83410  1.67217  1.88002  2.19329  5.33826  4.12803   1155 s - - -
          2.68618  4.42225  2.77519  2.73123  3.46354  2.40513  3.72494  3.29354  2.67741  2.69355  4.24690  2.90347  2.73739  3.18146  2.89801  2.37887  2.77519  2.98518  4.58477  3.61503
          0.00923  5.08627  5.80862  0.61958  0.77255  1.13686  0.38688
    461   2.19308  4.88784  3.53388  2.97246  4.07237  3.83165  4.05829  3.44580  2.46081  2.53517  3.98169  3.44863  4.21924  2.46358  3.35105  3.05558  1.59082  2.38676  5.43968  4.16134   1156 t - - -
          2.68618  4.42225  2.77519  2.73123  3.46354  2.40513  3.72494  3.29354  2.67741  2.69355  4.24690  2.90347  2.73739  3.18146  2.89801  2.37887  2.77519  2.98518  4.58477  3.61503
          0.00923  5.08627  5.80862  0.61958  0.77255  1.13686  0.38688
    462   1.63605  4.50199  4.35401  3.78642  3.66470  2.15260  4.41143  1.93870  3.68497  2.73888  2.54891  4.01535  4.42843  3.92492  3.90329  3.31276  2.32387  2.74584  5.16911  3.97277   1157 a - - -
          2.68618  4.42225  2.77519  2.73123  3.46354  2.40513  3.72494  3.29354  2.67741  2.69355  4.24690  2.90347  2.73739  3.18146  2.89801  2.37887  2.77519  2.98518  4.58477  3.61503
          0.05215  5.08627  3.10935  0.61958  0.77255  1.13686  0.38688
    463   3.04519  3.05930  4.75126  4.17936  3.60527  4.14112  4.59132  2.49533  4.02086  1.12731  3.58984  4.27933  4.55650  4.21186  4.13772  1.66002  3.30871  2.64834  5.18543  4.00574   1158 l - - -
          2.68618  4.42225  2.77519  2.73123  3.46354  2.40513  3.72494  3.29354  2.67741  2.69355  4.24690  2.90347  2.73739  3.18146  2.89801  2.37887  2.77519  2.98518  4.58477  3.61503
          0.00963  5.04375  5.76610  0.61958  0.77255  0.75254  0.63709
    464   2.95125  5.15672  2.21980  2.79073  4.39605  3.14242  3.98517  2.13447  2.78432  3.41563  4.22706  2.94397  4.17141  2.57803  2.76880  2.98423  2.43068  2.71594  5.65846  2.89315   1159 i - - -
          2.68618  4.42225  2.77519  2.73123  3.46354  2.40513  3.72494  3.29354  2.67741  2.69355  4.24690  2.90347  2.73739  3.18146  2.89801  2.37887  2.77519  2.98518  4.58477  3.61503
          0.00860  5.15559  5.87794  0.61958  0.77255  0.77354  0.61874
    465   2.58697  4.57389  4.18200  3.60597  3.68985  2.95249  4.33412  2.35432  2.92266  2.36125  3.68522  3.91831  4.42687  3.30358  3.79537  2.74613  2.44096  1.39960  5.17551  3.96803   1160 v - - -
          2.68618  4.42225  2.77519  2.73123  3.46354  2.40513  3.72494  3.29354  2.67741  2.69355  4.24690  2.90347  2.73739  3.18146  2.89801  2.37887  2.77519  2.98518  4.58477  3.61503
          0.00819  5.20525  5.92760  0.61958  0.77255  0.91056  0.51467
    466   2.03370  5.25705  3.32512  2.76850  4.52286  2.74047  3.98606  2.98425  2.76503  2.90771  4.32309  2.22332  2.75890  2.41554  3.23840  2.65431  2.56993  3.60505  5.74491  4.38983   1161 a - - -
          2.68618  4.42225  2.77519  2.73123  3.46354  2.40513  3.72494  3.29354  2.67741  2.69355  4.24690  2.90347  2.73739  3.18146  2.89801  2.37887  2.77519  2.98518  4.58477  3.61503
          0.00819  5.20525  5.92760  0.61958  0.77255  0.91056  0.51467
    467   1.69417  5.03309  2.24432  2.96468  4.26590  3.84940  4.10430  3.64786  2.95762  2.28774  4.14933  3.45541  2.32973  3.29529  3.39801  3.07650  2.39957  2.96559  5.59989  4.30052   1162 a - - -
          2.68618  4.42225  2.77519  2.73123  3.46354  2.40513  3.72494  3.29354  2.67741  2.69355  4.24690  2.90347  2.73739  3.18146  2.89801  2.37887  2.77519  2.98518  4.58477  3.61503
          0.00819  5.20525  5.92760  0.61958  0.77255  0.91056  0.51467
    468   2.97869  3.30657  3.32496  2.24987  4.54366  3.78843  3.98456  2.74782  2.75411  3.54639  4.33793  3.29668  4.17961  1.66089  2.32425  2.71575  2.29055  3.62386  5.75646  4.40011   1163 q - - -
          2.68618  4.42225  2.77519  2.73123  3.46354  2.40513  3.72494  3.29354  2.67741  2.69355  4.24690  2.90347  2.73739  3.18146  2.89801  2.37887  2.77519  2.98518  4.58477  3.61503
          0.05846  5.20525  2.97013  0.61958  0.77255  0.72160  0.66548
    469   2.41028  5.47942  2.77307  1.95291  4.82304  3.73802  3.92938  4.30875  2.32210  3.78404  4.52085  2.49345  4.13443  2.02108  3.16023  2.34485  3.20140  3.86936  5.91253  2.63986   1164 e - - -
          2.68618  4.42225  2.77519  2.73123  3.46354  2.40513  3.72494  3.29354  2.67741  2.69355  4.24690  2.90347  2.73739  3.18146  2.89801  2.37887  2.77519  2.98518  4.58477  3.61503
          0.00828  5.19351  5.91585  0.61958  0.77255  0.43447  1.04301
    470   3.66160  4.97061  5.64727  5.05462  3.22340  4.92531  5.26246  1.84170  4.87011  0.97381  3.66331  5.08803  5.19748  4.93497  4.86702  4.26184  3.88951  1.45604  5.60723  3.27749   1165 l - - -
          2.68618  4.42225  2.77519  2.73123  3.46354  2.40513  3.72494  3.29354  2.67741  2.69355  4.24690  2.90347  2.73739  3.18146  2.89801  2.37887  2.77519  2.98518  4.58477  3.61503
          0.00741  5.30441  6.02675  0.61958  0.77255  0.64138  0.74775
    471   2.57740  5.49027  3.27712  1.91148  4.82083  3.79405  3.98270  4.29655  2.43882  2.95739  2.94027  2.57342  4.18730  1.74641  3.21279  2.50475  2.85789  3.87311  5.93167  4.52983   1166 q - - -
          2.68618  4.42225  2.77519  2.73123  3.46354  2.40513  3.72494  3.29354  2.67741  2.69355  4.24690  2.90347  2.73739  3.18146  2.89801  2.37887  2.77519  2.98518  4.58477  3.61503
          0.00741  5.30441  6.02675  0.61958  0.77255  0.64138  0.74775
    472   2.62671  5.52134  3.27692  2.30762  4.86289  3.79885  3.39966  4.34361  1.66009  3.25839  4.56381  3.26843  4.19237  1.59083  3.19826  2.37806  3.05227  3.91028  5.95453  4.54961   1167 q - - -
          2.68618  4.42225  2.77519  2.73123  3.46354  2.40513  3.72494  3.29354  2.67741  2.69355  4.24690  2.90347  2.73739  3.18146  2.89801  2.37887  2.77519  2.98518  4.58477  3.61503
          0.21148  5.30441  1.68391  0.61958  0.77255  0.64138  0.74775
    473   2.25607  5.32495  3.27360  2.81651  4.82302  1.48380  4.09754  4.28599  2.87591  3.81697  4.58678  2.33062  4.20787  2.03355  3.35213  3.00778  2.55306  3.85226  5.98456  4.60867   1168 g - - -
          2.68693  4.42300  2.77473  2.73198  3.46429  2.40588  3.72193  3.29179  2.67730  2.69206  4.24765  2.90422  2.73814  3.18106  2.89738  2.37926  2.77594  2.98438  4.58552  3.61410
          1.01376  0.62188  2.30046  1.10489  0.40234  1.11111  0.39928
    474   2.89137  4.88196  3.44710  2.88603  2.62916  3.77506  2.30199  3.45665  2.85939  2.22904  3.96888  3.37209  4.16117  2.38199  2.89415  2.24149  2.61736  3.18506  5.42011  4.13114   1175 l - - -
          2.68618  4.42225  2.77519  2.73123  3.46354  2.40513  3.72494  3.29354  2.67741  2.69355  4.24690  2.90347  2.73739  3.18146  2.89801  2.37887  2.77519  2.98518  4.58477  3.61503
          0.01006  4.99969  5.72203  0.61958  0.77255  0.45145  1.01254
    475   3.10744  4.49352  4.95427  4.34999  3.57355  4.27566  4.60768  2.00584  4.16281  1.72496  2.38038  4.39721  4.63338  2.71778  4.21518  3.02954  3.33985  1.42835  5.12949  3.95417   1176 v - - -
          2.68618  4.42225  2.77519  2.73123  3.46354  2.40513  3.72494  3.29354  2.67741  2.69355  4.24690  2.90347  2.73739  3.18146  2.89801  2.37887  2.77519  2.98518  4.58477  3.61503
          0.00790  5.24065  5.96300  0.61958  0.77255  0.82546  0.57631
    476   2.98500  5.39653  2.77585  2.42663  4.70236  2.57101  3.96666  2.87060  2.48873  3.68494  2.97074  2.50016  2.78093  3.07734  3.20410  2.29190  2.56949  2.97476  5.85347  4.46750   1177 s - - -
          2.68618  4.42225  2.77519  2.73123  3.46354  2.40513  3.72494  3.29354  2.67741  2.69355  4.24690  2.90347  2.73739  3.18146  2.89801  2.37887  2.77519  2.98518  4.58477  3.61503
          0.00790  5.24065  5.96300  0.61958  0.77255  0.82546  0.57631
    477   2.98532  5.44348  2.46465  2.23694  4.76706  3.76654  3.95655  4.23819  2.70033  2.56210  4.48997  2.28496  4.15994  3.06031  2.75652  2.04232  2.21728  3.82255  3.40814  4.49152   1178 s - - -
          2.68618  4.42225  2.77519  2.73123  3.46354  2.40513  3.72494  3.29354  2.67741  2.69355  4.24690  2.90347  2.73739  3.18146  2.89801  2.37887  2.77519  2.98518  4.58477  3.61503
          0.00790  5.24065  5.96300  0.61958  0.77255  0.50060  0.93183
    478   3.80236  5.16620  5.68137  5.15094  3.96527  4.99822  5.55680  2.83397  4.97816  0.65819  3.78382  5.22986  5.33882  5.09233  5.03624  4.38067  1.81337  2.13832  5.91685  4.82279   1179 L - - -
          2.68618  4.42225  2.77519  2.73123  3.46354  2.40513  3.72494  3.29354  2.67741  2.69355  4.24690  2.90347  2.73739  3.18146  2.89801  2.37887  2.77519  2.98518  4.58477  3.61503
          0.00741  5.30441  6.02675  0.61958  0.77255  0.64138  0.74775
    479   2.64505  4.91913  3.70338  3.14044  4.08350  2.98574  3.35238  2.35256  3.11206  2.24602  2.41581  3.60175  4.34133  2.35484  2.32633  2.44849  3.26989  3.20870  5.47785  4.21255   1180 l - - -
          2.68618  4.42225  2.77519  2.73123  3.46354  2.40513  3.72494  3.29354  2.67741  2.69355  4.24690  2.90347  2.73739  3.18146  2.89801  2.37887  2.77519  2.98518  4.58477  3.61503
          0.00741  5.30441  6.02675  0.61958  0.77255  0.64138  0.74775
    480   3.01439  3.65977  2.49544  1.69412  4.80912  3.79495  2.96171  3.37179  2.72585  3.23667  4.52719  2.24886  4.18801  3.08626  2.29465  2.98516  2.97871  3.86288  5.92526  3.36863   1181 e - - -
          2.68618  4.42225  2.77519  2.73123  3.46354  2.40513  3.72494  3.29354  2.67741  2.69355  4.24690  2.90347  2.73739  3.18146  2.89801  2.37887  2.77519  2.98518  4.58477  3.61503
          0.00741  5.30441  6.02675  0.61958  0.77255  0.64138  0.74775
    481   1.40243  5.25426  3.40417  2.25453  4.50117  3.84706  2.87334  3.25031  2.84086  3.51659  4.32237  2.83778  4.23735  2.81368  3.30826  3.04829  2.47055  3.15655  3.67807  4.40827   1182 a - - -
          2.68618  4.42225  2.77519  2.73123  3.46354  2.40513  3.72494  3.29354  2.67741  2.69355  4.24690  2.90347  2.73739  3.18146  2.89801  2.37887  2.77519  2.98518  4.58477  3.61503
          0.00741  5.30441  6.02675  0.61958  0.77255  0.64138  0.74775
    482   3.05729  4.64449  4.19409  2.56237  3.76278  4.09864  4.37615  2.25612  3.54545  2.35119  3.05619  3.00487  4.47322  3.81432  3.82748  2.83287  1.53507  2.11353  5.24478  4.03427   1183 t - - -
          2.68618  4.42225  2.77519  2.73123  3.46354  2.40513  3.72494  3.29354  2.67741  2.69355  4.24690  2.90347  2.73739  3.18146  2.89801  2.37887  2.77519  2.98518  4.58477  3.61503
          0.00741  5.30441  6.02675  0.61958  0.77255  0.64138  0.74775
    483   2.53189  4.80965  2.09309  2.31227  2.14497  4.00873  4.25625  2.87141  3.25441  2.10984  3.91007  3.71685  4.38944  3.56344  3.62526  3.24819  2.48117  2.66702  5.38703  4.14453   1184 d - - -
          2.68618  4.42225  2.77519  2.73123  3.46354  2.40513  3.72494  3.29354  2.67741  2.69355  4.24690  2.90347  2.73739  3.18146  2.89801  2.37887  2.77519  2.98518  4.58477  3.61503
          0.00741  5.30441  6.02675  0.61958  0.77255  0.64138  0.74775
    484   2.27882  5.52773  2.72963  1.74366  4.87385  3.78706  2.84190  4.36059  2.05496  3.83341  4.56819  2.48478  4.18093  2.79672  2.65995  2.66779  2.81392  3.91895  5.95969  4.54804   1185 e - - -
          2.68618  4.42225  2.77519  2.73123  3.46354  2.40513  3.72494  3.29354  2.67741  2.69355  4.24690  2.90347  2.73739  3.18146  2.89801  2.37887  2.77519  2.98518  4.58477  3.61503
          0.00741  5.30441  6.02675  0.61958  0.77255  0.64138  0.74775
    485   2.27618  5.49817  1.48882  2.81089  4.83775  3.84406  4.10492  4.29355  2.88537  3.82672  4.59958  3.35179  4.27646  1.82190  3.37579  2.54618  3.35375  2.41087  6.00181  4.61289   1186 d - - -
          2.68618  4.42225  2.77519  2.73123  3.46354  2.40513  3.72494  3.29354  2.67741  2.69355  4.24690  2.90347  2.73739  3.18146  2.89801  2.37887  2.77519  2.98518  4.58477  3.61503
          0.00741  5.30441  6.02675  0.61958  0.77255  0.64138  0.74775
    486   2.63916  4.53230  4.55823  2.77096  3.63438  4.17157  4.47657  1.92408  3.84476  1.84815  2.93523  4.16485  4.54059  2.49739  4.01489  3.45919  2.42580  2.48978  2.73366  3.95408   1187 l - - -
          2.68618  4.42225  2.77519  2.73123  3.46354  2.40513  3.72494  3.29354  2.67741  2.69355  4.24690  2.90347  2.73739  3.18146  2.89801  2.37887  2.77519  2.98518  4.58477  3.61503
          0.09207  5.30441  2.48905  0.61958  0.77255  0.64138  0.74775
    487   2.50688  5.45364  3.24115  2.68628  4.78576  3.03524  2.75755  4.26088  2.68282  3.75311  4.49928  1.85701  4.15124  2.28673  2.09596  2.66465  3.21104  3.00085  5.89478  4.49416   1188 n - - -
          2.68618  4.42225  2.77519  2.73123  3.46354  2.40513  3.72494  3.29354  2.67741  2.69355  4.24690  2.90347  2.73739  3.18146  2.89801  2.37887  2.77519  2.98518  4.58477  3.61503
          0.00806  5.22040  5.94275  0.61958  0.77255  0.46945  0.98175
    488   1.71125  4.79246  3.89389  3.32793  3.93886  4.01382  3.44045  3.30173  3.28327  2.12641  3.90011  3.74163  4.39808  3.59088  3.16472  1.87337  2.34540  2.34739  5.37666  4.13828   1189 a - - -
          2.68618  4.42225  2.77519  2.73123  3.46354  2.40513  3.72494  3.29354  2.67741  2.69355  4.24690  2.90347  2.73739  3.18146  2.89801  2.37887  2.77519  2.98518  4.58477  3.61503
          0.00741  5.30441  6.02675  0.61958  0.77255  0.64138  0.74775
    489   3.29900  4.67939  5.09652  4.50133  3.70766  4.48234  4.82120  2.31584  4.32550  0.97306  3.66420  4.58542  4.82409  3.18112  4.39852  3.79518  2.24581  1.85413  5.33604  4.17140   1190 l - - -
          2.68618  4.42225  2.77519  2.73123  3.46354  2.40513  3.72494  3.29354  2.67741  2.69355  4.24690  2.90347  2.73739  3.18146  2.89801  2.37887  2.77519  2.98518  4.58477  3.61503
          0.00741  5.30441  6.02675  0.61958  0.77255  0.64138  0.74775
    490   3.01676  5.43231  3.30487  2.13391  4.73987  3.00962  3.99703  3.51568  1.92772  2.77151  2.97321  3.28960  4.19833  1.87866  3.23257  2.68182  2.56267  3.80264  5.88801  4.50124   1191 q - - -
          2.68618  4.42225  2.77519  2.73123  3.46354  2.40513  3.72494  3.29354  2.67741  2.69355  4.24690  2.90347  2.73739  3.18146  2.89801  2.37887  2.77519  2.98518  4.58477  3.61503
          0.00741  5.30441  6.02675  0.61958  0.77255  0.64138  0.74775
    491   3.01638  5.52801  2.49455  2.01537  4.87316  2.26754  3.48488  4.35944  2.04199  2.75300  4.56878  2.56771  4.18255  2.76882  3.20499  2.39792  2.92787  3.91872  5.96049  4.54907   1192 e - - -
          2.68696  4.42303  2.77597  2.72954  3.46288  2.40507  3.72572  3.29054  2.67819  2.69433  4.24098  2.90317  2.73817  3.18224  2.89878  2.37901  2.77520  2.98501  4.58086  3.61581
          0.55251  0.86256  6.02675  1.17764  0.36818  0.64138  0.74775
    492   1.73636  4.75987  3.96173  3.39630  3.90672  2.23275  4.30456  2.33141  3.34801  2.02313  3.87577  3.79097  4.41719  2.88126  3.69464  2.36027  2.84818  3.04059  5.35561  4.12442   1197 a - - -
          2.68618  4.42225  2.77519  2.73123  3.46354  2.40513  3.72494  3.29354  2.67741  2.69355  4.24690  2.90347  2.73739  3.18146  2.89801  2.37887  2.77519  2.98518  4.58477  3.61503
          0.00741  5.30441  6.02675  0.61958  0.77255  0.64138  0.74775
    493   3.60628  4.90789  3.29511  4.99320  4.03473  4.93121  5.35190  0.88825  4.84321  1.99373  2.60908  5.06758  5.23219  4.99939  4.91000  4.27435  3.84600  1.66582  5.79486  4.62555   1198 i - - -
          2.68618  4.42225  2.77519  2.73123  3.46354  2.40513  3.72494  3.29354  2.67741  2.69355  4.24690  2.90347  2.73739  3.18146  2.89801  2.37887  2.77519  2.98518  4.58477  3.61503
          0.00741  5.30441  6.02675  0.61958  0.77255  0.64138  0.74775
    494   3.01890  5.53156  2.56731  2.09479  4.87695  3.11809  3.97846  4.36354  1.69361  3.83695  4.57239  2.93325  4.18423  2.25944  3.20756  2.00349  2.98183  3.31623  5.96382  4.55199   1199 k - - -
          2.68618  4.42225  2.77519  2.73123  3.46354  2.40513  3.72494  3.29354  2.67741  2.69355  4.24690  2.90347  2.73739  3.18146  2.89801  2.37887  2.77519  2.98518  4.58477  3.61503
          0.00741  5.30441  6.02675  0.61958  0.77255  0.64138  0.74775
    495   2.54715  5.49791  2.55259  2.72207  4.83082  3.79551  2.46107  4.30775  1.69576  2.80210  4.54200  2.87038  4.18887  2.27604  3.20947  2.98618  3.24911  3.88212  2.91149  4.53474   1200 k - - -
          2.68618  4.42225  2.77519  2.73123  3.46354  2.40513  3.72494  3.29354  2.67741  2.69355  4.24690  2.90347  2.73739  3.18146  2.89801  2.37887  2.77519  2.98518  4.58477  3.61503
          0.00741  5.30441  6.02675  0.61958  0.77255  0.64138  0.74775
    496   2.33583  4.75550  3.95056  2.39955  3.88997  4.03681  3.07880  1.98988  3.33896  1.41813  3.85992  3.19755  4.41676  3.63896  3.68443  3.28563  2.92549  3.02564  5.34018  4.10909   1201 l - - -
          2.68618  4.42225  2.77519  2.73123  3.46354  2.40513  3.72494  3.29354  2.67741  2.69355  4.24690  2.90347  2.73739  3.18146  2.89801  2.37887  2.77519  2.98518  4.58477  3.61503
          0.00741  5.30441  6.02675  0.61958  0.77255  0.64138  0.74775
    497   2.55826  5.54385  3.29233  1.45043  4.88634  3.82101  2.12492  4.36326  2.18693  3.12830  4.58775  3.29108  4.21680  2.22916  3.19416  3.02118  3.28640  3.93373  5.97264  4.57353   1202 e - - -
          2.68618  4.42225  2.77519  2.73123  3.46354  2.40513  3.72494  3.29354  2.67741  2.69355  4.24690  2.90347  2.73739  3.18146  2.89801  2.37887  2.77519  2.98518  4.58477  3.61503
          0.00741  5.30441  6.02675  0.61958  0.77255  0.64138  0.74775
    498   2.39631  5.53123  1.74229  2.06619  4.87474  3.79131  3.98214  4.36019  2.71916  3.83576  4.57268  2.72545  4.18738  2.77187  2.08935  2.98445  2.54482  3.92111  5.96443  3.67807   1203 d - - -
          2.68618  4.42225  2.77519  2.73123  3.46354  2.40513  3.72494  3.29354  2.67741  2.69355  4.24690  2.90347  2.73739  3.18146  2.89801  2.37887  2.77519  2.98518  4.58477  3.61503
          0.00741  5.30441  6.02675  0.61958  0.77255  0.64138  0.74775
    499   2.54682  5.51584  2.25822  2.71162  4.85663  3.79002  2.46240  4.33946  2.71404  3.81918  2.77943  2.66624  4.18382  2.27556  2.24235  2.28528  3.24683  3.90422  5.95095  4.54275   1204 r - - -
          2.68618  4.42225  2.77519  2.73123  3.46354  2.40513  3.72494  3.29354  2.67741  2.69355  4.24690  2.90347  2.73739  3.18146  2.89801  2.37887  2.77519  2.98518  4.58477  3.61503
          0.00741  5.30441  6.02675  0.61958  0.77255  0.64138  0.74775
    500   3.69951  4.99079  5.70178  5.12748  3.91110  5.01366  5.39102  1.38022  4.95816  1.19038  3.78850  5.17345  5.28578  5.05342  4.97744  4.35998  3.93321  1.56760  5.74646  2.59590   1205 l - - -
          2.68618  4.42225  2.77519  2.73123  3.46354  2.40513  3.72494  3.29354  2.67741  2.69355  4.24690  2.90347  2.73739  3.18146  2.89801  2.37887  2.77519  2.98518  4.58477  3.61503
          0.00741  5.30441  6.02675  0.61958  0.77255  0.64138  0.74775
    501   2.29343  5.45182  2.88745  2.74303  4.76812  2.69481  3.99761  4.23281  2.27642  2.32772  4.50376  2.23464  4.19820  3.10533  3.23387  2.60736  1.97244  3.82767  5.90632  4.51486   1206 t - - -
          2.68618  4.42225  2.77519  2.73123  3.46354  2.40513  3.72494  3.29354  2.67741  2.69355  4.24690  2.90347  2.73739  3.18146  2.89801  2.37887  2.77519  2.98518  4.58477  3.61503
          0.00741  5.30441  6.02675  0.61958  0.77255  0.64138  0.74775
    502   2.12833  4.82592  3.82817  3.26291  3.97309  3.99711  2.85787  2.56563  3.22591  2.53117  3.92599  3.19956  4.37854  3.53837  3.09891  1.78732  2.36589  2.37002  5.39954  4.15341   1207 s - - -
          2.68618  4.42225  2.77519  2.73123  3.46354  2.40513  3.72494  3.29354  2.67741  2.69355  4.24690  2.90347  2.73739  3.18146  2.89801  2.37887  2.77519  2.98518  4.58477  3.61503
          0.00741  5.30441  6.02675  0.61958  0.77255  0.39947  1.11071
    503   4.41351  5.57281  6.49178  5.97466  4.10425  6.00522  6.49581  1.93134  5.89616  0.54196  3.81719  6.18993  6.01206  5.80564  5.88135  5.45247  4.63880  1.72570  6.41519  5.44641   1208 L - - -
          2.68618  4.42225  2.77519  2.73123  3.46354  2.40513  3.72494  3.29354  2.67741  2.69355  4.24690  2.90347  2.73739  3.18146  2.89801  2.37887  2.77519  2.98518  4.58477  3.61503
          0.00710  5.34751  6.06985  0.61958  0.77255  0.48576  0.95510
    504   2.07616  5.52221  3.30876  2.25031  4.85599  3.82378  4.00911  4.33104  1.74593  3.82104  4.56695  3.29679  4.21665  3.11018  2.18880  2.30911  2.82834  3.90701  5.96047  2.63913   1209 k - - -
          2.68618  4.42225  2.77519  2.73123  3.46354  2.40513  3.72494  3.29354  2.67741  2.69355  4.24690  2.90347  2.73739  3.18146  2.89801  2.37887  2.77519  2.98518  4.58477  3.61503
          0.00710  5.34751  6.06985  0.61958  0.77255  0.48576  0.95510
    505   2.46154  5.54530  2.80458  1.82181  4.89026  3.80866  3.23280  4.37607  2.44951  3.04616  4.58602  3.27619  4.20221  1.86054  2.51408  2.74556  2.56636  3.93589  5.97796  4.56719   1210 e - - -
          2.68641  4.42248  2.77543  2.73146  3.46377  2.40479  3.72518  3.29240  2.67764  2.69378  4.24713  2.90370  2.73763  3.18047  2.89775  2.37910  2.77543  2.98435  4.58500  3.61526
          0.25155  1.98000  2.47294  1.03330  0.43980  0.48576  0.95510
    506   2.07127  4.55083  5.07814  4.47305  3.60508  4.35923  4.69673  2.80942  4.27820  1.73659  2.06931  4.49937  4.71034  4.41679  4.31206  3.67260  3.41074  1.30300  5.19062  3.24766   1214 v - - -
          2.68618  4.42225  2.77519  2.73123  3.46354  2.40513  3.72494  3.29354  2.67741  2.69355  4.24690  2.90347  2.73739  3.18146  2.89801  2.37887  2.77519  2.98518  4.58477  3.61503
          0.00773  5.26192  5.98427  0.61958  0.77255  0.76899  0.62266
    507   2.76697  4.55197  4.99548  4.39804  3.65634  4.34872  4.69136  2.19398  4.21997  1.30360  3.64965  4.46175  4.70492  3.22256  4.28664  3.65968  2.69867  1.40353  5.22245  4.04395   1215 l - - -
          2.68618  4.42225  2.77519  2.73123  3.46354  2.40513  3.72494  3.29354  2.67741  2.69355  4.24690  2.90347  2.73739  3.18146  2.89801  2.37887  2.77519  2.98518  4.58477  3.61503
          0.00773  5.26192  5.98427  0.61958  0.77255  0.76899  0.62266
    508   2.48356  4.51059  4.76561  4.17196  3.60294  3.13915  4.55196  2.20467  4.01344  0.99193  3.61014  4.29116  4.59122  3.18655  4.12314  3.52575  3.32117  2.27881  5.13951  3.95789   1216 l - - -
          2.68618  4.42225  2.77519  2.73123  3.46354  2.40513  3.72494  3.29354  2.67741  2.69355  4.24690  2.90347  2.73739  3.18146  2.89801  2.37887  2.77519  2.98518  4.58477  3.61503
          0.00773  5.26192  5.98427  0.61958  0.77255  0.76899  0.62266
    509   3.25857  5.70164  3.39841  1.78746  5.07869  3.95541  4.11314  4.53019  2.71963  3.98774  4.75928  3.42821  4.36425  1.10529  2.29507  3.21737  2.69704  4.11511  6.08918  4.73495   1217 q - - -
          2.68618  4.42225  2.77519  2.73123  3.46354  2.40513  3.72494  3.29354  2.67741  2.69355  4.24690  2.90347  2.73739  3.18146  2.89801  2.37887  2.77519  2.98518  4.58477  3.61503
          0.00773  5.26192  5.98427  0.61958  0.77255  0.76899  0.62266
    510   3.00063  5.42783  3.28167  2.72626  4.74106  2.93924  2.73404  2.68640  2.72161  3.71890  4.47782  1.65203  3.28005  2.65823  2.50858  2.97940  2.54074  3.80143  5.87988  4.49092   1218 n - - -
          2.68618  4.42225  2.77519  2.73123  3.46354  2.40513  3.72494  3.29354  2.67741  2.69355  4.24690  2.90347  2.73739  3.18146  2.89801  2.37887  2.77519  2.98518  4.58477  3.61503
          0.07251  5.26192  2.73707  0.61958  0.77255  0.76899  0.62266
    511   3.78847  5.93187  4.32585  3.52204  5.43145  4.41339  1.91555  4.75156  1.79276  4.14127  5.00011  3.90682  4.74043  3.38251  0.90120  3.76694  3.92615  2.99925  6.14374  5.00125   1219 r - - -
          2.68618  4.42225  2.77519  2.73123  3.46354  2.40513  3.72494  3.29354  2.67741  2.69355  4.24690  2.90347  2.73739  3.18146  2.89801  2.37887  2.77519  2.98518  4.58477  3.61503
          0.17290  5.19766  1.87567  0.61958  0.77255  0.92753  0.50340
    512   2.08507  5.43336  3.19019  2.07648  4.78251  2.44523  3.88656  4.25564  2.28538  3.73085  4.47837  3.18234  4.10653  2.53952  1.77666  2.91601  3.17972  3.82737  5.85525  4.46363   1220 r - - -
          2.68618  4.42225  2.77519  2.73123  3.46354  2.40513  3.72494  3.29354  2.67741  2.69355  4.24690  2.90347  2.73739  3.18146  2.89801  2.37887  2.77519  2.98518  4.58477  3.61503
          0.06973  5.03447  2.79936  0.61958  0.77255  0.89936  0.52228
    513   1.82321  5.16029  2.34858  3.02700  4.93019  1.42585  4.30464  4.39470  3.13583  3.95353  4.72741  3.48621  4.25390  3.44969  3.60366  2.43391  2.10658  3.90079  6.13115  4.78438   1221 g - - -
          2.68618  4.42225  2.77519  2.73123  3.46354  2.40513  3.72494  3.29354  2.67741  2.69355  4.24690  2.90347  2.73739  3.18146  2.89801  2.37887  2.77519  2.98518  4.58477  3.61503
          0.00952  5.05472  5.77706  0.61958  0.77255  0.57519  0.82690
    514   3.25291  2.99494  5.16345  4.57374  3.74742  4.47693  4.84850  1.24596  4.39366  1.58614  3.71783  2.52095  4.82426  4.55218  4.44581  3.79889  3.49037  1.96851  5.35028  4.16924   1222 i - - -
          2.68618  4.42225  2.77519  2.73123  3.46354  2.40513  3.72494  3.29354  2.67741  2.69355  4.24690  2.90347  2.73739  3.18146  2.89801  2.37887  2.77519  2.98518  4.58477  3.61503
          0.00811  5.21488  5.93723  0.61958  0.77255  0.88841  0.52986
    515   3.46208  6.03791  1.08282  2.78715  5.36454  3.90564  4.33517  4.87989  3.24151  4.35049  5.14365  2.16379  4.45810  2.41950  3.79860  3.37154  1.76950  4.43124  6.49154  5.01261   1223 d - - -
          2.68618  4.42225  2.77519  2.73123  3.46354  2.40513  3.72494  3.29354  2.67741  2.69355  4.24690  2.90347  2.73739  3.18146  2.89801  2.37887  2.77519  2.98518  4.58477  3.61503
          0.00811  5.21488  5.93723  0.61958  0.77255  0.64650  0.74208
    516   3.06710  4.47205  4.83997  4.23878  2.48217  4.21344  4.52543  2.89866  4.06247  1.51081  3.58003  3.02069  4.57806  4.22717  4.13619  3.51701  1.87668  2.38333  2.26243  3.87057   1224 l - - -
          2.68618  4.42225  2.77519  2.73123  3.46354  2.40513  3.72494  3.29354  2.67741  2.69355  4.24690  2.90347  2.73739  3.18146  2.89801  2.37887  2.77519  2.98518  4.58477  3.61503
          0.05952  5.26192  2.94504  0.61958  0.77255  0.76899  0.62266
    517   3.04501  4.54414  4.42109  2.85671  3.63360  4.13386  4.42768  2.23856  3.71241  1.11545  2.93712  4.07869  4.50117  3.95726  2.94126  3.41595  2.45078  2.77694  5.15207  3.95977   1225 l - - -
          2.68618  4.42225  2.77519  2.73123  3.46354  2.40513  3.72494  3.29354  2.67741  2.69355  4.24690  2.90347  2.73739  3.18146  2.89801  2.37887  2.77519  2.98518  4.58477  3.61503
          0.00814  5.21054  5.93289  0.61958  0.77255  0.47179  0.97785
    518   2.63593  2.63896  4.82013  4.21874  1.98028  4.21343  4.53276  2.91665  2.78203  1.92029  3.59762  4.30272  4.57951  4.21808  4.12950  3.51524  2.84199  2.72887  5.09364  1.79287   1226 y - - -
          2.68618  4.42225  2.77519  2.73123  3.46354  2.40513  3.72494  3.29354  2.67741  2.69355  4.24690  2.90347  2.73739  3.18146  2.89801  2.37887  2.77519  2.98518  4.58477  3.61503
          0.00744  5.30044  6.02279  0.61958  0.77255  0.65424  0.73363
    519   2.68788  4.53751  4.52296  2.76035  3.64085  2.70356  4.46574  2.32107  3.81609  1.46904  2.64005  4.14378  4.53245  4.03617  3.99663  2.39726  3.29272  2.79091  3.00573  3.95694   1227 l - - -
          2.68618  4.42225  2.77519  2.73123  3.46354  2.40513  3.72494  3.29354  2.67741  2.69355  4.24690  2.90347  2.73739  3.18146  2.89801  2.37887  2.77519  2.98518  4.58477  3.61503
          0.00744  5.30044  6.02279  0.61958  0.77255  0.65424  0.73363
    520   2.09870  5.53787  3.27842  2.29096  4.88617  3.80164  3.98365  4.36929  1.82310  3.84130  4.57912  2.72726  4.19496  2.39137  2.08058  2.18596  3.26193  3.93056  5.96565  4.55992   1228 k - - -
          2.68618  4.42225  2.77519  2.73123  3.46354  2.40513  3.72494  3.29354  2.67741  2.69355  4.24690  2.90347  2.73739  3.18146  2.89801  2.37887  2.77519  2.98518  4.58477  3.61503
          0.00744  5.30044  6.02279  0.61958  0.77255  0.65424  0.73363
    521   3.01751  5.52270  2.22689  1.81434  4.86485  3.78857  2.77785  4.34923  2.71568  3.31019  2.77569  2.68826  4.18382  2.12359  3.20850  2.40129  3.24893  3.91182  5.95686  4.54689   1229 e - - -
          2.68618  4.42225  2.77519  2.73123  3.46354  2.40513  3.72494  3.29354  2.67741  2.69355  4.24690  2.90347  2.73739  3.18146  2.89801  2.37887  2.77519  2.98518  4.58477  3.61503
          0.00744  5.30044  6.02279  0.61958  0.77255  0.39321  1.12358
    522   2.17142  5.45817  3.36062  2.81136  4.83320  1.60608  4.06200  4.29922  2.80960  3.81231  4.56864  3.34573  3.30535  2.08231  2.78872  2.58073  2.43530  3.88172  5.96933  4.58190   1230 g - - -
          2.68707  4.42314  2.77608  2.73001  3.46251  2.40601  3.72583  3.29305  2.67716  2.69302  4.24591  2.90435  2.73828  3.17957  2.89889  2.37884  2.77375  2.98521  4.58566  3.61402
          0.71746  0.96736  2.02552  1.36385  0.29528  0.48576  0.95510
    523   2.29935  5.02104  3.50254  2.94570  3.05424  1.67554  3.19757  2.93768  2.93250  3.26839  4.11219  2.59846  2.63675  3.27150  3.37211  2.76978  3.21796  3.33568  5.56149  4.26312   1239 g - - -
          2.68618  4.42225  2.77519  2.73123  3.46354  2.40513  3.72494  3.29354  2.67741  2.69355  4.24690  2.90347  2.73739  3.18146  2.89801  2.37887  2.77519  2.98518  4.58477  3.61503
          0.07663  5.20869  2.68384  0.61958  0.77255  0.90273  0.51997
    524   3.12295  4.53731  4.79702  4.20690  3.57735  3.13434  4.59759  1.93934  4.04052  0.97264  3.55239  4.33428  4.62510  3.05993  4.15013  3.57575  3.35626  2.30339  5.16781  3.99539   1240 l - - -
          2.68618  4.42225  2.77519  2.73123  3.46354  2.40513  3.72494  3.29354  2.67741  2.69355  4.24690  2.90347  2.73739  3.18146  2.89801  2.37887  2.77519  2.98518  4.58477  3.61503
          0.00873  5.14079  5.86313  0.61958  0.77255  1.04275  0.43461
    525   3.16742  1.53698  5.11299  4.50381  3.51631  4.35424  4.68378  1.72123  4.29826  2.11942  2.27552  4.50975  4.69427  4.41515  4.30996  3.67060  3.39816  2.65232  2.73539  3.97617   1241 c - - -
          2.68618  4.42225  2.77519  2.73123  3.46354  2.40513  3.72494  3.29354  2.67741  2.69355  4.24690  2.90347  2.73739  3.18146  2.89801  2.37887  2.77519  2.98518  4.58477  3.61503
          0.00873  5.14079  5.86313  0.61958  0.77255  1.04275  0.43461
    526   1.93574  5.35215  3.22801  2.37999  4.65907  2.19522  3.09005  4.11857  2.20233  3.07254  4.40377  3.21328  3.43715  3.03132  3.15744  2.27675  3.17082  3.11570  5.80913  4.42294   1242 a - - -
          2.68618  4.42225  2.77519  2.73123  3.46354  2.40513  3.72494  3.29354  2.67741  2.69355  4.24690  2.90347  2.73739  3.18146  2.89801  2.37887  2.77519  2.98518  4.58477  3.61503
          0.00873  5.14079  5.86313  0.61958  0.77255  1.04275  0.43461
    527   1.49000  2.01179  2.89268  3.33433  4.65826  2.84873  4.45000  4.07455  3.32629  3.71469  4.53358  3.70951  4.32556  3.64838  3.74141  2.14548  1.95960  3.66423  5.97212  4.69597   1243 a - - -
          2.68618  4.42225  2.77519  2.73123  3.46354  2.40513  3.72494  3.29354  2.67741  2.69355  4.24690  2.90347  2.73739  3.18146  2.89801  2.37887  2.77519  2.98518  4.58477  3.61503
          0.00873  5.14079  5.86313  0.61958  0.77255  1.04275  0.43461
    528   3.04963  4.52004  4.51814  3.94152  3.64226  4.16076  4.48937  1.43043  3.82237  1.83344  3.63730  2.16315  4.53412  4.04943  4.00672  2.44036  3.28715  2.29304  5.17371  3.97996   1244 i - - -
          2.68618  4.42225  2.77519  2.73123  3.46354  2.40513  3.72494  3.29354  2.67741  2.69355  4.24690  2.90347  2.73739  3.18146  2.89801  2.37887  2.77519  2.98518  4.58477  3.61503
          0.00873  5.14079  5.86313  0.61958  0.77255  1.04275  0.43461
    529   2.57405  5.40237  3.20565  1.82886  4.72752  2.66046  3.91067  2.64464  2.07321  3.69884  4.44854  2.86813  4.11460  2.20271  3.14094  2.91283  3.17221  3.78231  5.84682  3.28842   1245 e - - -
          2.68618  4.42225  2.77519  2.73123  3.46354  2.40513  3.72494  3.29354  2.67741  2.69355  4.24690  2.90347  2.73739  3.18146  2.89801  2.37887  2.77519  2.98518  4.58477  3.61503
          0.00873  5.14079  5.86313  0.61958  0.77255  1.04275  0.43461
    530   3.00074  5.49785  3.23142  1.69523  4.85256  3.03553  3.93249  4.33012  1.91323  3.79731  4.54056  3.22580  4.15303  1.84015  2.41420  2.56986  3.22850  3.89466  5.91542  4.51971   1246 e - - -
          2.68618  4.42225  2.77519  2.73123  3.46354  2.40513  3.72494  3.29354  2.67741  2.69355  4.24690  2.90347  2.73739  3.18146  2.89801  2.37887  2.77519  2.98518  4.58477  3.61503
          0.00873  5.14079  5.86313  0.61958  0.77255  1.04275  0.43461
    531   2.94015  5.39761  3.20980  1.74721  4.72165  3.72172  2.72282  4.19239  2.40192  3.69344  3.34845  3.19792  2.88785  2.09640  3.13889  2.91279  2.48505  3.77695  3.55818  4.44574   1247 e - - -
          2.68618  4.42225  2.77519  2.73123  3.46354  2.40513  3.72494  3.29354  2.67741  2.69355  4.24690  2.90347  2.73739  3.18146  2.89801  2.37887  2.77519  2.98518  4.58477  3.61503
          0.00873  5.14079  5.86313  0.61958  0.77255  0.72744  0.65999
    532   2.23024  1.56218  4.60079  4.03351  3.69264  4.08227  2.79880  1.59416  3.89629  2.78346  3.70563  4.17984  4.51570  4.11348  4.05496  2.78524  3.29029  2.81071  5.20334  4.01415   1248 c - - -
          2.68618  4.42225  2.77519  2.73123  3.46354  2.40513  3.72494  3.29354  2.67741  2.69355  4.24690  2.90347  2.73739  3.18146  2.89801  2.37887  2.77519  2.98518  4.58477  3.61503
          0.00816  5.20869  5.93103  0.61958  0.77255  0.90273  0.51997
    533   2.59816  1.23821  4.95245  4.35107  3.55237  4.21687  4.58078  2.83377  4.15389  2.61079  2.36123  4.37093  4.59374  4.30355  4.19491  3.53333  3.30554  2.12767  2.75554  3.91798   1249 c - - -
          2.68618  4.42225  2.77519  2.73123  3.46354  2.40513  3.72494  3.29354  2.67741  2.69355  4.24690  2.90347  2.73739  3.18146  2.89801  2.37887  2.77519  2.98518  4.58477  3.61503
          0.00816  5.20869  5.93103  0.61958  0.77255  0.90273  0.51997
    534   3.21429  4.58732  5.05739  4.47060  1.12645  4.36519  4.55964  2.93497  4.27631  2.18997  3.64547  4.47128  4.71774  4.40107  4.30853  3.67851  2.41233  2.08643  4.98438  2.43620   1250 f - - -
          2.68803  4.42479  2.77903  2.73305  3.46883  2.40496  3.72266  3.29367  2.68107  2.69121  4.23377  2.89452  2.73679  3.18338  2.89904  2.38030  2.77527  2.98344  4.57736  3.61150
          1.30895  0.79017  1.28689  3.23698  0.04007  0.29247  1.37207
    535   2.40838  4.67573  4.29483  3.77789  3.57407  4.08162  4.38406  3.16883  3.61275  2.07716  3.82641  2.98060  4.51210  3.92967  3.84112  3.40263  3.36081  2.96918  1.06336  3.76262   1328 w - - -
          2.68803  4.42411  2.77568  2.72998  3.46539  2.40585  3.72194  3.29223  2.67631  2.69454  4.24207  2.90231  2.73834  3.18216  2.89899  2.37946  2.77440  2.98472  4.57159  3.61689
          0.52214  0.90705  5.79801  2.28269  0.10760  0.21979  1.62297
    536   3.09518  2.65878  5.01268  4.40053  2.53662  4.25947  2.92783  2.01762  3.22700  1.74647  3.59561  4.40661  4.62360  4.33547  4.22004  3.56876  2.67036  2.38122  5.09789  2.31520   1350 l - - -
          2.68618  4.42225  2.77519  2.73123  3.46354  2.40513  3.72494  3.29354  2.67741  2.69355  4.24690  2.90347  2.73739  3.18146  2.89801  2.37887  2.77519  2.98518  4.58477  3.61503
          0.00710  5.34751  6.06985  0.61958  0.77255  0.48576  0.95510
    537   2.71649  5.47401  2.55550  2.75950  4.78949  3.82247  4.01287  3.67549  2.44812  2.80368  4.52259  2.60081  4.21523  1.97838  2.93252  2.16899  3.26812  2.19936  5.92480  4.53250   1351 q - - -
          2.68618  4.42225  2.77519  2.73123  3.46354  2.40513  3.72494  3.29354  2.67741  2.69355  4.24690  2.90347  2.73739  3.18146  2.89801  2.37887  2.77519  2.98518  4.58477  3.61503
          0.00710  5.34751  6.06985  0.61958  0.77255  0.48576  0.95510
    538   3.05054  5.54514  2.21178  1.94890  4.88231  3.81852  4.01196  2.73245  2.43955  3.84682  4.58846  1.80596  4.21597  2.47905  3.24404  3.01494  3.28224  3.93167  3.05784  4.57416   1352 n - - -
          2.68618  4.42225  2.77519  2.73123  3.46354  2.40513  3.72494  3.29354  2.67741  2.69355  4.24690  2.90347  2.73739  3.18146  2.89801  2.37887  2.77519  2.98518  4.58477  3.61503
          0.00710  5.34751  6.06985  0.61958  0.77255  0.48576  0.95510
    539   3.05410  5.51729  3.30773  2.05498  4.84431  3.82884  2.17451  4.31662  2.50121  3.81346  4.56361  3.30367  4.22387  2.32188  3.23857  2.73411  2.20402  3.89870  5.95858  2.07017   1353 e - - -
          2.68618  4.42225  2.77519  2.73123  3.46354  2.40513  3.72494  3.29354  2.67741  2.69355  4.24690  2.90347  2.73739  3.18146  2.89801  2.37887  2.77519  2.98518  4.58477  3.61503
          0.00710  5.34751  6.06985  0.61958  0.77255  0.48576  0.95510
    540   3.06322  5.22256  2.55699  2.93509  4.46954  3.89221  4.12326  3.87806  2.93916  2.08763  4.31694  2.74665  4.29403  3.28344  3.39838  1.56410  2.00820  2.97826  5.75278  4.42627   1354 s - - -
          2.68618  4.42225  2.77519  2.73123  3.46354  2.40513  3.72494  3.29354  2.67741  2.69355  4.24690  2.90347  2.73739  3.18146  2.89801  2.37887  2.77519  2.98518  4.58477  3.61503
          0.07006  5.34751  2.76610  0.61958  0.77255  0.48576  0.95510
    541   3.11045  5.53852  3.25394  2.45576  4.91925  1.22682  4.10412  4.39212  2.87332  3.89800  4.65845  3.34120  3.24452  2.17916  3.36354  2.53072  2.54049  3.96737  6.05091  4.65156   1355 g - - -
          2.68618  4.42225  2.77519  2.73123  3.46354  2.40513  3.72494  3.29354  2.67741  2.69355  4.24690  2.90347  2.73739  3.18146  2.89801  2.37887  2.77519  2.98518  4.58477  3.61503
          0.00756  5.28500  6.00734  0.61958  0.77255  0.70238  0.68400
    542   2.17586  4.98705  3.60445  3.04343  4.16815  3.09818  4.14013  3.02858  2.39731  2.15146  4.07601  3.52458  4.30223  2.58228  3.44927  2.16784  2.36733  2.53977  5.53321  4.25067   1356 l - - -
          2.68618  4.42225  2.77519  2.73123  3.46354  2.40513  3.72494  3.29354  2.67741  2.69355  4.24690  2.90347  2.73739  3.18146  2.89801  2.37887  2.77519  2.98518  4.58477  3.61503
          0.00756  5.28500  6.00734  0.61958  0.77255  0.70238  0.68400
    543   3.09244  4.49797  4.88628  4.28850  3.60261  4.24056  4.58528  1.21749  4.10993  2.68347  3.62233  4.35390  3.32376  4.27813  4.18251  2.21717  3.32951  1.77718  2.95924  3.95181   1357 i - - -
          2.68889  4.40770  2.77782  2.73300  3.45927  2.40674  3.72227  3.29162  2.67853  2.68877  4.25046  2.90180  2.73927  3.18258  2.89838  2.38089  2.77400  2.98391  4.57011  3.61642
          0.38168  1.15574  6.00734  2.96659  0.05285  0.70238  0.68400
    544   3.01085  5.49707  1.93560  2.71142  4.83271  3.78637  3.97385  4.31156  2.54265  3.79768  4.54052  2.77399  4.18004  2.68637  1.79207  2.27050  3.24178  3.88290  3.42987  2.92849   1400 r - - -
          2.68618  4.42225  2.77519  2.73123  3.46354  2.40513  3.72494  3.29354  2.67741  2.69355  4.24690  2.90347  2.73739  3.18146  2.89801  2.37887  2.77519  2.98518  4.58477  3.61503
          0.16921  5.28500  1.89314  0.61958  0.77255  0.37082  1.17171
    545   2.99343  5.48402  1.42764  2.67700  4.82103  2.53194  3.95143  4.30088  2.39378  3.02926  4.52932  2.67334  4.15507  3.05242  2.40428  2.95759  2.85386  3.87085  5.92076  4.51465   1401 d - - -
          2.68618  4.42225  2.77519  2.73123  3.46354  2.40513  3.72494  3.29354  2.67741  2.69355  4.24690  2.90347  2.73739  3.18146  2.89801  2.37887  2.77519  2.98518  4.58477  3.61503
          0.00825  5.19766  5.92000  0.61958  0.77255  0.92753  0.50340
    546   2.30974  5.30134  3.29413  2.03907  4.58015  3.77150  3.31053  3.06485  2.22866  3.57784  4.36028  3.27135  4.16312  3.09074  3.21218  1.91955  2.34435  3.65589  3.12741  4.40925   1402 s - - -
          2.68618  4.42225  2.77519  2.73123  3.46354  2.40513  3.72494  3.29354  2.67741  2.69355  4.24690  2.90347  2.73739  3.18146  2.89801  2.37887  2.77519  2.98518  4.58477  3.61503
          0.00825  5.19766  5.92000  0.61958  0.77255  0.92753  0.50340
    547   3.29568  4.64543  5.26665  4.65632  2.83828  4.49436  4.82330  1.77668  4.45033  2.05852  1.63542  4.65859  4.81766  4.54517  4.44809  3.81426  3.52447  1.76122  2.55436  4.09953   1403 m - - -
          2.68618  4.42225  2.77519  2.73123  3.46354  2.40513  3.72494  3.29354  2.67741  2.69355  4.24690  2.90347  2.73739  3.18146  2.89801  2.37887  2.77519  2.98518  4.58477  3.61503
          0.00825  5.19766  5.92000  0.61958  0.77255  0.50086  0.93144
    548   2.79088  3.65127  2.78214  2.71161  4.82799  3.78601  3.97357  3.56622  1.80980  3.79366  4.53671  3.05332  4.17923  2.68796  2.35139  1.55785  3.23975  3.87830  5.93165  4.52792   1404 s - - -
          2.68618  4.42225  2.77519  2.73123  3.46354  2.40513  3.72494  3.29354  2.67741  2.69355  4.24690  2.90347  2.73739  3.18146  2.89801  2.37887  2.77519  2.98518  4.58477  3.61503
          0.00753  5.28867  6.01102  0.61958  0.77255  0.69120  0.69510
    549   3.05531  5.31243  3.42515  2.86043  4.57638  3.86673  4.05043  3.99999  1.92319  1.99273  4.37809  2.92599  4.25491  2.74392  2.33613  2.29073  3.28344  2.17176  5.79146  4.45116   1405 k - - -
          2.68618  4.42225  2.77519  2.73123  3.46354  2.40513  3.72494  3.29354  2.67741  2.69355  4.24690  2.90347  2.73739  3.18146  2.89801  2.37887  2.77519  2.98518  4.58477  3.61503
          0.00753  5.28867  6.01102  0.61958  0.77255  0.69120  0.69510
    550   3.24544  4.66827  4.86513  2.64832  3.65626  4.38536  4.69327  1.65818  4.09783  1.16677  2.27684  4.42348  4.72979  4.29786  3.40406  3.68611  3.47498  2.82344  5.27214  4.10812   1406 l - - -
          2.68618  4.42225  2.77519  2.73123  3.46354  2.40513  3.72494  3.29354  2.67741  2.69355  4.24690  2.90347  2.73739  3.18146  2.89801  2.37887  2.77519  2.98518  4.58477  3.61503
          0.00753  5.28867  6.01102  0.61958  0.77255  0.69120  0.69510
    551   3.34871  5.76845  3.61719  1.89984  5.18456  3.33277  4.13226  4.61356  1.32027  4.03901  4.81600  3.52899  4.43780  2.18082  1.71245  3.30765  3.55243  4.20236  6.10507  4.79388   1407 k - - -
          2.68618  4.42225  2.77519  2.73123  3.46354  2.40513  3.72494  3.29354  2.67741  2.69355  4.24690  2.90347  2.73739  3.18146  2.89801  2.37887  2.77519  2.98518  4.58477  3.61503
          0.00753  5.28867  6.01102  0.61958  0.77255  0.69120  0.69510
    552   3.07684  5.59394  1.66914  1.57620  4.93699  3.81106  4.02311  4.42462  2.38845  3.08522  4.63814  2.37139  4.22334  3.12372  2.51324  3.03316  3.31039  3.98409  6.02370  4.60834   1408 e - - -
          2.68618  4.42225  2.77519  2.73123  3.46354  2.40513  3.72494  3.29354  2.67741  2.69355  4.24690  2.90347  2.73739  3.18146  2.89801  2.37887  2.77519  2.98518  4.58477  3.61503
          0.00753  5.28867  6.01102  0.61958  0.77255  0.69120  0.69510
    553   3.00673  5.48360  2.87066  2.13414  4.81473  3.78565  2.74418  2.92614  2.55513  2.32521  4.52797  2.48164  4.17884  3.07520  2.33239  2.37048  2.71259  3.86674  5.92466  4.52234   1409 e - - -
          2.68618  4.42225  2.77519  2.73123  3.46354  2.40513  3.72494  3.29354  2.67741  2.69355  4.24690  2.90347  2.73739  3.18146  2.89801  2.37887  2.77519  2.98518  4.58477  3.61503
          0.21755  5.28867  1.65829  0.61958  0.77255  0.69120  0.69510
    554   1.81490  5.32321  3.23148  2.72306  4.71918  3.71307  3.98545  4.17950  2.74646  3.70583  4.47227  1.75756  3.31093  2.15244  3.22544  2.94744  2.25154  3.76706  5.87328  4.49241   1410 n - - -
          2.68614  4.42021  2.77804  2.73143  3.46638  2.40627  3.72177  3.29175  2.67728  2.69273  4.24618  2.90431  2.73945  3.17958  2.89439  2.38044  2.77256  2.98485  4.58761  3.61380
          0.78967  0.89467  1.98584  2.68783  0.07045  0.83088  0.57211
    555   2.93367  5.05316  3.38969  2.82312  2.55418  3.77456  3.96594  3.68009  2.41728  2.71704  4.13088  2.48735  4.16095  3.13320  1.65141  2.98926  2.35977  3.37844  5.55820  4.24808   1446 r - - -
          2.68618  4.42225  2.77519  2.73123  3.46354  2.40513  3.72494  3.29354  2.67741  2.69355  4.24690  2.90347  2.73739  3.18146  2.89801  2.37887  2.77519  2.98518  4.58477  3.61503
          0.00987  5.01893  5.74128  0.61958  0.77255  0.72524  0.66205
    556   2.94262  3.40349  2.71614  2.64328  4.76990  3.71931  3.90715  3.28333  2.27785  3.73475  4.47599  2.49969  3.00083  2.35743  2.39050  1.88096  3.17375  3.81930  5.87066  4.46498   1447 s - - -
          2.68618  4.42225  2.77519  2.73123  3.46354  2.40513  3.72494  3.29354  2.67741  2.69355  4.24690  2.90347  2.73739  3.18146  2.89801  2.37887  2.77519  2.98518  4.58477  3.61503
          0.00863  5.15238  5.87472  0.61958  0.77255  0.25532  1.49017
    557   4.07522  5.36267  5.90242  5.31684  3.84803  5.36177  5.67520  2.06880  5.13244  0.52811  3.63396  5.47470  5.53226  2.69146  5.15552  4.71472  4.29158  2.54893  5.90608  4.87442   1448 L - - -
          2.68618  4.42225  2.77519  2.73123  3.46354  2.40513  3.72494  3.29354  2.67741  2.69355  4.24690  2.90347  2.73739  3.18146  2.89801  2.37887  2.77519  2.98518  4.58477  3.61503
          0.00710  5.34751  6.06985  0.61958  0.77255  0.48576  0.95510
    558   2.46222  5.53517  2.66321  1.55126  4.87025  3.82019  4.01716  4.34881  2.76095  3.83777  4.58234  2.83682  2.22864  3.11840  3.25324  2.75736  2.42094  2.82606  5.97742  4.57206   1449 e - - -
          2.68618  4.42225  2.77519  2.73123  3.46354  2.40513  3.72494  3.29354  2.67741  2.69355  4.24690  2.90347  2.73739  3.18146  2.89801  2.37887  2.77519  2.98518  4.58477  3.61503
          0.00710  5.34751  6.06985  0.61958  0.77255  0.48576  0.95510
    559   2.67661  5.52519  3.31293  2.75497  4.85981  3.82648  4.00999  3.69334  1.60514  3.82360  4.56959  2.80912  4.21886  2.07300  2.47292  2.30306  3.27982  3.91044  5.96195  2.57371   1450 k - - -
          2.68618  4.42225  2.77519  2.73123  3.46354  2.40513  3.72494  3.29354  2.67741  2.69355  4.24690  2.90347  2.73739  3.18146  2.89801  2.37887  2.77519  2.98518  4.58477  3.61503
          0.00710  5.34751  6.06985  0.61958  0.77255  0.48576  0.95510
    560   3.05720  5.47114  3.34538  2.78726  4.78041  3.84293  3.23284  3.32589  2.76346  3.75908  4.52209  2.25490  4.23469  2.62184  1.65393  1.86814  3.28710  3.84406  5.92029  2.99002   1451 r - - -
          2.68618  4.42225  2.77519  2.73123  3.46354  2.40513  3.72494  3.29354  2.67741  2.69355  4.24690  2.90347  2.73739  3.18146  2.89801  2.37887  2.77519  2.98518  4.58477  3.61503
          0.07006  5.34751  2.76610  0.61958  0.77255  0.48576  0.95510
    561   3.01791  5.15835  3.45759  2.31116  4.38050  3.13330  3.59659  3.78771  2.88589  2.01508  2.91125  3.41024  3.24599  2.61310  2.13887  3.06970  3.24912  2.29877  5.67223  4.35129   1452 l - - -
          2.68618  4.42225  2.77519  2.73123  3.46354  2.40513  3.72494  3.29354  2.67741  2.69355  4.24690  2.90347  2.73739  3.18146  2.89801  2.37887  2.77519  2.98518  4.58477  3.61503
          0.00756  5.28500  6.00734  0.61958  0.77255  0.70238  0.68400
    562   3.36909  5.27460  4.04213  3.38843  4.49650  4.21114  4.28995  2.19432  1.31877  2.83496  4.34858  3.81215  4.57051  3.48784  1.49033  3.48430  3.57273  2.84641  5.76419  4.54241   1453 k - - -
          2.68618  4.42225  2.77519  2.73123  3.46354  2.40513  3.72494  3.29354  2.67741  2.69355  4.24690  2.90347  2.73739  3.18146  2.89801  2.37887  2.77519  2.98518  4.58477  3.61503
          0.00756  5.28500  6.00734  0.61958  0.77255  0.70238  0.68400
    563   2.13255  5.51890  2.80437  1.82420  4.86402  3.77949  3.96774  4.35003  2.33647  3.82404  4.55976  3.24683  2.69506  2.02069  2.76710  2.96990  2.55437  3.90961  5.95128  4.54022   1454 e - - -
          2.68618  4.42225  2.77519  2.73123  3.46354  2.40513  3.72494  3.29354  2.67741  2.69355  4.24690  2.90347  2.73739  3.18146  2.89801  2.37887  2.77519  2.98518  4.58477  3.61503
          0.00756  5.28500  6.00734  0.61958  0.77255  0.70238  0.68400
    564   3.04554  4.62899  4.19250  3.61692  2.70457  4.08823  3.76755  3.09740  2.99358  2.05815  3.73913  3.93991  4.46264  3.80774  3.02816  2.47686  1.65622  1.91476  5.22798  4.01832   1455 t - - -
          2.68600  4.41807  2.77590  2.73142  3.46237  2.40583  3.72229  3.29262  2.67762  2.69253  4.24760  2.90271  2.73810  3.18216  2.89815  2.37884  2.77590  2.98588  4.58547  3.61489
          0.44987  1.02212  6.00734  1.24752  0.33858  0.70238  0.68400
    565   3.01104  5.50326  2.47188  2.32618  4.83989  2.94677  3.19990  3.44103  2.71422  2.73339  4.54640  1.85118  2.29234  2.70212  3.20624  2.97644  3.24252  3.88941  5.94073  4.53400   1460 n - - -
          2.68618  4.42225  2.77519  2.73123  3.46354  2.40513  3.72494  3.29354  2.67741  2.69355  4.24690  2.90347  2.73739  3.18146  2.89801  2.37887  2.77519  2.98518  4.58477  3.61503
          0.00756  5.28500  6.00734  0.61958  0.77255  0.37082  1.17171
    566   2.28585  5.50464  2.90031  2.24982  4.83261  3.81828  4.00998  4.30584  2.47804  3.80361  4.55209  3.29401  2.85895  3.11284  3.24296  1.96180  1.75634  2.97362  5.95025  4.55053   1461 t - - -
          2.68618  4.42225  2.77519  2.73123  3.46354  2.40513  3.72494  3.29354  2.67741  2.69355  4.24690  2.90347  2.73739  3.18146  2.89801  2.37887  2.77519  2.98518  4.58477  3.61503
          0.00710  5.34751  6.06985  0.61958  0.77255  0.48576  0.95510
    567   2.43571  5.19286  2.80765  2.92529  4.41605  2.95075  4.09967  2.80866  2.71543  2.59708  4.26821  2.81225  2.94877  3.26275  3.37299  2.31618  2.31667  2.31365  5.70652  4.38407   1462 v - - -
          2.68618  4.42225  2.77519  2.73123  3.46354  2.40513  3.72494  3.29354  2.67741  2.69355  4.24690  2.90347  2.73739  3.18146  2.89801  2.37887  2.77519  2.98518  4.58477  3.61503
          0.00710  5.34751  6.06985  0.61958  0.77255  0.48576  0.95510
    568   2.12032  5.47568  1.97716  2.76000  4.79313  3.14450  4.01418  4.25916  2.76159  3.43995  3.22716  3.30285  3.41387  2.46245  3.24905  2.37348  2.00952  3.85181  5.92768  4.53496   1463 d - - -
          2.68618  4.42225  2.77519  2.73123  3.46354  2.40513  3.72494  3.29354  2.67741  2.69355  4.24690  2.90347  2.73739  3.18146  2.89801  2.37887  2.77519  2.98518  4.58477  3.61503
          0.00710  5.34751  6.06985  0.61958  0.77255  0.48576  0.95510
    569   1.72368  5.53308  2.96211  2.73637  3.65816  2.68669  4.00312  4.35248  2.24629  3.83577  4.57641  2.63398  4.20794  2.08434  3.23336  2.14420  3.27076  3.92026  5.97055  4.56361   1464 a - - -
          2.68618  4.42225  2.77519  2.73123  3.46354  2.40513  3.72494  3.29354  2.67741  2.69355  4.24690  2.90347  2.73739  3.18146  2.89801  2.37887  2.77519  2.98518  4.58477  3.61503
          0.00710  5.34751  6.06985  0.61958  0.77255  0.48576  0.95510
    570   4.72311  5.85362  6.09201  5.82585  1.80872  5.59374  4.64101  2.12180  5.60196  3.18387  4.56074  5.35026  5.83528  5.39388  5.46808  4.98144  4.93480  3.99738  0.62926  3.02461   1465 W - - -
          2.68618  4.42225  2.77519  2.73123  3.46354  2.40513  3.72494  3.29354  2.67741  2.69355  4.24690  2.90347  2.73739  3.18146  2.89801  2.37887  2.77519  2.98518  4.58477  3.61503
          0.04399  5.34751  3.26296  0.61958  0.77255  0.48576  0.95510
    571   2.02383  5.04577  3.57244  1.79691  3.07171  3.29139  4.13233  2.85909  2.99574  2.46700  4.13102  3.50302  4.30016  2.97557  2.44871  3.12897  2.79950  3.35065  5.58350  3.34723   1466 e - - -
          2.68618  4.42225  2.77519  2.73123  3.46354  2.40513  3.72494  3.29354  2.67741  2.69355  4.24690  2.90347  2.73739  3.18146  2.89801  2.37887  2.77519  2.98518  4.58477  3.61503
          0.45208  5.31088  1.02510  0.61958  0.77255  0.61990  0.77219
    572   2.83694  4.66479  2.69546  2.99787  3.81796  2.38945  4.01225  2.04179  2.96626  2.88277  2.48982  3.44409  4.15638  2.42828  3.35741  3.00657  3.06871  2.94780  3.69496  3.97545   1467 i - - -
          2.68618  4.42225  2.77519  2.73123  3.46354  2.40513  3.72494  3.29354  2.67741  2.69355  4.24690  2.90347  2.73739  3.18146  2.89801  2.37887  2.77519  2.98518  4.58477  3.61503
          0.01146  4.87026  5.59261  0.61958  0.77255  0.98128  0.46973
    573   2.88752  4.77899  3.53976  2.97834  2.70432  2.63620  2.50152  3.32279  2.95355  3.00482  3.87302  2.68087  3.39845  3.27965  3.36279  2.29472  3.11938  2.28064  5.33364  2.98187   1468 v - - -
          2.68925  4.42705  2.77660  2.72547  3.46484  2.40814  3.72092  3.28423  2.67873  2.69075  4.25169  2.90227  2.73764  3.17940  2.90081  2.38248  2.77465  2.98460  4.58383  3.61142
          1.45193  0.27103  5.71676  2.69815  0.06970  0.19347  1.73782
    574   3.03502  5.54277  2.59424  2.16250  4.88665  3.80900  2.77832  4.37174  2.73128  3.28621  4.58377  2.57161  4.20253  1.93068  2.50108  2.54437  2.87935  3.93277  2.84844  4.56592   1515 q - - -
          2.68618  4.42225  2.77519  2.73123  3.46354  2.40513  3.72494  3.29354  2.67741  2.69355  4.24690  2.90347  2.73739  3.18146  2.89801  2.37887  2.77519  2.98518  4.58477  3.61503
          0.00710  5.34751  6.06985  0.61958  0.77255  0.48576  0.95510
    575   2.47354  5.22177  3.86398  3.49215  5.00576  1.46285  4.69884  4.43423  3.59059  2.62293  4.88127  1.09963  4.53254  3.89621  4.00984  2.91082  3.56819  3.98558  6.30256  5.01469   1516 n - - -
          2.68618  4.42225  2.77519  2.73123  3.46354  2.40513  3.72494  3.29354  2.67741  2.69355  4.24690  2.90347  2.73739  3.18146  2.89801  2.37887  2.77519  2.98518  4.58477  3.61503
          0.00710  5.34751  6.06985  0.61958  0.77255  0.48576  0.95510
    576   3.39630  4.78302  5.14180  4.57416  2.87094  2.66227  4.64357  3.14151  4.38796  2.10353  3.81409  4.59035  4.87357  4.52015  4.44302  3.83257  3.63168  2.54831  0.88393  3.64023   1517 w - - -
          2.68618  4.42225  2.77519  2.73123  3.46354  2.40513  3.72494  3.29354  2.67741  2.69355  4.24690  2.90347  2.73739  3.18146  2.89801  2.37887  2.77519  2.98518  4.58477  3.61503
          0.48910  5.34751  0.96218  0.61958  0.77255  0.48576  0.95510
    577   2.84772  5.33731  2.45430  2.53072  3.31352  3.60845  3.80737  4.15172  1.94687  3.63769  4.38229  2.04496  2.59946  2.39364  3.04178  2.81212  3.07995  3.72265  5.77487  4.36798   1518 k - - -
          2.68655  4.42262  2.77556  2.73160  3.46391  2.40550  3.72531  3.29187  2.67733  2.69297  4.24727  2.90245  2.73776  3.18183  2.89838  2.37924  2.77556  2.98377  4.58187  3.61540
          0.37468  1.17518  5.59222  1.16241  0.37503  0.16599  1.87767
    578   3.08122  4.68896  4.17042  3.59782  1.75104  2.18253  3.42080  3.16242  3.52702  2.10698  2.63869  3.93899  4.48676  2.54160  3.82159  2.57667  3.31319  2.95292  5.28049  4.06285   1523 f - - -
          2.68618  4.42225  2.77519  2.73123  3.46354  2.40513  3.72494  3.29354  2.67741  2.69355  4.24690  2.90347  2.73739  3.18146  2.89801  2.37887  2.77519  2.98518  4.58477  3.61503
          0.00710  5.34751  6.06985  0.61958  0.77255  0.48576  0.95510
    579   2.67937  5.50369  3.41325  3.00904  5.08089  2.20553  1.93004  4.55731  3.12144  4.08082  4.84787  1.53587  4.39535  3.45002  3.60433  1.82858  3.48689  4.09550  6.23839  4.85542   1524 n - - -
          2.68618  4.42225  2.77519  2.73123  3.46354  2.40513  3.72494  3.29354  2.67741  2.69355  4.24690  2.90347  2.73739  3.18146  2.89801  2.37887  2.77519  2.98518  4.58477  3.61503
          0.00710  5.34751  6.06985  0.61958  0.77255  0.48576  0.95510
    580   2.66200  4.54807  4.61846  4.02804  3.64941  4.20172  4.50894  1.80691  3.10696  1.63753  2.57900  2.91859  4.57031  4.10594  3.28859  3.49142  2.36525  2.80039  3.25494  3.97209   1525 l - - -
          2.68618  4.42225  2.77519  2.73123  3.46354  2.40513  3.72494  3.29354  2.67741  2.69355  4.24690  2.90347  2.73739  3.18146  2.89801  2.37887  2.77519  2.98518  4.58477  3.61503
          0.00710  5.34751  6.06985  0.61958  0.77255  0.48576  0.95510
    581   2.13687  4.75037  2.60978  3.45581  3.07723  2.50714  4.33252  2.64662  3.40300  2.63408  3.85660  3.84015  4.44932  3.69567  3.73726  2.21783  2.32345  2.11501  5.33894  4.11260   1526 v - - -
          2.68618  4.42225  2.77519  2.73123  3.46354  2.40513  3.72494  3.29354  2.67741  2.69355  4.24690  2.90347  2.73739  3.18146  2.89801  2.37887  2.77519  2.98518  4.58477  3.61503
          0.00710  5.34751  6.06985  0.61958  0.77255  0.48576  0.95510
    582   2.79137  5.58040  2.69436  2.44990  4.92522  3.82277  4.02029  4.41221  2.48679  3.88489  4.62242  2.05948  1.74306  2.09464  2.72163  3.02548  3.29805  3.97116  6.01150  4.59847   1527 p - - -
          2.68618  4.42225  2.77519  2.73123  3.46354  2.40513  3.72494  3.29354  2.67741  2.69355  4.24690  2.90347  2.73739  3.18146  2.89801  2.37887  2.77519  2.98518  4.58477  3.61503
          0.00710  5.34751  6.06985  0.61958  0.77255  0.48576  0.95510
    583   2.27570  4.69612  4.16615  3.59667  3.81833  3.21056  4.38835  2.39627  3.52899  2.90647  3.81165  3.01344  4.48666  3.80563  3.82594  2.26315  3.31651  2.96575  1.42802  3.28887   1528 w - - -
          2.68618  4.42225  2.77519  2.73123  3.46354  2.40513  3.72494  3.29354  2.67741  2.69355  4.24690  2.90347  2.73739  3.18146  2.89801  2.37887  2.77519  2.98518  4.58477  3.61503
          0.00710  5.34751  6.06985  0.61958  0.77255  0.48576  0.95510
    584   1.79309  4.65188  5.24944  4.65091  3.28675  4.51343  4.87239  1.78699  4.45770  1.39256  3.73607  4.66596  4.86007  4.59857  4.48671  3.83349  2.72538  1.85633  5.35633  4.18157   1529 l - - -
          2.68618  4.42225  2.77519  2.73123  3.46354  2.40513  3.72494  3.29354  2.67741  2.69355  4.24690  2.90347  2.73739  3.18146  2.89801  2.37887  2.77519  2.98518  4.58477  3.61503
          0.00710  5.34751  6.06985  0.61958  0.77255  0.48576  0.95510
    585   2.87654  5.30139  3.40992  2.85245  4.55619  2.43639  3.19955  3.98301  2.84754  3.56727  3.46972  3.37877  2.95022  2.38266  2.69870  2.39056  2.52443  3.04219  2.34313  4.44368   1530 w - - -
          2.68618  4.42225  2.77519  2.73123  3.46354  2.40513  3.72494  3.29354  2.67741  2.69355  4.24690  2.90347  2.73739  3.18146  2.89801  2.37887  2.77519  2.98518  4.58477  3.61503
          0.09332  5.34751  2.47294  0.61958  0.77255  0.48576  0.95510
    586   2.13690  5.45538  3.26209  2.31701  4.78033  2.78215  3.19387  3.11913  2.70769  3.75206  4.50139  2.39178  3.37149  2.44189  3.19692  2.58191  2.38788  3.83517  5.90031  3.25476   1531 a - - -
          2.68618  4.42225  2.77519  2.73123  3.46354  2.40513  3.72494  3.29354  2.67741  2.69355  4.24690  2.90347  2.73739  3.18146  2.89801  2.37887  2.77519  2.98518  4.58477  3.61503
          0.00773  5.26192  5.98427  0.61958  0.77255  0.76899  0.62266
    587   2.70973  4.63995  2.69608  2.94424  3.75411  4.08407  4.36143  2.53092  3.52091  1.16091  2.48369  3.92366  4.45870  3.79148  3.80807  3.34873  2.90731  2.88355  5.24062  4.02977   1532 l - - -
          2.68618  4.42225  2.77519  2.73123  3.46354  2.40513  3.72494  3.29354  2.67741  2.69355  4.24690  2.90347  2.73739  3.18146  2.89801  2.37887  2.77519  2.98518  4.58477  3.61503
          0.00773  5.26192  5.98427  0.61958  0.77255  0.76899  0.62266
    588   2.24740  4.76871  3.86248  3.29599  3.91043  2.79477  4.24229  2.91433  2.33972  1.76732  3.87152  3.71218  4.37217  3.56011  3.61674  2.12316  2.49033  3.04519  3.46916  4.10915   1533 l - - -
          2.68618  4.42225  2.77519  2.73123  3.46354  2.40513  3.72494  3.29354  2.67741  2.69355  4.24690  2.90347  2.73739  3.18146  2.89801  2.37887  2.77519  2.98518  4.58477  3.61503
          0.04801  5.26192  3.17737  0.61958  0.77255  0.76899  0.62266
    589   2.17734  5.44063  2.37599  2.68673  4.76674  3.75659  2.57813  4.23954  1.94382  3.73776  4.48644  3.23168  4.14995  2.74001  3.17764  2.24798  3.20746  2.94718  5.88473  2.84699   1534 k - - -
          2.68618  4.42225  2.77519  2.73123  3.46354  2.40513  3.72494  3.29354  2.67741  2.69355  4.24690  2.90347  2.73739  3.18146  2.89801  2.37887  2.77519  2.98518  4.58477  3.61503
          0.00805  5.22196  5.94430  0.61958  0.77255  0.87167  0.54172
    590   1.34968  4.96990  3.89806  3.37425  4.51579  2.94022  4.45359  3.91254  3.35746  3.57717  4.41797  2.72450  4.37629  3.67710  3.76134  2.12830  2.06980  2.08618  5.86817  4.60348   1535 a - - -
          2.68635  4.42242  2.77536  2.73140  3.46371  2.40502  3.72511  3.29254  2.67757  2.69335  4.24706  2.90363  2.73756  3.18163  2.89817  2.37903  2.77464  2.98535  4.58194  3.61520
          0.40752  1.10238  5.94430  0.06992  2.69521  0.44499  1.02396
    591   3.11289  4.49906  4.98474  4.37822  3.58176  3.40034  4.60755  1.31432  4.18369  1.40687  3.60009  4.40864  3.34410  4.33224  4.22534  3.58564  3.34563  2.47192  5.12406  2.67116   1537 i - - -
          2.68618  4.42225  2.77519  2.73123  3.46354  2.40513  3.72494  3.29354  2.67741  2.69355  4.24690  2.90347  2.73739  3.18146  2.89801  2.37887  2.77519  2.98518  4.58477  3.61503
          0.00736  5.31088  6.03323  0.61958  0.77255  0.61990  0.77219
    592   2.10922  5.38064  2.14396  2.77883  4.66793  3.82050  4.01515  2.31135  2.29635  2.77724  4.43719  3.31517  2.81360  2.64996  3.25836  2.64732  2.85858  3.73983  5.84974  4.47672   1538 a - - -
          2.68618  4.42225  2.77519  2.73123  3.46354  2.40513  3.72494  3.29354  2.67741  2.69355  4.24690  2.90347  2.73739  3.18146  2.89801  2.37887  2.77519  2.98518  4.58477  3.61503
          0.00736  5.31088  6.03323  0.61958  0.77255  0.41019  1.08924
    593   3.04897  5.47902  3.32462  2.77164  4.79453  1.68147  2.86027  4.25830  2.25583  3.77119  4.52964  3.31327  4.22572  2.65303  3.24683  2.16920  2.31781  3.85435  5.92995  3.02513   1539 g - - -
          2.68618  4.42225  2.77519  2.73123  3.46354  2.40513  3.72494  3.29354  2.67741  2.69355  4.24690  2.90347  2.73739  3.18146  2.89801  2.37887  2.77519  2.98518  4.58477  3.61503
          0.00710  5.34751  6.06985  0.61958  0.77255  0.48576  0.95510
    594   2.62876  4.73104  5.13766  4.54417  3.73281  4.52290  4.86880  1.72474  4.37329  1.88573  2.40528  4.63035  1.33629  4.52618  4.44635  3.83747  3.58091  2.75810  5.37795  4.21850   1540 p - - -
          2.68618  4.42225  2.77519  2.73123  3.46354  2.40513  3.72494  3.29354  2.67741  2.69355  4.24690  2.90347  2.73739  3.18146  2.89801  2.37887  2.77519  2.98518  4.58477  3.61503
          0.05051  5.34751  3.11239  0.61958  0.77255  0.48576  0.95510
    595   3.07325  3.09082  2.68971  4.24444  2.07454  3.16646  4.53981  2.91369  4.06945  1.77636  3.59661  4.31756  4.58581  4.23530  4.14408  3.52309  3.30546  2.00293  5.09123  2.13365   1541 l - - -
          2.68618  4.42225  2.77519  2.73123  3.46354  2.40513  3.72494  3.29354  2.67741  2.69355  4.24690  2.90347  2.73739  3.18146  2.89801  2.37887  2.77519  2.98518  4.58477  3.61503
          0.00741  5.30441  6.02675  0.61958  0.77255  0.64138  0.74775
    596   2.73712  4.62083  4.33029  2.30707  3.73530  4.14882  4.43752  1.61801  3.66516  2.01652  2.69363  2.20601  4.52025  3.91907  3.91444  3.42194  3.31286  2.48176  5.23495  4.03192   1542 i - - -
          2.68618  4.42225  2.77519  2.73123  3.46354  2.40513  3.72494  3.29354  2.67741  2.69355  4.24690  2.90347  2.73739  3.18146  2.89801  2.37887  2.77519  2.98518  4.58477  3.61503
          0.00741  5.30441  6.02675  0.61958  0.77255  0.64138  0.74775
    597   3.08053  3.40427  5.02412  4.41081  2.29150  4.24964  4.58310  1.87146  4.20091  2.02542  2.19119  2.62134  4.61269  4.33606  4.21678  3.56045  2.41958  2.20983  5.08201  3.90577   1543 i - - -
          2.68618  4.42225  2.77519  2.73123  3.46354  2.40513  3.72494  3.29354  2.67741  2.69355  4.24690  2.90347  2.73739  3.18146  2.89801  2.37887  2.77519  2.98518  4.58477  3.61503
          0.00741  5.30441  6.02675  0.61958  0.77255  0.64138  0.74775
    598   2.43447  5.01728  5.70945  5.12713  3.87772  5.02209  5.39971  1.39063  4.95735  1.08831  2.31685  5.18321  5.28425  5.03396  4.96987  4.36610  3.95216  2.26001  5.74301  4.63025   1544 l - - -
          2.68618  4.42225  2.77519  2.73123  3.46354  2.40513  3.72494  3.29354  2.67741  2.69355  4.24690  2.90347  2.73739  3.18146  2.89801  2.37887  2.77519  2.98518  4.58477  3.61503
          0.00741  5.30441  6.02675  0.61958  0.77255  0.64138  0.74775
    599   3.48276  4.83662  5.36373  4.75892  2.72185  4.67739  4.99166  1.95207  4.57246  0.95584  2.41690  2.31702  4.98013  4.66349  4.59362  3.99665  3.70868  2.92120  5.40351  4.26939   1545 l - - -
          2.68994  4.39158  2.77640  2.72878  3.46282  2.40716  3.72681  3.28836  2.68056  2.69055  4.24476  2.90300  2.73990  3.18210  2.90129  2.38517  2.77479  2.97896  4.58461  3.60108
          0.79870  0.60208  6.02675  3.37003  0.03499  0.64138  0.74775
    600   2.47035  5.05595  5.72051  5.13293  3.14599  5.03805  5.39655  2.34470  4.96178  0.65181  3.66950  5.19653  5.28992  5.01857  4.96757  4.38034  3.98307  2.05609  5.71980  4.62036   1633 L - - -
          2.68618  4.42225  2.77519  2.73123  3.46354  2.40513  3.72494  3.29354  2.67741  2.69355  4.24690  2.90347  2.73739  3.18146  2.89801  2.37887  2.77519  2.98518  4.58477  3.61503
          0.00741  5.30441  6.02675  0.61958  0.77255  0.64138  0.74775
    601   3.72213  5.00877  5.72460  5.15424  3.93663  5.04784  5.43268  1.99281  4.98902  1.19207  3.80801  5.20619  5.31601  5.08737  5.01279  4.39689  3.95658  1.04693  5.78434  2.95408   1634 v - - -
          2.68618  4.42225  2.77519  2.73123  3.46354  2.40513  3.72494  3.29354  2.67741  2.69355  4.24690  2.90347  2.73739  3.18146  2.89801  2.37887  2.77519  2.98518  4.58477  3.61503
          0.00741  5.30441  6.02675  0.61958  0.77255  0.64138  0.74775
    602   2.32197  5.09180  5.83032  5.28022  4.07450  5.20062  5.66143  1.99605  5.13995  0.77788  3.89113  5.36444  5.45512  5.25218  5.18801  4.56663  4.06354  1.69983  5.99802  4.87045   1635 l - - -
          2.68618  4.42225  2.77519  2.73123  3.46354  2.40513  3.72494  3.29354  2.67741  2.69355  4.24690  2.90347  2.73739  3.18146  2.89801  2.37887  2.77519  2.98518  4.58477  3.61503
          0.00741  5.30441  6.02675  0.61958  0.77255  0.64138  0.74775
    603   2.38066  3.31178  4.85175  4.24850  2.02098  4.21626  4.54159  2.69374  4.07174  2.42296  3.59255  4.31819  4.58273  4.23665  4.14377  2.03098  1.71920  2.72291  3.21391  3.91242   1636 t - - -
          2.68824  4.41337  2.77630  2.73188  3.46309  2.40680  3.72861  3.29231  2.67737  2.69360  4.25056  2.90446  2.73686  3.18215  2.89755  2.37896  2.77245  2.97972  4.58843  3.61504
          0.33967  1.25323  6.02675  3.06451  0.04780  0.64138  0.74775
    604   3.24293  4.61500  5.11120  4.52127  1.71317  4.39237  4.58894  3.00851  4.32051  1.33579  3.68854  4.50755  4.74752  4.44093  4.34285  2.61309  3.47428  2.19030  5.01214  2.17699   1677 l - - -
          2.68618  4.42225  2.77519  2.73123  3.46354  2.40513  3.72494  3.29354  2.67741  2.69355  4.24690  2.90347  2.73739  3.18146  2.89801  2.37887  2.77519  2.98518  4.58477  3.61503
          0.05262  5.30441  3.07290  0.61958  0.77255  0.39947  1.11071
    605   1.89406  5.16308  3.57758  2.36903  2.28490  1.68154  4.26777  3.93755  3.11992  3.57018  4.40020  3.56546  4.35300  3.44918  3.56623  1.96939  3.36010  3.60668  5.83652  4.52686   1678 g - - -
          2.68618  4.42225  2.77519  2.73123  3.46354  2.40513  3.72494  3.29354  2.67741  2.69355  4.24690  2.90347  2.73739  3.18146  2.89801  2.37887  2.77519  2.98518  4.58477  3.61503
          0.00741  5.30457  6.02692  0.61958  0.77255  0.39974  1.11017
    606   1.75262  5.12998  5.01971  4.96918  5.90755  2.28829  5.87279  5.41227  5.12657  5.09316  5.84648  4.66122  0.52518  5.25057  5.24457  3.41219  3.78580  4.51896  7.22303  6.16892   1679 P - - -
          2.68618  4.42225  2.77519  2.73123  3.46354  2.40513  3.72494  3.29354  2.67741  2.69355  4.24690  2.90347  2.73739  3.18146  2.89801  2.37887  2.77519  2.98518  4.58477  3.61503
          0.00710  5.34751  6.06985  0.61958  0.77255  0.48576  0.95510
    607   3.08352  1.89598  4.32072  3.74191  3.74538  3.03182  4.42979  2.72242  2.68669  1.86540  3.74456  4.03396  4.51754  3.90808  2.74964  2.44814  3.31565  2.18486  5.23604  4.03247   1680 l - - -
          2.68618  4.42225  2.77519  2.73123  3.46354  2.40513  3.72494  3.29354  2.67741  2.69355  4.24690  2.90347  2.73739  3.18146  2.89801  2.37887  2.77519  2.98518  4.58477  3.61503
          0.03992  5.34751  3.37059  0.61958  0.77255  0.48576  0.95510
    608   3.58972  4.89268  5.56702  5.00931  4.09023  4.91607  5.36653  1.18073  4.85570  1.72743  3.98229  5.06893  5.23337  5.02635  4.92393  2.17438  3.83484  1.42259  5.82393  4.64049   1681 i - - -
          2.68618  4.42225  2.77519  2.73123  3.46354  2.40513  3.72494  3.29354  2.67741  2.69355  4.24690  2.90347  2.73739  3.18146  2.89801  2.37887  2.77519  2.98518  4.58477  3.61503
          0.00733  5.31492  6.03727  0.61958  0.77255  0.60617  0.78841
    609   3.15701  4.54167  5.01816  4.41147  1.81877  4.32273  4.65023  1.74955  4.21894  1.83127  3.59804  4.45012  2.08378  4.36490  3.21652  3.63183  3.38870  2.37123  5.16047  3.98646   1682 i - - -
          2.68618  4.42225  2.77519  2.73123  3.46354  2.40513  3.72494  3.29354  2.67741  2.69355  4.24690  2.90347  2.73739  3.18146  2.89801  2.37887  2.77519  2.98518  4.58477  3.61503
          0.00733  5.31492  6.03727  0.61958  0.77255  0.60617  0.78841
    610   3.02835  5.53914  2.69545  2.71668  4.88467  2.60256  3.21283  4.37044  2.51876  3.84397  4.58019  1.91495  4.19296  1.99144  2.28139  2.99000  2.48553  3.93013  5.97070  4.56010   1683 n - - -
          2.68618  4.42225  2.77519  2.73123  3.46354  2.40513  3.72494  3.29354  2.67741  2.69355  4.24690  2.90347  2.73739  3.18146  2.89801  2.37887  2.77519  2.98518  4.58477  3.61503
          0.49015  5.31492  0.96090  0.61958  0.77255  0.60617  0.78841
    611   2.17744  3.42391  3.91743  3.34460  3.55756  3.85178  4.13160  2.46545  3.27443  2.64051  3.54617  3.68473  2.55189  2.82470  3.56938  3.11453  2.23918  2.69967  2.53209  3.81955   1684 a - - -
          2.68618  4.42225  2.77519  2.73123  3.46354  2.40513  3.72494  3.29354  2.67741  2.69355  4.24690  2.90347  2.73739  3.18146  2.89801  2.37887  2.77519  2.98518  4.58477  3.61503
          0.01186  4.83663  5.55898  0.61958  0.77255  0.82975  0.57298
    612   4.14213  5.36380  6.07425  5.57035  3.77532  5.53346  6.00992  2.61584  5.42082  0.52128  3.52620  5.75061  5.64602  5.38453  5.41588  4.97958  4.38070  1.61421  6.02297  5.01033   1685 L - - -
          2.68760  4.41821  2.77654  2.72766  3.46642  2.40360  3.72782  3.29504  2.68028  2.69132  4.24977  2.90634  2.73380  3.18080  2.89518  2.38105  2.77609  2.98419  4.57604  3.61791
          1.68030  0.21009  5.75457  2.09496  0.13133  0.44046  1.03210
    613   3.53397  5.86782  3.87469  3.21916  5.33471  3.03608  2.64813  4.71753  1.17827  4.11507  4.92210  2.89247  4.56916  3.30240  1.33470  3.49499  3.71403  4.33299  6.14537  4.90481   1718 k - - -
          2.68618  4.42225  2.77519  2.73123  3.46354  2.40513  3.72494  3.29354  2.67741  2.69355  4.24690  2.90347  2.73739  3.18146  2.89801  2.37887  2.77519  2.98518  4.58477  3.61503
          0.00779  5.25408  5.97643  0.61958  0.77255  0.79032  0.60459
    614   4.48052  5.64604  6.48207  5.91228  3.26073  5.95676  6.25332  2.38712  5.79949  0.39852  3.55183  6.13785  5.89739  5.57851  5.70251  5.37977  4.67943  2.21168  6.12564  5.20179   1719 L - - -
          2.68618  4.42225  2.77519  2.73123  3.46354  2.40513  3.72494  3.29354  2.67741  2.69355  4.24690  2.90347  2.73739  3.18146  2.89801  2.37887  2.77519  2.98518  4.58477  3.61503
          0.00779  5.25408  5.97643  0.61958  0.77255  0.47500  0.97255
    615   3.07843  4.51380  4.70750  4.11232  2.54310  4.20680  4.52077  2.77430  3.96333  2.01891  3.03911  4.25149  4.57344  3.00793  2.29344  3.50218  1.99351  1.68933  5.12940  3.94460   1720 v - - -
          2.68647  4.42250  2.77708  2.73184  3.46285  2.40500  3.72298  3.28695  2.67708  2.69346  4.23697  2.90590  2.74006  3.18496  2.89855  2.37718  2.77605  2.98435  4.58134  3.61560
          0.92472  0.50921  6.03727  2.49545  0.08606  0.60617  0.78841
    616   2.53771  5.52958  2.26992  2.02171  4.87455  3.79273  3.97993  4.36035  1.91953  3.14433  4.57034  3.26024  4.18638  2.71074  2.54670  2.52806  2.22292  3.92018  5.96222  4.55145   1750 k - - -
          2.68618  4.42225  2.77519  2.73123  3.46354  2.40513  3.72494  3.29354  2.67741  2.69355  4.24690  2.90347  2.73739  3.18146  2.89801  2.37887  2.77519  2.98518  4.58477  3.61503
          0.00733  5.31492  6.03727  0.61958  0.77255  0.41722  1.07551
    617   3.09529  4.48609  4.95732  4.34883  2.01360  4.25334  4.58129  1.70291  3.21248  2.01483  2.96208  4.38171  4.61794  4.30597  4.19974  2.61174  2.30522  2.73305  5.10599  2.76459   1751 i - - -
          2.68618  4.42225  2.77519  2.73123  3.46354  2.40513  3.72494  3.29354  2.67741  2.69355  4.24690  2.90347  2.73739  3.18146  2.89801  2.37887  2.77519  2.98518  4.58477  3.61503
          0.00710  5.34751  6.06985  0.61958  0.77255  0.48576  0.95510
    618   4.26057  5.42094  6.39171  5.91669  4.35016  5.93165  6.60141  0.80696  5.87030  1.23392  4.05608  6.10922  6.01934  5.94137  5.94829  5.39003  4.50531  1.76011  6.63434  5.56561   1752 i - - -
          2.68618  4.42225  2.77519  2.73123  3.46354  2.40513  3.72494  3.29354  2.67741  2.69355  4.24690  2.90347  2.73739  3.18146  2.89801  2.37887  2.77519  2.98518  4.58477  3.61503
          0.00710  5.34751  6.06985  0.61958  0.77255  0.48576  0.95510
    619   3.35027  5.73015  3.67089  3.06037  5.12306  4.08253  4.15871  4.54697  1.21025  2.67920  4.78435  2.54226  4.45725  3.26737  1.69235  2.32476  3.55612  4.15237  6.09004  4.78180   1753 k - - -
          2.68618  4.42225  2.77519  2.73123  3.46354  2.40513  3.72494  3.29354  2.67741  2.69355  4.24690  2.90347  2.73739  3.18146  2.89801  2.37887  2.77519  2.98518  4.58477  3.61503
          0.00710  5.34751  6.06985  0.61958  0.77255  0.48576  0.95510
    620   3.03501  5.53506  2.11538  1.96364  4.87574  3.81033  3.31367  2.92042  2.09270  3.83842  3.40128  2.83514  4.20371  2.58201  2.68297  2.99933  3.26615  2.65682  5.97032  4.56213   1754 e - - -
          2.68618  4.42225  2.77519  2.73123  3.46354  2.40513  3.72494  3.29354  2.67741  2.69355  4.24690  2.90347  2.73739  3.18146  2.89801  2.37887  2.77519  2.98518  4.58477  3.61503
          0.00710  5.34751  6.06985  0.61958  0.77255  0.48576  0.95510
    621   2.00836  5.51844  3.41779  2.84845  4.84335  3.89531  4.05829  2.55485  1.84378  3.80263  4.57114  3.37953  4.28343  1.95754  2.02561  2.69328  3.34338  3.89951  5.95313  4.58719   1755 k - - -
          2.68618  4.42225  2.77519  2.73123  3.46354  2.40513  3.72494  3.29354  2.67741  2.69355  4.24690  2.90347  2.73739  3.18146  2.89801  2.37887  2.77519  2.98518  4.58477  3.61503
          0.03992  5.34751  3.37059  0.61958  0.77255  0.48576  0.95510
    622   2.53007  4.53301  4.63088  4.04102  2.65708  4.19752  4.50902  1.42949  3.10145  2.72549  3.65021  2.71370  3.60365  4.11335  4.05831  3.48931  3.31247  1.65400  5.15201  3.96345   1756 i - - -
          2.68618  4.42225  2.77519  2.73123  3.46354  2.40513  3.72494  3.29354  2.67741  2.69355  4.24690  2.90347  2.73739  3.18146  2.89801  2.37887  2.77519  2.98518  4.58477  3.61503
          0.00733  5.31492  6.03727  0.61958  0.77255  0.60617  0.78841
    623   2.58549  5.51794  3.27716  1.73295  4.85513  3.80207  2.09416  4.33454  2.72673  3.13141  4.56160  2.35611  4.19681  3.09063  2.49663  2.19968  3.26005  3.90456  5.95490  4.55010   1757 e - - -
          2.68618  4.42225  2.77519  2.73123  3.46354  2.40513  3.72494  3.29354  2.67741  2.69355  4.24690  2.90347  2.73739  3.18146  2.89801  2.37887  2.77519  2.98518  4.58477  3.61503
          0.11625  5.31492  2.25540  0.61958  0.77255  0.60617  0.78841
    624   1.82514  5.21469  3.35205  2.21374  3.60295  3.79755  2.82509  2.72262  2.46725  3.47801  3.24028  3.31850  4.18784  3.14009  2.20728  2.66366  3.20596  3.55283  5.70916  4.36499   1758 a - - -
          2.68618  4.42225  2.77519  2.73123  3.46354  2.40513  3.72494  3.29354  2.67741  2.69355  4.24690  2.90347  2.73739  3.18146  2.89801  2.37887  2.77519  2.98518  4.58477  3.61503
          0.00817  5.20684  5.92919  0.61958  0.77255  0.90694  0.51711
    625   2.06161  3.79441  3.94567  2.44949  3.81056  3.99645  4.25664  2.75147  2.24782  1.94302  3.78478  3.76261  3.51859  3.61734  3.65873  3.24658  3.23113  1.91188  5.26777  4.04085   1759 v - - -
          2.68618  4.42225  2.77519  2.73123  3.46354  2.40513  3.72494  3.29354  2.67741  2.69355  4.24690  2.90347  2.73739  3.18146  2.89801  2.37887  2.77519  2.98518  4.58477  3.61503
          0.03417  5.20684  3.57150  0.61958  0.77255  0.90694  0.51711
    626   3.01435  5.50275  3.27055  2.04026  4.85656  3.77945  2.42789  4.33103  1.59146  2.62591  4.54528  2.76469  4.16999  2.39540  2.70468  2.97757  3.24103  3.89901  5.92007  4.52875   1760 k - - -
          2.68618  4.42225  2.77519  2.73123  3.46354  2.40513  3.72494  3.29354  2.67741  2.69355  4.24690  2.90347  2.73739  3.18146  2.89801  2.37887  2.77519  2.98518  4.58477  3.61503
          0.00839  5.18106  5.90341  0.61958  0.77255  0.96325  0.48070
    627   1.58350  4.46426  4.82550  4.22709  3.55692  4.21545  4.54877  1.94257  4.05782  1.68073  2.83477  4.31108  4.57852  4.22701  4.14011  2.34386  3.29458  2.42972  5.10304  3.92384   1761 a - - -
          2.68618  4.42225  2.77519  2.73123  3.46354  2.40513  3.72494  3.29354  2.67741  2.69355  4.24690  2.90347  2.73739  3.18146  2.89801  2.37887  2.77519  2.98518  4.58477  3.61503
          0.00839  5.18106  5.90341  0.61958  0.77255  0.96325  0.48070
    628   2.96649  5.19912  3.34744  2.00935  4.44685  3.79000  3.99027  3.11167  2.22487  1.99279  3.05205  3.31256  4.18010  2.30347  3.24254  2.22721  3.19749  3.53616  5.69416  4.35235   1762 l - - -
          2.68618  4.42225  2.77519  2.73123  3.46354  2.40513  3.72494  3.29354  2.67741  2.69355  4.24690  2.90347  2.73739  3.18146  2.89801  2.37887  2.77519  2.98518  4.58477  3.61503
          0.06470  5.18106  2.86418  0.61958  0.77255  0.96325  0.48070
    629   2.15111  4.47685  4.31618  3.73426  2.90216  2.65406  4.34506  2.93055  3.63030  1.76668  3.59170  3.98500  3.34603  3.86927  2.66995  3.32654  3.19862  1.76523  5.08659  3.88929   1763 v - - -
          2.68618  4.42225  2.77519  2.73123  3.46354  2.40513  3.72494  3.29354  2.67741  2.69355  4.24690  2.90347  2.73739  3.18146  2.89801  2.37887  2.77519  2.98518  4.58477  3.61503
          0.00887  5.12523  5.84758  0.61958  0.77255  1.07106  0.41953
    630   2.96145  5.24743  3.31445  2.23376  4.51714  3.76954  2.55393  3.21166  2.13988  1.89479  4.31036  3.27845  4.15881  3.08812  2.40543  2.97152  2.49614  3.59718  5.72387  4.37427   1764 l - - -
          2.68771  4.41324  2.77251  2.73399  3.46395  2.40569  3.72501  3.29353  2.67802  2.69020  4.24646  2.90634  2.73806  3.18040  2.89454  2.38023  2.77653  2.98698  4.57458  3.61342
          1.77331  0.45671  1.62523  2.48267  0.08721  0.61941  0.77276
    631   3.35083  4.99017  4.17880  3.67856  3.17165  2.28184  1.58405  3.52108  3.57657  2.16480  4.11728  3.98713  4.64261  3.87792  3.86894  3.54777  3.58482  3.31459  4.76578  1.56717   1791 y - - -
          2.68618  4.42225  2.77519  2.73123  3.46354  2.40513  3.72494  3.29354  2.67741  2.69355  4.24690  2.90347  2.73739  3.18146  2.89801  2.37887  2.77519  2.98518  4.58477  3.61503
          0.12953  5.03741  2.16285  0.61958  0.77255  0.41497  1.07987
    632   2.99691  5.47533  3.26067  1.61754  4.82034  3.76707  3.13694  4.29416  2.06223  3.77231  4.51894  3.23810  4.15747  2.27392  2.28127  2.96288  3.22440  3.86729  2.94787  3.35122   1792 e - - -
          2.68618  4.42225  2.77519  2.73123  3.46354  2.40513  3.72494  3.29354  2.67741  2.69355  4.24690  2.90347  2.73739  3.18146  2.89801  2.37887  2.77519  2.98518  4.58477  3.61503
          0.00847  5.17163  5.89398  0.61958  0.77255  0.98273  0.46887
    633   2.44163  5.21844  3.35816  2.81408  4.52707  2.30648  3.55969  3.95512  2.80751  3.53823  4.33744  3.33197  4.19227  1.58006  3.27177  2.99817  1.93885  3.02540  5.75931  4.41350   1793 q - - -
          2.68618  4.42225  2.77519  2.73123  3.46354  2.40513  3.72494  3.29354  2.67741  2.69355  4.24690  2.90347  2.73739  3.18146  2.89801  2.37887  2.77519  2.98518  4.58477  3.61503
          0.00847  5.17163  5.89398  0.61958  0.77255  0.98273  0.46887
    634   2.96102  5.45398  1.78651  2.37066  4.79215  3.73288  3.22783  4.27266  2.11228  2.86781  3.31016  3.20293  4.12798  1.87778  3.14698  2.92606  3.19217  3.84104  5.88977  4.48384   1794 d - - -
          2.68618  4.42225  2.77519  2.73123  3.46354  2.40513  3.72494  3.29354  2.67741  2.69355  4.24690  2.90347  2.73739  3.18146  2.89801  2.37887  2.77519  2.98518  4.58477  3.61503
          0.00847  5.17163  5.89398  0.61958  0.77255  0.98273  0.46887
    635   3.02164  4.56562  4.26131  3.68339  2.48733  4.07922  4.33648  3.02640  3.57758  2.19644  3.67560  3.96739  3.43662  3.84101  2.17881  3.35297  2.43019  2.82592  5.10763  1.60204   1795 y - - -
          2.68618  4.42225  2.77519  2.73123  3.46354  2.40513  3.72494  3.29354  2.67741  2.69355  4.24690  2.90347  2.73739  3.18146  2.89801  2.37887  2.77519  2.98518  4.58477  3.61503
          0.00847  5.17163  5.89398  0.61958  0.77255  0.98273  0.46887
    636   2.30085  5.42430  3.22552  2.67425  4.75586  3.74042  3.22904  4.22772  2.37899  3.72521  4.47503  3.21801  2.26428  1.65956  3.15382  2.35997  2.74277  3.80907  5.87100  4.47389   1796 q - - -
          2.68618  4.42225  2.77519  2.73123  3.46354  2.40513  3.72494  3.29354  2.67741  2.69355  4.24690  2.90347  2.73739  3.18146  2.89801  2.37887  2.77519  2.98518  4.58477  3.61503
          0.00847  5.17163  5.89398  0.61958  0.77255  0.55605  0.85207
    637   1.66474  5.43430  3.27681  2.15773  4.75008  3.41499  3.14687  4.21538  2.42989  3.72674  4.48297  3.26309  4.17581  3.07979  2.15937  2.59135  3.01613  3.37077  3.08122  4.49294   1797 a - - -
          2.68622  4.42315  2.77540  2.73013  3.46444  2.40555  3.72584  3.29323  2.67831  2.69329  4.24780  2.90191  2.73739  3.18054  2.89842  2.37930  2.77609  2.98608  4.57406  3.61432
          1.41681  0.74472  1.26356  1.24393  0.34003  0.76061  0.62995
    638   2.97089  4.94826  3.49053  2.94792  3.81688  3.83175  2.96068  3.53050  2.88524  1.97127  4.03822  2.44933  4.21913  2.35961  3.28941  3.06465  3.20016  3.26303  5.24642  1.84858   1808 y - - -
          2.68618  4.42225  2.77519  2.73123  3.46354  2.40513  3.72494  3.29354  2.67741  2.69355  4.24690  2.90347  2.73739  3.18146  2.89801  2.37887  2.77519  2.98518  4.58477  3.61503
          0.14436  4.93625  2.06168  0.61958  0.77255  1.33842  0.30416
    639   3.60460  5.32405  4.49023  3.76599  4.20739  4.33407  4.37087  3.58658  2.73682  1.31721  4.14119  4.06940  4.70472  3.60048  0.98425  3.77169  3.80511  3.53057  5.66410  4.46750   1809 r - - -
          2.68618  4.42225  2.77519  2.73123  3.46354  2.40513  3.72494  3.29354  2.67741  2.69355  4.24690  2.90347  2.73739  3.18146  2.89801  2.37887  2.77519  2.98518  4.58477  3.61503
          0.01225  4.80414  5.52649  0.61958  0.77255  1.46907  0.26155
    640   2.18942  5.08324  3.17506  1.96088  4.35319  2.77623  3.83805  3.77857  2.60702  3.35908  2.23879  3.15324  4.02864  2.97576  2.32909  2.84255  3.05827  3.43519  5.57900  4.23307   1810 e - - -
          2.68618  4.42225  2.77519  2.73123  3.46354  2.40513  3.72494  3.29354  2.67741  2.69355  4.24690  2.90347  2.73739  3.18146  2.89801  2.37887  2.77519  2.98518  4.58477  3.61503
          0.01225  4.80414  5.52649  0.61958  0.77255  1.04239  0.43481
    641   2.22273  5.46475  3.00692  1.90921  4.81919  3.69297  3.99340  4.28749  2.77537  3.79809  4.57596  3.19040  1.51074  2.22123  3.25852  3.00324  3.28787  3.87538  5.95648  4.55535   1811 p - - -
          2.68436  4.41927  2.77692  2.73127  3.46116  2.40275  3.72770  3.28577  2.67947  2.69708  4.25302  2.90765  2.73806  3.17955  2.89592  2.37996  2.77444  2.98719  4.56901  3.61588
          1.58432  0.23392  5.65859  2.96209  0.05310  0.39681  1.11614
    642   3.17898  5.26732  5.96538  5.37757  1.90657  5.30808  5.61173  1.61230  5.21255  0.80100  3.55440  5.47146  5.47305  5.17319  5.17781  4.66622  4.21767  2.98159  5.78959  4.72643   1853 l - - -
          2.68618  4.42225  2.77519  2.73123  3.46354  2.40513  3.72494  3.29354  2.67741  2.69355  4.24690  2.90347  2.73739  3.18146  2.89801  2.37887  2.77519  2.98518  4.58477  3.61503
          0.00785  5.24647  5.96881  0.61958  0.77255  0.70668  0.67980
    643   2.99992  5.51112  3.02686  2.44466  4.85664  2.39668  3.95895  4.34263  2.38811  3.81621  4.55197  2.54824  2.63719  2.32151  1.98661  2.96173  2.46129  3.90206  5.94303  4.53215   1854 r - - -
          2.68618  4.42225  2.77519  2.73123  3.46354  2.40513  3.72494  3.29354  2.67741  2.69355  4.24690  2.90347  2.73739  3.18146  2.89801  2.37887  2.77519  2.98518  4.58477  3.61503
          0.00771  5.26494  5.98729  0.61958  0.77255  0.76061  0.62995
    644   2.63887  5.52445  3.23303  2.00429  4.86683  3.78031  3.97648  4.35120  2.42247  3.82841  4.56785  1.67129  4.18036  2.18720  3.20714  2.65786  2.22411  3.91406  5.95849  4.54808   1855 n - - -
          2.68618  4.42225  2.77519  2.73123  3.46354  2.40513  3.72494  3.29354  2.67741  2.69355  4.24690  2.90347  2.73739  3.18146  2.89801  2.37887  2.77519  2.98518  4.58477  3.61503
          0.02902  5.26494  3.75376  0.61958  0.77255  0.76061  0.62995
    645   1.73262  5.45332  3.26862  2.35136  4.77936  3.77838  2.83366  3.52097  2.38583  3.74849  4.50028  3.25485  4.17104  3.06803  2.18290  1.89055  3.22899  3.83397  5.89600  4.50197   1856 a - - -
          2.68618  4.42225  2.77519  2.73123  3.46354  2.40513  3.72494  3.29354  2.67741  2.69355  4.24690  2.90347  2.73739  3.18146  2.89801  2.37887  2.77519  2.98518  4.58477  3.61503
          0.00788  5.24380  5.96615  0.61958  0.77255  0.81737  0.58266
    646   1.96594  5.46475  2.69713  2.25916  2.56726  3.76348  3.31998  4.27389  2.23483  3.76451  4.50885  2.78692  4.15681  3.05277  2.98814  2.25106  3.21634  3.84844  5.90521  3.02887   1857 a - - -
          2.68618  4.42225  2.77519  2.73123  3.46354  2.40513  3.72494  3.29354  2.67741  2.69355  4.24690  2.90347  2.73739  3.18146  2.89801  2.37887  2.77519  2.98518  4.58477  3.61503
          0.00788  5.24380  5.96615  0.61958  0.77255  0.81737  0.58266
    647   3.07588  5.55309  3.21952  2.59492  4.89559  2.64326  3.25142  4.37282  2.76923  3.86044  4.61292  1.70612  4.22426  3.13315  2.72684  1.43495  3.31133  3.94653  5.99844  4.59480   1858 s - - -
          2.68618  4.42225  2.77519  2.73123  3.46354  2.40513  3.72494  3.29354  2.67741  2.69355  4.24690  2.90347  2.73739  3.18146  2.89801  2.37887  2.77519  2.98518  4.58477  3.61503
          0.00788  5.24380  5.96615  0.61958  0.77255  0.81737  0.58266
    648   2.82522  5.25440  3.35606  2.79888  3.23606  2.23900  3.39462  3.93835  2.47705  2.51443  4.32003  3.32559  4.20064  1.98541  3.26411  2.24284  2.44178  3.59652  5.74450  4.39493   1859 q - - -
          2.68618  4.42225  2.77519  2.73123  3.46354  2.40513  3.72494  3.29354  2.67741  2.69355  4.24690  2.90347  2.73739  3.18146  2.89801  2.37887  2.77519  2.98518  4.58477  3.61503
          0.18063  5.24380  1.83273  0.61958  0.77255  0.81737  0.58266
    649   2.48641  4.50308  4.12684  3.55200  3.61982  2.93390  4.27236  2.96954  3.47018  1.41510  3.61628  3.85938  4.36206  2.96467  3.73564  2.43887  3.16916  2.04877  5.10660  3.18804   1860 l - - -
          2.68618  4.42225  2.77519  2.73123  3.46354  2.40513  3.72494  3.29354  2.67741  2.69355  4.24690  2.90347  2.73739  3.18146  2.89801  2.37887  2.77519  2.98518  4.58477  3.61503
          0.04067  5.07252  3.39369  0.61958  0.77255  1.15851  0.37681
    650   2.47275  2.74263  3.54927  2.99123  4.05533  1.86843  2.49909  3.43781  2.96365  2.63276  3.97058  3.45594  4.20468  3.29735  3.10094  2.20190  3.15230  3.16981  5.42895  4.15440   1861 g - - -
          2.68618  4.42225  2.77519  2.73123  3.46354  2.40513  3.72494  3.29354  2.67741  2.69355  4.24690  2.90347  2.73739  3.18146  2.89801  2.37887  2.77519  2.98518  4.58477  3.61503
          0.03303  5.04150  3.64864  0.61958  0.77255  1.20468  0.35637
    651   2.91188  4.48527  4.08389  3.50734  3.59975  2.30420  4.23847  2.19806  3.42146  2.41100  3.59586  3.82164  3.43329  3.69055  2.38125  3.22677  3.14390  2.37905  5.08489  2.02573   1862 y - - -
          2.68618  4.42225  2.77519  2.73123  3.46354  2.40513  3.72494  3.29354  2.67741  2.69355  4.24690  2.90347  2.73739  3.18146  2.89801  2.37887  2.77519  2.98518  4.58477  3.61503
          0.00988  5.01835  5.74070  0.61958  0.77255  1.23694  0.34287
    652   2.90433  4.67293  2.91226  3.14319  3.81929  3.86301  4.11233  2.12836  3.10702  2.04861  3.77494  2.57322  2.53310  3.41667  3.47970  2.62823  3.13668  2.25341  5.25097  4.00739   1863 l - - -
          2.68618  4.42225  2.77519  2.73123  3.46354  2.40513  3.72494  3.29354  2.67741  2.69355  4.24690  2.90347  2.73739  3.18146  2.89801  2.37887  2.77519  2.98518  4.58477  3.61503
          0.00988  5.01835  5.74070  0.61958  0.77255  1.23694  0.34287
    653   2.97478  5.49189  2.56881  2.60214  4.83422  3.69013  3.91501  4.32198  1.75502  3.79451  4.53955  1.99785  4.11171  2.16645  3.15823  1.97992  3.20980  3.88237  5.92212  4.50531   1864 k - - -
          2.68618  4.42225  2.77519  2.73123  3.46354  2.40513  3.72494  3.29354  2.67741  2.69355  4.24690  2.90347  2.73739  3.18146  2.89801  2.37887  2.77519  2.98518  4.58477  3.61503
          0.06167  5.01835  2.93380  0.61958  0.77255  0.81026  0.58832
    654   2.46387  4.88729  4.50898  4.15515  4.30238  3.96188  4.96828  3.51762  4.05572  1.55120  4.24954  4.27987  0.87326  4.36602  4.27603  3.40106  3.55425  3.31769  5.90656  4.71572   1865 p - - -
          2.68866  4.41051  2.77908  2.73310  3.44856  2.40538  3.72730  3.26644  2.68472  2.68366  4.24847  2.90843  2.73673  3.18420  2.89766  2.38607  2.78078  2.98398  4.58498  3.61109
          1.72848  0.46980  1.62295  3.39905  0.03398  1.14620  0.38250
    655   3.85933  5.09883  5.67124  5.20922  1.39131  5.13650  5.12262  0.90531  5.06347  2.21683  3.62418  5.21497  5.35432  5.07351  5.07323  4.54255  4.09882  2.53146  5.27214  3.80075   1952 i - - -
          2.68618  4.42225  2.77519  2.73123  3.46354  2.40513  3.72494  3.29354  2.67741  2.69355  4.24690  2.90347  2.73739  3.18146  2.89801  2.37887  2.77519  2.98518  4.58477  3.61503
          0.01153  4.86436  5.58671  0.61958  0.77255  1.41374  0.27870
    656   2.93578  4.46585  4.20239  3.61793  2.40131  4.00371  4.27373  2.31271  3.47879  1.46138  3.47510  3.90035  4.36447  2.43908  2.49733  3.28140  3.16539  2.69020  5.04068  3.83898   1953 l - - -
          2.68618  4.42225  2.77519  2.73123  3.46354  2.40513  3.72494  3.29354  2.67741  2.69355  4.24690  2.90347  2.73739  3.18146  2.89801  2.37887  2.77519  2.98518  4.58477  3.61503
          0.01153  4.86436  5.58671  0.61958  0.77255  1.41374  0.27870
    657   3.27353  5.51940  3.69239  3.01512  4.92789  3.97802  3.96194  2.37758  1.26983  3.75526  4.57978  3.47019  4.33271  1.98777  1.90795  3.25841  3.45487  3.95066  5.83387  4.60182   1954 k - - -
          2.68618  4.42225  2.77519  2.73123  3.46354  2.40513  3.72494  3.29354  2.67741  2.69355  4.24690  2.90347  2.73739  3.18146  2.89801  2.37887  2.77519  2.98518  4.58477  3.61503
          0.01153  4.86436  5.58671  0.61958  0.77255  1.41374  0.27870
    658   2.12440  4.29689  4.56773  3.97363  2.29407  2.34984  4.34244  1.78327  3.81612  2.44984  2.40299  4.08536  4.38004  3.99755  3.92136  3.31332  3.10930  2.50038  4.92447  3.74081   1955 i - - -
          2.68618  4.42225  2.77519  2.73123  3.46354  2.40513  3.72494  3.29354  2.67741  2.69355  4.24690  2.90347  2.73739  3.18146  2.89801  2.37887  2.77519  2.98518  4.58477  3.61503
          0.01153  4.86436  5.58671  0.61958  0.77255  1.41374  0.27870
    659   2.01341  2.48694  4.98173  4.39471  3.56502  4.29961  4.68113  1.99279  4.21913  1.49803  3.52611  4.43991  4.64724  4.37685  4.27449  3.62383  3.31333  1.74806  5.18134  4.00258   1956 l - - -
          2.68618  4.42225  2.77519  2.73123  3.46354  2.40513  3.72494  3.29354  2.67741  2.69355  4.24690  2.90347  2.73739  3.18146  2.89801  2.37887  2.77519  2.98518  4.58477  3.61503
          0.01153  4.86436  5.58671  0.61958  0.77255  0.90283  0.51990
    660   2.52187  5.38948  2.24887  2.36263  4.73003  2.86421  3.86471  4.21073  2.60764  3.69591  4.43872  3.13832  4.06581  2.96522  2.36223  1.81098  2.34409  3.77928  5.83241  4.42527   1957 s - - -
          2.68618  4.42225  2.77519  2.73123  3.46354  2.40513  3.72494  3.29354  2.67741  2.69355  4.24690  2.90347  2.73739  3.18146  2.89801  2.37887  2.77519  2.98518  4.58477  3.61503
          0.00988  5.01847  5.74082  0.61958  0.77255  1.23677  0.34294
    661   2.20399  4.48924  4.54991  3.97579  3.31855  4.12800  4.32494  2.93509  3.82767  2.28237  3.60489  4.12463  4.49935  4.03336  3.97658  3.42574  2.77543  2.74759  1.70028  1.74818   1958 w - - -
          2.68618  4.42225  2.77519  2.73123  3.46354  2.40513  3.72494  3.29354  2.67741  2.69355  4.24690  2.90347  2.73739  3.18146  2.89801  2.37887  2.77519  2.98518  4.58477  3.61503
          0.00988  5.01847  5.74082  0.61958  0.77255  1.02706  0.44326
    662   3.86236  5.08851  5.90976  5.36754  3.90362  5.31852  5.77821  1.36463  5.24611  1.49920  1.90611  5.48523  5.49065  5.29293  5.27054  4.70487  4.09597  1.38428  5.98036  4.90608   1959 i - - -
          2.68618  4.42225  2.77519  2.73123  3.46354  2.40513  3.72494  3.29354  2.67741  2.69355  4.24690  2.90347  2.73739  3.18146  2.89801  2.37887  2.77519  2.98518  4.58477  3.61503
          0.00940  5.06724  5.78959  0.61958  0.77255  1.16663  0.37312
    663   2.92302  4.75043  3.64954  3.08603  3.90346  2.69645  4.09871  3.27578  3.05310  2.09968  3.84786  3.05626  2.77206  2.70269  3.44418  3.09292  2.39221  3.03453  2.69316  2.63454   1960 l - - -
          2.68635  4.42242  2.77537  2.73141  3.46371  2.40530  3.72512  3.29242  2.67758  2.69372  4.24707  2.90221  2.73683  3.18164  2.89818  2.37904  2.77537  2.98536  4.58494  3.61520
          0.32482  1.69141  2.37425  0.77027  0.62155  1.16663  0.37312
    664   2.97981  5.35363  3.27622  2.35428  4.67977  3.74765  3.90056  4.12034  2.55591  3.08478  4.40977  3.23535  4.13630  2.14630  1.85128  2.96314  1.67603  3.73613  5.78165  4.43045   1964 t - - -
          2.68618  4.42225  2.77519  2.73123  3.46354  2.40513  3.72494  3.29354  2.67741  2.69355  4.24690  2.90347  2.73739  3.18146  2.89801  2.37887  2.77519  2.98518  4.58477  3.61503
          0.17021  4.97290  1.89984  0.61958  0.77255  1.05431  0.42837
    665   2.25146  5.38075  3.22495  2.66214  4.74499  3.70674  3.85886  4.19777  1.98220  3.67664  4.44104  2.26648  3.06530  2.96523  1.60099  2.92581  3.17816  3.78709  5.79755  4.43791   1965 r - - -
          2.68779  4.42247  2.77632  2.73173  3.46515  2.40573  3.72476  3.29320  2.67682  2.69240  4.24548  2.90388  2.73715  3.17906  2.89744  2.37852  2.77611  2.98358  4.58638  3.61503
          1.25807  0.33436        *  1.78789  0.18310  0.00000        *
//
