# Supplementary material for: High Diversity of Long Terminal Repeat Retrotransposons in Compact Vertebrate Genomes: Insights from Genomes of Tetraodontiformes
Source: Animals (Basel). 2024 May 10;14(10):1425. doi: 10.3390/ani14101425 (PMC11117352; doi:10.3390/ani14101425)
Supplement: Supplementary file 1 [file animals-14-01425-s001.zip › Supplementary Files/Supplementary File 1_Table S1.xlsx]

## Sheet: Supplemental File 1 Table S1
Details of LTR-retrotransposons (LTR-RTNs) found in Tetraodontiformes genome, including LTR-RTN sizes, LTR sizes and pair identity, motif sequences, sequence locations and species.
Name	LTR-RTN_location	Superfamily	Motif	Length of LTR-RTN	Length of 5' LTR end	Length of 3' LTR end	5' LTR region	Internal region(5'-3')	3' LTR region	LTR pair identity	Species
Gmr1	JAPVLW010000003.1: 10850741...10857205	Gypsy	TGCA	6465	518	518	10850741...10851258	10851259...10856687	10856688...10857205	1	Takifugu ocellatus
Gmr2	CP034975.1: 21565312...21571369	Gypsy	TGCA	6058	337	337	21565312...21565648	21565649...21571032	21571033...21571369	1	Takifugu bimaculatus
Gmr3	NC_042286.1: 12398658...12404930	Gypsy	TGCA	6273	412	412	12398658...12399069	12399070...12404518	12404519...12404930	1	Takifugu rubripes
Gmr4	CP034984.1: 2475927...2482149	Gypsy	TGCA	6223	456	456	2475927...2476382	2476383...2481693	2481694...2482149	1	Takifugu bimaculatus
Mag1	NC_042303.1: 4422050...4426745	Gypsy	TGCA	4696	208	208	4422050...4422257	4422258...4426537	4426538...4426745	1	Takifugu rubripes
Mag2	NW_021821655.1: 101155...105967	Gypsy	TGCA	4813	211	211	101155...101365	101366...105756	105757...105967	1	Takifugu rubripes
V-clade1	NC_042306.1: 4054091...4059648	Gypsy	TGCA	5558	538	536	4054091...4054628	4054629...4059112	4059113...4059648	1	Takifugu rubripes
V-clade2	SWLE01001117.1: 12211...17436	Gypsy	TGCA	5226	443	443	12211...12653	12654...16993	16994...17436	1	Takifugu bimaculatus
V-clade3	CM027091.1: 1939754...1945099	Gypsy	TGCA	5346	497	497	1939754...1940250	1940251...1944602	1944603...1945099	0.99	Pao palembangensis
V-clade4	CM027091.1: 3293012...3299455	Gypsy	TGCA	6444	454	454	3293012...3293465	3293466...3299001	3299002...3299455	1	Pao palembangensis
V-clade5	JAPVLW010000038.1: 5272057...5277425	Gypsy	TGCA	5369	328	328	5272057...5272384	5272385...5277097	5277098...5277425	0.99	Takifugu ocellatus
V-clade6	NC_042294.1: 3595896...3601325	Gypsy	TGTA	5430	359	367	3595896...3596254	3596255...3600958	3600959...3601325	0.96	Takifugu rubripes
V-clade7	JABWDL010000309.1: 19466...24729	Gypsy	TGCA	5264	396	396	19466...19861	19862...24333	24334...24729	1	Pao palembangensis
CsRN1-1	CP034996.1: 8613542...8617878	Gypsy	TGCA	4337	174	174	8613542...8613715	8613716...8617704	8617705...8617878	1	Takifugu bimaculatus
CsRN1-2	CP034985.2: 1364109...1368660	Gypsy	TGCA	4552	303	302	1364109...1364411	1364412...1368358	1368359...1368660	1	Lagocephalus sceleratus
Barthez1	JAPVLW010000063.1: 1448108...1455978	Gypsy	TGCA	7871	1116	1116	1448108...1449223	1449224...1454862	1454863...1455978	1	Takifugu ocellatus
Barthez2	CP034987.1: 9091424...9098989	Gypsy	TGCA	7566	1025	1025	9091424...9092448	9092449...9097964	9097965...9098989	1	Takifugu bimaculatus
Barthez3	CP034996.1: 13545432...13554187	Gypsy	TGCA	8756	1114	1114	13545432...13546545	13546546...13553073	13553074...13554187	1	Takifugu bimaculatus
Barthez4	NC_042299.1: 791682...799194	Gypsy	TGCA	7513	442	442	791682...792123	792124...798752	798753...799194	1	Takifugu rubripes
Barthez5	CM011072.1: 14530747...14538290	Gypsy	TGTA	7544	259	259	14530747...14531005	14531006...14538031	14538032...14538290	0.98	Takifugu flavidus
Barthez6	RHFK02000747.1: 10925...18234	Gypsy	TGCA	7310	328	329	10925...11252	11253...17905	17906...18234	0.99	Takifugu flavidus
BEL1	JAPVLW010000001.1: 10581292...10588915	BEL-PAO	TGCA	7624	728	728	10581292...10582019	10582020...10588187	10588188...10588915	1	Takifugu ocellatus
BEL2	JAPVLW010000047.1: 4098288...4104874	BEL-PAO	TGCA	6587	536	536	4098288...4098823	4098824...4104338	4104339...4104874	1	Takifugu ocellatus
BEL3	NC_042285.1: 7751200...7758539	BEL-PAO	TGCA	7340	651	651	7751200...7751850	7751851...7757888	7757889...7758539	1	Takifugu rubripes
PAO1	CP034977.1: 10518948...10524886	BEL-PAO	TGTA	5939	456	455	10518948...10519403	10519404...10524431	10524432...10524886	1	Takifugu bimaculatus
Copia1	NC_042297.1: 7134860...7139653	Copia	TGCA	4794	233	230	7134860...7135092	7135093...7139423	7139424...7139653	0.98	Takifugu rubripes
Orthoretrovirinae1	KV751326.1: 86826...95451	ERV	TGCA	8626	433	433	86826...87258	87259...95018	95019...95451	0.99	Mola mola
Epsilon1	SWLE01000497.1: 18381...27010	ERV	TGCA	8630	664	665	18381...19044	19045...26345	26346...27010	0.99	Takifugu bimaculatus
Epsilon2	CM011072.1: 13476702...13484859	ERV	TGCA	8158	382	382	13476702...13477083	13477084...13484477	13484478...13484859	1	Takifugu flavidus
Epsilon3	CP034993.1: 5712205...5720084	ERV	TGCA	7880	470	470	5712205...5712674	5712675...5719614	5719615...5720084	1	Takifugu bimaculatus
Epsilon4	CM020514.1: 897396...907249	ERV	TGCA	9854	377	377	897396...897772	897773...906872	906873...907249	1	Thamnaconus septentrionalis
